# Supplementary material for: Single-particle imaging of stress-promoters induction reveals the interplay between MAPK signaling, chromatin and transcription factors
Source: Nat Commun. 2020 Jun 23;11:3171. doi: 10.1038/s41467-020-16943-w (PMC7311541; doi:10.1038/s41467-020-16943-w)
Supplement: Supplementary file 10 — Supplementary Software [file 41467_2020_16943_MOESM10_ESM.zip]

Archive with 9 entries (6 files):
- Code/
- Code/.DS_Store
- __MACOSX/
- __MACOSX/Code/
- __MACOSX/Code/._.DS_Store
- Code/GetPeakData.m
- __MACOSX/Code/._GetPeakData.m
- Code/Export_1127_yVW403_0p2M_NaCl_rep2_1.mat
- __MACOSX/Code/._Export_1127_yVW403_0p2M_NaCl_rep2_1.mat
