# Supplementary material for: Single-particle imaging of stress-promoters induction reveals the interplay between MAPK signaling, chromatin and transcription factors
Source: Nat Commun. 2020 Jun 23;11:3171. doi: 10.1038/s41467-020-16943-w (PMC7311541; doi:10.1038/s41467-020-16943-w)
Supplement: Supplementary file 10 — Supplementary Software [file 41467_2020_16943_MOESM10_ESM.zip › Code/GetPeakData.m]

function OUT = GetPeakData(Export, NuclImage, FociImage)
% Function that analyizes each single cell trace from the Export structure
% to obtain information about the PP7 traces and the Peak
% Export is the structure generated by the YeastQuant program
% NuclImage: String containing the name of the illumination channel used to
% image the nuclei
% FociImage: String containing the name of the illumination channel used to
% image the PP7 or MS2 TS
% OUT is a structure that gathers the information about the single cell
% traces and the Peak measurements

%% Version 29.01.2020
% integrate RefinePeakAnalysis within the script
% Add Input variables to select illuination names for Nuclei image and Foci image

%% Version 20.12.2018
% Added Para.ChosenReplicate variable
% Added code to remove low quality cells
% Merged Code from SP and VW

%% Version 12.12.2018
%Corrected error in TraceIntegral measurement 
%Change code to remode the Peak that fall outside of the First and Last
%Connected Hi Pix

%% Version 11.12.2018

%% Version 18.01.2019
%Add the indices of basal expressing cells
%Add the indices of cells with one, two, three or more peaks

%% Version 23.01.2019
%Corrected Indices extractions
%Corrected TrackedCells definition in OUT data

%% Parameter definition
if nargin == 1
    NuclImage = 'RFPImg'; %'tdiRFP'; % 'RFPImg'
    FociImage = 'CorrGFP'; 
end

OUT.Para.PP7_Threshold = 7; % tested values[4:17], best fit is 7.
OUT.Para.SkipInterval = 4;  % Skip RFP imaging value from micro-manager
OUT.Para.PerCent = 25;      %Median percentile ploting value
OUT.Para.PP7Object = 'ExpNucl';
OUT.Para.AfterShrinkTimePoint = 5;

OUT.Para.ChosenReplicate = 0;       %Set to 0 by delault. Will be change manually later to select replicate used for plotting

%Set cells to be displayed to display intermediate figures Set to -1 to prevent dispaly of individual cell traces
close all
Display= []; %20:30;

% Get Condition
Condition = fieldnames(Export);

%% Get the time vector
OUT.Data.Time = ((Export.(Condition{1}).Time)-(Export.(Condition{1}).Time(4)))./60 ; %to put the zero at tp3 
Time = OUT.Data.Time;
%Get time vector for Segmented frames
Nb_timepoints = length(OUT.Data.Time);
OUT.Data.TP_seg = (1:OUT.Para.SkipInterval:Nb_timepoints) ; %to plot the cell area


%% find the tracked cells
%Martix of CheckLabel
Matrix = Export.(Condition{1}).(FociImage).Nucl.CheckLabel.Cells ;
MinMatrix = min(Matrix) ;
TrackedCells = find(MinMatrix > 0) ;

Nb_Cells = length(TrackedCells);
OUT.Data.Nb_CellsTracked = Nb_Cells;

%% Include quality control %% removes mainly M stage cells
OUT.Para.FoldSTD = 2;
OUT.Para.CellAreaChangeThreshold = 10000;
OUT.Para.Eccentricity = 0.95;

% identify miss-segmentation due to fluctuations in cell size
BasalCellSize = Export.(Condition{1}).(NuclImage).Cell.Area.Cells(1,TrackedCells);
%Cumulative cell size changes
CellAreaChange = sum(abs(diff(Export.(Condition{1}).(NuclImage).Cell.Area.Cells(:,TrackedCells),1)));
KeepCellAreaChange = find(CellAreaChange<OUT.Para.CellAreaChangeThreshold);
TrackedCells = TrackedCells(KeepCellAreaChange);

% Identify outliers based on Nucl eccentricity => dividing cells?
MaxNuclShape = max(Export.(Condition{1}).(NuclImage).Nucl.Eccentricity.Cells(:,TrackedCells),[],1);
KeepsNuclShape = find(MaxNuclShape <OUT.Para.Eccentricity);
TrackedCells = TrackedCells(KeepsNuclShape);

% Identify ouliers based on Nucl intensity  => high intensity removes dead  cells
BasalNuclInt = Export.(Condition{1}).(NuclImage).Nucl.AverageIntensity.Cells(1,TrackedCells);
BasalNuclSize = Export.(Condition{1}).(NuclImage).Nucl.Area.Cells(1,TrackedCells);
KeepNuclInt = find(BasalNuclInt <mean(BasalNuclInt)+OUT.Para.FoldSTD*std(BasalNuclInt));
TrackedCells = TrackedCells(KeepNuclInt);

% Identify outliers based on GFP low cyto intensity => dead cells
BasalCytoIntRFP = Export.(Condition{1}).(NuclImage).Cyto.AverageIntensity.Cells(1,TrackedCells);
BasalCytoIntGFP = Export.(Condition{1}).(FociImage).Cyto.AverageIntensity.Cells(1,TrackedCells);
KeepGFPcyto = find(BasalCytoIntGFP >mean(BasalCytoIntGFP)-OUT.Para.FoldSTD*std(BasalCytoIntGFP));
TrackedCells = TrackedCells(KeepGFPcyto);


%Get Number of cells after removing bad cells
OUT.Data.TrackedCells = TrackedCells;
Nb_Cells = length(TrackedCells);
OUT.Data.Nb_Cells = Nb_Cells;

%% Control the cell shrinkage

OUT.Data.Area = Export.(Condition{1}).(FociImage).Cell.Area.Cells(:,TrackedCells) ;
OUT.Data.Area_SEM = std(OUT.Data.Area,0,2)/sqrt(Nb_Cells) ;

%Calculate Basal corrected area
% subtract TP1 value
OUT.Data.Area_basalcorr = OUT.Data.Area - ones(Nb_timepoints,1)*OUT.Data.Area(OUT.Para.AfterShrinkTimePoint,:);

%% mCherry data
OUT.Data.Nucl_RFP_AvgInt = Export.(Condition{1}).(NuclImage).Nucl.AverageIntensity.Cells(:,TrackedCells);

%to calculate the histone tag bleaching
OUT.Data.Cell_MedRFP = Export.(Condition{1}).(NuclImage).Cell.MedianIntensity.Cells(:,TrackedCells) ;
OUT.Data.RFPfluo = median(OUT.Data.Cell_MedRFP,2);
OUT.Data.RFP_Bleaching = OUT.Data.RFPfluo./OUT.Data.RFPfluo(1);

%% GFP data

%%Calculate bleaching
OUT.Data.Cell_MedGFP = Export.(Condition{1}).(FociImage).Cell.MedianIntensity.Cells(:,TrackedCells) ;
OUT.Data.GFPfluo = median(OUT.Data.Cell_MedGFP,2);
OUT.Data.GFP_Bleaching = OUT.Data.GFPfluo./OUT.Data.GFPfluo(1);

%%Control: GFP basal expression
GFP_basal = OUT.Data.Cell_MedGFP(1,:);

%% PP7 parameter extractions

%HiPix
OUT.Data.HiPix_Diff = Export.(Condition{1}).(FociImage).(OUT.Para.PP7Object).HiPix.Cells(:,TrackedCells) -  Export.(Condition{1}).(FociImage).Cell.MedianIntensity.Cells(:,TrackedCells) ;
OUT.Data.HiPix_Div = Export.(Condition{1}).(FociImage).(OUT.Para.PP7Object).HiPix.Cells(:,TrackedCells) ./  Export.(Condition{1}).(FociImage).Cell.MedianIntensity.Cells(:,TrackedCells) ;
OUT.Data.HiPix_Diff_SEM = std(Export.(Condition{1}).(FociImage).(OUT.Para.PP7Object).HiPix.Cells(:,TrackedCells) -  Export.(Condition{1}).(FociImage).Cell.MedianIntensity.Cells(:,TrackedCells) ,0,2)/sqrt(Nb_Cells);
OUT.Data.HiPix_Div_SEM = std(Export.(Condition{1}).(FociImage).(OUT.Para.PP7Object).HiPix.Cells(:,TrackedCells) ./  Export.(Condition{1}).(FociImage).Cell.MedianIntensity.Cells(:,TrackedCells),0,2)/sqrt(Nb_Cells);

%ConnectedHiPix
OUT.Data.ConnectedHiPix_Diff = Export.(Condition{1}).(FociImage).(OUT.Para.PP7Object).ConnectedHiPix.Cells(:,TrackedCells) -...
    Export.(Condition{1}).(FociImage).Cell.MedianIntensity.Cells(:,TrackedCells) ;
OUT.Data.ConnectedHiPix_Diff(isnan(OUT.Data.ConnectedHiPix_Diff))=0 ;

OUT.Data.ConnectedHiPix_Div = Export.(Condition{1}).(FociImage).(OUT.Para.PP7Object).ConnectedHiPix.Cells(:,TrackedCells) ./...
    Export.(Condition{1}).(FociImage).Cell.MedianIntensity.Cells(:,TrackedCells) ;
OUT.Data.ConnectedHiPix_Div(isnan(OUT.Data.ConnectedHiPix_Div))=0 ;

%Remove isolated Connected HiPix
OUT.Data.ConnectedHiPix_Diff_Filter = FilterConnectedHiPix(OUT.Data.ConnectedHiPix_Diff);

%% Correct for basal expression

OUT.Data.HiPix_Diff_basalCorr = OUT.Data.HiPix_Diff - ones(Nb_timepoints,1)*OUT.Data.HiPix_Diff(OUT.Para.AfterShrinkTimePoint,:);
OUT.Data.HiPix_Diff_basalCorr_SEM = std(OUT.Data.HiPix_Diff_basalCorr,0,2)/sqrt(Nb_Cells);

OUT.Data.HiPix_Div_basalCorr = OUT.Data.HiPix_Div - ones(Nb_timepoints,1)*OUT.Data.HiPix_Div(OUT.Para.AfterShrinkTimePoint,:);
OUT.Data.HiPix_Div_basalCorr_SEM = std(OUT.Data.HiPix_Div_basalCorr,0,2)/sqrt(Nb_Cells);


%% To extract the raw parameters %%%%%%%%%%%%%%%%%%%%%%%%%%%%%%%%%%%%%%%%%%%%%%%%%%%%%%%%%%%%%%%%%%%%%%%%%%%%%%%%%%%%%%%

%Loop through each cell for smoothing and identification of peaks
PeakNum = 0;
OUT.Data.HiPix_Diff_basalCorr_smoothed = zeros(size(OUT.Data.HiPix_Diff_basalCorr));
for Iter = 1:Nb_Cells
    OUT.Data.CellLabel(Iter) = Export.(Condition{1}).(NuclImage).Nucl.CheckLabel.Cells(1,TrackedCells(Iter));
    
    %%Use Connected HiPix to define if cell has a transcription site.
    FirstConnectedHiPix = find(OUT.Data.ConnectedHiPix_Diff_Filter(:,Iter)>0, 1, 'first'); %enables basal expressing cells and foci, should we put shrink corr?
    LastConnectedHiPix = find(OUT.Data.ConnectedHiPix_Diff_Filter(:,Iter)>0, 1, 'last');
   
    
    %check basal expressing cells: get cells with First Connected HiPix
    %befoe Shrink timepoint
    if FirstConnectedHiPix < OUT.Para.AfterShrinkTimePoint
        OUT.Peaks.BasalPP7(Iter) = 1;
    else
        OUT.Peaks.BasalPP7(Iter) = 0;
    end
    
    %Smoothing HiPix
    OUT.Data.HiPix_Diff_basalCorr_smoothed(:,Iter) = smooth(OUT.Data.HiPix_Diff_basalCorr(:, Iter),'rlowess');
    
    %FindPeak algorithm
    [YValue,XValue] =...
        findpeaks(OUT.Data.HiPix_Diff_basalCorr_smoothed(OUT.Para.AfterShrinkTimePoint:end,Iter),...
        'MinPeakProminence',OUT.Para.PP7_Threshold,'WidthReference','halfheight') ;
    
    
    if sum(ismember(Display,Iter))
        figure(100+ Iter)
        findpeaks(OUT.Data.HiPix_Diff_basalCorr_smoothed(OUT.Para.AfterShrinkTimePoint:end,Iter),...
            'MinPeakProminence',OUT.Para.PP7_Threshold,'WidthReference','halfheight','Annotate','extents') ;
        %
        figure(200+ Iter)
        
        plot(Time, OUT.Data.HiPix_Diff_basalCorr_smoothed(:,Iter), 'b')
        hold all
        if ~isempty(FirstConnectedHiPix)
            plot(Time, OUT.Data.ConnectedHiPix_Diff_Filter(:,Iter)-OUT.Data.ConnectedHiPix_Diff_Filter(FirstConnectedHiPix,Iter), '--r')
        end
        
    end 
   
    %Identify cells with HiPix and findpeaks
    if ~isempty(FirstConnectedHiPix) && ~isempty(YValue) %this only enables the after NaCl responding cells to be considered as PP7 positive, because findpeaks only from shrink tp to end.
        
        %Rescale X indices
        XValue = XValue + OUT.Para.AfterShrinkTimePoint-1;
        
        %Exclude FindPeaks outside of ConnectedHiPix
        YValue = YValue(XValue>=FirstConnectedHiPix);
        XValue = XValue(XValue>=FirstConnectedHiPix);
        
        YValue = YValue(XValue<=LastConnectedHiPix);
        XValue = XValue(XValue<=LastConnectedHiPix);
        
        if ~isempty(YValue)
        
        %Set PrecedingMin X and Y values from the FirstConnectedHiPix data
        PrecedingMinX = FirstConnectedHiPix;
        PrecedingMinY = OUT.Data.HiPix_Diff_basalCorr_smoothed(FirstConnectedHiPix,Iter);
        
        %Set Start site of transcription based on connected HiPix value (only responding cells here)
        OUT.Peaks.StartTime(Iter) = Time(PrecedingMinX);
        OUT.Peaks.StartIntensity(Iter) = PrecedingMinY;
        
        
        
        %Set END site of transcription based on connected HiPix value
        OUT.Peaks.EndTime(Iter) = Time(LastConnectedHiPix);
        OUT.Peaks.EndIntensity(Iter) =  OUT.Data.HiPix_Diff_basalCorr_smoothed(LastConnectedHiPix,Iter);
        %Get integral over whole PP7 trace
        OUT.Peaks.TraceIntegral(Iter) = PP7TraceIntegration(OUT, Iter);
        %Set Number of peake detected for each cell
        OUT.Peaks.NumPeaks(Iter) = length(YValue);
        if sum(ismember(Display,Iter))
            figure(200+ Iter)
            plot(OUT.Peaks.StartTime(Iter), OUT.Peaks.StartIntensity(Iter), 'rs')
        end
        %Loop through all identified peaks
        for P = 1:length(YValue)
            if sum(ismember(Display,Iter))
                figure(200+ Iter)
                plot([Time(PrecedingMinX),Time(XValue(P))],[PrecedingMinY,YValue(P)] , 'g')
            end
            PeakNum = PeakNum+1;
            
            OUT.Peaks.CellID(PeakNum) = Iter; %don't see the point for this? wouldn't the CheckLabel make more sense ? 
            
            %record Peak Intensity and positions
            OUT.Peaks.PeakInt(PeakNum) = YValue(P);
            OUT.Peaks.PeakMaxPosition(PeakNum) = Time(XValue(P));
            OUT.Peaks.PeakStartPosition(PeakNum) = Time(PrecedingMinX);
            
            if P == 1
                OUT.Peaks.InterPeakTime(PeakNum) = NaN;
            else
                OUT.Peaks.InterPeakTime(PeakNum) = OUT.Peaks.PeakMaxPosition(PeakNum) - OUT.Peaks.PeakMaxPosition(PeakNum-1);
            end
            
            OUT.Peaks.tON(PeakNum) = Time(XValue(P))-Time(PrecedingMinX);
            OUT.Peaks.BurstIntensity(PeakNum) =YValue(P) - PrecedingMinY;
            OUT.Peaks.BurstIntensityRel2Start(PeakNum) =YValue(P) - OUT.Peaks.StartIntensity(Iter); %actually this corrects for the experimental design of PP7 system
            
            %Test If P is not the last iteration of the loop
            if P < length(YValue)
                %Get the minimum between the current peak and the next peak
                [PrecedingMinY, PrecedingMinX] = min(OUT.Data.HiPix_Diff_basalCorr_smoothed(XValue(P):XValue(P+1),Iter));
                PrecedingMinX = PrecedingMinX + XValue(P)-1;
                %Get Toff from Max to min
                OUT.Peaks.tOFFstart(PeakNum) = Time(PrecedingMinX)-Time(XValue(P));
                OUT.Peaks.tOFFend(PeakNum) = NaN;
            else
                %Last peak of PP7 trace
                %Get minimum of trace after the last peak
                [~, PrecedingMinX] = min(OUT.Data.HiPix_Diff_basalCorr_smoothed(XValue(P):end,Iter));
                PrecedingMinX = PrecedingMinX + XValue(P)-1;
                %Select minimum between Last connected HiPix and Min
                %of the trace
                PrecedingMinX = min(PrecedingMinX, LastConnectedHiPix);
                PrecedingMinY = OUT.Data.HiPix_Diff_basalCorr_smoothed(PrecedingMinX,Iter);
                %Get Toff from Max to min
                OUT.Peaks.tOFFstart(PeakNum) = NaN;
                OUT.Peaks.tOFFend(PeakNum) = Time(PrecedingMinX)-Time(XValue(P));
                
                if sum(ismember(Display,Iter))
                    figure(200+ Iter)
                    plot(Time(PrecedingMinX),PrecedingMinY , 'r^')
                end
            end
   
            OUT.Peaks.PeakEndPosition(PeakNum) = Time(PrecedingMinX);
            %Get tOFF for all
            OUT.Peaks.tOFFALL(PeakNum) = Time(PrecedingMinX)-Time(XValue(P)); %size should be the same as total number of peaks
            %Quantify decrease in intensity from Max to min
            OUT.Peaks.BurstDrop(PeakNum) =YValue(P) - PrecedingMinY;
            % Get Burst Duration as sum of tON + tOFF
            OUT.Peaks.BurstDuration(PeakNum) = OUT.Peaks.tON(PeakNum) + OUT.Peaks.tOFFALL(PeakNum);
            % Get Integral below peak from  connected line from Connected
            % HiPix Start to Connected HiPix End
            OUT.Peaks.PeakIntegral(PeakNum) = PP7PeakIntegration(OUT, Iter, PeakNum);
            
            %% Calculate integral based on First and Lastconnected HiPix as background
            
            if sum(ismember(Display,Iter))
                figure(200+ Iter)
                plot([Time(XValue(P)), Time(PrecedingMinX),],[YValue(P), PrecedingMinY,] , 'c')
            end
        end
        %for cells that don't have Connected HiPix or found peaks
        else  %For cells where the Y-Value was excluded by the restriction based on the connected HiPix Start and end time
            OUT.Peaks.NumPeaks(Iter) = 0;
        OUT.Peaks.StartTime(Iter) = -6;
        OUT.Peaks.StartIntensity(Iter) = NaN;
        OUT.Peaks.EndTime(Iter) = -5; % not -1 because basal expressing cells may have negative TimeEnd!
        OUT.Peaks.EndIntensity(Iter) = NaN;
        OUT.Peaks.TraceIntegral(Iter) = NaN;
        end
    else
        OUT.Peaks.NumPeaks(Iter) = 0;
        OUT.Peaks.StartTime(Iter) = 0;
        if isempty(FirstConnectedHiPix) 
            OUT.Peaks.StartTime(Iter) = OUT.Peaks.StartTime(Iter) -5; % not -1 because basal expressing cells may have negative TimeStart!
        end
        if isempty(YValue)
            OUT.Peaks.StartTime(Iter) = OUT.Peaks.StartTime(Iter) -7; %don't care here
        end
        OUT.Peaks.StartIntensity(Iter) = NaN;
        OUT.Peaks.EndTime(Iter) = -5; % not -1 because basal expressing cells may have negative TimeEnd!
        OUT.Peaks.EndIntensity(Iter) = NaN;
        OUT.Peaks.TraceIntegral(Iter) = NaN;
        
        
    end
end
%Collect Stat from Number of peaks
OUT.Peaks.NumPeaksTot = PeakNum;
OUT.Stat.NumPeaksTot = PeakNum;

%% Refined Peak Analysis 
OUT = RefinePeakAnalysis(OUT);

%% Find the PP7 positive cells
OUT.Stat.PP7positive = length(find(OUT.Peaks.NumPeaks >0));
OUT.Stat.PP7positiveNoFindPeaks = length(find(OUT.Peaks.StartTime ==-7))./Nb_Cells*100;
OUT.Stat.PP7positiveFindPeakOutside = length(find(OUT.Peaks.StartTime ==-6))./Nb_Cells*100;
OUT.Stat.PP7positiveNoCH = length(find(OUT.Peaks.StartTime ==-5))./Nb_Cells*100;
OUT.Stat.PP7positiveNoFindPeaksNoCH = length(find(OUT.Peaks.StartTime ==-12))./Nb_Cells*100;
OUT.Stat.Percent_PP7positive = length(find(OUT.Peaks.NumPeaks >0))./Nb_Cells*100 ;
OUT.Stat.Percent_ZeroPeak = length(find(OUT.Peaks.NumPeaks ==0))./Nb_Cells*100 ;
OUT.Stat.Percent_OnePeak = length(find(OUT.Peaks.NumPeaks ==1))./Nb_Cells*100 ;
OUT.Stat.Percent_TwoPeak = length(find(OUT.Peaks.NumPeaks ==2))./Nb_Cells*100 ;
OUT.Stat.Percent_ThreePeak = length(find(OUT.Peaks.NumPeaks ==3))./Nb_Cells*100 ;
OUT.Stat.Percent_MorePeak = length(find(OUT.Peaks.NumPeaks >3))./Nb_Cells*100 ;
OUT.Stat.NumPeaksperTrace = PeakNum/OUT.Stat.PP7positive;

%Get CellLabel for Positive/Negative cells
OUT.Data.CellLabel_PP7Positive = OUT.Data.CellLabel(OUT.Peaks.NumPeaks >0);
OUT.Data.CellLabel_PP7Negative = OUT.Data.CellLabel(OUT.Peaks.NumPeaks ==0);
OUT.Data.CellLabel_OnePeak = OUT.Data.CellLabel(OUT.Peaks.NumPeaks ==1);
OUT.Data.CellLabel_TwoPeak = OUT.Data.CellLabel(OUT.Peaks.NumPeaks ==2);
OUT.Data.CellLabel_ThreePeak = OUT.Data.CellLabel(OUT.Peaks.NumPeaks ==3);
OUT.Data.CellLabel_MorePeak = OUT.Data.CellLabel(OUT.Peaks.NumPeaks >3);

%Get Indices for Positive/Negative cells
OUT.Data.CellIndice_PP7Positive =  find(OUT.Peaks.NumPeaks >0);
OUT.Data.CellIndice_PP7Negative =  find(OUT.Peaks.NumPeaks ==0);
OUT.Data.CellIndice_OnePeak =  find(OUT.Peaks.NumPeaks ==1);
OUT.Data.CellIndice_TwoPeak =  find(OUT.Peaks.NumPeaks ==2);
OUT.Data.CellIndice_ThreePeak =  find(OUT.Peaks.NumPeaks ==3);
OUT.Data.CellIndice_MorePeak =  find(OUT.Peaks.NumPeaks >3);

%Get Percent CellLabels and indices for basla and non-basal expressing
%cells
OUT.Stat.PP7Basalpositive = length(find(OUT.Peaks.BasalPP7 ==1));
OUT.Stat.Percent_PP7Basalpositive = length(find(OUT.Peaks.BasalPP7 ==1))./Nb_Cells*100 ;
OUT.Data.CellLabel_PP7BasalPositive = OUT.Data.CellLabel(OUT.Peaks.BasalPP7 ==1);
OUT.Data.CellLabel_PP7BasalNegative = OUT.Data.CellLabel(OUT.Peaks.BasalPP7 ==0);
OUT.Data.CellIndice_PP7BasalPositive =  find(OUT.Peaks.BasalPP7 ==1);
OUT.Data.CellIndice_PP7BasalNegative =  find(OUT.Peaks.BasalPP7 ==0);

end

%% %%%%%%%%%%%%%%%%%%%%%%%%%%%%%%%%%%%%%%%%%%%%%%%
%%              SUB-FUNCTIONS                   %%
%% %%%%%%%%%%%%%%%%%%%%%%%%%%%%%%%%%%%%%%%%%%%%%%%

function Filtered = FilterConnectedHiPix(ConnectedHiPix)
% Removes isolated PP7 connected HiPix
Binary = zeros(size(ConnectedHiPix));
Binary(ConnectedHiPix>0) = 1;


ShiftUp = zeros(size(Binary));
ShiftDown = zeros(size(Binary));

ShiftUp(2:end,:) = Binary(1:end-1,:);
ShiftDown(1:end-1,:) = Binary(2:end,:);

Combine = ShiftUp+ShiftDown;

Filtered = ConnectedHiPix;
Filtered(Combine == 0) = 0;

% figure(1)
% hold on
% plot(ConnectedHiPix, '-r')
% plot(Filtered,'-b')


end
%% Calucalate intagral over a peak
function PeakIntegral = PP7PeakIntegration(OUT, Iter, PeakNum)

%Start and End of PP7 Trace
TSx = OUT.Peaks.StartTime(Iter);
TSy = OUT.Peaks.StartIntensity(Iter);
TEx = OUT.Peaks.EndTime(Iter);
TEy = OUT.Peaks.EndIntensity(Iter);

%Correction Line y = ax+b
a = (TEy-TSy)/(TEx-TSx);
b = TSy-a*TSx;

%Position of peak start and end
PSx = OUT.Peaks.PeakStartPosition(PeakNum);
PEx = OUT.Peaks.PeakEndPosition(PeakNum);
%Calculate corresponding positions on correcting slope
PSy = a*PSx + b;
PEy = a*PEx + b;

CorrectionIntegral = trapz([PSx,PEx], [PSy,PEy]);

PSind = find(OUT.Data.Time == OUT.Peaks.PeakStartPosition(PeakNum));
PEind = find(OUT.Data.Time == OUT.Peaks.PeakEndPosition(PeakNum));
PeakIntegralUncorrected = trapz(OUT.Data.Time(PSind:PEind), OUT.Data.HiPix_Diff_basalCorr_smoothed(PSind:PEind, Iter));

PeakIntegral = PeakIntegralUncorrected-CorrectionIntegral;

end

%Calculate integral over entire PP7 trace
function TraceIntegral = PP7TraceIntegration(OUT, Iter)

%Start and End of PP7 Trace
TSx = OUT.Peaks.StartTime(Iter);
TSy = OUT.Peaks.StartIntensity(Iter);
TEx = OUT.Peaks.EndTime(Iter);
TEy = OUT.Peaks.EndIntensity(Iter);

CorrectionIntegral = trapz([TSx,TEx], [TSy,TEy]);

TSind = find(OUT.Data.Time == OUT.Peaks.StartTime(Iter));
TEind = find(OUT.Data.Time == OUT.Peaks.EndTime(Iter));
TraceIntegralUncorrected = trapz(OUT.Data.Time(TSind:TEind), OUT.Data.HiPix_Diff_basalCorr_smoothed(TSind:TEind, Iter));
TraceIntegral = TraceIntegralUncorrected-CorrectionIntegral;

end

%% Refine Peak Analysis. Remove Peak separated by small trough.
function OUT = RefinePeakAnalysis(OUT)


%Set to 0 to prevent display
Display = 0;  %enter cell number
DisplaySingles = 0; %Set to one to display individual traces
%Select manually the strain to analyzed


%Get time axis
Time = OUT.Data.Time;

%Initalize values
iterPeak = 0;
NumPeak = zeros(size(OUT.Peaks.NumPeaks));

OUT.Peaks.PeaksDuration = [];
OUT.Peaks.PeaksIntensity = [];
OUT.Peaks.PeaksCategory = [];
OUT.Peaks.PeaksRealStart = [];
OUT.Peaks.FirstStart = [];
OUT.Peaks.OtherStart = [];


% Loop through all cells
for C = 1: length(OUT.Peaks.NumPeaks)
    %Get the trace for this cell
    Trace = OUT.Data.HiPix_Diff_basalCorr_smoothed(:,C);
    %If a peak was found proceed with the analysis
    if OUT.Peaks.NumPeaks(C) > 0
        %Initalize values
        BurstInt = [];
        BurstDrop = [];
        RealPeak = [];
        PeakInt = [];
        PeakStart = [];
        PeakEnd = [];
        RealPeakStart = [];
        RealPeakEnd = [];
        StartInd = [];
        EndInd = [];
        
        
        %Loop through all peaks
        for P = 1:OUT.Peaks.NumPeaks(C)
            % Advance in iteration to get next peak values in the vector
            iterPeak = iterPeak+1;
            
            %Display data
            if Display == C
                figure(1000+C)
                hold on
                plot(Time', Trace', '-b')
                
                plot(OUT.Peaks.StartTime(C), OUT.Peaks.StartIntensity(C), 'og')
                plot(OUT.Peaks.EndTime(C), OUT.Peaks.EndIntensity(C), 'or')
                
                plot([OUT.Peaks.PeakMaxPosition(iterPeak), OUT.Peaks.PeakMaxPosition(iterPeak)],...
                    [0, ...
                    OUT.Peaks.BurstIntensity(iterPeak)], '-b')
                
                plot([OUT.Peaks.PeakMaxPosition(iterPeak)+1, OUT.Peaks.PeakMaxPosition(iterPeak)+1],...
                    [0, ...
                    OUT.Peaks.PeakInt(iterPeak)], '-m')
                
                
                plot([OUT.Peaks.PeakEndPosition(iterPeak), OUT.Peaks.PeakEndPosition(iterPeak)],...
                    [OUT.Peaks.PeakInt(iterPeak),...
                    OUT.Peaks.PeakInt(iterPeak)- OUT.Peaks.BurstDrop(iterPeak)], '-r')
            end
            
            %Get values for each original peak from Peak structure
            PeakInt(P) = OUT.Peaks.PeakInt(iterPeak);
            BurstInt(P) = OUT.Peaks.BurstIntensity(iterPeak);
            BurstDrop(P) = OUT.Peaks.BurstDrop(iterPeak);
            PeakStart(P) = OUT.Peaks.PeakStartPosition(iterPeak);
            PeakEnd(P) = OUT.Peaks.PeakEndPosition(iterPeak);
            
            StartInd(P) = find(Time == PeakStart(P));
            EndInd(P) = find(Time == PeakEnd(P));
        end
        
        RealPeak = zeros(OUT.Peaks.NumPeaks(C),1);
        %For traces that have more than 1 peak
        if OUT.Peaks.NumPeaks(C) >1
            %Check for real peaks based on specific conditions for 1st peak
            %and other peaks
            for P = 1:length(BurstInt)
                if P == 1
                    if BurstInt(P)> max(PeakInt)*1/5
                        RealPeak(P) = 1;
                    end
                else
                    if  (BurstDrop(P-1) > PeakInt(P-1)*1/4) && (BurstInt(P) > BurstDrop(P-1)*1/3)  &&  BurstInt(P)> max(PeakInt)*1/5 %(PeakInt(P-1) > PeakInt(P)*1/4) &&
                        RealPeak(P) = 1;
                    end
                end
            end
            
            % Check if more than 1 peak found
            if sum(RealPeak) >1
                PeakInd = find(RealPeak);
                if Display
                    title(['Trusted Peak: ' mat2str(PeakInd(:))])
                end
                
                
                for P = 1:length(PeakInd)
                    if P == 1
                        RealPeakStart(P)= PeakStart(1);
                        PrevPos = 1;
                    else
                        ValuesTrough = Trace(StartInd(PrevPos+1:PeakInd(P)));
                        [~, IndMin] = min(ValuesTrough);
                        PrevPos = PrevPos + IndMin;
                        RealPeakStart(P) = PeakStart(PrevPos);
                        
                        RealPeakEnd(P-1) = RealPeakStart(P);
                    end
                end
                RealPeakEnd(P) = PeakEnd(end);
                
                
                
                
            elseif sum(RealPeak) ==1
                RealPeakEnd = PeakEnd(end);
                RealPeakStart = PeakStart(1);
                
                if Display
                    % close(1000+C)
                end
            elseif sum(RealPeak) ==0
%                warning('Lost peak')
                RealPeakEnd = PeakEnd(end);
                RealPeakStart = PeakStart(1);
                RealPeak(1) = 1;
            end
            
                    else
                        RealPeak(1) = 1;
                        RealPeakEnd = PeakEnd(end);
                        RealPeakStart = PeakStart(1);
                        if Display
                           % close(1000+C)
                        end
        end
        
        
        
        
        
        AllBurstInt{C} = BurstInt;
        AllBurstDrop{C} = BurstDrop;
        AllPeakStart{C} = PeakStart;
        AllPeakEnd{C} = PeakEnd;
        AllRealPeak{C} = RealPeak;
        
        AllRealPeakStart{C} = RealPeakStart;
        AllRealPeakEnd{C} = RealPeakEnd;
        
        if Display
            if  NumPeak(C)> 1
                for p = 1:NumPeak(C)
                    plot(AllRealPeakStart{C}(p),0,'^g')
                    plot(AllRealPeakEnd{C}(p),0,'dr')
                    %   plot(AllRealPeakStart{C}(p),AllRealPeakInt{C}(p),'dg')
                end
                
            end
        end
        
        
        NumPeak(C) = sum(RealPeak);
        for P = 1:NumPeak(C)
            AllRealPeakDuration{C}(P) = RealPeakEnd(P) - RealPeakStart(P);

            IndStart = find(Time ==  RealPeakStart(P));
            IndEnd = find(Time ==  RealPeakEnd(P));
           try
                AllRealPeakInt{C}(P) = max(Trace(IndStart:IndEnd));
            catch
                RealPeakStart(P)
                RealPeakEnd(P)
                IndStart = find(Time ==  RealPeakStart(P))
                IndEnd = find(Time ==  RealPeakEnd(P))
                error('bla')
            end
        end
        
        if Display
            if  NumPeak(C)> 1
                for p = 1:NumPeak(C)
                    plot(AllRealPeakStart{C}(p),0,'^g')
                    plot(AllRealPeakEnd{C}(p),0,'dr')
                    plot(AllRealPeakStart{C}(p),AllRealPeakInt{C}(p),'dg')
                end
                
            end
        end
      OUT.Peaks.PeaksDuration = [OUT.Peaks.PeaksDuration, AllRealPeakDuration{C}];
      OUT.Peaks.PeaksIntensity = [OUT.Peaks.PeaksIntensity, AllRealPeakInt{C}];
       OUT.Peaks.PeaksRealStart = [OUT.Peaks.PeaksRealStart, AllRealPeakStart{C}];
     
         
       if numel(AllRealPeakDuration{C}) == 1
        OUT.Peaks.PeaksCategory =  [OUT.Peaks.PeaksCategory, 1];
        OUT.Peaks.FirstStart = [OUT.Peaks.FirstStart, AllRealPeakStart{C}];
       
      else
          Twos = 2.*ones(size(AllRealPeakDuration{C}));
          OUT.Peaks.PeaksCategory =  [OUT.Peaks.PeaksCategory, Twos];
          
          OUT.Peaks.FirstStart = [OUT.Peaks.FirstStart, AllRealPeakStart{C}(1)];
           OUT.Peaks.OtherStart = [OUT.Peaks.OtherStart, AllRealPeakStart{C}(2:end)];
         
          
      end
        
    else
        NumPeak(C) = 0;
    end
end

OUT.Peaks.NumPeaks = NumPeak;

FieldPC = {'Percent_ZeroPeak', 'Percent_OnePeak','Percent_TwoPeak', 'Percent_ThreePeak', 'Percent_MorePeak'};
FieldCI = {'CellIndice_ZeroPeak', 'CellIndice_OnePeak','CellIndice_TwoPeak', 'CellIndice_ThreePeak','CellIndice_MorePeak'};
for P = 0:4
    if P == 4
        indP = find(NumPeak >= P);
    else
        indP = find(NumPeak == P);
    end
    
    
    OUT.Stat.(FieldPC{P+1}) = length(indP)/length(NumPeak)*100;
    OUT.Data.(FieldCI{P+1}) = indP;
    
    MeanTrace = median(OUT.Data.HiPix_Diff_basalCorr_smoothed(:,indP),2);
    if Display
    figure(1)
    hold on
    plot(Time, MeanTrace)
    
    if P == 0
        figure(2)
        plot(OUT.Data.HiPix_Diff_basalCorr_smoothed(:,indP))
    end
    end
    
    if DisplaySingles && length(indP) >= 20
        figure(20+P)
        plot(Time, OUT.Data.HiPix_Diff_basalCorr_smoothed(:,indP(1:20)))
        set(gca, 'FontSize', 12)
                axe=gca ;
                axe.Box = 'on';
                axe.Color = 'none';
                axe.YLim = [-50,225];
                axe.XLim = [min(Time)-1, max(Time)+1];
                axe.LineWidth = 0.5;
                axe.OuterPosition = [0,0,1,1];
                axe.Position = [0.1,0.1,0.82,0.82];
                axe.XColor = [0,0,0];
                axe.YColor = [0,0,0];
                axe.LabelFontSizeMultiplier = 14/12;
                
                fig = gcf;
                fig.Units = 'centimeters';
                fig.Position = [28,26,10,7.5];
                fig.FileName = '/Users/serge/switchdrive/PeletLab/Papers/HOG PP7/Manuscript/FigFiles/Fig.fig';
    end
    
end

end
