# Supplementary material for: Single-particle imaging of stress-promoters induction reveals the interplay between MAPK signaling, chromatin and transcription factors
Source: Nat Commun. 2020 Jun 23;11:3171. doi: 10.1038/s41467-020-16943-w (PMC7311541; doi:10.1038/s41467-020-16943-w)
Supplement: Supplementary file 12 — Source Data [file 41467_2020_16943_MOESM12_ESM.zip]

Archive with 352 entries (322 files):
- SourceData/
- SourceData/SupFig8/
- SourceData/SupFig8/SupFig8_yVW403__NaCl_0p00M_rep1_GFP_CellLabel.csv
- SourceData/SupFig8/SupFig8_yVW429__NaCl_0p00M_rep1_GFP_ConnectedHiPix.csv
- SourceData/SupFig8/.DS_Store
- __MACOSX/
- __MACOSX/SourceData/
- __MACOSX/SourceData/SupFig8/
- __MACOSX/SourceData/SupFig8/._.DS_Store
- SourceData/SupFig8/SupFig8_yVW431__NaCl_0p00M_rep2_GFP_HiPix.csv
- SourceData/SupFig8/SupFig8_yVW428__NaCl_0p00M_rep2_GFP_HiPix.csv
- SourceData/SupFig8/SupFig8_yVW428__NaCl_0p00M_rep2_GFP_ConnectedHiPix.csv
- SourceData/SupFig8/SupFig8_yVW431__NaCl_0p00M_rep2_Time.csv
- SourceData/SupFig8/SupFig8_yVW432__NaCl_0p00M_rep1_Time.csv
- SourceData/SupFig8/SupFig8_yVW429__NaCl_0p00M_rep1_GFP_HiPix.csv
- SourceData/SupFig8/SupFig8_yVW430__NaCl_0p00M_rep1_GFP_HiPix.csv
- SourceData/SupFig8/SupFig8_yVW432__NaCl_0p00M_rep1_GFP_CellLabel.csv
- SourceData/SupFig8/SupFig8_yVW403__NaCl_0p00M_rep1_Time.csv
- SourceData/SupFig8/SupFig8_yVW430__NaCl_0p00M_rep1_Time.csv
- SourceData/SupFig8/SupFig8_yVW428__NaCl_0p00M_rep2_Time.csv
- SourceData/SupFig8/SupFig8_yVW403__NaCl_0p00M_rep1_GFP_ConnectedHiPix.csv
- SourceData/SupFig8/SupFig8_yVW431__NaCl_0p00M_rep2_GFP_CellLabel.csv
- SourceData/SupFig8/SupFig8_yVW432__NaCl_0p00M_rep1_GFP_HiPix.csv
- SourceData/SupFig8/SupFig8_yVW432__NaCl_0p00M_rep1_GFP_ConnectedHiPix.csv
- SourceData/SupFig8/SupFig8_yVW428__NaCl_0p00M_rep2_GFP_CellLabel.csv
- SourceData/SupFig8/SupFig8_yVW431__NaCl_0p00M_rep2_GFP_ConnectedHiPix.csv
- SourceData/SupFig8/SupFig8_yVW430__NaCl_0p00M_rep1_GFP_CellLabel.csv
- SourceData/SupFig8/SupFig8_yVW403__NaCl_0p00M_rep1_GFP_HiPix.csv
- SourceData/SupFig8/SupFig8_yVW429__NaCl_0p00M_rep1_Time.csv
- SourceData/SupFig8/SupFig8_yVW429__NaCl_0p00M_rep1_GFP_CellLabel.csv
- SourceData/SupFig8/SupFig8_yVW430__NaCl_0p00M_rep1_GFP_ConnectedHiPix.csv
- SourceData/SupFig1/
- SourceData/SupFig1/SupFig1_ySP884_NaCl_0p00M_B_Time.csv
- __MACOSX/SourceData/SupFig1/
- __MACOSX/SourceData/SupFig1/._SupFig1_ySP884_NaCl_0p00M_B_Time.csv
- SourceData/SupFig1/SupFig1_ySP884_NaCl_0p00M_B_RFP_Area.csv
- SourceData/SupFig1/.DS_Store
- __MACOSX/SourceData/SupFig1/._.DS_Store
- SourceData/SupFig1/SupFig1_ySP884_NaCl_0p10M_B_Time.csv
- SourceData/SupFig1/SupFig1_ySP884_NaCl_0p00M_B_RFP_NuclCytoRatio.csv
- __MACOSX/SourceData/SupFig1/._SupFig1_ySP884_NaCl_0p00M_B_RFP_NuclCytoRatio.csv
- SourceData/SupFig1/SupFig1_ySP884_NaCl_0p20M_B_YFP_NuclCytoRatio.csv
- SourceData/SupFig1/SupFig1_ySP884_NaCl_0p00M_B_RFP_CellLabel.csv
- SourceData/SupFig1/SupFig1_ySP884_NaCl_0p10M_B_YFP_CellLabel.csv
- SourceData/SupFig1/SupFig1_ySP884_NaCl_0p10M_B_RFP_Area.csv
- SourceData/SupFig1/SupFig1_ySP884_NaCl_0p20M_B_RFP_CellLabel.csv
- SourceData/SupFig1/SupFig1_ySP884_NaCl_0p20M_B_RFP_NuclCytoRatio.csv
- SourceData/SupFig1/SupFig1_ySP884_NaCl_0p30M_B_YFP_CellLabel.csv
- SourceData/SupFig1/SupFig1_ySP884_NaCl_0p00M_B_YFP_NuclCytoRatio.csv
- SourceData/SupFig1/SupFig1_ySP884_NaCl_0p30M_B_RFP_NuclCytoRatio.csv
- SourceData/SupFig1/SupFig1_ySP884_NaCl_0p10M_B_YFP_NuclCytoRatio.csv
- SourceData/SupFig1/SupFig1_ySP884_NaCl_0p20M_B_RFP_Area.csv
- SourceData/SupFig1/SupFig1_ySP884_NaCl_0p10M_B_RFP_NuclCytoRatio.csv
- SourceData/SupFig1/SupFig1_ySP884_NaCl_0p30M_B_Time.csv
- SourceData/SupFig1/SupFig1_ySP884_NaCl_0p30M_B_YFP_NuclCytoRatio.csv
- SourceData/SupFig1/SupFig1_ySP884_NaCl_0p00M_B_YFP_CellLabel.csv
- SourceData/SupFig1/SupFig1_ySP884_NaCl_0p10M_B_RFP_CellLabel.csv
- SourceData/SupFig1/SupFig1_ySP884_NaCl_0p20M_B_Time.csv
- SourceData/SupFig1/SupFig1_ySP884_NaCl_0p20M_B_YFP_CellLabel.csv
- SourceData/SupFig1/SupFig1_ySP884_NaCl_0p30M_B_RFP_Area.csv
- SourceData/SupFig1/SupFig1_ySP884_NaCl_0p30M_B_RFP_CellLabel.csv
- SourceData/SupFig6/
- SourceData/SupFig6/SupFig6_ySP927_NaCl_0p20M_A_GFP_ConnectedHiPix.csv
- SourceData/SupFig6/SupFig6_ySP927_NaCl_0p20M_C_GFP_HiPix.csv
- SourceData/SupFig6/SupFig6_ySP927_NaCl_0p20M_B_GFP_ConnectedHiPix.csv
- SourceData/SupFig6/.DS_Store
- __MACOSX/SourceData/SupFig6/
- __MACOSX/SourceData/SupFig6/._.DS_Store
- SourceData/SupFig6/SupFig6_ySP927_NaCl_0p20M_C_RFP_ConnectedHiPix.csv
- __MACOSX/SourceData/SupFig6/._SupFig6_ySP927_NaCl_0p20M_C_RFP_ConnectedHiPix.csv
- SourceData/SupFig6/SupFig6_ySP927_NaCl_0p20M_B_RFP_ConnectedHiPix.csv
- SourceData/SupFig6/SupFig6_ySP927_NaCl_0p20M_C_GFP_ConnectedHiPix.csv
- SourceData/SupFig6/SupFig6_ySP927_NaCl_0p20M_B_Time.csv
- SourceData/SupFig6/SupFig6_ySP927_NaCl_0p20M_C_Time.csv
- SourceData/SupFig6/SupFig6_ySP927_NaCl_0p20M_A_RFP_ConnectedHiPix.csv
- SourceData/SupFig6/SupFig6_ySP927_NaCl_0p20M_C_RFP_HiPix.csv
- SourceData/SupFig6/SupFig6_ySP927_NaCl_0p20M_B_RFP_CellLabel.csv
- SourceData/SupFig6/SupFig6_ySP927_NaCl_0p20M_B_GFP_CellLabel.csv
- SourceData/SupFig6/SupFig6_ySP927_NaCl_0p20M_B_RFP_HiPix.csv
- SourceData/SupFig6/SupFig6_ySP927_NaCl_0p20M_C_RFP_CellLabel.csv
- __MACOSX/SourceData/SupFig6/._SupFig6_ySP927_NaCl_0p20M_C_RFP_CellLabel.csv
- SourceData/SupFig6/SupFig6_ySP927_NaCl_0p20M_A_RFP_HiPix.csv
- SourceData/SupFig6/SupFig6_ySP927_NaCl_0p20M_C_GFP_CellLabel.csv
- __MACOSX/SourceData/SupFig6/._SupFig6_ySP927_NaCl_0p20M_C_GFP_CellLabel.csv
- SourceData/SupFig6/SupFig6_ySP927_NaCl_0p20M_A_GFP_HiPix.csv
- SourceData/SupFig6/SupFig6_ySP927_NaCl_0p20M_A_Time.csv
- SourceData/SupFig6/SupFig6_ySP927_NaCl_0p20M_A_RFP_CellLabel.csv
- SourceData/SupFig6/SupFig6_ySP927_NaCl_0p20M_A_GFP_CellLabel.csv
- SourceData/SupFig6/SupFig6_ySP927_NaCl_0p20M_B_GFP_HiPix.csv
- SourceData/Figure4C/
- SourceData/Figure4C/Figure4C_yVW472_0p2_NaCl_0p20M_rep3_GFP_CellLabel.csv
- SourceData/Figure4C/Figure4C_yVW432_0p2_NaCl_0p20M_rep2_GFP_ConnectedHiPix.csv
- SourceData/Figure4C/Figure4C_yVW403_0p2_NaCl_0p20M_rep2_GFP_ConnectedHiPix.csv
- SourceData/Figure4C/Figure4C_yVW432_0p2_NaCl_0p20M_rep2_Time.csv
- SourceData/Figure4C/.DS_Store
- __MACOSX/SourceData/Figure4C/
- __MACOSX/SourceData/Figure4C/._.DS_Store
- SourceData/Figure4C/Figure4C_yVW471_0p2_NaCl_0p20M_rep1_GFP_HiPix.csv
- SourceData/Figure4C/Figure4C_yVW407_0p2_NaCl_0p20M_rep1_Time.csv
- SourceData/Figure4C/Figure4C_yVW403_0p2_NaCl_0p20M_rep2_Time.csv
- SourceData/Figure4C/Figure4C_yVW405_0p2_NaCl_0p20M_rep3_Time.csv
- SourceData/Figure4C/Figure4C_yVW405_0p2_NaCl_0p20M_rep3_GFP_HiPix.csv
- SourceData/Figure4C/Figure4C_yVW471_0p2_NaCl_0p20M_rep1_GFP_CellLabel.csv
- SourceData/Figure4C/Figure4C_yVW403_0p2_NaCl_0p20M_rep2_GFP_HiPix.csv
- SourceData/Figure4C/Figure4C_yVW471_0p2_NaCl_0p20M_rep1_Time.csv
- SourceData/Figure4C/Figure4C_yVW472_0p2_NaCl_0p20M_rep3_GFP_HiPix.csv
- SourceData/Figure4C/Figure4C_yVW407_0p2_NaCl_0p20M_rep1_GFP_CellLabel.csv
- SourceData/Figure4C/Figure4C_yVW407_0p2_NaCl_0p20M_rep1_GFP_HiPix.csv
- SourceData/Figure4C/Figure4C_yVW405_0p2_NaCl_0p20M_rep3_GFP_ConnectedHiPix.csv
- SourceData/Figure4C/Figure4C_yVW407_0p2_NaCl_0p20M_rep1_GFP_ConnectedHiPix.csv
- SourceData/Figure4C/Figure4C_yVW472_0p2_NaCl_0p20M_rep3_GFP_ConnectedHiPix.csv
- SourceData/Figure4C/Figure4C_yVW405_0p2_NaCl_0p20M_rep3_GFP_CellLabel.csv
- SourceData/Figure4C/Figure4C_yVW432_0p2_NaCl_0p20M_rep2_GFP_HiPix.csv
- SourceData/Figure4C/Figure4C_yVW403_0p2_NaCl_0p20M_rep2_GFP_CellLabel.csv
- SourceData/Figure4C/Figure4C_yVW472_0p2_NaCl_0p20M_rep3_Time.csv
- SourceData/Figure4C/Figure4C_yVW471_0p2_NaCl_0p20M_rep1_GFP_ConnectedHiPix.csv
- SourceData/Figure4C/Figure4C_yVW432_0p2_NaCl_0p20M_rep2_GFP_CellLabel.csv
- SourceData/Figure2F/
- SourceData/Figure2F/.DS_Store
- __MACOSX/SourceData/Figure2F/
- __MACOSX/SourceData/Figure2F/._.DS_Store
- SourceData/Figure2F/Figure2F_yVW409_NaCl_0p20M_rep3_GFP_HiPix.csv
- SourceData/Figure2F/Figure2F_yVW403_NaCl_0p20M_rep2_Time.csv
- SourceData/Figure2F/Figure2F_yVW403_NaCl_0p20M_rep2_GFP_HiPix.csv
- SourceData/Figure2F/Figure2F_yVW416_NaCl_0p20M_rep1_GFP_CellLabel.csv
- SourceData/Figure2F/Figure2F_yVW416_NaCl_0p20M_rep1_Time.csv
- SourceData/Figure2F/Figure2F_yVW409_NaCl_0p20M_rep3_GFP_CellLabel.csv
- SourceData/Figure2F/Figure2F_yVW409_NaCl_0p20M_rep3_Time.csv
- SourceData/Figure2F/Figure2F_yVW416_NaCl_0p20M_rep1_GFP_HiPix.csv
- SourceData/Figure2F/Figure2F_yVW409_NaCl_0p20M_rep3_GFP_ConnectedHiPix.csv
- SourceData/Figure2F/Figure2F_yVW416_NaCl_0p20M_rep1_GFP_ConnectedHiPix.csv
- SourceData/Figure2F/Figure2F_yVW403_NaCl_0p20M_rep2_GFP_ConnectedHiPix.csv
- SourceData/Figure2F/Figure2F_yVW403_NaCl_0p20M_rep2_GFP_CellLabel.csv
- SourceData/Figure2A/
- SourceData/Figure2A/Figure2A_yVW428_0p2_NaCl_0p20M_rep3_GFP_CellLabel.csv
- SourceData/Figure2A/Figure2A_yVW431_0p2_NaCl_0p20M_rep1_Time.csv
- SourceData/Figure2A/.DS_Store
- __MACOSX/SourceData/Figure2A/
- __MACOSX/SourceData/Figure2A/._.DS_Store
- SourceData/Figure2A/Figure2A_yVW430_0p2_NaCl_0p20M_rep1_GFP_CellLabel.csv
- SourceData/Figure2A/Figure2A_yVW431_0p2_NaCl_0p20M_rep1_GFP_CellLabel.csv
- SourceData/Figure2A/Figure2A_yVW428_0p2_NaCl_0p20M_rep3_GFP_ConnectedHiPix.csv
- SourceData/Figure2A/Figure2A_yVW430_0p2_NaCl_0p20M_rep1_GFP_HiPix.csv
- SourceData/Figure2A/Figure2A_yVW428_0p2_NaCl_0p20M_rep3_GFP_HiPix.csv
- SourceData/Figure2A/Figure2A_yVW432_0p2_NaCl_0p20M_rep2_GFP_HiPix.csv
- SourceData/Figure2A/Figure2A_yVW432_0p2_NaCl_0p20M_rep2_GFP_CellLabel.csv
- SourceData/Figure2A/Figure2A_yVW429_0p2_NaCl_0p20M_rep4_GFP_HiPix.csv
- SourceData/Figure2A/Figure2A_yVW428_0p2_NaCl_0p20M_rep3_Time.csv
- SourceData/Figure2A/Figure2A_yVW429_0p2_NaCl_0p20M_rep4_GFP_CellLabel.csv
- SourceData/Figure2A/Figure2A_yVW403_0p2_NaCl_0p20M_rep2_GFP_CellLabel.csv
- SourceData/Figure2A/Figure2A_yVW431_0p2_NaCl_0p20M_rep1_GFP_HiPix.csv
- SourceData/Figure2A/Figure2A_yVW429_0p2_NaCl_0p20M_rep4_GFP_ConnectedHiPix.csv
- SourceData/Figure2A/Figure2A_yVW431_0p2_NaCl_0p20M_rep1_GFP_ConnectedHiPix.csv
- SourceData/Figure2A/Figure2A_yVW432_0p2_NaCl_0p20M_rep2_Time.csv
- SourceData/Figure2A/Figure2A_yVW403_0p2_NaCl_0p20M_rep2_Time.csv
- SourceData/Figure2A/Figure2A_yVW403_0p2_NaCl_0p20M_rep2_GFP_HiPix.csv
- SourceData/Figure2A/Figure2A_yVW429_0p2_NaCl_0p20M_rep4_Time.csv
- SourceData/Figure2A/Figure2A_yVW430_0p2_NaCl_0p20M_rep1_Time.csv
- SourceData/Figure2A/Figure2A_yVW430_0p2_NaCl_0p20M_rep1_GFP_ConnectedHiPix.csv
- SourceData/Figure2A/Figure2A_yVW432_0p2_NaCl_0p20M_rep2_GFP_ConnectedHiPix.csv
- SourceData/Figure2A/Figure2A_yVW403_0p2_NaCl_0p20M_rep2_GFP_ConnectedHiPix.csv
- SourceData/Figure4B/
- SourceData/Figure4B/Figure4B_yVW429__NaCl_0p20M_rep5_Time.csv
- SourceData/Figure4B/Figure4B_yVW432__NaCl_0p00M_rep1_GFP_ConnectedHiPix.csv
- SourceData/Figure4B/Figure4B_yVW429__NaCl_0p00M_rep1_Time.csv
- SourceData/Figure4B/.DS_Store
- __MACOSX/SourceData/Figure4B/
- __MACOSX/SourceData/Figure4B/._.DS_Store
- SourceData/Figure4B/Figure4B_yVW430__NaCl_0p00M_rep1_GFP_ConnectedHiPix.csv
- SourceData/Figure4B/Figure4B_yVW430__NaCl_0p00M_rep1_GFP_CellLabel.csv
- SourceData/Figure4B/Figure4B_yVW429__NaCl_0p20M_rep5_GFP_ConnectedHiPix.csv
- SourceData/Figure4B/Figure4B_yVW429__NaCl_0p20M_rep5_GFP_HiPix.csv
- SourceData/Figure4B/Figure4B_yVW429__NaCl_0p00M_rep1_GFP_CellLabel.csv
- SourceData/Figure4B/Figure4B_yVW430__NaCl_0p20M_rep1_Time.csv
- SourceData/Figure4B/Figure4B_yVW430__NaCl_0p20M_rep1_GFP_HiPix.csv
- SourceData/Figure4B/Figure4B_yVW432__NaCl_0p00M_rep1_GFP_HiPix.csv
- SourceData/Figure4B/Figure4B_yVW432__NaCl_0p20M_rep2_GFP_CellLabel.csv
- SourceData/Figure4B/Figure4B_yVW432__NaCl_0p20M_rep2_GFP_ConnectedHiPix.csv
- SourceData/Figure4B/Figure4B_yVW430__NaCl_0p00M_rep1_Time.csv
- SourceData/Figure4B/Figure4B_yVW430__NaCl_0p20M_rep1_GFP_ConnectedHiPix.csv
- SourceData/Figure4B/Figure4B_yVW430__NaCl_0p20M_rep1_GFP_CellLabel.csv
- SourceData/Figure4B/Figure4B_yVW429__NaCl_0p20M_rep5_GFP_CellLabel.csv
- SourceData/Figure4B/Figure4B_yVW432__NaCl_0p20M_rep2_Time.csv
- SourceData/Figure4B/Figure4B_yVW432__NaCl_0p00M_rep1_Time.csv
- SourceData/Figure4B/Figure4B_yVW432__NaCl_0p00M_rep1_GFP_CellLabel.csv
- SourceData/Figure4B/Figure4B_yVW429__NaCl_0p00M_rep1_GFP_ConnectedHiPix.csv
- SourceData/Figure4B/Figure4B_yVW429__NaCl_0p00M_rep1_GFP_HiPix.csv
- SourceData/Figure4B/Figure4B_yVW430__NaCl_0p00M_rep1_GFP_HiPix.csv
- SourceData/Figure4B/Figure4B_yVW432__NaCl_0p20M_rep2_GFP_HiPix.csv
- SourceData/Figure2G/
- SourceData/Figure2G/Figure2g_yVW403_Glucose_NaCl_0p20M_B_StartTime.csv
- SourceData/Figure2G/Figure2g_yVW403_Raffinose_NaCl_0p20M_B_StartTime.csv
- SourceData/ReadMe.md
- __MACOSX/SourceData/._ReadMe.md
- SourceData/SupFig5/
- SourceData/SupFig5/SupFig5_yVW474_NaCl_0p10M_rep2_RFP_NuclCytoRatio.csv
- SourceData/SupFig5/SupFig5_yVW474_NaCl_0p30M_rep2_GFP_ConnectedHiPix.csv
- SourceData/SupFig5/SupFig5_yVW474_NaCl_0p20M_rep2_GFP_HiPix.csv
- SourceData/SupFig5/SupFig5_yVW474_NaCl_0p20M_rep2_RFP_NuclCytoRatio.csv
- SourceData/SupFig5/SupFig5_yVW474_NaCl_0p00M_rep2_RFP_CellLabel.csv
- SourceData/SupFig5/SupFig5_yVW474_NaCl_0p30M_rep2_Time.csv
- SourceData/SupFig5/SupFig5_yVW474_NaCl_0p30M_rep2_GFP_HiPix.csv
- SourceData/SupFig5/SupFig5_yVW474_NaCl_0p10M_rep2_GFP_CellLabel.csv
- SourceData/SupFig5/SupFig5_yVW474_NaCl_0p10M_rep2_RFP_CellLabel.csv
- SourceData/SupFig5/SupFig5_yVW474_NaCl_0p20M_rep2_GFP_ConnectedHiPix.csv
- SourceData/SupFig5/SupFig5_yVW474_NaCl_0p20M_rep2_Time.csv
- SourceData/SupFig5/SupFig5_yVW474_NaCl_0p00M_rep2_Time.csv
- SourceData/SupFig5/SupFig5_yVW474_NaCl_0p30M_rep2_RFP_CellLabel.csv
- SourceData/SupFig5/SupFig5_yVW474_NaCl_0p30M_rep2_GFP_CellLabel.csv
- SourceData/SupFig5/SupFig5_yVW474_NaCl_0p10M_rep2_GFP_ConnectedHiPix.csv
- SourceData/SupFig5/SupFig5_yVW474_NaCl_0p30M_rep2_RFP_NuclCytoRatio.csv
- SourceData/SupFig5/SupFig5_yVW474_NaCl_0p10M_rep2_GFP_HiPix.csv
- SourceData/SupFig5/SupFig5_yVW474_NaCl_0p10M_rep2_Time.csv
- SourceData/SupFig5/SupFig5_yVW474_NaCl_0p20M_rep2_GFP_CellLabel.csv
- SourceData/SupFig5/SupFig5_yVW474_NaCl_0p20M_rep2_RFP_CellLabel.csv
- SourceData/SupFig5/SupFig5_yVW474_NaCl_0p00M_rep2_RFP_NuclCytoRatio.csv
- SourceData/SupFig4/
- SourceData/SupFig4/SupFig4_ySP930_NaCl_0p20M_B_GFP_CellLabel.csv
- SourceData/SupFig4/SupFig4_ySP930_NaCl_0p20M_B_Time.csv
- SourceData/SupFig4/SupFig4_yVW403_NaCl_0p20M_B_GFP_ConnectedHiPix.csv
- SourceData/SupFig4/SupFig4_yVW403_NaCl_0p20M_B_GFP_HiPix.csv
- SourceData/SupFig4/SupFig4_ySP929_NaCl_0p20M_A_GFP_HiPix.csv
- SourceData/SupFig4/SupFig4_ySP929_NaCl_0p20M_A_Time.csv
- SourceData/SupFig4/SupFig4_ySP929_NaCl_0p20M_A_GFP_CellLabel.csv
- SourceData/SupFig4/SupFig4_yVW403_NaCl_0p20M_B_GFP_CellLabel.csv
- SourceData/SupFig4/SupFig4_yVW403_NaCl_0p20M_B_Time.csv
- SourceData/SupFig4/SupFig4_ySP930_NaCl_0p20M_B_GFP_HiPix.csv
- SourceData/SupFig4/SupFig4_ySP929_NaCl_0p20M_A_GFP_ConnectedHiPix.csv
- SourceData/SupFig4/SupFig4_ySP930_NaCl_0p20M_B_GFP_ConnectedHiPix.csv
- SourceData/SupFig12/
- SourceData/SupFig12/SupFig12_ySP915_NaCl_0p20M_B_Time.csv
- SourceData/SupFig12/SupFig12_yVW403_NaCl_0p20M_rep1_GFP_CellLabel.csv
- SourceData/SupFig12/SupFig12_yVW432_NaCl_0p20M_rep1_Time.csv
- SourceData/SupFig12/SupFig12_ySP918_NaCl_0p20M_A_GFP_HiPix.csv
- SourceData/SupFig12/SupFig12_ySP915_NaCl_0p20M_B_GFP_CellLabel.csv
- SourceData/SupFig12/.DS_Store
- __MACOSX/SourceData/SupFig12/
- __MACOSX/SourceData/SupFig12/._.DS_Store
- SourceData/SupFig12/SupFig12_ySP918_NaCl_0p20M_A_GFP_CellLabel.csv
- SourceData/SupFig12/SupFig12_yVW432_NaCl_0p20M_rep1_GFP_HiPix.csv
- SourceData/SupFig12/SupFig12_yVW403_NaCl_0p20M_rep1_GFP_ConnectedHiPix.csv
- SourceData/SupFig12/SupFig12_ySP915_NaCl_0p20M_B_GFP_HiPix.csv
- SourceData/SupFig12/SupFig12_ySP918_NaCl_0p20M_A_Time.csv
- SourceData/SupFig12/SupFig12_ySP918_NaCl_0p20M_A_GFP_ConnectedHiPix.csv
- SourceData/SupFig12/SupFig12_yVW432_NaCl_0p20M_rep1_GFP_ConnectedHiPix.csv
- SourceData/SupFig12/SupFig12_yVW432_NaCl_0p20M_rep1_GFP_CellLabel.csv
- SourceData/SupFig12/SupFig12_yVW403_NaCl_0p20M_rep1_GFP_HiPix.csv
- SourceData/SupFig12/SupFig12_yVW403_NaCl_0p20M_rep1_Time.csv
- SourceData/SupFig12/SupFig12_ySP915_NaCl_0p20M_B_GFP_ConnectedHiPix.csv
- SourceData/Figure6C/
- SourceData/Figure6C/Figure6C_yVW403_Pulse_D_rep1_Time.csv
- SourceData/Figure6C/Figure6c_yVW474_Step_D_GFP_Media.csv
- SourceData/Figure6C/Figure6C_yVW403_Ramp_D_rep1_GFP_ConnectedHiPix.csv
- SourceData/Figure6C/.DS_Store
- __MACOSX/SourceData/Figure6C/
- __MACOSX/SourceData/Figure6C/._.DS_Store
- SourceData/Figure6C/Figure6c_yVW474_Step_D_RFP_NuclCytoRatio.csv
- __MACOSX/SourceData/Figure6C/._Figure6c_yVW474_Step_D_RFP_NuclCytoRatio.csv
- SourceData/Figure6C/Figure6c_yVW474_Pulse_D_GFP_Media.csv
- __MACOSX/SourceData/Figure6C/._Figure6c_yVW474_Pulse_D_GFP_Media.csv
- SourceData/Figure6C/Figure6C_yVW403_Step_D_rep1_GFP_ConnectedHiPix.csv
- SourceData/Figure6C/Figure6c_yVW474_Ramp_D_RFP_CellLabel.csv
- SourceData/Figure6C/Figure6C_yVW403_Pulse_D_rep1_GFP_CellLabel.csv
- SourceData/Figure6C/Figure6C_yVW403_Step_D_rep1_GFP_CellLabel.csv
- SourceData/Figure6C/Figure6C_yVW403_Ramp_D_rep1_Time.csv
- SourceData/Figure6C/Figure6c_yVW474_Ramp_D_GFP_Media.csv
- SourceData/Figure6C/Figure6C_yVW403_Pulse_D_rep1_GFP_HiPix.csv
- SourceData/Figure6C/Figure6c_yVW474_Ramp_D_RFP_NuclCytoRatio.csv
- SourceData/Figure6C/Figure6c_yVW474_Pulse_D_RFP_NuclCytoRatio.csv
- SourceData/Figure6C/Figure6C_yVW403_Step_D_rep1_GFP_HiPix.csv
- SourceData/Figure6C/Figure6C_yVW403_Pulse_D_rep1_GFP_ConnectedHiPix.csv
- SourceData/Figure6C/Figure6C_yVW403_Ramp_D_rep1_GFP_HiPix.csv
- SourceData/Figure6C/Figure6c_yVW474_Step_D_RFP_CellLabel.csv
- SourceData/Figure6C/Figure6c_yVW474_Pulse_D_RFP_CellLabel.csv
- SourceData/Figure6C/Figure6C_yVW403_Step_D_rep1_Time.csv
- SourceData/Figure6C/Figure6C_yVW403_Ramp_D_rep1_GFP_CellLabel.csv
- SourceData/SummaryData.numbers
- __MACOSX/SourceData/._SummaryData.numbers
- SourceData/SupFig13/
- SourceData/SupFig13/SupFig13_ySP922_NaCl_0p20M_D_GFP_HiPix.csv
- SourceData/SupFig13/SupFig13_yVW474_NaCl_0p20M_C_Time.csv
- SourceData/SupFig13/SupFig13_ySP899_NaCl_0p20M_B_GFP_ConnectedHiPix.csv
- SourceData/SupFig13/SupFig13_ySP919_NaCl_0p20M_E_GFP_HiPix.csv
- SourceData/SupFig13/.DS_Store
- __MACOSX/SourceData/SupFig13/
- __MACOSX/SourceData/SupFig13/._.DS_Store
- SourceData/SupFig13/SupFig13_yVW474_NaCl_0p20M_C_RFP_Area.csv
- SourceData/SupFig13/SupFig13_ySP922_NaCl_0p20M_D_GFP_CellLabel.csv
- SourceData/SupFig13/SupFig13_yVW474_NaCl_0p20M_C_GFP_ConnectedHiPix.csv
- SourceData/SupFig13/SupFig13_ySP922_NaCl_0p20M_D_RFP_CellLabel.csv
- SourceData/SupFig13/SupFig13_ySP899_NaCl_0p20M_B_RFP_NuclCytoDiff.csv
- SourceData/SupFig13/SupFig13_ySP922_NaCl_0p20M_D_Time.csv
- SourceData/SupFig13/SupFig13_ySP919_NaCl_0p20M_E_GFP_CellLabel.csv
- SourceData/SupFig13/SupFig13_ySP919_NaCl_0p20M_E_RFP_CellLabel.csv
- SourceData/SupFig13/SupFig13_ySP899_NaCl_0p20M_B_Time.csv
- SourceData/SupFig13/SupFig13_ySP899_NaCl_0p20M_B_RFP_Area.csv
- SourceData/SupFig13/SupFig13_ySP899_NaCl_0p20M_B_GFP_HiPix.csv
- SourceData/SupFig13/SupFig13_ySP899_NaCl_0p20M_B_GFP_CellLabel.csv
- SourceData/SupFig13/SupFig13_ySP919_NaCl_0p20M_E_GFP_ConnectedHiPix.csv
- SourceData/SupFig13/SupFig13_ySP899_NaCl_0p20M_B_RFP_CellLabel.csv
[truncated: 52 more entries]
