# Supplementary material for: Single-particle imaging of stress-promoters induction reveals the interplay between MAPK signaling, chromatin and transcription factors
Source: Nat Commun. 2020 Jun 23;11:3171. doi: 10.1038/s41467-020-16943-w (PMC7311541; doi:10.1038/s41467-020-16943-w)
Supplement: Supplementary file 12 — Source Data [file 41467_2020_16943_MOESM12_ESM.zip › SourceData/SupFig8/SupFig8_yVW431__NaCl_0p00M_rep2_GFP_HiPix.csv]

61.4	53.5	52.5	56.3	68.85	65.1	42.8	66.25	77.7	49.15	52.85	42.45	44.95	44.65	40.1	57.35	60.65	54.75	62.75	41.4	35.35	55.4	48	41.95	70.85	69.6	70.95	69.8	58.6	70.1	68.3	57.05	95.05	74	66.8	54.95	77.85	62.9	59	43.25	42.3	51.85	60.95	52.65	51.1	67.05	41	52.25	66.45	64.55
50.45	55.8	53.5	57.85	68.9	68.35	40.95	64.05	64.7	45.8	48.65	45.05	41.45	43.3	36.95	51	60.9	46.45	60.85	41.6	37.25	56.6	38.15	42.35	69.2	70.3	70.1	65.8	57	65.5	66.3	55.45	94.3	75.2	70.35	62.25	76	56.95	49.7	44.4	39.25	51	64.25	48	45.1	61.65	36.5	50.1	67.45	57.8
53.85	53	55.5	54.8	57.75	62.45	44.7	63.25	72.8	42.2	48.45	45.55	42.5	40.55	38.35	50.4	56.95	49.55	59.8	41.05	34.7	49.35	52.15	40.35	73.65	68.1	68	66.3	54.65	59.65	58.9	53.45	92.8	74.25	67.45	56.6	72	56.1	46.25	48.5	36.4	48.75	66.35	53.3	49.25	62.9	43.05	53.8	63.05	60.7
57.8	55.25	47.95	56.45	68.95	62.1	44.75	71.65	73	43.25	50.95	50.25	43.55	48.05	40.75	56.7	58.8	47.35	60.2	46.7	32.35	47.4	56.6	44.7	74.05	64.15	71.8	61.35	58.3	62.3	66.85	54.1	102	81.3	63.45	56.5	88.1	59.85	53.4	48	32.1	45	74.95	49.5	51.4	69.2	33.6	58.25	71.1	55
53.15	56.8	45.75	52.1	65.45	52.4	41.75	64.25	73.8	44	48.3	44	43.55	50.75	39.15	27.1	61.2	47.3	61.45	37.7	37.3	46.95	43.55	39.65	71.85	63.55	68.05	66.3	48.8	63.05	54.35	51.15	91	72.75	64.55	55.2	74.8	65.85	54.9	42.45	32.65	49.15	65.95	53.65	49.15	58.7	37.05	52.1	62.15	59.9
48.7	54.7	49.6	56.3	60.2	56.8	39.25	60.95	70.5	48.35	55.65	43.7	44.1	45.05	39.65	30.55	55.4	53	60.5	41.5	34.5	49.9	48.55	40	64.45	56.25	71.9	68.1	49.25	70.9	64.15	57.9	96.7	72	67.3	57.55	74.15	64.1	55.6	44.95	33.85	45.25	65.9	48.35	45.25	62.25	40.85	57.05	66.5	64.85
49.5	54.85	53.45	53.8	55.35	54.1	46.5	59.5	62.15	50	52.35	42.2	42.85	41.85	38.4	31.25	53.05	53.2	61.65	39.15	38.05	52.85	42.45	45.65	68.05	52.7	68.7	65	45.55	64.85	57.55	55	87.15	70.75	64.4	55.55	67.55	60.1	54.65	37.8	32.45	45.5	68.35	48.55	43.6	55.5	40.2	54.15	63.6	63.75
50.9	49.9	50.5	56.6	55.65	53.1	43.6	61.75	62.1	50.75	49.35	43.25	37.4	39.6	36.15	29.7	58.35	47.7	61	39.9	37.35	49.2	47.5	43.65	67.7	55.6	68.2	62.55	46	68.75	59.8	58.95	92.25	67.55	55.75	57.1	69.65	64.75	52.8	45.9	34.8	41.9	62.95	52.85	47.85	62.6	38.95	54.05	63.85	56.75
56.6	50.65	53.2	46.3	55.15	52.2	42.95	61.05	66.55	54.1	56.25	43.4	36.95	40	37.95	25.25	57.8	52.4	58.1	40.1	34.4	43.25	49.85	40.05	69.5	53.6	74.65	60.15	55.25	72.75	62.35	55.1	90.8	65.9	59.15	56.25	71.6	62	47.95	42.2	33.4	47.65	64.8	48.9	45.05	58.25	34.25	53.35	62.95	64.8
56.55	55.45	50.8	48.75	49.1	49.5	40.45	58.65	61.6	55.25	52.85	42	39.4	42.25	34.2	31	60.05	50.85	55.8	40.95	35.1	47.15	47.3	50.9	70.45	50.45	70.6	61.1	55.05	73.85	60.7	51.6	93.4	69.2	57.4	53.5	74.5	59.65	52.8	43.45	37.45	50.35	64.5	50.45	46.45	56.95	37.25	51.7	64.15	57.6
56.75	51.1	49.05	50.5	49.4	50.1	38.75	59.1	55.9	55.45	49.45	43.15	39.4	36.65	37.35	36.75	56.35	51.45	55.75	39.05	39.55	44.7	45.05	44.25	66.15	58.25	68.8	55.85	54.55	67.65	61.9	54.55	92.75	66.55	62.25	57.4	71.6	61.8	48.95	42.95	41.7	47.1	65.45	50.4	45.75	57.4	38.75	56.25	59.6	50.85
56.25	51.1	45.2	48.35	45.75	53.2	40.75	59.7	59.95	61.5	50	40.75	38.1	37.5	36.05	30.25	58.55	46.95	55.6	40.7	32.4	47.6	43.35	45.95	66.4	55.1	68.7	58.25	53.7	69.55	64.1	54.75	98.4	63.2	62.1	51.95	70.4	56.6	49	43.3	35.65	48.35	66.25	47.1	46.2	61.8	34.9	54.05	60.4	61.65
60.7	51	48.95	49.3	47.3	53.4	37.6	62.25	62.1	46.55	49.6	43	39.75	40.5	40.25	47.9	55.05	55.5	49.4	37.85	41.95	50.05	38.5	41.7	62.15	56.35	68.05	56.5	51.95	72.75	62.4	58.6	95.45	65.15	63.25	53.1	71.55	60.5	58.1	44.65	36.05	48.15	62.1	55.55	45.9	63.8	36.85	50.05	60.5	58.8
54.1	46.4	47.95	50.75	47.05	57.85	36.75	61.7	53	52.5	47.35	41.45	39.55	36.8	38.5	46.45	56.75	51.35	54.65	40.5	34.45	52.3	38.8	38.05	64.25	53.05	67.5	53.1	48.8	70.8	60.55	56.15	94.85	69.2	61.7	51.9	73.15	56.65	50.75	44.15	37.3	44.15	61.7	49.75	48.55	69.55	35.95	47.45	63.45	61.95
54.85	48.75	44.25	50.45	40	52	41.05	60.6	57.75	56.85	51.55	40.55	44.1	39.5	37.6	47.4	53.25	48.9	54	38.8	38.5	45.4	41.25	41.9	61.3	43.8	65.15	55.95	48.65	71.15	62.1	52.45	90.6	69	62.25	51.95	68.2	57.4	54.85	45.2	39.95	46.8	68.25	53.2	51.15	71.2	39	52.3	60.8	63.1
53.85	50.3	45.9	49.95	43.2	52.35	37.45	60.3	54.3	54.65	46.2	40.85	43	42.4	38.35	45.75	55.7	50.9	53.5	37.55	34.95	42.45	44	41.35	63.35	45.25	66.15	52.3	48.35	70.1	62.75	50.1	92.1	73.65	64.95	53.2	74.4	59.5	54.5	42.8	36	46.45	64.8	52.1	45.2	67.45	37.55	48.5	63.9	63.75
53.6	50.05	49	46.95	42.6	48.05	41.3	56.5	63.35	69.2	54.25	43.4	41.85	39.6	41.4	45.15	59.3	48.45	52.5	38.6	39.5	46.45	44	37.5	66.1	45.55	66.3	41.95	47.35	67	62.75	51.4	87.5	68.4	63.9	50.65	75.3	53.45	53.85	44.5	38.25	46.9	63.8	55.5	50.1	61.05	36.35	47.7	55.95	64
50.65	46.3	47.65	47.8	42.8	41.1	39.9	61.85	52.45	64.3	52	44.65	42	41.7	39.2	42.9	51.3	40.95	52.6	43.25	39.1	53.3	50.7	38.9	62.95	44.7	75.25	44.85	45.95	66.85	58.6	48.8	90.75	75.5	66.35	50.45	72.3	53.3	52.5	47.3	36.45	44.6	60.35	52.35	50.15	61.65	37.75	48.15	55.85	57.65
53.75	50.5	48.75	45.05	40.8	49.45	37.65	58.1	50.55	55.5	50.05	41.7	38.6	40.05	36.75	47.4	50.05	46.45	54.5	40.7	38.75	53.4	52.2	37.65	63.3	50.6	68.4	44	49.75	71.8	62.6	49.8	88.95	70.35	62.75	52.75	74.6	58.5	51.4	46.45	35.45	41.95	63	51.2	49.4	65.35	41.05	45.95	60.15	55.8
48.45	53.5	43	44.8	47.6	45.35	41.4	61.65	46.8	57.15	50.2	37.55	39.35	46.1	39.7	52.6	51.1	47.5	55.85	41.95	36.9	51.95	56	36.1	65.45	49.15	72.5	45.5	47.3	67.2	58.7	51	92.35	69.9	60.95	45.75	74.95	58.9	51.5	44.35	38.05	41.5	63.35	45.05	44.1	60.2	36.35	52.05	61.3	58.25
53.75	52	45.05	54.2	46.75	50.1	35.95	61.75	51.9	56.1	47.2	43.3	38.6	43.4	35.95	59.1	56.05	51.1	57.1	39.25	38	52.4	50.35	39.55	64.9	48.95	66.55	45.2	47.8	68.95	47.85	53.3	92.15	71.9	58.35	48.7	67.15	59.25	48.75	45	37.15	44.65	63.95	48.85	45.1	62	36.75	47.7	57.7	60.35
54.15	54.55	45.65	49.7	43.4	50.8	36.6	57.3	63.45	60.75	52.65	39	37.25	38.25	44.5	56.35	54.1	52.15	57.65	35.85	33.4	47.65	51.9	37.7	70.35	45.15	65.2	42.95	46.55	70.1	49.65	53.5	94.35	69.85	55.9	45.75	61.85	56.6	47.95	37.85	37.1	42.8	59.65	48.05	48.85	64.2	33.9	47.7	67.8	50.75
50.45	57.45	49.45	50.2	48.75	46.8	33.05	56.25	62.95	54.9	46.65	42.8	35.85	40.7	35.7	51	62.5	53.5	61.85	34.7	32.4	53.65	56.35	36.3	66.3	41.65	58.3	44.45	45.35	68	50.8	48.95	94.15	70.45	58.4	47.75	71.8	55.5	50	38.9	36.1	46.4	59.5	42.95	50.45	66.85	32.95	51.6	64.65	58.55
46.95	44.75	48.8	53.6	45.2	47.65	34.15	58.75	58.4	57.85	44.45	36.85	34.2	39.8	38.7	52.2	62.1	49.7	54	39.65	33.95	52.9	48.45	41.6	66.9	41.45	59.7	45.95	49.2	69.15	48.45	45.65	90.6	72.3	55.6	47.95	71.35	53.3	50.6	43.2	35.15	39.3	61.8	44.8	42.5	61.65	32.55	47.8	61.3	54.75
47.7	40.15	49.8	42	53.65	49.1	31.55	63.35	70.7	61.25	49.45	43.4	34.4	40.5	37.8	50.65	57.8	44.5	56.5	40.15	39.75	59.2	47.45	41.6	61.6	39.6	56.35	47.85	49.5	62.75	54.9	49.8	90.05	67.55	55.25	47.65	67.35	61.05	50.9	42.65	39.55	46.3	62.45	49.35	46.75	65.7	37.75	44.3	61.7	54.35
53.45	44.9	48.4	46.3	46.95	52.15	37.4	63.05	67.7	60.65	48.9	42.1	36.7	39.5	37.65	50.55	62.55	48	52.2	37.15	35.1	56.8	58.5	39.9	68.3	38.05	60.7	48.5	46.45	67.95	55.85	50.35	87	68.15	56.45	48.35	66.55	58.15	51.65	41.15	38.2	48.45	72	49	41.05	62.9	35.7	48.25	61.25	59.1
47.15	47.15	48.85	44.35	49.55	47.35	33.8	66.5	64.1	57.35	51.35	37.15	38.1	39.4	36.55	51	60.25	49	58.3	37.55	36.3	51.7	51.75	43.25	69.15	39.65	64.9	41.4	49.3	64.75	55.55	43.95	93.1	66.75	58.7	46.65	62.25	59.3	50.4	39.2	38.45	42.55	61.05	48.15	45.5	66.1	37.25	47.7	60.35	55.4
43.15	46.35	49.3	45.55	47.4	47.45	35.65	63.6	66.9	57.75	51	38.7	36.95	39.6	39.4	45	56.8	48.7	54.55	35.65	37.4	50.65	47.15	37.05	60.2	38.4	61.3	49.3	45.5	65.9	49.9	44.4	86.75	65.8	49.6	50	65.35	60.85	45.65	37	38.25	39.65	62.35	54.9	47.3	64.8	34.95	46.6	56.8	64.7
50	47.1	48.25	45.8	30	48.7	37.45	62.1	68.8	68.15	46.95	40.35	39.7	40	43.65	29.65	55.75	43.85	57.6	35.45	40.15	54.2	52.7	42.9	64.9	41	63.8	46.15	55.05	69.7	61.45	48.05	97.4	77.45	50.55	45.15	68.1	58.5	49	37.2	39.9	43.1	63.4	46.5	45.85	67.15	39.6	48.8	59.55	57.9
51.05	53.45	49	51.05	29.6	43.3	41.75	69.1	67.8	71.05	50.05	41.7	36.6	38.85	37.15	30.95	58.4	50.35	54	33.5	36.7	50.05	49.8	39.95	59.55	39.2	56.65	46.15	56.35	65.85	60.9	41.9	96.55	70.95	56.25	60.15	67.1	65.1	54.25	36.8	41.9	33.5	60.05	49.4	48.7	70.8	40.4	47.95	62.35	62.95
53.1	50.45	45.65	46.25	30.4	49.15	40.45	62.2	68.15	70.65	50.2	37.65	41.05	42.6	40.25	27.55	61.3	53.3	60.15	34	42.7	58.25	53.15	41.65	62.55	42.75	57.3	39.75	54.65	69	57.2	41.45	100.25	71.6	59.4	53.85	70.65	62.45	53.65	36.15	36.4	37.2	62.65	51.4	44.8	68.05	39.1	52.75	66.7	58.75
52.5	53.75	53.4	47.4	27.7	44.95	35.5	61.95	74.2	64.7	48.85	37.9	40.6	41.45	39.95	30.2	53.7	49.65	60.55	38.4	36.25	53.5	51.15	39.45	63.15	42.9	56.65	38	57.7	63.05	54.15	46.25	98.95	70.25	60.2	51.65	67.3	60.75	49.4	39.25	40.2	38.4	61.35	47.7	47.7	64.85	43.35	47.8	64.5	56.6
51.65	50.35	49.8	43.4	44.65	52.55	38.2	62.7	69.65	73.7	52.85	40.4	44	40.95	34.45	37.35	61.55	52.4	59.1	34	37.75	60.55	53.85	36.95	63.6	45	57.9	44.2	43.7	62.5	50.35	46.1	106.45	66.85	59.4	47.4	72.25	56.45	53.3	35.4	42.5	35.2	67.85	50.3	46.15	63.75	42.5	51.8	64.4	61.6
50.9	50.2	52	44.5	41.25	53.15	36.25	71.15	73.6	72.3	49.05	39.55	40.2	40.3	39	36.05	62.65	54.65	65.8	36.05	39.4	52.3	51.35	32.65	66.95	49.65	61.45	42.75	45.95	65.05	52.75	46.4	107.8	71.85	56.4	43.75	67.85	52.2	52.5	39.5	39.65	40.05	63.35	48.6	44.9	61.6	38.7	54.5	57.2	59.15
50.45	49.4	51.45	53.7	46.3	55.1	37.45	66.55	67.65	71.15	47.7	38	41.9	43.15	35.95	37.15	58.8	54.5	66.3	33	40	55.15	50.35	32.95	59.6	42.7	59.8	42.2	47.25	58.5	54.15	46.5	101.05	63.3	62.95	57.6	68.7	63.8	56.05	38.65	39.1	41.3	61.25	54.2	53.65	63.25	40.25	48.2	59.45	60.4
54.15	57.35	54.75	66.3	63.3	60.05	39.2	77.3	78.6	69.2	55.5	46.3	36.7	47.75	40.7	39.8	57.4	50.7	70.05	32.75	38.75	51.4	50.2	39.1	48.45	41.2	51.8	55.65	43.9	55.05	53.05	49.4	104.15	72.8	60.4	67.3	75.05	86.5	58.75	55.5	53.85	42.05	63.15	58.95	62.9	68.05	50.25	55.5	59.25	51.95
29	49.3	44.3	49.75	49.65	56.65	40.55	68.75	64.7	67.45	51.15	39.4	41.05	41	36.3	25.6	56.3	48.1	57.1	37.5	38.75	51.45	53.65	44.15	66.7	45.8	57.9	47.8	44.1	61.7	51.7	45.95	106.65	74.2	58.5	48.7	74.1	57.6	54.45	34	38	41.85	69.35	51.9	46	64.4	42.6	58.15	64	67.4
22.65	54.85	48.9	53.8	59.15	58.9	39.4	61.95	73.85	68.7	52.75	42.15	41.55	39.15	38.9	31.7	53.35	50.7	60.4	37.3	39.55	50.85	44.9	38.75	60.1	46	53.85	46.2	47.05	59.65	54.65	44.45	104.5	72.15	56.25	55.25	70.6	63.25	56.55	38.15	40.25	39.5	63.55	50.4	47.45	69.35	48.05	59	59.8	64.45
25.6	52.25	47.95	51	59.1	56.6	39.8	63.4	70	64.5	50.2	42.4	41.7	40.9	34.65	27.35	45.75	49.75	63.2	43.35	40.15	56.25	53.4	37.9	61.05	42.25	52.75	50.85	44.65	59.95	50.75	46.75	108.3	75.55	58.6	56.15	67.3	62.45	56.45	37.2	38	36	59.6	52	45.35	70.3	49.45	56.15	58.8	61.5
24.75	53.8	47.2	49.7	54.55	53.25	37.55	57.1	70.8	58.4	50.4	35.15	42.6	42.95	36.45	28.15	56.35	50.95	62.05	42.15	37.05	55.2	52.85	38.4	64.5	44.95	56.9	44.05	40.7	61.9	52.1	46.9	103.35	76.1	60.7	46.6	69.8	60.9	55.55	31.2	33.65	38.25	66.5	49.4	44.45	60.6	42.9	55.45	60.95	56.15
30.6	51.45	47.1	52.95	54.3	53.5	36.4	68.05	72.45	66.05	51.55	37.9	42.2	43.75	36.7	25.5	55.25	47.4	61.6	43	41.95	54.35	56.05	35.4	65.85	48	55.2	41.95	41.3	61.8	54.05	47.6	107.2	78.7	57.75	47.35	73.85	62.65	54.85	34.45	35.55	44.25	61.2	47.9	45.45	68.25	46.9	58.15	62.95	57.4
32.95	54.25	50.75	45.35	55.9	50	35.6	64.8	68.2	62.9	50.5	41.45	46.5	39.5	37.55	24.8	49.45	49.7	60.1	44.05	36.5	54.15	51.9	35.8	68.95	46.6	57.1	46.8	45.3	64.45	52.15	49.7	103.15	77.15	58.05	48.5	72.45	53.5	54.85	34.55	33.4	36.3	59.9	47.1	43.7	68.25	41.2	51.05	66.85	66.95
29.75	53.1	44.75	51.05	63.55	58.15	35.15	61.65	67.25	67.8	46.9	39.6	41.15	48.25	37.95	25.4	49.7	56.8	65.5	35.6	38.1	56.85	57.6	38.65	59.95	53.6	49.45	43.55	44.3	59.4	51.15	47.3	99.7	78.65	51.95	52.45	74.05	58.9	57.65	36.35	42.25	32.85	58.15	52.9	46.05	75.7	44.3	54.45	62.55	69.7
25.7	46.4	44.55	53.75	51.9	49.05	36.45	63.9	71.15	71.5	50.05	37.9	42.3	41.65	39.75	25.95	47.25	63.95	65	41.3	43.75	51.95	55.8	38.9	70.7	54.65	53.15	46.4	43.7	62.85	57.85	45.55	101.45	76.45	51.25	47.6	74.45	54.55	53.05	37.65	39.25	37.6	59.75	51.6	41.75	65.9	42.3	53.95	65.15	65.85
28.15	47.35	47.4	47.9	58	55.3	37	66.3	66.85	64.75	49.55	35.85	40	42.1	38.35	26.15	44.55	60.9	62.35	45	39.05	60.1	55.75	39.75	65.7	56.7	47.05	50.35	41.75	64	56.8	41.8	98.3	66.85	57	50.55	79.6	56.75	50.7	37.7	36.65	44.35	57.75	54.25	43.5	62.35	40.9	57.85	57.8	66.7
29.95	46.45	45.45	48.4	57.4	56.4	33.7	65.3	67.55	66.45	49.7	40.75	40.7	43.1	35.85	30.2	47.75	52.6	61.65	43.4	40.05	57.15	51.65	41.85	57	53.6	51.15	48.5	38.45	56.9	58.1	47.8	104.3	66.85	55.4	47.15	73.6	55.85	52.1	36.1	36.15	38.95	58.05	50.8	45.35	65.55	46	58.25	48.9	66.8
30.05	53.8	43.9	42.35	55.55	54.6	35.05	63.7	67.1	64.05	46.95	37.1	33.15	38.8	42.15	29.55	58.35	49.65	59.3	48.45	37.35	53	57.25	35	64.25	56.55	52	41.85	35.85	62.8	52.6	44.75	98.95	69.6	50.3	38.7	74.65	47.3	54.65	38.1	34.55	40.3	59.95	49.65	37.25	60.85	34.15	57.75	52.35	62.05
34.05	48.85	42.95	43.55	54.8	56.1	39.8	63.1	70.55	65.25	48.95	38.9	39.85	36.2	40.5	27.15	65.05	51.65	58.75	51.3	38.9	56.1	54	39.9	59.7	58.55	56.2	43.9	40.15	62.3	51.85	41.15	103.05	68.15	53.85	42.4	75.15	49.4	54.05	34.4	36.25	32.95	58.2	48.25	42.9	61.9	35.95	60.35	53.8	68.65
52.5	48.65	45.55	41.9	59.45	49.9	37.05	62.3	69.15	67.4	52.95	37.6	40.15	43.75	40.45	30.85	51	52.9	63.55	42.7	40.4	53.1	55.15	34.05	64.15	59.95	56.8	44	47.6	56.7	51.35	46.15	104.4	72.7	51.5	45.75	76.7	54.15	47.7	37.7	36.25	36.15	61.25	48.75	40.8	60.75	44.55	58.55	54.75	62.4
51.95	39.3	47.25	41.15	58.95	53.45	39.8	60.65	70.35	58.5	47.35	36.55	36.2	44.85	40.7	30.85	57.2	47.65	60.35	45.45	38.2	57.55	58.55	35.3	64.4	56.55	53.95	42.45	46.9	59.7	52.7	43.9	100.65	67.65	59.05	42.7	72.85	59.4	51.7	35.75	39.1	35.65	55.85	49.25	42.15	62.8	42.6	57.65	55.85	63.85
47.6	44.1	47.45	46.25	52.45	53	34.25	58.65	72.35	61.1	45.65	34.95	34.3	40.7	41.65	27.95	54.1	53.15	59.15	42.2	41.25	52.05	54	40.8	63	61	56.55	42.05	49.75	56.7	49.25	47.25	103.9	68.05	45.7	47.45	73.6	57.55	47.6	42.2	37.1	40.4	61	48.4	41.45	63.5	41.1	57.95	58.75	63.1
46.2	46.4	45.55	38.85	50.95	57.5	35.15	64.65	69.6	54.35	45.25	36.25	32.9	35.75	41.1	33.1	57.75	50.55	62.25	45.35	38.25	51.5	57.6	36	68.95	56.5	53.2	44.65	41.35	62.45	57	44.45	102.5	74.55	50.1	43.1	71.65	47.15	48.75	37.55	32.95	37.65	61.4	47.2	40.3	65.4	40.7	57.4	56.1	62.05
52	41.15	42.25	41.55	57.6	52.2	34.1	64.8	71.1	54.65	45.05	36.3	34.1	42.35	45.8	22.55	54.1	50.75	60.6	43.8	42.2	53.5	50	39.95	62.75	59.3	52.65	44.85	48	59.4	62.45	48.45	97.5	76.5	50.15	45.25	75.55	54.25	49.5	39.85	35.85	36.2	57.1	51.35	39.65	68.2	39.5	59.25	59.6	62.65
57.55	43.6	44.05	42.8	58.2	52.4	32.35	63.55	65.35	53.1	50.25	38.4	32.8	38.1	40.15	28.8	56.55	52.15	62.7	43	38.35	58.15	46.2	42.2	60.85	61.8	45.45	46	47.5	56.2	56.2	50.3	98.45	69.8	52.8	49.4	74.45	56.5	48.35	38.55	37.85	31.85	59.5	50.45	38.3	66.5	45.4	52.9	58.9	62.95
55.9	43.65	43.6	41.2	58.8	56.95	35.55	62.25	70.5	51.5	48.6	38.75	36	38.95	40.1	26.5	55.65	51.55	62.55	48.8	41.45	53.6	30.45	42.35	63.05	60.45	48.95	42.25	48.4	61.1	55.55	45.25	91.1	74.75	50.3	43.5	72.8	49.2	50.45	37.15	35.8	39.65	60.05	46.1	39	66.15	41.85	50.45	56.6	64.05
55.9	41.05	42.3	36.15	61.2	57.05	36.55	59	72.45	55.3	42.65	34.35	39.2	39.4	42.1	27.35	56.45	53.75	57.5	44.15	35.25	54.1	50.2	39.65	67.85	63.95	51.45	47.9	50	62.1	57.15	48.2	94.05	71.95	43.6	45.1	69.45	43.55	52.5	38.95	32.25	38.05	58.85	45.1	37.25	65.1	41.75	51.3	53.7	56.7
54.4	41.65	42.1	35.1	52.8	56	37.05	72.1	66.8	56.4	47.6	37.85	36.8	42.95	41.15	29.35	48.95	52.9	61.7	42	39.85	58.4	47.7	32.5	56.35	56.55	50.8	46.05	46.05	61.55	53.3	46.65	88.9	72.3	42	47.3	72.1	50.4	51.15	38	32.6	36.75	61.35	50.7	39.5	63.5	43.2	52.4	55.25	66
50	39.15	43	39	56.45	51.75	39.45	70.3	67.8	58.4	43	34.1	38.75	37	38.5	20.45	47.85	52.15	60.4	44.25	38.4	56.6	52.2	40.05	58.45	42.05	48.4	46.4	43.45	60.45	54.3	41.4	95.2	70.25	44.15	48.3	72.7	49	48.65	40	28.9	44.1	57.85	49.15	37.95	66.65	40.05	50.2	52	54.5
51.25	47.8	43.35	39.45	57.3	52.05	36.6	66.5	66.5	56.1	43.35	33.85	34.1	42.45	42.05	28.3	53.45	53.3	57.25	43.6	37.2	59.6	54.15	34.8	55.9	41.3	57.1	45.95	38	59.95	54.5	47.65	97.25	66.05	42.8	45.15	71	44.05	48.95	42.05	29.75	42.6	57.05	45.9	41.85	60.25	41.8	46.95	50.2	52.9
50.1	38.5	42.3	38.45	52.7	52.8	37.1	65.5	62.9	62.05	46.15	30.8	32.7	39.25	40.5	28.9	51.55	52.8	56.8	43.55	38.95	55.5	53	40.25	53.1	51.55	54.8	48.45	38.45	63.4	55.15	46.1	94.4	66.5	48.35	41.45	68.55	50.4	50.15	40.85	27.45	42.05	63.15	47.1	40.65	61.65	41.05	49.55	51.75	57.95
46.7	42.05	41	41.25	55.15	53.55	34.65	57.05	66.3	57.45	38.5	34.15	38.9	41	41.8	28.6	48.4	51.45	59.55	40.45	40.5	56.6	53.65	42.9	54.55	57.8	48.25	44.65	42.25	58.75	48.85	45.1	99.65	66.4	50.7	44.7	74.8	50.2	51.5	36.85	29.8	44.55	55.2	53.75	42.05	66.85	38.35	51.2	56.5	61.45
52.9	46.95	41.25	47.9	52.3	52.15	38.7	57.2	65.15	57.1	39.15	32.45	35.35	43.4	42.75	26	42.65	49.7	63.45	40.45	35.1	63.6	55.7	35.75	53.75	56.85	53	48.6	38.2	56.8	54.25	43.55	105.35	72.15	49.55	48.25	76.9	51.9	52.2	38.2	31.15	43.4	58.4	50.3	42.4	66.9	42.55	51.35	52.9	66.1
56.75	42.15	47.1	47	56.25	53.75	36.75	60.95	64.65	52.85	39.4	32.55	35.85	38	37.05	27.8	45.55	48.9	63.35	42.7	40.8	56.75	48.85	36.8	57.85	55.2	51.6	43.8	39.95	61.05	47.35	45.6	102.4	69.65	50.9	49.55	74.05	46.95	53.7	40.45	34.35	41.5	61.8	51.3	39.2	65.15	38.55	53.15	51.9	64.6
58.6	39.8	43.75	41.85	51.45	54.85	34.7	62.15	64.7	54.9	36.1	33.75	37.05	34.3	39.5	28.1	51.1	51.65	60.9	42.15	36.2	55.85	54.25	39.85	57.15	55	57.25	41.2	38.95	60.25	51.3	42.45	101.65	67.1	48.2	42.75	69.9	45.7	54.9	40.15	31.9	41.7	55.35	49.9	43.5	64.35	41.65	50.55	50.05	63.6
56.4	42.75	43.6	39.4	53.9	50.65	42.5	58.55	70.55	61.55	43.25	33.85	31.7	36.3	36.9	25.6	49.55	48.95	55.75	43.05	35.3	57.1	47.05	40	57.45	60.9	58.25	41.9	39.45	59.85	53.6	46.7	97.85	64.05	48.65	41.7	68.5	54.5	49.35	35.65	38.8	51	57.3	47.4	38.85	61.15	37.95	51.6	54.65	61.1
49.65	46.85	45.45	39.15	56.1	52.85	39.7	58.05	64.3	55.2	38.8	32.25	33.7	36.95	35.6	24.5	50	46.15	56.5	43.05	34.95	52.6	43.75	45.25	61.25	62.55	53.25	40.05	44.65	58	48.1	45.35	99.25	64	50.1	45.1	71.5	50.65	45.8	42	41.55	53.2	54.25	53.9	42.55	62.9	37.25	49.75	54.35	62.2
50.65	44.95	43	41.15	54.9	53.1	36.05	54.7	70.25	56.2	40.05	29.75	36.05	35.35	39.55	27	49.45	49.6	56.2	41.4	37.8	57.6	49.7	43	53.45	59.9	53.65	42.1	39.2	65.05	47.55	45.45	98.95	65.2	45.15	42	72.6	48.9	48.15	43.4	34.3	48.8	51.75	52.1	40.75	64.35	38.25	49.5	53.6	55.15
50.2	43.55	41.55	39.85	65.65	54.7	38.05	56	66.15	56.85	37.45	33.4	36.45	35.9	39.25	29	50.2	48.85	59.05	41.2	37.2	56	43.65	41.35	58.35	62.5	52.7	42.25	43.7	62.35	48.05	48.45	90.25	63.5	50.7	40.8	75.05	49.6	46.9	38.4	41.85	54.85	57.2	47.7	37.2	59.1	38.85	47.85	53.65	52.85
48.5	38.9	47.4	41.1	57.85	54.85	34.9	55.65	71.4	54.95	48.55	31.3	36.2	37.45	39	42.35	46.55	49.75	63.9	37.75	33.5	55.9	50.55	40.5	65.6	68.65	52.7	39.3	42.95	63.1	43.4	48.8	89.7	65.75	52.05	43.85	71.95	48.9	49.95	41.45	36.9	50.7	56	53.15	37.3	59.35	39.45	43.5	51.1	58.1
55.1	38.15	39.85	39.15	55.5	54.15	37.4	54.8	70.85	52.7	46.75	32.6	29	38.35	35.45	42.55	49.25	48.4	59.95	41.4	34.7	51.15	54.25	40.2	67.7	65.4	50.45	42.15	42.65	60.8	52.7	39.4	86.45	60.35	49.35	43.35	72.05	51.75	55.8	43.05	30.75	52.15	53.65	49	37.6	60	40.05	47.15	51.45	67.5
50.3	36.1	45.4	45.05	59.75	49.45	35.1	60.45	73.3	52	47.9	28.6	31.05	37.4	33.2	45.55	44.55	46.25	63	42.65	39.2	53	46.9	40.45	67.55	64.95	55.9	46.8	38.55	58.4	50.75	41.7	86.25	67.7	51.5	44.9	69.2	48.2	52.85	38.55	34.1	46.5	56.5	49.15	37.8	63	39	48.7	53.5	70.6
49.35	37.35	42.25	40.9	57.1	49.75	33.5	54.5	70.75	51.1	43.85	31.55	36.05	35.8	35.95	35.8	45.55	45.45	59.65	40	41.2	55.65	47.7	43.45	68.05	69.4	56.35	45.15	44.85	58.1	48.9	43.6	93.75	62.7	49.1	44.3	69.85	49.15	50.2	41.65	31.05	44.65	53.45	50.65	40.3	60.4	37.55	47.4	49.05	72
53.25	37.15	40.7	42.45	59.6	47.7	36.05	55.9	69.65	55.95	34.5	30.35	36.4	39.1	36.1	22.6	47	52.35	59.2	36.7	37.8	58	47.8	40.15	59.1	63.8	54.4	37.65	43.45	58.3	48.25	47.6	90.8	61.05	52.35	41.65	74.5	42.25	49	42.9	27.1	43.2	54.85	48.4	40.45	58.4	43	53.4	52.6	75.5
48.25	40.05	44.25	45.95	52.3	52.8	34.7	56.2	67.65	59.45	38.6	37.55	38.2	34.7	34.5	23	46.95	50.45	61.65	34.9	37.65	55.7	51.45	36.25	61	62.95	55.7	43.75	43.1	59.2	51.65	49.8	93.55	62.9	51.05	47.95	74.05	42.35	52.55	42.2	29.7	41.25	54.6	49.45	37.3	60.7	34.55	52.35	49.5	67.2
48.8	41.6	42.6	42.1	55.25	51.35	38.8	55.55	66.25	59.55	35.05	34.6	39.5	36.8	36.5	27.25	49.9	51.55	61	32.45	36.55	60.95	48.55	39.35	61.15	64.35	53.15	46.85	39.65	56.85	52	44	91.2	56.6	51.4	37.7	68	46.55	47.65	40.85	28.8	45.15	56.8	46.95	39.25	60.25	40.1	51.4	53.95	67.85
45.35	39.05	47.3	42.7	53.45	52.6	34.65	61.4	65.45	63.85	35.95	31.5	36.45	37.2	35.6	29.85	48.2	53.4	55.65	33.95	35.75	56.5	44.35	35.5	57.85	61.9	56.15	38	46	56.45	53	44.2	93	61.05	48.1	39.7	69.85	48.45	49.5	38.65	30.7	47.8	54.1	48.45	40.45	62.2	35.35	46.1	53.65	69.45
51.5	35.6	43	39.9	58.1	50.15	35.1	61.3	69.3	60.75	46.6	33.5	36.35	37.35	36.85	25.7	51.1	43.4	54.2	30.8	34	52.55	45.85	38.1	59	68.3	55.25	41.9	40.9	57.4	52.95	47.45	93.85	60.65	49.9	43.5	62.45	50.9	49.25	39.4	29.15	50.15	52.65	46.25	37.55	64.35	42.1	52.25	53.25	74.85
44.4	39.85	41.3	38.15	57.9	54.8	35.15	59.7	75.2	61.8	47.55	35.05	35.65	37.2	39.5	28.3	47.95	44.5	58.55	34.15	34.1	52	46.1	39.65	59.45	67.7	48.3	47.45	39.2	56.7	53.7	44.75	99.6	58.45	49.75	43.6	62.3	55.25	43.65	44.45	31.25	50	55.55	53.6	37.65	64	39	48.1	47.25	68.65
48.5	36.15	41.85	42.45	58	55.05	33.95	58.8	69.05	64.15	47.3	34.6	36.75	38.6	38.5	21.3	51.55	47.25	55.4	36.75	35.05	55.35	47.35	39.15	57.1	65.4	56.2	44.75	36.9	59.65	55.05	42.3	88.25	58.9	45.3	42.95	69.95	51.85	44.15	38.85	29.35	45.75	56.05	43.75	35.8	60.05	40.3	47.1	54.55	72.8
53.65	35.95	39.35	38.5	60	55.1	33.85	60.25	72.85	62.6	47.45	33	34.25	37.7	35.35	22.1	45.45	42.3	47.15	34.9	33.8	51.3	46.85	42.25	61.45	67.4	56.5	46.3	37.55	57.05	53.45	42	94.7	60.9	46.45	39.95	70.25	48.75	48.25	40.15	30.2	46.05	55.65	49.05	39.55	61.1	43.25	50.85	52.6	68.2
48.4	39.55	42.7	44.3	55.55	54	31.55	62.4	73.15	63.5	42.15	34.75	35.7	34.95	36.65	19.95	57.55	41.6	49.5	39.9	33.65	53.65	48.7	41.1	61.5	70.1	52.2	44.8	43.35	53.75	52	44.95	89.9	68.85	49.15	39.65	52.9	48.6	46.8	38.3	30.8	44.3	56.2	47	43	60.9	42.25	52.5	51.8	65.85
47.8	39.15	42.2	43.2	54.2	46.9	33.35	60.25	67.65	62.15	46.85	34.3	35.75	40.75	35.55	19.9	69.05	36.7	47.55	38.5	35.9	50.6	42.35	40.4	58.85	65.3	52.05	45.15	41.35	59.25	46.7	46.15	90.4	62.4	43.35	39.7	54.85	53.5	42.75	36.95	30.9	41.5	56.4	47.45	43.2	65	36	49.65	53.3	66.45
48.15	34.75	39.25	37.05	53.8	47.95	33	63.55	71.4	65.5	43	29.2	34.15	40	40.15	17.65	66.95	40.85	49.05	41.65	33.65	51.65	43.1	40.45	63.9	65.8	54.1	43.95	40.85	56.5	46.85	44	89.6	66.05	46.15	40.45	53.65	42.65	44.55	36.7	29.45	43.7	54.1	43.2	44.65	62.75	35.65	49.55	50	66.4
47.1	36.75	41.2	38	56.9	47.1	33.9	59.45	76.9	65.95	39.55	33.9	34.45	35.3	40.3	19.85	65.05	40.65	56.95	36.65	36.7	49.8	41.8	37.65	61.05	63.25	50.05	45.4	39.55	55.8	54.75	41.25	92.05	65.65	48.4	44	56.55	48.35	52.6	33.95	31.15	43.05	52.05	44.95	43.55	60.85	36.85	49.25	51.2	68.85
53.3	34.4	41.45	40.3	58.6	49.05	35.95	58.65	72.15	62.5	41.1	31.8	30.25	35.05	36.65	22.2	63.2	35.1	51.3	28.2	32.95	45.5	45.2	37.45	57.35	61.65	50.2	45.5	39.3	52.55	45.3	43.4	89.45	63.65	50.2	39.7	56.75	40.35	41.75	42.15	24.05	43.9	52.7	47.1	41.85	62.25	39.25	47.2	54.95	66.75
50.35	35.45	34.55	38.25	58.95	47.7	36.75	61.15	72.85	65.15	42.85	33.05	32.2	35.6	36.15	24.55	62.5	35.5	46.1	30.75	36.25	50.15	37.9	41.05	56.15	54.85	50.25	41.4	39.8	61.15	50.9	42.05	86.05	64.75	50.75	41.25	53.9	42.5	42.65	44.9	28.15	42.4	57.55	41.85	41.85	61.6	40.5	43.1	52.25	69.35
51.35	35.55	38.95	39.65	57.4	49.7	33.35	59.55	77.2	57.7	39.65	29.5	31.9	30.6	31.45	25.7	59.2	34.2	47.35	29.95	34.65	51.8	40.85	38.45	54.55	56.2	56	40.35	41.35	54.7	49.1	39.65	88.35	65.5	52.4	40.65	49.7	38.85	44.5	43.05	27.6	41.05	50.6	43.85	41.3	59.6	36.6	50.4	52.8	69.6
46.65	34.95	39.1	44.55	55.35	46.2	32.95	59.7	71.6	57.85	40.85	33.6	28.55	34.6	33.75	20.55	62.6	36.25	44.4	31.6	34.95	49	41.55	36.75	54.45	55.8	51.45	41.1	35.95	55.5	45.5	43.7	84.3	60.75	46.75	34.65	57.2	37.55	46	45.4	29.85	47.75	56	42.75	44.9	55.2	40.1	50.05	51.65	73.05
50.75	38.2	38.85	40	55.35	46.35	30.25	59.05	71.85	54.2	34.8	31.5	28.8	31.4	34.25	21.75	67.35	41.4	47.25	30.7	31.6	51.2	38.1	37.9	53.75	63.85	49.45	45	41.8	55.85	45.45	47.3	78.1	61.1	51.3	40.2	64.3	41.95	47.55	36.65	27.8	48.85	50.2	48.55	41.4	58.3	36.6	45.65	54.4	72.95
51.95	38.85	44.85	35.45	61.55	49.2	34.3	61.4	73.65	61.15	36.2	30.35	29.6	34.3	34.35	18.6	62.65	41.55	52.45	32.85	31.35	51.4	44.3	33.8	53.7	58.1	50.95	49.25	39.25	54.2	40.65	49.7	89.55	60.05	50.4	41.65	67.6	43.75	47.05	44.4	30.75	47.45	45.15	49.15	46.55	60.95	37.75	45.35	50.95	76.05
51	39.45	40.85	35.7	55.8	50.1	32.95	59.6	71.45	58.25	31.1	30.6	30.55	36.55	31.9	22.2	68.75	42.65	47.55	32.5	30.35	46.45	42.5	35.15	55.4	62.1	49.95	44.5	36.95	54.6	47.4	46.6	84.8	60.75	51.05	36.65	66.15	37.5	49.7	36.55	29.5	45.25	47.25	43.4	41.65	55.35	40.7	47.95	54.9	63.05
48.5	35.95	38.95	39	56.45	47.85	35.3	59.05	65.5	59.25	31.95	32.15	29.5	35.5	29.25	22.9	68.55	44.15	50.5	33.2	34.4	47.5	46.05	35.55	54.75	63.35	51.85	46.45	36.6	55.5	45.95	46.75	81.95	63.6	51.05	38.05	65.15	38.95	49.7	30.5	29.45	50.5	54.3	41.8	35.6	55.45	43.6	51.35	52.55	67.2
49.9	33.6	37.8	38.75	53.25	45.95	36.15	65.9	66.8	65.95	41.2	31.5	27.15	31.6	29.95	22.25	66.5	36.25	48	30	31.55	48.5	41.9	33.65	57.35	64.65	49.8	44.35	34.95	54	43.45	49	84.75	62	47.75	39.05	58.8	72.1	46.15	35.35	32.05	44.9	48	43.95	36.8	58.95	36.65	44.4	52.5	70.9
44.75	41.2	41.4	35.9	58.8	40.5	32.35	62.65	70.4	64.35	38.4	32.4	29.8	34.55	29.05	24.65	62.15	39.05	43.7	33.1	34.65	45.95	41.85	35.1	54.1	65.3	51.3	41.9	35.9	52.85	43.05	46.75	83.25	54.1	50.05	35.7	55.2	67.8	43.25	37.05	31.85	40.7	46.95	39.7	36.85	59.55	41.1	47.65	53.95	65.85
45.75	39	36.15	40.8	53.05	46.6	34.75	55.75	60.8	58.5	39.6	29.55	25.95	34.2	31.7	21.85	63.45	36.6	48.75	29.6	33.6	46	46.45	32.6	52.7	63.5	51.9	41.75	37.15	55.65	45.55	45.6	81.6	57.2	49.8	39.15	57.3	68.75	42.6	33.65	31.9	41.3	50.9	43.5	40.55	59.5	38.25	43.1	51.85	62.7
52.5	39.15	37.1	33.6	60.95	46.15	33.45	58.85	64.85	56.3	39.45	33.25	28.35	31.95	31.2	19.9	58	37.05	48.2	33.2	29.7	45.7	42.1	34.1	55.15	64.8	50.3	43.55	37.35	53.55	42.75	43.55	81.6	60.25	48.5	36.5	59.25	72.65	45.05	36.95	32.3	39.05	57.5	40.15	35.4	57.6	35.05	49.55	46.4	67.6
43.15	39.4	42.95	32.9	57.75	44.55	32.65	61.05	69	56.55	32	29.15	30.2	30	36.65	20.75	62.2	52.5	48.95	31.65	33.85	46.55	35.55	34.35	54.1	65.1	51.3	45.2	39.2	54.55	47.55	42.95	83.25	53.1	46.35	36.75	68.85	48.4	43.05	35.4	33.1	40.05	52.15	44.1	40	60.2	36.15	43.55	48.5	54.55
46.15	39.1	35.05	37.4	58.05	48.45	31	59.05	66.3	56.55	35	30.35	28.7	34.75	37.45	28.75	54.25	50.2	53.3	30.75	33.55	44.4	35.75	34.7	49.5	59.3	50.2	44.7	39.25	55.2	42.45	45.95	89.75	61	50.45	35.7	64.35	41.05	48.35	37.8	29.8	42.45	51.6	42	36.5	59.15	35	50.45	55.5	56.5
41.3	45.1	37.25	38.1	56.55	43.7	33.15	59.9	67.35	53.7	32.3	33.4	27.15	35.25	37.3	23.9	62.7	50.25	51.95	31.2	31.75	49.1	42.65	35.75	51.3	63.5	48.6	42.95	35.65	54.6	46.65	43.3	82.85	56.8	44.95	31.55	61.95	39.5	47.85	33.7	30.45	40.25	48.7	44.3	37.65	58.3	34.35	44.35	49.9	55.75
45.75	39.15	38.1	35.85	55.5	46.5	31.05	58.95	68.6	58.5	33.8	32.6	25	33.95	36.6	20.8	62.95	54	48.9	30.55	33	42.8	38.8	32	49.1	59.65	48.15	41.1	37.6	55.8	45.35	39.35	81.6	59	46	34.95	69.65	34.2	49.9	33.25	31.55	40.95	49.95	40.95	35.25	57.15	29.2	48.95	48.7	57.45
41	40.05	36.7	36.55	55.9	43.85	32.25	59.55	64.35	63.1	33	30.35	26.9	32.9	34.55	21.85	57.1	39.05	45.15	31.95	35.75	42.9	39.9	36.5	49.6	59.5	44.45	43.9	40.45	52.2	43.85	42.2	90.45	64.65	48.45	34.9	62.3	37.9	46.6	31.85	30.1	40.45	47.3	38.75	33.25	57.45	38.75	52.3	48.25	63.6
46.95	40.2	37.25	34.6	56.65	41.55	30.1	61.35	64.8	58.15	30.1	31	25.55	31.55	35.3	24	57.5	40.3	39.3	28.7	35	43.75	38.3	38.4	53.35	55.3	52.25	40.55	36.2	55.2	43.55	38.55	88.45	63.7	46.95	39	64.55	34.85	43.4	33.85	29.8	39.65	50.55	41.75	36.35	56.75	34.05	48.25	51.85	54.15
46.45	39.85	40.9	36.2	54.5	44.2	30.7	64	58.1	59	34.35	33.05	25.9	31.9	32.95	26.4	58.3	36.4	43.05	29.55	33.6	42	44.3	38.2	46.95	51.8	49.65	41.85	37.9	52.45	40.75	39.85	92.85	59.95	47.95	36.7	59.55	41.85	43.35	34.65	28.05	36.95	47.1	43.75	38.75	55.3	33.9	48.45	46.5	59.7
[truncated: 133 more columns]
