# Supplementary material for: Single-particle imaging of stress-promoters induction reveals the interplay between MAPK signaling, chromatin and transcription factors
Source: Nat Commun. 2020 Jun 23;11:3171. doi: 10.1038/s41467-020-16943-w (PMC7311541; doi:10.1038/s41467-020-16943-w)
Supplement: Supplementary file 12 — Source Data [file 41467_2020_16943_MOESM12_ESM.zip › SourceData/SupFig8/SupFig8_yVW428__NaCl_0p00M_rep2_GFP_HiPix.csv]

40.95	60.75	35.5	74.75	45.9	54.75	63	52.65	54.4	45.6	48.15	52.15	63.5	58.9	34.65	51.35	79.75	57.45	79.8	84.55	73.6	61.25	78.4	63.85	65.4	75.75	50.45	74.1	59.1	71.6	62.05	73.05	36.95	41.05	53.55	62.75	74.35	69.95	51.4	65.1	61.05	72.5	56.45	68.15	72.25	78.35	91.45	77.4	77.4	81.2
36.35	60.2	33.8	61.85	49.75	46.1	61.45	55.3	41.45	43.9	45.55	56.5	60.85	55.95	40.15	44.2	75.75	54.1	71.65	82.4	72.75	56	76.65	65.65	61.4	75.85	46.85	73.5	54.25	70.4	58.8	65.6	36.05	39.2	47.75	62.4	65.4	66.6	53.8	68.15	56.55	69.15	55.05	71.95	66.1	75.35	92.3	73.65	73.2	79.15
43	52.3	31.65	70.55	55.15	51.1	64.2	58	38.65	39.55	45.45	52	62.55	53.9	41.95	44.45	80.85	53.05	70.85	79.5	66.1	58.85	80.15	64.05	58.2	77	47.75	79.95	61.3	71.35	59.65	61.65	34	39	52.1	67.4	61.1	61.05	48.7	69.95	58.85	70.05	53.05	69.95	66.95	78.45	87.55	71.85	68.6	76.85
39.9	56.8	32.15	64.6	53.25	48.55	64.9	60.45	44.75	46	49	52.4	68.95	64.9	37.4	44.15	110.75	54.25	92.6	79.35	69.85	63.65	101.15	60.6	57.65	79.2	53.3	87.55	57.05	84.5	54.8	51.85	40.15	48.1	52.35	66.75	77.6	62.15	50.7	74.05	64.4	70.9	45.6	72.05	69.35	81.65	95.45	78.25	86.55	84.8
44.8	65.1	34.6	80.95	47.25	43.7	59.9	57.7	47.75	45.5	48.6	49.15	57.5	54.8	38.2	45.55	86.65	50.35	88.35	68.75	74.7	55.6	78.2	60.4	24.85	88.7	49.2	78.6	57.5	65.5	75.65	57.05	34.5	34.05	47.4	65.25	87.75	56.4	53.95	68.2	58.65	69.45	48.2	62.6	65.75	81.45	95.65	68.8	77.8	74.5
46.75	62.85	33.35	89.8	46.55	47.9	65.95	56.5	41.65	48.1	52.85	52.25	57.7	47.8	36.2	42.4	80.1	51	85.75	65.5	70.9	53.95	80.15	65.15	25.15	90.05	46.4	77.55	57.95	68.2	59.95	62	34.9	37.7	52.95	67.75	77.95	55.3	49.85	63.75	57.35	62.5	45.45	70.4	68.25	79.65	94.75	68.05	74.1	81.05
46.35	55.35	32.2	80.65	49.9	50.8	63.75	56.45	44.3	44.35	45.5	47.15	52.6	49.15	40.05	40.95	84	52.25	83.9	70.4	69.6	56.4	77.7	65.6	35.15	87.3	48	74.7	55.45	72.2	66.95	58.8	31.35	34.4	51.95	65.5	84.65	54.3	56.05	66.65	54.35	59.65	43.65	62.85	66.5	78.55	119.2	71.6	80.35	76.75
40.2	44.7	34.25	77.75	50.55	43.15	63.9	54.75	47.45	44.1	48.75	49.3	51.9	53.7	37.1	43.95	84.45	47.05	82.8	71.25	61.65	55.05	78.95	65.7	27.85	87.2	42.6	78.8	58.35	74.6	67.65	59.85	36.15	36.7	52.95	65.15	80.8	47.9	57.05	61.95	59.25	65.95	43.95	69.2	68	84.85	120.25	72.6	80.55	71.45
39.15	49.25	35.05	90.5	49.7	49.1	50.9	50.45	50	43.8	49.65	47.95	52.9	52.8	37.75	45.2	84.05	47.25	81.15	63.8	73.45	50.95	72.2	63.45	54.3	79.6	49.9	85	63.7	76.6	59.75	54.65	35.15	36.25	51.55	65.3	74.7	48.7	55.9	65.9	66.9	56.35	44.8	65.4	67.3	77.55	105.7	67.65	75.65	73.85
42.55	45.1	31.8	83.8	56.05	52.9	58.75	55.35	55.75	40.85	47.15	48.65	59.65	54.6	40.35	46.8	83.5	45.65	74	70.85	75.05	53.35	71.35	57.15	54.4	84.85	46.8	78.3	57.95	82.45	60.1	64.1	34.6	34.15	51.55	63.65	71.55	49.05	48.25	64.85	58.35	62.85	38.35	64.8	65.35	81	99.45	69.15	73.95	70.95
37.45	58.6	31.8	87.9	56.35	44	52.9	56.35	52.7	46.8	51.55	46.4	53.65	53.6	38.15	42.25	83.8	45.65	80.7	70.8	82.05	54.75	73.1	58.25	47.85	78.6	49.35	80.55	61.75	80.6	50.55	61	33.45	33.75	52.95	67	65.65	48.9	43.5	62.1	60.25	59.5	48.2	64.8	63.4	73.3	106.9	70.15	78.15	69.3
43.45	54.8	32.8	86.35	58.85	54.25	61.1	51.15	52.5	41.75	46.3	52.45	56.9	49.6	38.85	43.1	82.05	49.05	78.9	69.75	64.85	52.45	77.35	61.35	49.85	79.55	49.1	86.55	53.25	79.3	49.45	51.7	31.4	32.7	50.05	64.15	72.4	41.7	51.75	60.25	57.15	54.2	43.95	62.2	65.7	75.4	107.7	68.8	67.35	69.05
43.5	55.15	34.05	87.7	56.6	43.2	61.55	51.4	55.5	50.55	45.85	51.95	58.5	58.45	34.8	47.6	85.25	49	76.9	74.1	68.1	53.1	84.75	58.35	26.85	82.6	43.5	79.55	63.55	85.9	49.4	58.05	37.1	34	47.45	68.25	73.3	53.35	46.45	64.75	59.4	67.6	39.5	69.45	64.3	81.5	104.65	70.5	74	71.75
38.15	61.55	35.45	71.3	53.95	45.1	60.25	53.35	51.65	51.05	45.8	49.95	53.85	55.2	38.3	45.8	79.75	45.85	83.1	82.25	78.6	57.35	76.2	55.3	28.1	78	46.75	73.5	50.15	83.25	48.25	57.05	33.05	37.1	50.15	66.7	59.15	53.75	61.15	62.3	63.3	59.1	43.25	66.25	68.25	83.6	114.95	70.6	69.7	67.9
37.6	63.75	34.35	75.95	51.3	50.2	58.95	57.45	56.9	47.95	45.1	49.2	54.25	53.5	37.15	42.95	84.85	43.65	79.4	71.8	85.05	60.25	75.55	61.5	27.95	75.75	46.85	78.55	53.1	88.8	49.45	57.1	30.9	35.7	49.75	61.5	57.7	52.85	55.3	62.9	65.05	65.25	40.8	69.15	66.2	77	98.45	74.3	75.95	72.2
42.9	57.95	35.15	79.85	51.85	51.3	61.3	54.7	50.45	44.35	41.75	49.6	54.7	50.65	36.45	40.7	81.2	49.3	77.85	66	76.5	63.25	71.95	57.25	27.15	79.55	46.05	75.85	53.55	89.8	54.95	54.75	36.25	32.3	46.6	65	60.65	54.8	45.85	61.95	66.2	61.4	41.5	66.9	63.85	79.55	94.7	71.4	72.25	76.1
43.65	60.75	34.9	86.85	55.8	48.9	59.3	57.75	54.2	48.75	46.5	45.65	54.15	48.8	34.25	44	78.25	44.9	74.25	65.3	67.55	55.45	76.05	59.35	54.6	78.75	48.05	73.5	63.8	75.6	54.35	56.4	35.35	34.9	45.8	64.4	50.55	44.95	52.65	67.3	59.35	61.25	49.75	60.9	66.25	79.95	85.7	71.7	75.2	81.15
44.55	56.7	34.35	96.1	52.85	50	58	56.55	54	51.6	50.7	50.2	52.95	52.1	34.5	42.5	75.95	48.05	78.65	65.55	65.8	60.55	71.25	56.7	56.7	82	47.7	73.25	58.3	73	48.2	56.05	32.6	36.4	45.5	67.05	50	45.1	43.5	66.7	59.1	59.65	47.6	64.7	63.15	87.65	78.55	74.9	74.6	73.8
42.65	50.15	29.1	93.7	52.75	49	59.35	55.4	56.35	49.95	48.5	51.05	52.4	50.35	33.05	42.35	83	42.4	75.8	69.35	60.2	58.75	68	53.85	55.7	81.4	46.5	75.7	58.95	72.3	47.3	59.05	32	36.65	44.1	67.4	58.55	41.85	51.35	67.8	62.3	56.3	51.25	73	62.05	80.25	77.15	71.8	61.15	71.75
43.4	55.3	29.15	95.7	52.95	44.35	60.95	53.3	51.05	43.5	41.15	46.95	55.5	54.25	32	40.2	78.1	43.5	78.7	69.35	68.15	60.35	67.75	56.55	48.6	83.25	45.6	70.35	57.35	71.75	49.7	57.05	33.5	34.25	43.8	72.2	67.05	46.35	38.5	65.6	62.75	54	44.65	65.35	70.2	84.95	85.15	69.5	62.75	68.7
43.7	59.2	27.2	87.6	51.95	46.85	58.15	54.6	57.75	39.35	44.35	50.2	58.3	54.05	36.05	42.25	78.5	44.2	101.65	66	60.7	61.75	59.95	55.7	53.7	72.35	47.4	75.55	55.25	66.55	47.95	57.5	29.45	34.4	49.85	65.15	62.8	45.45	43.7	64.55	64.75	50.35	42.5	71.05	65.9	84.1	76.35	68.5	63.65	73
39.1	48.5	32.45	82	50.75	54.2	57.65	54.1	57.9	41.1	42.3	51.6	59.8	55.8	36.4	42.7	78.3	46.65	103.15	65.5	55.05	61.15	62	57.6	50.2	73.3	45.45	69.2	55.2	72.85	44.55	54.45	32.5	32.1	49.05	68.8	72.35	49.6	47.65	63.3	57.05	53.5	37.55	67.85	71.65	82.5	73.65	63.85	70.1	69.95
40.95	42.35	30.7	92.55	53.6	56.5	54.7	56.3	59	40.55	44.85	50.65	60.85	56.8	33.4	41.35	75.75	42.75	93.9	67.35	56.65	57.1	65	57.1	55.8	67.7	47.45	75.4	56.1	72.8	47.9	58.45	32.85	31.7	48.1	69.25	62.75	46.3	44.45	59.75	54.05	49.3	42.8	66.5	64.6	84.9	76.15	66.35	63.95	75.35
36.25	42.6	29.65	89.75	53.2	49.15	57.15	56.75	56.55	47.25	44.6	48.65	58.9	57.35	33.75	43.8	75.45	46.55	99.2	66.25	48.65	58.1	69.9	56.65	50.5	77.85	38.45	71.25	56.55	71.05	47.05	54	37.55	32	45.7	68.5	62.85	50.3	37.6	63.9	56.35	51.05	39.05	63.85	60.8	80.55	79.2	65.85	64.1	71.55
36.1	61.7	31.65	87.75	57.35	41.9	51.1	48.55	56.85	42.95	43.75	48.45	55.1	55.95	37	45.6	72.55	46.45	96.3	65.15	52.5	56.9	72.85	54	55.55	78.1	44.3	79.95	57.25	65.45	40	59.45	33.35	36.3	42.9	73.2	71.85	42.25	44.85	64.85	62.55	53.15	36.7	68.95	61.85	85.1	78.95	67.15	61.2	71.35
41.45	61.8	32.25	89.35	56	42.2	57.2	56.15	56.2	36.1	42.35	51.35	59.75	49.25	35.45	45	77.55	43.95	96.4	66.5	50.2	55.4	76.65	60.5	51.2	72.25	44.55	79.4	60.3	71.45	44.7	56.4	33.65	36.55	48.6	79.05	70.65	41.5	45.35	62.9	54.55	54.35	40.45	57.8	73.1	86.9	76.35	65.35	68.9	76.8
45.8	51.7	31.4	92.05	57.05	42.85	55.9	48.8	57.25	38.25	41.5	48.8	59.45	49.75	35.8	38.2	76.45	42.55	96.15	67.6	51.1	62.5	69.75	57.15	51.45	73.25	48.95	77.05	53.75	70.45	44.8	54.75	34.65	35.25	42.6	72.3	73.35	46.55	43.45	63.6	55.4	48.95	37.95	59.7	68.6	81.7	71	65.15	70.15	70.95
39.3	67.3	32.7	86.35	53.85	42.2	54.4	52.4	59.05	38.35	39.65	47.55	59.95	48.2	36.15	42.55	72.05	44.85	100.1	68.4	50.35	59.15	69.55	58.8	54.3	77.7	46.4	78.35	56.5	69.9	37	56.3	30.9	36.95	44.75	68.1	67.85	52	39	58.65	53.4	56	35.1	61.65	65.3	74.7	73.15	65.2	61.85	70.45
43.3	61.6	29.95	79.35	55.75	48	54.5	53.8	60	44.85	43.1	46.35	58.9	54.9	33.35	42.8	73.8	48	72.05	68.65	53.9	59.35	76.6	60.55	56.05	69.3	53	73.1	60.9	67.45	31.9	52.25	32.4	39.15	46.65	83.7	72.7	51.4	38.65	62.8	56.45	53.35	42.75	67	66.6	82.6	80.4	65.15	59.8	80.2
38.9	52.75	29.75	90.35	50.05	53.85	55.75	56.3	60.65	39.85	43.35	46.7	53.2	57.65	32.8	42.8	77.2	48.45	69.75	67.65	47.05	58	67.7	61.1	50.35	73.4	51.75	73.4	59.1	70.35	35.05	57.95	32.05	38.25	48.15	81.55	71.1	50.4	46	57.2	55.95	55.7	41.6	62.4	63.15	78.25	73.8	66.65	58.2	77.05
40.05	41	31.95	79.4	59.5	46.25	55.2	52.2	53.55	46	41.75	44.9	59.05	56.6	33.25	42.75	73.2	45.55	72.05	63.75	48.7	56	64.4	61.9	53.8	73.75	49.75	74	59.6	69.75	38.8	54.4	32.65	38.65	48.95	77.1	69.7	52.1	50.2	59.1	52.75	52.7	38.2	57.1	56.75	74.05	72.15	67.55	64.95	81.4
42.05	40	32.4	83.25	54.4	48.3	53.8	49.85	59.15	40.55	45.55	51.5	62	56.95	32.2	42.1	71.5	51.2	70.25	66.3	44.85	52.5	70.15	56.25	50.5	69.6	53.25	72.9	63.9	66.55	38.1	52.9	35.7	35.95	43.9	77.35	68.75	51.6	46.15	56.15	48.85	56.15	42.9	60.25	64	75.85	69.95	60.8	58.4	79.2
42.25	53.7	35.75	92.6	52.6	45.1	61.35	55.2	60.2	42.9	37.65	43.05	60.45	50.25	34.4	44.25	73.7	46.15	71.7	71.6	47	59.75	68.1	63.4	52.25	72.15	44.5	71.85	58.4	67.6	38	53.9	31.45	31.2	46.5	74.6	62.85	52.65	42.4	56.75	57.5	55.1	40.85	60.3	64.85	75.95	76.55	65.65	57.4	83.15
42.2	32.55	30	85.65	59.05	43.85	57.8	54.95	58.8	43.55	38.2	43.85	57.8	45.6	33.75	37.8	74.2	48.9	70.85	69.6	45.15	62.6	72.85	61.55	49.45	71.3	47.95	75.15	56.2	63.75	44.75	57.5	31.85	32.3	42.9	72	64.65	51.5	44.25	64.1	54.95	48.95	37.65	59.6	61.35	76.05	67.55	65.2	61.55	81.05
39.9	53.5	31.45	95.2	56.2	43.4	55.65	47.3	59.45	41.85	40.55	46.4	58.4	49.65	34.75	40.25	66.85	44.9	67.75	72	46.05	59.2	65.45	57.75	42.75	67.5	45.2	68.25	58.75	69.45	43.3	52.95	36.05	34.35	47.75	72.35	54.75	50.95	45.45	56.35	53.45	47.5	41.1	66.05	63.35	75	69.75	63.75	62.6	79.9
41.5	71.2	32.2	96.5	52.15	43.8	55.8	47.5	61.15	43.95	43.15	44.4	59.3	51.25	33.4	40.25	70.1	48.2	70.85	75.45	45.45	59.35	68.1	59.45	51.9	70.75	52.2	69.55	55.3	63.4	44.15	51.8	33.7	37.3	43.65	70.35	60.1	55.45	48.05	59.75	52.5	48.5	37.55	70.1	64	72.85	70.5	64.5	67	85.25
42.15	62.55	30.65	86.05	49.6	42.65	49.5	45.1	55.75	43.7	36.85	46.3	63.05	48.15	35.25	44.7	71.25	44.25	69.2	67.8	48.6	54.85	68.15	59.6	53.95	66.45	48.35	68.8	58.05	67.1	46.5	57.95	30.85	35.05	45.35	72.15	64.25	45.8	47.7	56.7	54.5	52.3	45.6	62.5	66.55	74.05	73.5	59.7	68.2	80.4
41.3	65.95	33.6	87.35	55.9	45.2	52.9	47.4	58.7	39.05	38.35	41.3	60	52.35	35.8	41.15	69.65	45.3	69.2	72.5	48.7	57.35	70.3	61.95	56.25	68.9	46.35	68.7	58.1	64.15	44.8	52.95	30	32.9	46.8	71.45	68.85	49	37.95	61.3	56.4	48.35	46.4	60.15	65.1	80.3	73.05	67.45	67.9	83
39.15	50.6	31	86.4	56.35	45.85	47.7	50.25	61.7	42.3	35.55	43.25	58.15	54.3	32.25	43.75	68.75	49.25	69.2	68.1	50.95	57.4	67.6	62.05	60.5	67.25	50.2	67.3	55.6	60.95	37.7	52.8	30.3	38.5	49.05	73.7	64.6	47	44.35	53.1	55.75	52.75	44.45	57.45	63.85	73.4	69.6	66.1	64.05	86.1
42.05	47.9	31.9	89	55.65	43.45	48.65	45.75	59.4	41.1	37.1	44.7	60.2	52.15	36.7	41.8	66.6	46.95	72.25	66.5	47.4	60.85	67.2	57.75	55.55	69.7	50.65	73.55	53.7	60.3	34.3	52.1	29.4	32.55	47.1	74	64.95	50.9	39.75	50.65	50	55.85	42.5	56.65	60.05	74.65	65.45	64	73.3	77.7
41.15	50.7	29.55	90.15	54.9	48.8	55	47.35	62	42.45	40.35	44.7	56.8	51.95	34.9	43.3	71.4	49.3	66	67.9	53.3	56.35	65.5	64.3	54.6	70.25	47.4	65.15	53.35	60.35	35	53.9	34.15	38.45	45.25	71.1	65.95	47.9	41.35	59.05	47.9	50.1	50.6	60.55	64.55	73.75	62.15	67.1	67.15	76.85
39.8	42.65	32.8	87.6	56.75	47.6	56.35	45.9	62.9	43.2	41.75	34.45	55.5	48.2	34.4	43.4	71.5	44.4	69.85	66.9	48.5	55.05	64	63	60.15	70.9	47.95	69.25	57.35	60.9	38.5	51.95	28.6	37.75	45.85	69	61.7	54.4	45.7	53.4	52.2	54.15	45.65	54	62.65	77.15	64.25	68.45	65.65	72.05
41.05	49.55	32.85	87.45	52.7	40.55	53	48.1	59.25	46.35	46.7	43.7	57.15	50.25	34.9	44.55	69.5	46.65	71.15	69.45	45.6	52.8	62.3	59.1	62.75	70.2	44.45	67.8	54.9	62	40.2	53	31.95	37.6	44.45	64.7	59.1	49.25	47.8	53.05	53.15	51.95	43.35	59.2	67.25	75.85	64.65	64.45	60.6	73.7
44.2	40.2	33.65	81.3	54	45.25	55.05	47.65	59.6	41.25	41.8	43.75	57.2	53.2	33.5	41.5	69.2	48	70.15	67.45	45.1	49.4	66.8	59.5	57.25	68.4	47.2	67.55	53.2	60.45	40.9	52.05	28.55	35.15	45	66.9	58.4	55.1	41.55	55.55	55	49.4	46.6	53.3	65.85	73.15	61.1	64.95	63.15	71.25
40.05	45.1	29.1	92.15	50.7	41.15	54	49.1	60.9	38.65	39.7	38.55	54.45	48.15	33.9	42.05	70	48.05	77.3	68.3	44	57.2	71.1	56.6	58.95	64.8	45.35	73.35	56.7	60.8	39.45	49.9	29.95	39.25	43.3	63.4	57.65	49.5	38.75	55.85	57.65	49.6	43.4	57.8	66.75	79.2	71.45	65.1	62.85	71.9
39.6	49.05	28.6	89.5	55.85	45.8	53.15	53.95	58.15	37.8	41.9	43.35	58.95	50.55	35.45	42.55	73.6	47.55	82.15	72.95	48.3	48.85	64.7	57.6	59.8	68.85	46.4	76.7	48.8	58.2	34.25	53.5	28.55	37.5	44.4	64.55	65.1	49.35	33.95	62	55.45	50.75	42.35	60.4	66.6	78.6	60.2	67.9	75.5	69.9
43.15	55.6	28.3	90.05	55	46.15	50.9	52.8	56.5	38.85	40.9	43.3	54.8	53.9	34	40.75	71.55	48.5	75.3	69.65	49.45	50	68.25	59.2	58.4	66.3	44.1	66.7	52.95	59.35	35.75	54.6	31.35	34.9	45.7	61.9	61.1	50.3	39.9	59.75	56.7	46.9	38.85	48.5	69.8	76.8	67.65	68.15	57.2	71.15
40.65	57.15	29.45	91	52.7	38.75	54.55	54.35	56.2	39.55	38.1	44.15	58.35	46.7	32.2	39.9	70.05	46.55	76.05	68.8	46.35	50.35	64.2	58.15	56.4	66.05	45.3	71	52.2	60.5	40.3	49.15	30.75	39.35	46.45	68.2	68	47.55	38.25	55	54.45	52.25	41.15	51.95	61.2	75.35	64.8	68.2	69.05	70.95
42.8	52.35	30.45	86.45	52.15	44.5	54.4	49.35	56.1	38	33.7	43.55	53.8	45.8	33.4	41.2	62.65	48.35	63	61.65	53.2	48.3	32.8	60.25	59.1	64.45	39.75	70.7	58.45	58.1	38.15	49.05	33.35	34.5	47.6	62.05	59.55	45.6	35.9	55.65	55.6	46	37.5	60.3	64.05	74.4	62.5	65.45	61.6	79.75
41.35	49.75	31.5	89.35	48.6	44.9	52.5	48.75	60.35	37.85	39.75	42.9	54.75	51.85	32.85	41.7	63.45	47.05	77.15	63.8	52.35	46	34.55	57.7	54	68.8	41.9	70.4	57.85	53.5	35	49.6	31.7	33.15	47.65	64.6	59	43.7	29.55	59.5	53.85	51.95	40.3	60.95	63.05	72.75	55.5	65.35	65.65	77.05
45.65	59.2	32.4	85.45	49.45	40.65	52.7	50.55	58.9	43	35.2	40.95	55.15	54.45	33.9	40.45	63.15	46.6	69.6	59.15	50.95	43.75	36.1	61.15	54.35	70.25	41.55	61.15	53.9	56.15	42.9	48.75	33.95	37.9	44.85	64	55.75	45	37	54.75	53.9	46.25	38.15	59.95	59.2	74.7	63.3	69.75	66.2	77.4
43.55	51.2	31.15	88.8	49.2	37.25	54.7	48.8	58.3	41.95	36.2	43	56.75	53.15	30.9	38.75	56.1	45.75	70.3	57.15	51	44.95	35.1	61.1	57.35	65.2	38.9	62.15	54.9	52.55	52.2	47.85	31.8	32.9	48.15	64.7	59.35	41.75	42.7	56.6	57.5	49.55	36.85	63.25	60.9	75.5	67.8	62.5	63.65	78.4
43.5	49.6	30.6	86.5	51.4	42	55.55	50.95	56.95	36.95	40.55	44.15	56.1	46.85	31.85	41.85	62.55	46	70.55	62.1	49.55	47.1	48.75	58.8	53.65	66.5	46.35	65.55	49.1	60.2	43.05	47.45	28.15	32.6	46.1	66.4	65.7	44.55	37.65	57.8	56.4	46.35	43.7	61	64.6	73.4	64	64.7	65.4	74.95
37.9	43.2	30.95	82.85	51.15	39.5	50.55	50.95	60.75	39.6	37.15	43.4	53.65	45.25	32.45	38.5	62.75	41.6	73.95	64.6	55.4	41.7	50	55.65	54.75	61.4	44.1	60.7	55.25	56.2	31.85	49.25	30.3	33.2	41.15	65.2	60.55	47.8	36	55.55	56.85	43.3	43.65	61.3	60.35	71	62.65	64.3	70.55	71.9
41.1	43.4	32.45	86.2	53.15	37.35	51.45	49.9	57.9	39.7	38.35	41.5	49.7	46.65	30.4	38.3	63.9	43.95	69.85	56.85	57.95	44.55	49.1	58.4	55.85	65.15	48.3	60.55	52.2	49.3	38.8	51.3	30.3	36.65	42.7	57.5	51.95	44.15	38.9	51.55	50.5	45.75	38.7	57.2	55.95	77	59	65.6	67.2	73.45
39.45	37.7	26.95	84.1	53.45	42	46.9	47.35	57.25	37.9	33.95	42.45	52.2	45	34.3	37.85	62.2	39.65	69.75	59.8	50	45.35	51.2	51.95	52.7	65.15	47	63.3	52.45	51.7	36.25	47.95	32.3	31.1	41.05	58.35	56.6	46.1	40.7	59.25	52.95	43.85	38	52.6	55.75	68.6	57.85	64.9	65.1	72.3
38.3	49.15	30.75	90.6	45.9	40.75	51.6	45.35	61.35	42.15	37.4	38.7	53.1	46.15	32.95	38.45	59.75	46.75	85	57.3	53.9	49.45	49.8	53.05	57	66.05	40.25	54.3	54.75	48.55	33.9	44.6	27	35.8	45.25	69.4	61	42.4	38.45	59.55	48.45	45.9	34	53.35	57.35	71.5	64.3	64.1	64.5	67.1
37.75	41.6	29.75	85.35	47.15	46.15	51.6	46.25	60.15	40	40.35	41.55	55.6	47.25	34.05	39.85	61.2	41.45	85.25	59.4	54.35	45.9	47.65	53.7	52.9	64.9	38.95	54.35	53.4	49.95	31.45	47.2	31.3	33.05	43.65	68	62.25	47.25	42.9	53.25	48.7	43	37.05	52.25	58.3	69.15	62.8	64.25	65.15	67.15
40.3	44.5	30.45	84.85	51.3	47.5	53.55	41.75	54.6	43.6	37.8	41.5	54.1	52.3	36.1	39.1	62.9	42.65	79.45	61.85	61.2	41.85	44.9	55.75	49.6	65.9	40.55	55.5	50.25	49.9	34	46.95	29.8	37.2	43.55	66.55	62.8	47.45	37.35	59.5	45.15	43.65	33.35	50.45	56.95	72.4	62.9	58.6	67.1	62.95
42.75	41.8	30.65	81.9	48.95	47.7	50.4	46.75	55.65	39.75	35.5	39.1	55.5	53.15	32.05	39.1	57.6	34	85.75	61.75	54.8	40.45	48.25	57.15	50.45	65.2	41.2	54.3	51.25	50.85	32.65	50.7	31.7	33.3	42.65	67.15	58.85	46.5	40.2	52.5	46.1	44.55	36.15	64.95	55.6	71.05	67.45	56.45	62.85	67.35
40.4	64.05	30	88.65	51.6	46.4	47.9	50.8	57.55	34.4	36.2	43.1	54.85	47.5	33.25	38.6	65.1	42.55	81	58.35	54.85	41.05	43.75	53.55	53.8	60.75	35	56.9	49.95	47.75	33	51.1	29.25	40.25	42	55.35	56.1	48.55	44.3	50.65	51.1	42.6	36.3	54.85	53.9	72.85	61.1	57.9	64.65	67.8
38.65	57.5	32.15	88.7	50.15	43.95	50.3	46.65	56.9	36.5	31.65	40.65	53.15	47	34.25	39.5	70.05	41.05	84.35	62.55	56.35	41.55	49.25	51.45	47.75	65.25	36.85	57.5	45.85	44.35	32.35	49.5	30.75	38.85	43.45	54.05	53.85	45.9	40.8	54.35	49.45	47.5	39.75	58.9	49.65	69.2	56	60.95	64	69.4
41.65	61.45	37.7	84.3	53.3	46.75	50.55	40.4	58.6	34.5	30.45	37.45	56.35	50.05	31.4	38.4	64.4	44.4	83.6	63.35	56.1	43.3	47.5	56.25	50.35	62.4	33.9	57.95	47.85	48.55	38.35	45.7	29.95	36	41.7	57.2	56.9	43.05	40.95	55.7	50.25	43.95	38.85	56.15	54.15	66.5	62.55	65.05	65.6	73.45
40.7	59.3	29.35	84.25	50.3	40.8	49.95	46.1	60.15	35.7	39.8	40.55	50.95	45.55	33.65	40.45	60	41.15	73.25	58.05	50.55	40.6	46.7	56.85	52.15	66.3	33.05	56.75	50.85	47.35	36.25	47.2	29.25	36.35	39.45	53.4	50.95	44.3	37.25	57.1	47.9	45.65	38	46.5	50.15	68.3	55.2	66.4	49.3	68.5
38.1	50.7	29.8	85.1	54.05	49	49.5	49.4	57.15	38.95	33.3	37.7	53.8	49.9	31.7	39.9	64.55	39.55	75.95	63.35	56.05	39.7	49.8	60.05	48.85	62.3	46.9	60.7	51.7	50.85	39.85	49.8	33.65	34.3	39.65	54.05	59.85	45.75	37.75	55.6	48.05	44.55	37.75	53.95	53.65	66.9	56.5	58.65	56.35	66.25
40.2	50.15	29.45	82.05	47.25	40.6	50.8	51.35	52.25	38.05	35.1	35.3	52.7	51.3	33.15	41.35	62.6	37.15	71.7	59.05	53.4	40.75	44.95	61.35	48.85	66.75	48.45	57.6	50.95	48.5	35.05	48.95	29.95	33.25	42.95	63.1	59.65	44.55	37.85	59.2	50.7	43.55	36.45	51.5	49.85	63.25	65.15	60.5	60.3	63.75
35.55	54.85	31.95	84.2	48	43.8	49.05	46.25	56.7	36.1	32.8	37.05	49.1	50.65	33.85	38.85	62.4	39.85	72.1	60.2	47.6	36.85	48.4	53.3	50.4	63.55	48.4	63.85	47.65	42.5	30.8	50.3	28.55	35.75	38.15	53.55	60.3	45.35	39.6	51.5	47.65	41.25	32.9	53.5	53.2	66.55	57.85	60.6	58.2	66.5
39.15	52.3	30.45	84.95	50.85	53.35	52.15	47.5	56.3	41.7	32.65	40.15	50.65	49.15	33.9	38.2	63.05	43.45	67.3	61.3	48.75	38	46.2	57.7	47.1	63.85	44.5	60	49.95	47.05	34.65	49.3	31.7	35.3	40.4	52.1	57.1	46.4	35.95	61.6	40.65	45.75	37.8	50.35	54.55	66.25	57.55	61.35	62.5	66.45
38.45	49.3	30.8	82.55	48.55	49.9	50.3	48.6	55.1	37.95	38.8	42.45	51.7	49.75	32.1	40.8	63.35	38.9	67.9	59.35	47.65	44.95	45.55	59.3	51.7	65.5	50.3	57.6	49.8	48.65	52	44.95	27.9	36	39.25	54.75	62.1	44.45	38.55	57.2	48.1	48.25	36.15	51.95	50.1	64.35	56.95	54.4	56.15	70.95
37.85	51.1	30.7	83.2	52	51.1	43.7	49.55	56.55	39.45	34.35	33.9	50.4	50.25	31.1	37.4	60.1	38	65.3	59	39.45	42.35	43.25	56.35	51.95	64.3	53	62.75	45.75	46	53.45	45.05	28.7	35.05	40.3	53.85	60.4	41.9	44	57.2	49.65	48	31.5	50.2	50.05	65.8	57.4	59.15	56.3	67.8
39.4	51.7	27.55	80.5	49.4	50.05	47.5	49.4	55.6	34.95	33.35	36.85	52.8	55.05	33.15	40.2	60.35	38.35	63.9	59.4	43.75	43.25	47.8	55.95	52.6	61.8	46	56.7	48.3	46.25	48.95	45.65	28.6	33.45	39.45	53.8	62.2	44.5	40	53.5	41.2	48.15	34.55	44.45	48.7	66.2	57.55	53.8	55.9	66.7
38.1	56.35	30.45	76.9	50.9	48.8	49.3	48.4	48.1	37.7	38.55	35.65	47.1	48.2	31.65	41.6	62.7	42	63.45	61	43.95	45.25	43.05	55.35	49	58.45	50.05	60	50	47.1	56.85	45.95	27.1	37.95	36.85	51.65	60.7	43.1	42.55	55.45	48.15	48.35	34.7	56.5	52.75	68.75	62.2	60.2	58.65	67.8
37.45	60.15	26.65	81.6	50.85	45.95	45.6	46.85	56.9	34.35	36.15	33.85	50.5	44.8	34.6	39.5	60	39.2	71.8	54.6	48.6	40.75	44.2	51.65	50.7	55.4	42.95	59.2	45.9	44.65	37.8	40.65	27.5	34.45	37.7	54.55	58.3	47.6	37.05	56.65	50.1	46.05	29	49.2	51.35	64.2	55.45	55.1	53.85	65.7
38.4	54.35	32.25	87.1	47.25	45.85	48.15	46.25	59.15	39.1	30.5	37.55	49.7	46.55	33	40.2	63.45	41.7	71.2	61.15	45.85	45.65	43.4	53.95	46.45	63.8	49.8	60.5	48.5	45.4	44	42.95	29.95	31.75	40.9	55.85	57.15	50	45.45	52.45	53.05	40.85	32.2	49.45	50.25	66.2	59.05	55.5	55.65	63.45
36.15	47.65	28.6	83.9	44.45	46.5	42.1	49.6	55.7	35.5	30.7	34.95	45.55	45.25	33.9	37.75	60.75	39	72.6	57.25	44	40.9	47	50.3	46.5	58.1	47.35	58.6	50.25	48.4	36.75	45.45	29.15	34	40.65	53.2	57.85	48.45	43	53.45	45.7	43.65	30.6	48.65	49.85	63.2	57.55	55.85	55	62.05
39.1	53.4	29.75	81.35	48.95	45.4	43.95	44.3	56.95	33.25	32.3	34.95	48.6	44	30.6	39.9	65.2	36.15	73.05	58.9	44.8	38	46.4	54.8	44.4	63.15	45.5	57.75	50.8	52.75	35.55	40.8	25.35	33.35	42.35	50.95	54.6	47.45	38.75	52.45	48.75	45.6	28.8	46.75	47.3	64.5	56.95	59.35	65.8	65.2
38.8	50.2	27.55	79.9	47.25	47.55	43.65	47.55	52.5	37.85	33.15	31.5	45.7	44.9	32.65	40.95	57.8	42.85	57.5	56.35	43.75	40.85	43.15	55.2	45.35	53.95	32.85	63.95	53.4	50.65	39.6	45.65	29.8	31.85	41.6	50.95	60.6	46.55	31.75	50.35	44	47.4	32.35	47.15	52.2	66.9	57.8	63.5	57.65	55.7
35.5	56.05	27.05	77.8	46.95	43.5	44.1	48.35	54.55	35.35	28	33.9	43.5	40.45	35.25	38.8	59.75	39.7	55.65	54	43.65	38.3	44.95	52.05	43.1	55.15	30.85	63.85	52.55	48.9	36.95	44.5	27.55	29.55	42.45	55.3	60.2	47.25	33.65	49.65	44.95	50.35	30.25	48.55	54.05	66.4	61.25	62.15	60.65	53.8
37.35	49.3	30.5	77.25	48.05	42.45	42.4	46.65	51.8	35.1	31.3	32.95	44.4	43.55	34.35	37.4	62.65	35.7	50.25	53.7	43.45	38.85	41.3	50.65	44.8	54.65	30.75	68.05	43.25	49.05	37.25	48.15	27.6	32.75	45.5	50.2	50.25	46.25	39.55	50.9	53.1	49.05	30.65	47.15	49.8	68.85	57.25	63.75	59.6	54.55
35.5	49.9	29.85	74.35	50.55	51.3	45.6	44.65	53.65	35.95	29	34.4	46.05	42.25	34.75	41.3	57.95	44.05	50.15	48.6	37.75	39.7	41.6	53.35	44.85	53.5	27.45	71.1	49.65	52.5	35.95	44.85	28.15	30.25	39.5	57.65	55.2	45.45	38.3	53.8	45.2	41.85	33.15	48.2	49.95	66.1	55.55	65.3	60.9	59.45
40.75	61.15	28.65	77.85	51.4	42.7	43.75	44.6	54.85	31.65	33.55	34.5	48.9	45.6	34.65	39.6	60.95	36.95	51.85	50	44.45	41.9	40.8	50.8	44	55.5	31.15	59.15	49.05	47.75	47.8	46.3	25.5	34.05	39.8	58.6	53.8	45.35	35.65	49.7	47.05	41.45	31.75	51.7	48.45	67.75	52.45	66.35	57.05	54.05
38.3	61.65	27.8	74.55	50.85	48.8	44.95	47.5	55.3	34.9	36.8	36	47	45.3	31.65	38.05	63.8	36.35	50	51.6	43.45	39.75	41.25	52.8	49.6	58.65	30	61.65	44.65	51.85	51.9	44.25	23	29.85	38.8	53.2	57.7	40.5	36.1	50.2	41.3	40.1	36.85	47.6	49.6	69.6	54.15	65.25	54.95	50.15
41.5	60.6	26.3	74.25	49.5	44.35	43.25	47.5	55.9	34.25	30.6	36	46.05	44.2	30.85	37.1	60.6	37.45	49.7	52.2	42.4	36.45	38.7	50.7	46.55	57.65	32.7	58.45	46.35	50	47.85	43.8	26.7	32.2	42.55	48.65	56.75	42.3	34.05	47.3	45.8	41.65	36.15	49.2	47.9	69.1	56.15	67.3	56.1	49.3
36.35	60.2	28.9	80.6	49.3	44.7	44.95	42.55	58.5	32.55	32.4	36.35	48	47.25	36.6	38.45	62.95	34.1	57.3	54.35	43.9	44.05	41.4	53.6	52.45	54.2	34.05	59.7	46	48.2	48.15	45.55	29.5	30.7	43	50.8	53.45	43.2	38.95	49.15	43.7	37.5	34.45	49.4	46.65	67.55	54.75	61.95	51.95	51.4
40	64.3	29.4	73.25	47.35	45.55	47.8	45.3	61.25	33.4	32.95	33.05	46.2	42.45	35.9	40.35	57.15	36.35	61.9	56.65	43.75	36.1	38.6	53.45	46.65	50.3	34.15	59.2	46.2	54.05	38.85	43.6	28.45	33.5	41.1	50.9	55	47.1	42.2	51.75	48.95	45.95	39.15	44.1	47.15	67.2	52.85	64.9	50.75	51.4
40.15	58.5	28.9	78.45	45.85	46.25	42.55	46.55	58.15	34.7	34.85	36.05	48.45	44.4	32.6	37.4	57.25	35.4	60.3	58.9	44.7	42.4	39.75	54	49.8	54.95	34.35	63.8	45.4	51.2	37.05	41.4	26.05	32.65	41.15	48.1	52.65	41.25	37.9	47.2	45.5	45.85	36.5	38.15	52	64.55	54.9	62.95	58.2	51.15
41.75	61.45	29.1	73.3	47.5	47.5	45.2	41.1	56.55	29.85	33.15	32.8	51.9	45.3	31.2	39.65	56	30.7	68.95	55.55	41.5	43.55	40.1	53.85	48.1	52.7	30.35	55.5	44.3	46.75	39.2	43.8	26.05	30.9	40	53.55	52.45	44.55	41.8	43.85	48.25	47.1	36.55	40.4	44.15	62.8	53.85	59.8	55.15	52.85
38.1	50.15	31.35	75.95	49.7	51.25	43.2	45.6	60.2	36.3	32.2	36.7	52.7	42.55	37.6	37.2	52.95	37.75	64.05	53.8	42	42.5	40.55	56.5	45.15	49.25	32.3	54.65	47.35	50.6	41.3	46	25.8	29.9	40.4	55.25	48.75	45.3	43.65	40	39.35	45.05	37.7	39.6	44.45	67.45	50.6	58.65	59.05	55.45
37.25	55.2	27.1	75.5	49.05	43.6	44.05	42.9	55.95	31.8	32.2	36	47.35	43.5	31.7	37.45	58.5	36.8	70.55	52.15	39.15	44.05	39.25	55.2	49.6	52.15	44.15	51.4	49.3	48.7	34.9	44.05	28.35	32.5	37.7	56.3	47	45	36.35	42.85	45.7	41	38.3	47.9	39.45	64.65	50.95	55.95	53.5	56.45
35.95	48.15	30.05	77.15	50.25	47.4	44.25	46.2	53.75	31.15	28.25	31.4	47.1	41.15	35.5	35.1	61.7	39	65.45	54.25	38.7	41.6	39.65	54.25	46.05	52.2	40.5	55.45	46.05	44.45	32.75	42.9	26.45	31.95	41.4	55.15	45.45	42.95	41.45	44.45	43.25	40.85	36.5	46.75	43.05	61.9	52.7	62.45	52.85	61.05
39.25	49.85	26.5	82.1	51.4	48.25	44.65	44.85	53.2	34.55	27	31.35	47.85	40.9	29.3	39.85	55.4	38.55	66.75	51.15	38.9	39.25	41.45	58.6	48.5	56	39.25	51.5	45.6	45.1	31.55	42.8	24.75	32.35	40.55	54.2	50.4	44.6	42.95	43.2	44.4	42.7	35.8	45.9	41.1	63.3	56.9	59.45	53.25	55.7
36.7	51.55	32.05	78.25	47.65	52	45.05	45.15	53.15	29.85	26.95	33.1	47.1	42.3	31.2	37.3	58.75	38.4	67.7	48.8	42.6	41.5	41	55.1	49	54.1	38.25	51.05	46.8	50.15	32.45	43.5	27.8	32.45	38.6	51	47.3	45.4	49.4	45.8	44.25	42.35	38.8	50.85	44.35	63.85	51.7	63.25	49.4	56.25
37.55	57.95	26.15	71.8	51.1	49	44.15	45.2	51.05	30.45	30.1	34.75	48.9	42.35	32.55	37.8	55.75	37.7	64.5	46.55	46	38.85	40.75	54.3	47.85	54.65	29.75	54.2	44.55	47.1	34.7	44.95	25.6	31.5	38.35	52.3	49.75	43.4	38	46.95	40.3	41.3	28	43.2	47	63.6	53.1	66.75	53.7	50.4
35.7	57.7	24.9	76.1	47.5	44.8	45.2	40.45	52.85	33.25	27.75	33.6	51.05	49.95	29.1	38.95	57.55	33.65	68.2	50.3	43.6	34.65	41.05	53.15	48.7	53	30	53.65	46	49	39.95	41.25	25.35	32.95	41.3	54.35	49.4	44.4	37.8	45	44.25	39.5	32.7	46.25	44.55	59.95	53.4	65.3	52.9	49.6
28.95	54.75	27.05	73.95	47.8	47.95	44.7	43.1	48.8	33.3	30.3	36.35	48.2	47.1	32.5	39.6	59.25	31.8	62.6	45.9	43.9	36.65	40.3	57.3	50	52.65	29.6	50.9	49.4	47.7	37.75	42.15	27	32.85	38.5	54.85	50.35	49.05	39	44.1	45.15	41.8	32.1	41.6	53.95	57.05	49.45	66.35	55.15	46.85
31.1	58.35	27.85	71	46.55	50.4	41.65	40.55	53.7	34.25	29.55	34.6	44.9	45.9	31	40.95	58.3	33.7	68.65	47.8	47.5	35.25	35.85	56.1	52.55	53.95	27.8	52.1	44.2	48.1	38.15	43	28	31.85	39.9	55.1	51.6	43	45.65	45.75	44.4	40.7	27.75	47.2	52.75	57.1	54.05	60.15	55.5	45.25
33.45	52.45	29.6	72.85	47.9	45.35	40.4	39.5	53.25	33.15	28.35	34.2	43.95	47.65	35	37.6	57.25	38.45	62.45	49.2	51.05	39.3	42	54.7	49.55	52.3	54.5	54.25	44	48.65	34.5	43.55	26.75	33.85	39	55.3	47.95	46.25	39.75	47.35	54.45	40	33.45	53.7	52.2	62.15	48.35	59.05	50.65	51.7
35.95	51	27.7	69.95	48.4	45.45	40.9	38.5	50.85	35.65	25.15	33	47.8	45.95	30.95	36.7	59.8	30.2	68	48.5	52.3	39.05	36.95	58.45	52.65	52.15	57.45	56.35	44.55	54.15	31.7	41.45	24.7	33.95	36.05	50.05	48.8	46.85	37.4	44.75	51.7	38.45	33.7	46.95	52.6	59.75	50.25	60.95	58.75	46.7
32.7	56.25	27.7	76.55	47.45	43.25	44.8	39.8	50.05	35.55	26	34.95	48.35	46.8	30.35	42.35	57.4	33.4	61.75	47.6	49.1	39.9	39.9	55.1	51.35	54.75	51.25	53.85	45.05	52.5	36.2	45.2	27.55	32.1	37.9	47.9	45.55	45.6	45.6	49.75	49	41.85	32.1	42.7	47.8	61.35	54.3	59	56.35	48.3
34.05	54	27.8	75.05	53.5	45.55	45.4	40.2	56.4	35.8	26.9	35.2	47.95	36.6	33.35	40.4	61.7	36.6	59.15	48.85	46.5	46.7	38.45	59.45	52.5	53.85	51.4	54.1	47.05	47.9	34.6	39.55	29.15	33.3	40.1	49.75	47.3	47.05	39.1	45.35	54.65	43.35	35.6	45.45	46.1	62.25	50.85	63.2	56.35	50
30.4	55.45	28.25	72.8	50.4	46.35	41.2	42.9	54.2	35.45	26.1	34.75	48.3	40	33.45	39.3	54.4	33.2	54.25	44.3	48.2	42.55	38.45	58.1	50.05	52.55	39.9	44.7	49.2	52.35	36.05	42.3	26	32.3	39.05	55.45	46.15	48.15	43.1	44.55	43.95	42.5	37	46	48.5	61.25	48.65	62.15	57.05	47.7
34.55	56.7	27.75	73.15	50.5	46.5	43.55	40.2	57.8	37.25	28.8	34.7	43.9	38.65	32.05	37.95	57.7	30.4	55.65	48.2	50.05	42.95	41.1	58.6	50.2	47.8	41.55	50.8	49.65	46.05	34.35	39.95	25	34.7	38.65	57.9	45.95	43.05	43.15	41.75	43.65	40.25	32.7	46.3	46.95	56.7	48.5	56.05	57.05	47.45
35.05	50.9	27.2	73.6	50.95	42.15	46.15	40.6	56.85	35.75	29.1	35.35	45.05	39.75	28.95	39.5	60.6	32.2	52.85	46.2	47.35	36.05	39.35	59.05	49	49.75	43.45	47.05	45.4	50.9	30.15	43.3	25.95	31.2	36.05	57.5	49.2	45.75	42.3	40.35	46.6	38.95	33	46.3	48.65	61.05	49.4	64.65	54.35	50.85
[truncated: 70 more columns]
