# Supplementary material for: Single-particle imaging of stress-promoters induction reveals the interplay between MAPK signaling, chromatin and transcription factors
Source: Nat Commun. 2020 Jun 23;11:3171. doi: 10.1038/s41467-020-16943-w (PMC7311541; doi:10.1038/s41467-020-16943-w)
Supplement: Supplementary file 12 — Source Data [file 41467_2020_16943_MOESM12_ESM.zip › SourceData/SupFig8/SupFig8_yVW431__NaCl_0p00M_rep2_Time.csv]

-1.0328
-0.77807
-0.53095
0
0.26467
0.53413
0.78202
1.0355
1.3263
1.5798
1.8287
2.079
2.3735
2.6318
2.8834
3.1321
3.4227
3.6729
3.9251
4.1724
4.4638
4.7191
4.9675
5.2186
5.5099
5.772
6.0249
6.2749
6.5673
6.829
7.0783
7.3286
7.6201
7.8707
8.1228
8.3707
8.6652
8.9238
9.1767
9.4238
9.7162
9.9865
10.237
10.483
10.778
11.036
11.286
11.536
11.828
12.084
12.337
12.585
12.88
13.134
13.384
13.633
13.924
14.183
14.434
14.684
14.976
15.235
15.487
15.734
16.027
16.292
16.541
16.792
17.083
17.341
17.594
17.842
18.132
18.39
18.641
18.893
19.185
19.441
19.691
19.939
20.235
20.495
20.746
20.992
21.285
21.551
21.801
22.051
22.344
22.606
22.855
23.106
23.399
23.661
23.913
24.163
24.453
24.712
24.96
25.211
25.502
25.783
26.032
