# Supplementary material for: Single-particle imaging of stress-promoters induction reveals the interplay between MAPK signaling, chromatin and transcription factors
Source: Nat Commun. 2020 Jun 23;11:3171. doi: 10.1038/s41467-020-16943-w (PMC7311541; doi:10.1038/s41467-020-16943-w)
Supplement: Supplementary file 12 — Source Data [file 41467_2020_16943_MOESM12_ESM.zip › SourceData/SupFig8/SupFig8_yVW432__NaCl_0p00M_rep1_Time.csv]

-1.0177
-0.75113
-0.50138
0
0.25933
0.52482
0.77537
1.0231
1.3165
1.5721
1.821
2.0737
2.3653
2.6225
2.8728
3.1223
3.4142
3.6783
3.9289
4.1813
4.4705
4.7328
4.9849
5.2344
5.5234
5.7894
6.038
6.2881
6.581
6.8396
7.0888
7.3415
7.6315
7.8972
8.1491
8.3989
8.6881
8.9578
9.2078
9.4557
9.75
10.01
10.26
10.508
10.801
11.065
11.314
11.565
11.853
12.119
12.368
12.618
12.911
13.172
13.422
13.672
13.965
14.222
14.473
14.722
15.013
15.267
15.518
15.769
16.062
16.325
16.575
16.825
17.117
17.389
17.636
17.89
18.181
18.446
18.696
18.942
19.235
19.502
19.751
20
20.291
20.551
20.8
21.053
21.343
21.601
21.851
22.103
22.396
22.661
22.911
23.164
23.453
23.713
23.965
24.214
24.506
24.762
25.01
25.26
25.554
25.817
26.066
