# Supplementary material for: Single-particle imaging of stress-promoters induction reveals the interplay between MAPK signaling, chromatin and transcription factors
Source: Nat Commun. 2020 Jun 23;11:3171. doi: 10.1038/s41467-020-16943-w (PMC7311541; doi:10.1038/s41467-020-16943-w)
Supplement: Supplementary file 12 — Source Data [file 41467_2020_16943_MOESM12_ESM.zip › SourceData/SupFig8/SupFig8_yVW429__NaCl_0p00M_rep1_GFP_HiPix.csv]

58.75	55	62.3	41.8	69.25	47	53.55	82.3	69.35	49.55	74.95	63.4	60.85	39.05	59.35	53.3	46.25	53.45	46.1	54.1	56.5	44.9	72.2	50.55	72.25	49.85	75.15	71.6	43.7	34	77.7	67.25	60.9	40.45	46.5	54.1	54.6	62	68.75	74.45	52.55	44.85	67.7	97.75	82.8	41.4	46.05	55.8	42.1	47.3
58.8	56.4	60.4	40.25	61.9	46.85	53.6	83.6	67	44.2	60.55	58.85	60.65	39.35	64.5	49.6	46.65	53.3	46.4	58.1	55.15	50.4	71.85	45	73.05	49.35	67.15	72.4	45.1	42.05	73.5	64.3	54.4	46.2	46.05	54.7	54.65	57.95	57.15	80.45	46.95	48.3	61.75	91.15	85.95	44.4	45.4	53.05	44.65	42.2
60.9	50.65	62.35	42.9	61.95	44.5	53.4	81.2	71.2	47.15	59.5	52.55	65.25	39.65	61.15	53.45	41.4	47.5	44.25	51.2	51.05	41.85	78.15	50.7	64.4	50.55	75.5	75.4	45.2	38.2	73.55	70.35	51.6	39.35	46.6	50.95	51.95	54.85	63.05	78.75	48	48.5	70.65	88.95	65.9	39.85	44.8	52.1	42.1	43.35
57.95	61.55	70.05	42.7	59.9	43.6	49.9	86.4	67.45	39.75	59	56.2	72.8	40.45	65.25	61.45	45.2	51.4	47.5	47.45	55.6	53.6	79.7	43	68.25	48.65	72.1	78.65	48.7	42.85	73.2	71.45	53.2	45.45	45.85	59.25	55.7	62.95	54.6	64.7	64.95	43.4	59.6	94.8	74.5	42.6	46.9	52.05	44.85	39.95
64.1	39.3	63.3	41.85	64.85	44	51.25	85.6	66.75	44.9	45.8	62.55	70.1	37.2	47.25	58.6	41.85	55.05	51.4	52.65	53.75	48.25	79.5	50	69.5	46.6	70.85	88.55	45.25	45.95	72.6	58.65	52.85	43.05	44.2	54.9	55.05	60.7	52.7	59.25	56.35	45.25	64.85	89.95	73.95	39.95	46.2	55.5	42.25	40.8
62.15	44.9	65.85	42.75	61.15	41.9	47.55	89.7	56.1	45.65	44.9	53.95	62.2	37.5	38.1	62.3	47.6	52.45	49.85	51.1	58.1	49.8	76.1	51.2	68.05	51.9	68.85	89.45	44.95	37	68.65	56.6	49.45	41.2	53.6	50.55	50.05	66.3	69.25	58.65	51.3	44.65	68.15	91.2	84.95	43.2	39.75	54.95	45.35	39.6
58.75	36.65	66.9	40.25	67.65	40.55	47.35	88.55	52.15	40.55	42.75	52.4	63.75	37.2	44.55	57.15	44.95	52.95	51.1	51.75	53.85	46.8	82.75	51.95	68.6	46.35	81.7	89.4	44.5	32.7	72.4	59.1	54.65	38.05	43.95	49.2	49.2	62.35	68.3	61.15	50.95	44.7	69.8	90.1	86.3	42.6	49.75	54.45	40.25	37.8
61.75	41.4	60.85	39.95	66.4	38.15	47.6	84.4	59.1	40.15	47.85	53.1	66.8	36.45	45.5	55.7	42.45	50.4	49.55	52.3	60.05	47.85	75.75	47.1	64.9	46.8	80.2	89.2	44.85	33.8	72	55.3	58.65	39.9	45.8	49.8	52.4	72.05	65.2	60.8	58.3	43.75	71.35	86.05	81.9	49.6	44.85	52.4	36.05	42.2
62.5	75.3	63.35	37	56.2	42.05	45.8	86.85	62.45	38.35	61.45	51.15	66.5	37.5	44.8	56.45	42	44.45	48.85	50.15	55.95	48.55	76.95	51.4	69.5	49.2	75.45	74.6	40.4	35.5	75.8	55.5	57.3	38.8	47.1	41.45	59.15	59.55	66.4	58.6	45.45	40.85	70.05	87.95	65.8	43.95	48.25	56.35	37.15	41.85
62.2	80.1	56.4	38.05	62.8	46.7	46.9	84.4	68.6	36.5	65	60.35	60.55	35.2	42.35	62.1	45.6	46.6	50.35	54.85	54.65	50.05	77.45	52.25	68.45	49.25	71.7	73.2	44.1	35.95	69.45	56.85	54	39.55	45.25	46.2	52.55	60.4	64.85	53.1	43.15	44.4	66.6	83	62.45	37.75	43.4	54.55	44.3	41.2
59.25	76.05	58.8	40.55	63.7	44.5	47.75	87.55	67.75	36	58.35	51.55	54.65	35.6	44.05	53.05	42.7	46.8	53.55	55.85	47.7	47.95	75.55	52.65	68.9	46.7	71.8	71.5	45.45	42.85	68.05	62.05	53.45	41.9	45.75	44.05	50.65	60.75	61.05	49.65	44.15	40.25	69.35	84.55	65.5	40	48.65	54.9	40.55	39.6
60.2	80.55	59.1	38	59	45.55	44.95	89.05	67.9	36.2	63.7	57.85	58	37.65	44.6	53.85	41.25	43.75	50.05	54.45	54.8	41.8	71.6	50.8	68.8	51.75	73.9	76.65	42.4	36	63.9	64.15	51.9	44	44.1	46.3	44.15	55.1	61.65	49.3	48.65	45	66.7	80.95	66.85	38.5	49.15	55.8	43.95	39.65
56.7	68.8	62.2	41.3	66.25	46	43.8	85.75	68.5	39.3	59.2	55	58.8	33.7	55.25	57.2	43.05	44.75	52.65	58.75	51.65	54.15	75.2	51.8	75.5	48.15	62.1	81.6	49.4	37.1	64.35	61.2	49.45	39.3	44.45	47.95	45.7	56.4	62.6	47.6	45.65	44.35	69.55	84.65	59.65	41.1	44.9	54.6	40.9	41.15
58.15	71.1	57.7	41.95	66.3	41.6	47.3	83.95	70.5	38.6	59.2	60.7	59.95	38.8	60.65	56.3	43.8	46.25	50.6	54.65	57.05	45.75	77.55	46.1	65.75	46.65	66.65	79.25	41.1	34.55	67.55	56.7	51.2	44.35	43.95	48.65	51	61.65	60.1	48.45	47.4	39.9	69.05	82.15	80.05	41.55	45.9	52.75	44.65	45.65
54	70.2	58.9	41.85	58.9	41.7	49.75	86.8	69.9	38.15	55.9	56.05	61.1	36.7	61.55	55.05	41.1	48.75	46.65	55.8	61.3	46.45	75.2	47.55	69	51.1	70.1	80.65	42	34.75	63.05	54.7	49.2	45.65	44.45	52.5	46.3	62.45	65.2	49.75	48.85	40.55	76.4	86.6	89.6	39.65	48.9	51.4	40.7	38.85
63	73.95	60.1	42.65	55.4	42.45	48.4	83.45	63.3	40	55.35	49.6	58.8	35.6	60.95	51.25	43.15	49.85	48.65	52.7	57.75	38.2	70.2	51.05	65.1	46.8	64.8	79.9	41.45	34.1	69.8	54.85	51.3	42.3	46.8	45.75	46.65	60.2	56.75	52.55	44.95	40.95	65.3	85.65	78.9	40.7	44.95	55.15	39.7	40.05
57.6	76.4	61.2	41.7	61.65	46	49.3	80.6	59.65	37.9	54	56.45	61.95	36.3	43.45	53.6	42.2	45.7	48.9	57.5	58.85	42.55	69.65	48.85	68.65	49.25	69.35	75	38.65	35.2	63.05	55.75	51.8	47.9	53.3	52.1	49.25	61.9	54.2	55.85	44.85	41.6	68.2	83.25	85.75	40.4	46.75	50.8	40.3	38.7
56	76.75	59.75	38.9	58.1	43.2	49.75	79.15	62.15	43.2	54.85	54.95	62.05	34.15	43.85	54.1	40	47.35	50.4	54.05	56.25	46.65	73.85	47.15	61.1	39.75	67.45	71.3	42.25	33.9	60.3	55	50.9	46.6	48.15	49.1	49.15	63.2	66.5	53.2	45.5	45.75	69.9	87.25	81.55	41.7	40.7	56.5	36.4	37.75
65.25	70.6	57.05	38.15	56.15	44.45	47	85.6	60.6	41.7	50.55	53.95	59.4	32.75	43.25	52.4	39.45	47.25	52.4	54.95	55.1	45.2	72.65	45.55	64.5	46.7	69.85	79.55	45.2	29.1	66.25	54.2	46.85	44.35	65.85	51.6	46.3	63.35	60.75	54.75	41.45	40.75	68.4	83.65	81.25	40.7	43.3	51.6	40.35	38.05
59.75	73.85	60.9	41.75	56.9	43.4	50.4	84.05	55.9	36.6	45.75	57.95	66.45	33.6	45.45	55.5	41.45	49.5	51.3	55.55	55.05	41.35	69.2	48.35	66.95	47.35	68.2	77.65	36.85	33.7	65.8	53.1	47.3	42.5	66.9	56.05	45.4	63.5	60.45	53.6	40.15	38.95	64.4	81.75	84.7	42.65	42.45	51.75	39.95	41.2
57.3	70.95	61.15	36.1	62.2	43.95	48.15	79.65	54.35	41.8	59.4	55.05	61.65	36.65	41.4	52.6	43.3	45.9	50.3	54.95	52.25	43.55	71.2	49.2	69.45	46	71.45	80.35	40.85	39.3	70.95	53.05	50.25	41	70.9	48.65	48.7	60.3	61.9	49.5	41.05	41.7	71	85.8	80.2	35.7	48.9	51.15	37.5	38.05
59.35	69.85	57.9	39.85	58.1	42.6	46.15	83.3	54.55	42.05	59.65	58.3	65.9	36.85	44.6	49.15	40.7	48.4	49	58.85	54.6	44.8	74	48.05	66.85	44.05	67.15	78.75	39.1	34.4	62.7	53.05	46.7	43.35	75.5	52.25	47.4	60.7	63.6	50.7	46.45	41.7	74.25	81.55	87.35	39.2	42.15	47.85	37.2	41.95
62.6	70.2	55.45	35.4	59.15	37.9	45.75	80.7	59.65	38.85	59.55	52.45	59.3	34.35	44.75	53.65	35.35	47.4	52.65	54.9	54.35	44	68.9	46.45	63.5	46.85	61.05	77.4	40.65	30.05	60.2	52.8	46	45.5	86.35	50.5	46.8	63.05	58.9	49.4	48.55	42.95	66.85	84.15	73.65	36.85	38.55	48.85	42.3	38.4
55.35	78.5	59.3	36.75	61	36.25	48.5	80.45	61.3	45.4	55.4	53.3	63.95	32.65	40.15	52.45	40.15	47.8	50.15	57.65	49.55	51.1	71.05	51.15	66.2	45	63.65	79.25	40.1	34.75	61.2	47.75	50.6	41.15	69.9	56.85	45.35	63.25	59.85	47.45	45.95	40	71.1	83.15	87.75	31.85	36.8	50.35	37.85	39.6
57.65	82.75	51.9	34.8	67.5	36.95	44.1	78.35	64.75	44.85	51.55	52.9	61.35	34.5	41.3	50	39.15	45.1	52	62.4	55.55	42.7	66.05	51.8	61.15	42.45	67.1	83.55	40.1	38.95	62.85	54.45	47.3	42.75	69.75	57.9	47.6	53.4	55.6	47.25	44.35	39.6	71.9	79.6	78.55	40.3	40.25	50.9	35.75	44.65
60.5	102.25	56.05	38.4	65.4	43.7	45.9	78.8	58.75	37.9	51.15	56.45	62.25	36.7	35.2	49.45	38.95	48.2	49.85	58.7	54.9	37.15	68.6	50.75	67.2	48.5	64.65	72.1	44.45	35	60.45	46.45	51.75	41.65	88.8	57.25	44.5	55.5	64.65	52.5	50.1	41.55	60.65	81.2	77.55	38.2	38.25	45.95	36.8	39.25
61	114.95	56.5	36.4	64.9	45.05	45.75	84.3	63.6	37.65	48.35	54.1	64.55	32.6	40.7	56.25	40.95	41.4	46.45	53.1	56.35	46.1	68.65	49.15	66.4	41.7	53.25	73.05	45.15	37.3	63.05	52.35	47.2	36.7	94.25	52.6	50.15	63.35	58.5	47.15	47.75	39.05	69.5	78.95	81.35	41.25	42.75	49.4	32.35	39.4
58.95	132.45	57	35.5	63.15	39.15	47.6	70.1	56.85	37.75	57.2	60	65.95	30.6	38.5	51.8	34.05	43.25	46.2	55.25	52.8	46.5	55.5	48.8	62.6	41.7	59.5	77.65	38.05	32.7	59.15	47.35	54.05	42.2	81.05	56.8	43.25	59.05	59.7	49.2	48.65	37.15	60.65	80.55	80.6	33.1	40.9	51.6	34.7	43.3
57.2	139.65	54.45	36.15	62.6	40.95	45.45	74.05	53.95	38.65	49.2	57.95	59.7	35.5	39.7	48.65	33.6	42.6	52.95	56.85	57.4	41.8	61.6	48.3	59.55	46.4	58.1	71.6	39.55	30.15	58.3	49.2	45.75	39.9	91.8	57.65	52	60.1	60.15	47.35	45.35	42.7	59.75	85.85	79.8	40.75	37.85	47.1	35.05	37.85
59.25	153.1	56.85	36.7	62.2	42	45.95	79.2	57.75	37.9	49.8	56.25	61.2	34.85	41.05	53.35	35.1	36.8	49.8	60	61.25	42.45	62.1	45.8	60.4	45.15	60.75	71.2	36.3	37.2	66.8	45.65	46.25	41.3	86.25	57.3	42.8	55.4	61.55	46.8	43.8	38.15	63.1	80.15	75.95	40.95	40.7	46.3	36.35	37.4
61.05	167.95	56.3	32.8	61.35	40.85	45.9	78.5	59.1	39.85	48.45	56.75	60.25	33.85	41.8	53.1	31.6	39.75	48.85	56.85	60.7	42.45	61.6	48.15	66.55	48.05	56.85	75.4	32.35	31.9	60.7	51.45	45.5	37.4	100.4	59	46.45	60.5	55.95	48.85	47.25	36.45	66.15	78.95	75.15	35.05	40	52.55	33.4	36.6
58.55	157.6	54.45	37.35	61.3	39.4	46.2	76.85	60.15	39.85	47.05	58.85	59.95	34.95	36.7	51.5	29.4	46.3	45.25	56.65	64.8	41.1	60.3	44	65.45	45.35	57.2	76.4	37.2	33.5	58.7	51.95	47.25	35.85	90.9	52.3	47.35	57.5	58.15	44.9	46.35	36.55	63.4	81.85	71	38.75	41.95	47.6	34.45	38.5
61.1	156.8	52.65	35.15	61.95	40.5	45.95	76.55	64.55	43.9	51.5	60.95	57.7	34.75	37.3	54.15	34.85	38.35	49.75	56.35	63.8	42	62.15	49.85	58.7	44.25	52.3	71.2	40.35	32.1	63.2	53.9	48.85	39.4	82.45	55.1	49.05	59.35	56.85	46	45.15	38.55	63.6	79.8	71.95	54.05	44.25	49.75	34.6	44.1
61.35	138.75	51.4	35.25	60.35	39.8	45.2	70.3	66	44.2	50.55	61.05	60.85	30.8	37.5	53.9	34.65	43.75	49.9	53	63.35	47.2	60.3	44.45	61.25	44.8	57.35	68.75	34.25	36.85	63.85	53.25	43.25	35.25	73.95	53.5	49.75	61.35	61.25	48.9	48.95	38.55	67.15	79	69.45	52.95	39.7	44.65	32.25	38.95
56.7	141.85	52.65	37.4	57.3	40.55	50.55	76	61.55	45.65	48.25	57.6	62.1	32.7	39.4	52	37	42.9	47.8	54	57.3	41.85	61.9	44.75	63.65	46.9	64.15	69.8	32.9	33.8	66.15	54.85	45.4	36.2	76.15	53.8	47.85	63.3	58.75	44.45	47.25	35.95	63.75	77.7	73.05	59	38.4	48.7	37.75	34.75
57.05	168.4	53.4	39.4	54.75	43.2	46.2	73.6	62.65	40.3	51.4	56.45	59.65	33.45	35.85	55.65	35.75	42.6	48.25	53.2	58.15	38.15	60	49.6	65.35	47.4	57.9	70.4	31.5	35.55	64.85	50.25	47.85	38.7	90.75	53.45	50.25	58.45	57.15	40.9	46.95	37.85	60.1	84.15	69.85	55.1	38	47.9	36.1	34.8
54.7	159.9	48.6	38.05	53.7	47.2	47.65	83.05	68.35	41.5	44.95	56.6	54.1	34.8	39.3	51.15	36.3	41.75	46.6	55.45	54.35	42	61.15	45.6	67.15	44.35	60.2	72.75	34.75	31.6	56.95	57.4	41.35	38.2	93.6	54.25	50.7	60.7	58.2	41	44.45	40.3	62.1	81.15	71.25	60.25	38.2	51.6	41.15	38.3
57.5	131.25	52.35	40.2	57.55	44.95	44.2	80.6	65.55	41.2	43.5	56.2	64.3	30.9	35.65	46.85	36.25	42.35	50	56.25	59.1	42.45	63	47.15	62.65	44.15	51.45	70.15	33.05	32.65	58.2	54.7	48.3	37.35	77.3	57.85	48.5	62.95	62.45	43.15	47	41.9	65.45	81.3	74.05	60.95	40.75	54.6	40.3	38.55
58.25	131.35	50.7	39.95	50.7	45.5	46.25	81.85	65.5	38.8	48.45	55.75	60.75	32.1	39.2	50.2	38.7	43.75	46.45	58.3	62.15	38.65	63.6	48.45	61.95	44.95	58.75	68.85	34.7	34.1	56.5	54.3	47.65	38.4	72.8	52.8	47.25	64.35	55.1	41.7	45.2	37.7	60.45	76.3	77.5	55.95	38.5	48.15	37.7	39.65
55.45	128.2	52.8	42.75	57	47.8	46.3	78.65	63.1	40.9	46.75	56.75	62.45	36.05	36.15	53.65	36.2	39.85	42.75	56.15	60.1	34.6	65.4	45.1	61.8	46.15	54.55	63.9	33.25	29.85	56.8	52.2	42.7	37.5	73.25	50.6	45.2	59.8	53.5	46.3	40.5	39.1	60.85	79.55	73.05	56.8	42.45	50.2	33.35	36.25
58.35	106.25	54.6	35.05	54.45	49.6	40.65	75.4	60.55	47.95	46	56.85	63.6	30.1	36.1	51.05	41.6	39.85	45.55	56.55	58.9	31.1	61.15	42.1	54.85	43.95	57.7	67.7	37.95	31.45	55.8	56	45	42.25	77.2	56.65	46.8	61.85	55.6	49.15	44.65	38.15	61.7	82.25	69.35	59.8	44.75	52.5	36.7	40
53.3	91.55	49.4	37.6	56.15	47.15	43	81.25	61.1	39.75	46.85	52.45	55.55	32	39.3	53.85	43.45	42.25	46.65	57.15	61.6	45.75	66.25	45.65	52.1	44.4	54.55	69.35	32.35	35.3	53.95	49.75	52.05	40.9	72.25	51.3	46.8	64.05	55.4	43.1	37.65	39.9	66.6	84.35	66.7	58.65	40.85	50.3	42.35	37.65
58.35	91.5	54.15	36.15	57.9	45.85	43.15	77.05	62.05	43.5	47.75	60.7	55.05	31.5	36.2	53.1	39.3	43.65	50.75	55.7	58.15	36.7	66.1	44.6	45.85	46.6	59.25	72.75	35.15	29.25	59.7	57.25	47.35	35.5	67.25	49.15	50.6	63.35	53.9	38.3	39.25	37	69.5	83.4	71.75	57.8	40.95	50.2	41.85	41.25
56.15	90.8	54.1	33.55	54.3	45.65	44.75	77.05	55.05	45.65	45.85	55.35	55.7	29.6	40.75	48.7	43	43.45	51.6	51.6	57.55	36.85	61.95	47.85	50.3	46.3	58.9	71.5	39.65	32.3	60.55	52.65	49.05	37.85	70.4	54.45	41.6	65.9	56.95	42.7	43	35.2	63.25	82.7	76.6	59.15	43.55	53.8	41.2	40.1
56.2	82.5	48.3	36.3	56.35	49.8	47.4	77.25	52.8	43.25	50.5	53.25	57.6	32.75	38.15	51.65	38.45	38.95	48.25	54.1	55.75	39.65	61.05	45.9	57.3	45.5	59.7	68.6	35.35	32.95	56.55	58.2	51.65	38.8	64.6	52.8	48.1	65	60.5	42.35	47.7	38.05	59.2	79.3	67.95	56.5	43.35	52.8	42.85	40.5
57.25	83.7	54.6	33.8	52.25	46.55	45.45	74	63.6	38	49.85	54.9	56.75	35.2	36.9	54.45	40.05	44.1	48.8	56.05	60.35	34.55	61.15	44.8	53.75	45.1	64.8	68.8	33.05	32.3	61.55	59.3	49.45	38.45	82.95	55.5	41.4	64.4	53.8	44.3	47.5	37.75	66.15	79	62.9	59.25	40.3	53.25	40.5	37.6
55.6	79.8	49.2	36.7	52.8	48.55	44.05	80.4	61.25	37.55	46.85	53.6	57.25	27.5	36.65	54.85	40.7	42.1	47.5	56.05	62.75	33.35	68.9	47.55	51.1	44.6	83.55	66.15	34.9	30.25	58.1	56.05	53.45	36.5	72.7	55.4	44.9	59.8	56.35	42.45	42.95	35.2	62.2	81.4	66.2	57.35	46.75	48.9	40.55	34
59.1	81.45	52.15	34.8	52.5	47.8	47.5	79.1	59.55	41.95	48.3	58.6	58.8	30.9	38.1	55.4	38.7	40.15	46.95	53.2	63.1	36.35	64.95	43.55	51.75	42.1	93	67	32.95	32.4	59.5	55.35	52.15	38	65.3	54.15	41	63.55	54.95	41.55	41.35	36.15	59.9	79.4	68.15	60.8	41.35	47.95	41.05	38
55.55	86.6	62.25	43.15	52.25	48.55	43.85	69.35	54.35	43.1	53.6	56	61.8	30.5	40.15	53.8	42.05	39.55	47.35	54.4	68.15	34.1	57.55	46.75	53.05	48.2	106.45	65.05	38.15	31.15	60.1	53.7	55.75	38.2	74.1	51	45.8	61.85	49.45	46.4	38.65	33.45	62.7	77.3	67.85	62	41.15	49.1	41.35	38.35
54.5	78.4	82.4	39.95	50.45	44.45	40.8	69.4	61.85	38.7	50.6	52.9	64.25	33	37.3	58.55	43.2	43.3	48.15	54.95	57.45	34.85	54.1	44.6	57.4	45.55	118.25	64.85	42.4	32.15	59	56.9	46.9	37.75	77.85	55.9	44.3	59.6	54.2	42.3	37.5	36.95	61.5	81.8	73.8	59.15	45.5	48.3	37.8	37.15
56.9	83.65	82.05	43.4	51.4	49.55	48.6	71.3	69.05	42.85	52.7	52.2	66.75	28.1	38.55	49.2	37.4	40.2	44.3	56.1	62.8	38.7	62.65	44.05	54.4	38.8	140.3	64.35	40.85	32.05	58.7	55	41.1	37.9	74.25	51.1	41.85	56.1	59.25	48.65	38.5	32.2	59.35	81.35	77.2	60.85	46.25	48.05	38.9	36.5
59.7	80.4	97.05	37.7	56.95	48.95	42.2	69.4	60	40.25	55.15	53.2	64	33.1	37.85	56.85	41.05	44.65	45.9	54.45	57.4	40.8	53.5	44	57.8	47.95	143.35	65.45	39	32.9	61.15	52.3	43.35	37.7	74.45	46.75	47.5	58.4	53	46.15	38.1	39.4	62.9	80.15	71.3	55.95	44.9	50.05	37.1	34.5
54.05	78.2	112.45	37.95	53.8	47.75	44.6	72.25	53.6	41.45	48.2	57.95	62.45	32.3	36.85	51.05	39.55	42.85	50.1	55.7	58.5	38.65	77.75	43.5	51.6	44.05	176.3	56.5	38.35	32.25	57.6	49.6	41.25	35.15	70.4	50.15	39.9	54.25	51.95	45.75	39.95	38.2	68	76.95	71.7	62.1	43.55	48.8	40.5	36.6
55.1	78.05	102.75	41.45	53.05	45	41.7	69.3	52.5	38.45	51.95	56.85	66.15	29.55	38.6	52.05	39.9	39.95	46.9	52.5	56.7	37.75	88.4	40.8	52.65	44.05	150.95	61.5	39.95	32.2	58.5	54.6	43.5	37.65	72.3	52.7	42.05	54.1	53.4	46.55	41.45	33.8	64.95	79.1	71.55	61	46.5	45.95	35.15	36.5
60.5	74.1	98.65	38.9	53.05	49.3	42.75	74.55	62.15	39.2	48.7	56.35	60.85	32.25	37.9	52.95	42.8	39.6	48.65	56.25	55.1	33.9	78	42.45	53.4	44.55	153.85	63.35	37.95	31.1	56.65	53.35	47.4	37.4	72.05	52.65	43.35	53.65	52.15	42.65	40.65	31.7	59.35	81.05	66.6	64.15	42.9	47.25	38.35	35.05
58.4	79.25	101.9	39.45	49.4	50.65	41.4	68.6	56.35	38.35	46.55	59.5	59.2	30.05	39.1	54	40.15	43.65	46.35	55.5	55	35.55	80.9	41.55	48.85	41.85	157.75	62.35	39.55	30.6	57.2	54.8	41.35	37.65	77.2	47.2	44.3	56.35	55.85	39	43.8	30.65	59.7	81.35	67.95	59.85	41.4	49.55	36.25	35.35
52.85	74.65	92.5	39.4	48.7	43.15	44.75	71.5	60.1	37.2	52.65	54.35	53.3	31.8	38.25	51.8	37.15	43.95	41.75	60.75	56.85	35.35	57.6	38.1	44.65	45.15	141.1	59.9	42.3	33.3	58.95	58.1	46	36.15	71.05	50.15	39.45	61.9	55.5	41.85	43.5	33.2	63.2	79.25	68.25	53.75	45.45	51.1	37.55	35.9
59.9	76.8	72.8	43	48.5	47.75	41.65	70.8	65	36.75	48.6	45.05	58.7	30.25	37	57.45	43.05	40.85	47.3	54.2	54	35.4	56.5	42.35	51.7	42.15	147.8	69	40.6	33.9	57.2	54.6	43.05	38.6	65.5	52.8	39.65	52.55	57.65	36.55	43.25	32	61.15	76.35	67.3	59.35	42.3	48.25	40.5	35.6
57.4	70.15	69.8	40.8	44.85	45.9	42.65	69.5	66.8	36.05	51.6	46.65	60.2	29.2	37.15	51.45	39.95	43.15	46.5	58	51.85	39.95	54.05	40.8	52.05	43.3	151.8	65.95	38.8	36.55	58.4	56.65	42.05	36	72.2	48.35	46.4	55.55	55.1	38.15	43.45	31.8	61.05	79.5	64.2	56.9	43.45	49.75	38.25	33.35
54.35	72.15	80.5	38.3	48.15	44.45	45.4	68.2	67.4	37.75	46.35	45.65	60	29.85	39.85	51.5	38.75	41.4	45.8	52.9	57.85	37.05	57.5	40.8	45.6	43.4	138.9	65.05	40.1	31.65	53.15	53.85	42.45	34.45	71.2	51.15	44.05	54.15	53.2	36.45	46.2	34.55	59.5	74.65	64.7	60.2	46.95	47.65	38.65	37.5
53	68.3	68.4	39.15	46.15	43.35	46.55	66.45	68.35	35.2	52.3	51.35	54.4	26	35.7	53.45	40.9	42.1	47.4	54.15	56	39.45	49.7	43.1	47.35	44.05	145.45	65.9	42.1	31.15	57.45	55.45	40.85	35.9	68.35	51.6	39.65	54.2	53.85	40.4	40.75	35.45	58.25	76.8	62.95	59.05	46.3	47.05	35.55	37.1
57.85	67.55	77.25	35.2	46.8	48.6	44.25	69.15	68.75	38.35	53.4	53.9	53.5	27.55	34.95	49.7	42.55	45.65	44.6	56.4	59.25	38.2	55.65	40.6	48.9	43.15	137.45	73.9	38.2	30.3	52.85	52.9	37.4	39.6	69.7	54.05	42.6	54.55	48.1	38.7	41.8	34.7	66.45	79.05	62.4	55.2	49.2	48.2	37.45	34.9
59.05	66.05	82.3	41.45	43	46.45	41.55	65.4	53.6	36.5	50.85	49.5	60.7	33.85	33.3	53.9	42.35	42.95	46.5	50.65	58.65	38.2	53.8	41.15	53.5	46.8	130.5	69.1	37.55	32.45	54.75	50.4	42.65	35	65	50.95	42.85	55.95	50.85	39.3	40.1	35.3	64.75	76.8	68.4	60.95	41.55	48	37.95	33.2
58.8	70.65	76.7	38.55	45.15	45.65	45.4	67.75	60.15	33.05	48.9	55	58.85	29.5	36.6	52.3	40	44.95	46.9	50.2	57.85	36.9	55.85	42.2	50.7	45.05	120.1	69.75	44	30.3	52.75	53	40.8	33.6	69.65	53.25	45.9	52.1	47.55	42.05	42.9	34.95	59.2	75.4	62.65	56.85	42.2	50.55	36.4	35.85
58.45	70.2	90.15	38.55	48.2	44.15	43.1	62.35	64.65	35.55	47.55	49.05	54.45	30.25	36.8	52.15	41.7	42.25	47.65	52.45	56.8	36.6	50.85	39.4	55.5	41.85	104.35	67.2	42.05	32.35	52.55	55.45	40.75	36.2	75.05	52.35	41.75	54.25	53.1	39.7	39.95	43.5	60.25	80.9	64.1	53.4	43.6	51.5	36.4	34.1
52.55	69.5	91.15	40.85	49.65	48.35	43.6	70.85	69.5	38.3	48.2	47.5	61.65	27.55	36.5	50.05	41	36.65	45.35	51.45	54.55	38.5	52.2	38.65	48.65	42.3	97.1	69.25	37.4	30.25	51.4	58.6	45.45	35.2	74.05	53.7	45.25	57.25	51.85	39.05	42.75	40.55	61.6	74.9	70.35	55.05	45.45	47.6	37.85	34.55
54.45	69.9	69.15	40.6	45	44	45.45	67.2	62.4	35.35	53.35	50.45	60.75	23.85	36.15	50.5	43.55	41.3	44.95	54.1	55.3	34.75	58.3	40.85	45.85	42.15	97.9	66	35.05	30.7	54.9	55.95	41.45	36.15	64.3	52.4	42.55	51.75	49.45	34	38.65	41.2	65.1	75.35	70.95	53.55	42.45	51.05	31.65	32.7
54.5	72.15	62.25	37.95	45.15	46.15	41.4	66.4	66	38.7	49.4	50.45	56.9	32.1	35.45	47.85	41.15	41.85	46.75	52.7	54	37.65	55.2	38.7	49.25	40.65	84.3	69.1	38.65	29.95	48.95	55.75	44.65	36.75	67.7	47.7	39.4	55.75	53.1	35.4	42.4	41.05	64.8	75.6	70.55	55.1	42	49.9	35.1	35.05
55.1	73	65.6	38.4	45.45	46.5	43.75	67.95	54.4	35.6	27.25	52.25	61.8	28.9	40.6	50.65	40.7	41.1	46.6	51	58.25	35.35	51.35	44.75	53.75	41	68.1	62.25	41.45	30	51.35	53	44.75	36.55	61.35	54.85	43.65	51.95	47.75	44.35	45.1	33.2	60.7	76.3	63.4	56	42.05	46.95	35.35	34.7
56.6	69	56.25	39.2	47.7	43	40.35	68.4	62.4	33.5	25.8	52.4	57.75	32.6	40.45	47.95	40.4	45.6	42.85	56.3	55.6	34.65	56.6	46.4	49.25	44	72.45	70	39.9	29.65	57.3	54.8	43.45	35.75	67.6	51.35	45.2	58.4	50.05	40.4	42.8	32.15	64.25	78.25	63.25	55.1	42.3	46.65	35.05	32.85
54.25	68.15	52.8	39.5	45.5	45.45	44.6	70.1	62	33.65	26.35	47.55	58.5	32.7	37.55	46.95	39.4	38.85	46.05	56.05	52.2	38.45	59.8	42.65	53.65	41.65	60.9	66.95	39	30.9	53.35	52.65	50.2	37	59.85	53.85	41.25	57.05	48.45	40.5	46.85	28.65	62	74.25	68.1	60.55	40.7	46.1	35.3	31.4
50.75	77.05	51.1	35.4	49.2	44.2	41.7	71.15	55.3	40.65	24.4	52.45	58.5	33.35	36.9	48.65	42.2	36.85	47.1	53.9	55.35	39.2	60	40.85	56.05	39.7	58.85	67.85	42.2	32	60	53.65	47.35	36.1	61.65	54.7	42.45	51.1	46.4	39.95	43.4	29.95	61.1	76.2	69.5	52.3	43.85	48.45	32.6	31.95
58.25	80.3	49.5	38.35	47.8	44.8	40.65	70.4	56.5	37.25	23.2	51.4	57.95	28.25	37	50.65	45.65	42.8	44.95	50.7	54.1	40.4	60.7	40.2	61.3	43.15	63	66.2	37.75	31.6	49.6	50.1	47.4	33.4	67.35	51.75	47.85	60.5	57.35	38.5	50.55	31.9	67.05	76.8	70	55.65	37.15	45.05	33.8	30.7
52.75	74.9	51.85	40	46.4	49.9	43.5	63.85	58.3	34.55	20.05	46.25	59.65	24.8	37.15	49.05	42.25	44.45	45.9	51.8	50.15	37.1	55.65	42.8	61.3	42.65	67.4	69.2	42	26.75	44.65	55.3	47.5	35.85	55.25	52.55	45.6	60.35	56.6	45.15	49.95	31.9	65.35	77.7	68.6	53.3	42.55	45.85	34.7	28.7
58.7	74.85	51.85	38.5	46.1	46.45	42.8	68.35	61.6	33.15	23.1	49.65	55.2	25.8	37.25	47.75	40.2	43.75	43.15	55	54.6	35.15	61.85	40.65	60.7	43.3	62.95	64.25	40.7	31	48.4	53.3	51.1	34.35	65.35	54.6	43.35	58.25	56.55	45.15	48.4	33.65	62.3	80.2	69.05	53.9	40.65	45.9	33.7	32.7
57.75	72.7	49.7	38.7	47.65	49.55	41.3	70.4	62.9	32.75	25.3	43.7	55	27.9	36.75	50.4	44.7	42.25	44.4	48.4	52	38.35	54.7	42.55	57.35	41.05	66.8	63.55	39.05	27.05	41.45	53.5	47.45	33.35	66.7	56.85	43.65	57	57	40.6	51.95	31.15	69.35	77.2	67.6	53.35	38.85	46.8	35.4	30.55
58.1	64.75	51.6	40	47.15	49.3	45.8	71.55	66.3	22.2	23.3	51.35	58.5	24.35	34.9	52.95	44.15	33.35	45.85	51.95	54.9	35.2	52.3	47.2	48.8	41.1	60	67.85	45.2	29.75	54.15	57.1	44.2	36.5	70.5	48.6	42.1	50.9	54.8	37.35	43.3	29.05	70.3	78.4	80.45	59.35	43.25	50.75	33.85	33
54.8	63.45	46.75	39.1	47.9	51.1	39.55	69.95	64.45	21.5	25	47.5	59.7	27.35	35.2	55.5	45.75	37.15	45.85	49.95	60.6	36.75	44.05	41.9	51.5	45.15	54.45	69.85	42.3	26.95	52.35	56.45	42.6	35.3	65.4	48.75	45.95	53.35	55.35	41.25	41.2	32.65	68.35	74.7	71.15	55.05	41.05	49.35	33.8	35.05
52.5	65.15	48.2	39.35	46.8	51.35	45.3	70.4	59.7	17.9	19.9	53.8	61	24	35.35	52.85	44.15	35.55	42.7	53.7	57.9	35.4	42.7	40.8	48.4	44.4	55.75	68.1	42.4	28.9	50.1	53.15	42.75	34.65	61.8	49.8	41.3	53.95	56.6	37	45.25	31.65	66.65	78.25	76.45	56.65	41.1	46.95	35.6	35.2
50.75	70.6	50.65	41.65	48.1	48.65	40.05	66.85	61.95	25.65	24.35	53.8	61.25	26	36	54.8	42.4	35.45	43.15	52.25	64.25	35.85	39.15	39.75	47.95	41.6	56.1	66.7	42.9	29.45	51.95	55.25	48.2	30.55	69.5	49	43.05	54.45	60.15	39.9	34.9	31.9	64.55	77.9	75.05	57.5	44.25	48.35	31.7	39.75
47.25	68.7	51.5	38.25	50.9	47.3	41.05	69.65	63.25	32.85	25.85	52.65	57	32.45	33.95	49.35	40.35	39.35	45.35	50.1	60.25	35.85	40.05	40.4	48	42.9	55.7	68.05	38.8	31.5	70.15	56.1	68.45	35.25	66.85	52.15	47.9	56.1	56.05	43.05	37	31.1	69.55	74.5	76.2	53.65	40.6	47.2	36.4	34.25
53.5	69.05	47.45	35.7	48.5	45.4	43.85	70.7	58.7	25.8	26.05	60.1	57.85	23.85	34.5	49.7	44	39.95	49.75	53.45	58.35	36.95	49.6	42.75	49.35	43.45	55.85	66.5	33.4	27.9	57.65	55	64.6	31.3	70.75	58.5	42.45	51.75	54.25	41.4	37.45	29	62.9	75.55	75.5	57.35	39.65	42.05	33.95	32.1
56.2	66.8	50.45	39.55	47.3	44.9	44.35	67.7	62.1	28.7	24.85	61.35	57.25	26.15	36.6	53.6	46.55	40.9	45.15	50.25	59.3	37.65	48.55	42.3	46.3	44.15	55.15	62.65	27.85	25.4	62.35	55.7	60.8	30.2	68.55	54.55	43.85	49.35	53.35	43.15	39.3	32.6	61.6	76.2	74.85	53.95	37.9	47.35	36.85	30.25
49	68.2	52.3	37.5	51.1	44.5	42.85	69.45	65.7	29.6	23.05	53.45	53.4	27.65	33	52	41.8	36.85	45.1	53.85	60.8	38.65	46.6	38.6	47	46.05	54.35	64.95	28.05	25.95	55.95	57.1	55.5	33.4	63.6	54.7	43.4	56.7	51.1	41.25	37.9	30.6	66.2	75.95	73.1	50.65	42.85	44.45	35.3	32.2
55.35	71.65	49.5	36.2	48	48.65	41.8	69.05	61.4	30.45	46.05	61.15	32.15	30.25	36.3	47.05	43.05	35.75	42.35	52.25	62.7	37.15	55.55	38.5	44.8	43.3	57.45	67.55	30.05	33.3	62.35	63.45	44.65	30.75	72.2	57.75	48.7	60.15	58.15	40.25	41.95	24.75	63.95	76.25	79.1	53.7	40.25	45.6	36.45	31.35
58.25	65.8	51.05	40.2	45.8	45.9	42.95	67.15	67.45	36.5	48.85	63.3	28.3	29.1	31.3	49.25	34.85	35.3	47.65	61.35	64.6	40.75	51.3	43.6	48.5	43.85	56	60.95	25.5	31.05	58.35	61.95	47.3	31.5	75.8	56.9	43.55	50.9	51.7	44.1	42.2	25.8	64.6	74.15	82.1	53.35	38.8	48.15	38.5	36
53.5	67.15	52.8	42.55	44.9	50.95	44.65	70.7	62	33.75	54.75	61.6	29.25	28.25	33.85	51.65	41.05	36.8	46.35	55.25	59.85	35	52.9	41.35	48.9	44.7	62.9	60.85	29.8	26.3	56	59.95	47.35	31	63.15	49.6	43.15	51.9	57.85	41.5	37.2	25.6	62.7	75.75	76.95	53.05	41.25	46	34	37.7
56.4	65.6	49.25	37.65	44.95	45.4	47.1	63.1	56.5	27.75	51.65	63.05	29.3	25.6	35.55	50	39.65	36.05	44.3	53.25	60.1	36.35	50.65	39.4	45.85	44.8	64.2	66.25	28.45	33	52.8	60.55	43.15	34.35	64.65	54.15	49.75	49.95	54	41	45.45	28	60.7	75.6	69.45	49.8	35.75	46.9	36.75	36.2
57.9	72.65	52.9	41.1	45.1	38.85	42.9	62.9	63.4	39.85	51.25	61.05	60.5	27.1	35.2	50.8	41.05	36.6	48.05	58	62.2	32.25	49.45	42.15	47.15	43.9	59.1	61.1	30.45	26.75	51.55	60.95	47.5	32.65	61.1	51.9	45.4	53	53.25	43.7	73.55	64.1	62	75.3	70.8	53.15	40.1	46.35	35.5	35.05
54	75.15	53.75	38.5	45.1	41.1	43.5	70.5	66.4	34.75	51	61.5	54.15	25.35	34.65	48.85	38.6	33	45.75	64.5	58.35	38.2	50.85	43.85	52.75	44.7	58.9	65.4	33.9	26.05	56.2	58.35	45.45	32.75	64.95	50.05	43.65	51.95	56.05	41.25	72.9	61.8	68.05	73.6	57.65	51.65	40.5	45.15	36.55	30.85
56	69.65	50.7	38.9	45.1	44.9	42.7	61.15	63.5	37.35	51.9	62.55	53	26.15	33.95	45.25	40.9	35.65	47.4	61.75	60.75	36.3	48.3	41.35	50.45	43.45	56.35	59.5	31.9	29.5	50.35	57.45	42.85	33.25	72.25	49.2	44	57.8	57.25	42.55	75.45	62.25	71.1	74.5	49.9	52.25	39	45.3	36.55	36.65
58	65	45.75	40	49.2	44.1	42.85	57.85	64.7	38.5	47.3	61.2	51.25	29.15	31.9	44.75	38.2	36.65	43.6	60.65	59.6	34.55	52.15	45.1	40.55	41.65	55.95	65.65	28.7	33.6	46.8	59.55	44.85	33.15	59.35	56.2	45.15	51.6	55.5	42.7	70.8	65.2	69.45	74.05	50.75	58.8	38	46.15	36.4	36.95
55.35	69.1	51.8	40.3	43.8	44.9	43.3	70.7	59.3	36.05	46.85	60.6	44.2	28.35	34.55	50.15	41.05	34.05	44	52.9	55.6	31.35	49	43.85	41.65	44.3	54.55	61.65	29.85	26.65	53.85	56.45	40	30.8	60.3	55.4	46.95	55.75	53.25	38.4	69.8	57.65	69.95	73.3	57.3	49.3	45.9	44.45	35.45	33.55
56.6	67.65	47.45	42.65	50.45	41.9	45.3	69.75	66.2	35.75	52.05	61.35	45.8	29.4	30.5	44.05	40.2	39.15	45.05	53.55	58.7	32.25	51.1	43.1	46.95	45.15	59.65	61.2	29.8	29.7	48.95	54.95	40.7	28.65	64.3	54	43.2	60.35	53.5	40.15	69.85	57.6	59.85	73.3	59.45	48	41.05	48.55	35.35	33.95
56.8	73.2	50.9	40.5	45	44.5	44.7	70.7	59.85	34.5	45.65	62.05	43.45	30.35	36.05	47.95	40.45	40.8	40.15	56.7	57	35.05	47.1	41.2	51.55	43.5	60.4	62.9	30.15	27.45	50.65	56.95	40.45	33.15	63.75	54.95	45.2	51.05	55.9	38.95	73.15	56.35	65.15	75.05	52.45	48.5	45.45	43.15	37	33.55
58.75	72.8	51.65	40.65	51.75	43.5	42.5	69.85	61.95	36.55	48.9	61.75	47.7	27.5	34.4	48.15	43.35	34.55	45.45	57.8	54.55	35.75	48.75	37.4	51.65	46.95	62.9	62.15	24.7	26.75	50.65	56.15	42.8	34.95	64	54.05	42.9	51.85	54.75	39.6	72.35	61.95	61.65	73.35	56.05	47.05	43.15	46.7	38.35	38.9
58.2	72.65	50.3	39.4	45.1	42.85	44.5	60.85	55.9	36.45	48.6	59.95	50.45	24.8	33.9	49.6	43.15	36.95	44	57.25	57.95	36.15	53.3	40.75	48.15	43.3	51.1	62.45	27.85	25.25	54.6	53.8	44.95	29.5	62.25	54.6	46	59.45	53.55	39.65	55.45	62.6	65.6	74.8	49.4	47.2	44.3	45.1	33.3	33.45
53.15	69.25	50.85	40.85	51.75	44.95	41.25	66.6	55.25	35.85	46.8	62.05	46.65	27.05	34.2	56.05	40.6	39.25	44.05	59.35	54.5	32.45	44.25	42.4	48.35	41.9	54.2	65.9	28.2	28.7	53.45	53.1	40.6	32.6	73.35	55.35	47.5	54.4	55.05	41.1	57.25	63.6	64.6	75.75	52.1	43.1	36.45	46.05	36.85	38.7
55.85	71	48.05	40	48.4	44.35	44.85	70.1	52.4	37.1	49.6	63.6	48.9	23.2	33.4	53.65	41.2	32.65	42.6	55.75	55.7	30.9	49.55	42.95	44.75	47.2	57.7	62.8	28.85	26.4	49.35	55.4	36.7	28.5	60.9	52.9	43.55	53.05	59.55	40.5	55.3	67.8	66.9	72.45	48.85	50.1	40.3	44.15	34.95	32.2
54.85	67.7	47.4	41.65	46.2	44.7	45.4	65.75	54.4	36.8	51.55	60.35	49.8	23.6	31.75	47.55	43	37.5	46.45	54.75	57.2	31.65	49.15	40.5	43.15	45.65	55.95	58.3	29.35	26.1	55.4	58.7	42.45	29.65	58.55	52.8	48.1	57.05	53.4	37.45	48.9	66.3	67.05	74.5	52.7	49.85	43.65	44.05	32.45	31.95
56.45	67.95	46.25	42	46.55	43.35	43.5	72.25	59.65	44.1	49.45	63.1	64.15	23.6	33.15	47.45	42.25	38.85	40.35	59.4	54.65	35	45.65	38.35	51.1	43.65	57.85	59.45	25.7	26.1	58.1	57.75	39.45	32.3	60.3	53.95	42.95	46.95	52.55	40.55	27.1	25.15	65.85	80.95	52.75	50.05	41.7	48.5	35.65	32.05
58	68.1	43.45	40.55	45.7	46.7	44.55	66.5	56.05	43.75	53.35	59.85	63.5	26	32.8	50.1	41	34.65	37.75	55.35	52.7	33.35	43.1	34.4	48.6	45.2	57.95	62.4	26.55	28.85	51	56.55	45.45	28.7	64.65	54	42.9	51	52.9	37.05	26	23.65	65	71.5	52.65	44.9	44.15	48.95	34.3	35.2
51.6	67	47.7	39.6	48.6	42	42.3	70.8	60.2	44.4	52.75	60.8	63.55	22.65	32.3	48.85	41.7	37.4	45.5	52.8	53.05	35.35	47.15	41	52.45	38.9	62.5	59.85	28.35	25.55	49.9	60.05	48.35	32	63.6	50	42.65	50.3	54.15	42.95	30.3	22.6	63.95	70.65	46.05	48.95	40.35	45.9	33.4	32.75
[truncated: 166 more columns]
