# Supplementary material for: Single-particle imaging of stress-promoters induction reveals the interplay between MAPK signaling, chromatin and transcription factors
Source: Nat Commun. 2020 Jun 23;11:3171. doi: 10.1038/s41467-020-16943-w (PMC7311541; doi:10.1038/s41467-020-16943-w)
Supplement: Supplementary file 12 — Source Data [file 41467_2020_16943_MOESM12_ESM.zip › SourceData/SupFig8/SupFig8_yVW430__NaCl_0p00M_rep1_GFP_HiPix.csv]

59.15	104.5	76.15	53.25	70.7	66	48.05	107	57.15	46.5	58.6	90.45	59.3	42.3	93.1	81.2	112	61.5	82.45	61.45	62.15	44.9	71.45	71.3	52.95	60.15	53.85	56.15	53.75	95.7	48	65.35	72.2	57.75	78.95	51.2	50.65	58.8	94.5	68.85	53.6	45.1	78.45	60.55	106.6	75.35	82.4	56.6	71.7	70.2
60.95	107.35	65.65	47	80.55	50.45	41.55	133.3	55.15	42.5	55.1	86.3	63.2	41.15	88.15	71.45	108.55	50.9	75.65	59.55	60.8	46.6	64.55	75.5	47.1	58.25	56.6	49.8	46.7	90.05	44.25	67.45	63.05	60.75	75.95	54.4	49.25	55.8	93.4	57.95	53.4	41.55	73.45	50.35	87.2	71.65	75.35	54.45	72.3	64.7
61.4	105.8	64.8	54.45	90.3	48.9	44.85	102.65	55.7	44.7	53.2	79.65	64.8	41.7	86.35	70.7	94.15	46.9	77.1	60.55	54.2	48.5	58.55	72.35	47.9	60.65	55.3	54.9	42.2	91.35	52.85	67.75	67.8	56.95	77.65	49.95	47.7	56.75	92.85	63.3	61.4	39.35	68.25	51.75	94.15	62.75	75.2	53.5	66.75	63.45
55.85	103.2	70.75	55.6	103.05	54.75	47.3	91.4	56.9	46.7	47.15	84.9	71.95	42.6	76.55	75.3	89.2	50.1	75.35	62.2	58.45	50.1	58.55	78.35	50.75	66.2	48.25	54.45	43.35	87.25	54.75	67.55	68.65	57.05	74.45	52.1	38.9	51.95	88.65	48.8	60.05	41.55	78.55	52.25	96.65	48.4	64.15	55.3	74.55	65.75
59.3	101.45	73.15	50.9	78.1	50.4	44.2	73.95	54.4	40.5	50	68.45	62.95	40	71.6	81.1	62.5	45.5	60.8	58.25	70.1	51.45	46.95	76.45	42.4	59.75	60.65	56.25	39.2	97.35	45	61.75	76.95	57.65	77.1	48.4	49.55	52.9	92.75	60.4	50.8	40.95	75.3	49.85	109.15	53.8	74.05	51.85	65.7	74.1
60	97	70.65	47.5	70.8	58.9	43.5	80.5	54.1	38.85	52.65	62.25	59.85	38.65	76.4	75.05	67.15	45.1	65.6	57.9	66	47.6	54.2	73.15	42.5	61.8	66.95	43.15	43.05	107.3	47.1	63.15	74.3	57.9	76.1	44.15	54	55.1	89.5	64.2	52.7	43.85	68.15	46.45	96.35	54.15	74.95	55.35	68.4	69.9
51.3	97.55	68.5	52.7	69.25	55.35	42.55	80.1	56.4	39.15	50	53.25	59.35	39.5	80.25	75.35	66.85	50.7	54.9	65.05	68.05	42.85	50.8	77.95	38.05	52.95	59.7	43.5	47.95	108.65	42	61.05	76.5	57.2	78.7	44.3	45.4	50.8	94.25	67.2	46.85	40.65	73.4	51.8	94.15	57.1	69.05	50.65	63.5	71.8
53.35	93.1	72.65	54.55	59.45	65.55	42	82.6	51.7	43.7	49.45	60.75	57.85	39.7	74.45	75.6	66.7	53.6	57.75	62.5	60.45	49.25	55.5	77.3	46.9	50	59.2	43.65	43.4	104.25	43.75	68.8	77.2	62.95	76.15	47.95	57.5	54.5	92.75	64.4	50.95	45.1	72.45	57.9	119	60.55	74.55	52.8	64.35	74.3
51.95	98.7	72.95	55.25	73.45	48.35	44.55	75.6	52.95	43.85	54.35	63.75	60.2	39.9	75.45	74.45	68.05	44.7	55.7	59.05	46.65	38.35	53.15	67.95	51.5	54.85	54.55	51.1	43.45	98.95	49.8	58.5	79.15	69.6	84.5	51.7	56.65	49.7	90.05	59.75	63.1	40.4	72.65	54.6	126.85	69.3	69.5	47.65	60.1	73.35
59.65	93.55	59.65	53.05	65.35	53.55	43.9	79.9	55.65	41.8	52.2	64.15	66.8	37	80.3	70.4	64.05	46.4	62.25	59.7	51.1	45.75	53.9	67.85	43.85	54.05	55.75	46.6	37.2	129	56.15	59.3	72.75	63.15	80.8	55.65	54.85	53.55	93.7	57.5	59.05	38.8	72.3	56.15	130.85	68	64.1	51.1	62.2	77.9
51.35	92.4	66.75	51.7	54.9	39.65	42	76.6	51.55	44.95	48.6	67.35	57.4	42.3	76.8	68.45	73	44.75	60.25	58.9	50.55	44.1	54.5	62.15	45.1	56.75	55.9	42.05	37.3	137.15	55.6	57.5	77.05	64.35	72.5	51.35	50.2	53.95	91.6	52.95	60.2	40.85	76.65	56.6	126.55	77.15	68.1	50.45	56.6	79.75
54.35	95.7	65.95	50.05	57.45	50.45	45.5	66.05	51.15	39.35	50.55	65.95	57.85	40	77.4	73.55	67.55	48	59.3	73.7	45.75	41.1	51.1	61.65	44.65	52.55	57.05	40.05	38.45	135.7	47.3	56.5	72.8	59.1	72.9	57.75	53.25	57.75	88.8	55.3	53.25	40.35	66.15	49.4	137.4	79.35	65.2	48.4	55.45	74.9
52.9	95.6	73.1	42.7	57.15	43.1	41.95	73.65	48.7	48.15	53	55.5	60.15	41.25	83.2	74.6	66.1	43.65	56.95	88.2	53.2	44.95	52.2	65.55	44.4	59.4	57.35	50.55	37.05	120.5	54.95	47.45	74.15	60.4	72.6	54.25	56.15	53.8	86.55	58.55	38.65	41.3	71.2	53.35	137.5	72.65	72.75	49.45	56.85	72.8
56.15	92.15	72.8	49.15	51.85	40.65	43.7	75.9	47.8	55.5	52.65	69.2	58.95	37.4	86.45	77.1	64.25	43.65	56.95	110.3	55.7	40.2	50.35	65.15	41.2	58.6	52.6	53.45	38.6	112.05	52.4	56.35	72.8	66.25	79.65	49.6	58.1	52	84.25	58.2	37.4	46.85	65.4	54.1	134.8	80.4	69.4	43.65	65.9	74.6
56.1	91.45	64.65	48.75	62.6	42.2	38.3	87.95	48.85	61.45	50.45	72.85	60.7	38.75	86.2	66.65	61.6	40.05	58.7	144.55	49.6	42.3	49.25	67.95	36.9	57.1	52.25	45.7	40.15	119.45	36.1	42.35	68.65	66.55	82.5	50.75	57.15	50.4	88.4	56.2	40.75	42.95	72.95	55.4	135.35	79.6	69.35	45.95	59.3	74.1
52.85	82.25	67.95	44.65	60.8	44.35	45	80.4	50.45	68.9	54.35	73.8	60.15	39.1	91.25	69.95	64.45	35.55	54.6	105.95	53.25	43.2	51.35	76.2	41.8	53.45	53.7	48.45	38.9	110.25	45.55	48	78.2	66.3	76.85	50.3	46.3	51.85	81.4	52.9	34.7	36.2	72.95	52.95	130.6	84.55	73.3	43.95	60.2	75.15
56.1	93.1	82.2	42.75	64.5	46.15	41.4	77.5	49.75	69.35	46.65	70.3	59.35	36.8	83.35	58.65	57.2	40.65	56.75	100.1	49.4	47.05	47.65	70.95	43.55	56.25	57.8	46.9	42.75	87.2	40.65	47.75	74.75	75.15	82.55	52.55	49.15	55.95	76.65	51.8	42.5	37.75	76.55	46.9	132.6	89.4	75.15	53	59.35	74.35
55.85	87.65	73.85	48.1	65.8	38.9	39.55	73.55	47.85	66.65	51.05	71.3	58	41.35	89.65	67.55	61.15	40.35	52.75	99.05	50.6	41	54.25	62.95	41.8	53.25	60.3	49.35	42.15	93.45	36.7	43.3	73.9	86.1	83.65	51.6	43.8	55.95	77.9	54.45	43.9	42.85	66.3	46.35	110.65	93.15	70.45	40.9	57.85	73.95
49.05	88.8	77.6	45.3	65.7	45.5	44.4	74.9	48.25	63.95	49.8	73.6	57.85	40.85	81.85	69.65	69.5	39.45	50.9	97.6	47	43.45	48.5	63.95	55.8	55.7	58.85	46.9	37.45	82.45	44.25	48.5	70.5	95.5	82.5	49.9	48.05	57	82.75	54.4	37.25	42.75	68.4	52.5	124.75	86.1	77.3	45.45	54.05	73.55
45.05	90.95	71.9	47.4	68.35	39.55	42.15	74	51.3	61.5	51.5	63.15	59	39.95	73.55	68.05	64.4	39.05	55.65	91.65	42.75	47.8	48.05	67.35	44.35	54.15	60.85	51.45	40.05	84	49.85	48	72.65	99.6	78.65	47.55	42.25	57.95	79	51.25	35.8	40.85	71.3	54.4	114.65	83.65	71.45	38.9	54.2	76.25
52.4	87.9	74.15	47.45	64.65	26.25	43.55	70.15	47.35	51.65	48.05	62.75	56.3	39	75.05	74.9	58.7	41.85	54.45	72.6	43.5	40.8	44.45	64.5	54.15	54.85	58.2	52.1	40.3	87.4	46.2	50.25	67.95	113.4	70.3	48.6	46.2	64.45	80.5	54.85	30.5	42.15	71.5	48.2	123.4	88.25	71.15	44.75	56.4	67.95
40.1	87.15	76	49.8	68.9	20.2	46.2	76.9	52.95	51.1	48.25	65.9	58.55	39.4	75.5	95.85	59.75	42.15	56.95	64.25	46.4	44.3	45.45	62.5	46.25	58.9	51.9	51.85	40.2	85.05	52.65	44.85	64.65	113.4	73.15	47.1	47.3	66.45	81.5	49	37.65	39.9	76.2	47.15	128	82.25	71.05	44.75	58.65	68.1
36.05	90.15	76.4	53.85	76.15	24	43.75	72.7	51.15	42.8	46.95	61.05	58.5	33.5	76.45	113.7	63.55	43.3	57.75	62	46.75	44.1	45.4	63.2	42.05	57.65	50.6	49.05	36.4	91.7	50	42.55	67.2	116.45	74	41.65	50.4	68.1	84.65	54.2	33.35	41.65	73.05	52.1	104.4	86.95	71.6	43.85	55.95	67.55
39.15	89.35	72.65	52.35	77.85	26.8	46.4	79.55	52.3	43.3	45.65	57.05	57.8	38.25	80.55	104.75	65.3	44.95	60.75	53.45	51.8	42.85	44.7	55.3	44.1	61.3	55.35	51.3	37.05	87.85	52.6	42.55	64.75	101.9	78.95	45.95	44.8	68.15	82.35	51.75	35.85	41.1	69.2	49.9	100.35	85.6	68.2	47	54.4	66.1
45.55	89.65	75.55	49.95	76.5	19.45	39.25	83.65	49.1	37.2	46.25	62.95	55.4	37	80.05	127.35	64.25	40.55	58.75	57.9	44.2	45.7	49.55	49.15	44.4	57.95	49.65	50.5	36.75	91.5	49.05	43.2	70.5	98.7	75.35	41.95	59.25	71.1	88.35	47.15	39.25	39.1	76.7	49.9	94.75	80.15	59.2	80.5	54.2	65.4
47.9	90	77.1	52	68.15	22.15	43.9	77.3	51.25	33.35	44.5	60.95	56.65	36.9	76.7	103.05	69.95	49.35	64.8	58.4	40.5	42.2	48.3	47.4	43.8	61.25	48.1	58.65	38.45	88.9	43.8	49.8	65.9	114.05	71.7	47	64.35	60.25	79.85	53.3	37.85	38.35	72	47.3	90.25	81.95	56.85	82.6	51.05	69.35
44.7	85.85	77.5	45.8	62.5	23.25	44.85	77.15	50.85	34.75	46.95	60.25	55.65	35.3	78.2	103.4	78.05	42.2	69.4	60.9	45.05	41.05	50.55	51.15	43.1	56.1	50.1	46.8	37.05	86.7	45.9	50.4	69.3	105.45	75.9	44.3	64.15	51.85	81.7	62.05	39.45	37.15	77.15	44.9	88.8	82.95	56	81.9	59.5	63.9
44.25	89.8	77	51.4	61.15	21.8	46.55	85.05	44.05	31.3	47.25	57.8	52.6	37.6	74.95	98.15	82.5	39.4	61.15	62.6	43.35	41.7	46.35	48.55	43.7	55.85	54.8	51.15	36.2	88.85	59.5	49.9	67.8	107.6	77.35	45.7	60.85	48.7	84.95	55.75	41.75	40.05	73.25	49.6	97.15	81.9	54.5	78.5	58.4	58.35
48.15	70.4	85.3	47.45	54.9	40.9	45.25	82.15	49.5	35	46	60.45	54.75	34.25	80.35	81.2	86.05	45.8	53.85	57.8	46.75	41.65	52.35	47.1	48.5	57.4	54.8	50.55	36.3	89.15	76.8	43.55	66.35	112.85	76.6	47.25	45.9	49.5	90.85	57.15	47	36.1	74.5	52.95	96.9	79.15	65.5	47.9	60.5	63.8
48.4	75.15	83.35	52.45	55.4	39.5	43.35	78.85	52.15	34.8	43.65	59.75	57.05	38.1	81.7	76.4	88.2	45.8	68.1	54.45	47.05	37.8	51.6	54.4	46.8	50.95	57.2	46.3	37.2	92.2	93.65	47.35	69.9	127.1	79.05	45.6	55.8	56.6	91.25	53.95	43.8	39.8	76.35	49.65	98.2	82.8	60.8	46.05	62.95	62.8
46.55	70.4	79.65	47.85	57.3	47.95	44.8	78.3	49.15	31.85	43.5	70.15	54.85	37.5	83.85	70.7	89.1	45.75	74.15	55.95	44	37.35	62.75	53.85	47	53.45	52.2	46	40.75	91.05	90.45	43.1	67.5	125	75.45	45.2	49.6	55.15	84.7	56.5	51.2	33.95	74.3	45.95	98.15	76.9	61.85	47.4	59.6	66.1
49.9	70.05	79.1	50.75	61.7	47.1	45.65	75	41.8	35.65	42	67.35	55.8	35.6	85.9	65.45	86.85	47.1	71.9	56.1	49.15	35.9	70.5	50.55	51.7	55.15	49.2	44.85	37.2	87.45	98.5	44.7	62.2	158.75	89	43.65	51.05	49.45	88.6	57.85	54.2	41.1	68.8	48.65	99.6	81.15	52.25	48.7	61.15	62.5
48.6	86.85	84.5	45.65	63.35	47.2	43.5	81.2	45.9	32.1	44	68.75	56.1	36.1	71.65	65.45	84.2	45.15	86.85	53.6	42.6	34.85	68.4	52.15	54.85	52.4	52.05	49.7	39	94.4	94.7	39.1	70.05	172.7	103.2	41.5	67.7	49.2	92.25	50.15	47.7	41.1	64.7	49.6	91.4	81.9	56.5	50.85	56.45	66.05
49.15	95.75	85.1	49.8	62.1	42.3	35.75	70.25	42.05	37.65	46.4	66.15	55.65	34.45	75.45	69.8	80.75	41.2	73.2	61.4	42.75	34.2	60.25	54.25	49.1	51.35	53.25	45.3	39.55	87.5	98.1	46.35	67.7	226.15	116.4	49.95	65.55	51.35	88.15	52.5	55.8	36.55	65.2	47.9	96	79.8	50.65	50.7	58.35	68.25
47.65	86.9	82.1	46.75	53.05	45.2	38.25	79.6	48.05	41.5	49.75	64.6	54.7	32.35	70.85	58.5	80.55	46.1	71.05	54	41.85	36.65	49.35	56.1	47.05	50.2	55.4	51.75	42.05	107.1	78.2	51.75	67.7	218.35	118.9	45	65.45	47.4	89.15	57.3	58.7	35.05	63.9	49.55	90.65	81.65	54.5	54.3	56.4	70.55
46.65	88.75	81.35	41.2	56.45	47.25	36.6	79.35	66.15	41.05	47.7	61.35	52.3	37.35	75.75	65.55	77.55	41.75	56.65	49.7	43.45	31.95	43.9	60.45	44.3	52.15	58.05	48.85	39.7	100.4	76.85	56.75	63.45	248.5	116.65	49.8	66.35	47	82.3	50.75	55.5	40.85	67.9	48.9	85.55	80.15	52.85	52.7	61.3	69.7
46.85	91.65	79.8	42.3	59.8	46.55	40.35	91.65	54.8	45.75	46.9	60.75	53.25	36.95	74.8	62.6	74.2	47.2	57.55	51.8	23.2	34.9	41.45	61.9	45.4	50.35	63	48.75	44.8	106.7	60.55	47.5	67.85	215.45	110.8	45.9	32.75	44.45	83.6	55.75	46.8	35.65	71.35	53.2	85.15	86.25	55.9	49.55	54.05	65.8
45.9	90.55	82.05	46.65	53.35	52.65	36.3	90.8	55.35	42.05	52.9	63.25	50	40.25	81.4	62	71.75	44.8	57.65	50.2	21.25	33.8	41.95	60.45	49.2	47	68	49.55	45.5	98.55	61.65	44.85	69	188.75	105.75	43.5	30.65	48.75	85.4	53.1	49.05	39.6	67.2	53.3	85.2	90.1	58.9	47.75	62.6	74.25
49.5	90.8	79.25	45.8	58.7	54.5	36.7	94.4	62	43.35	62.4	57.85	52.5	35.95	76.85	64.8	74.45	43.3	64.65	50.3	23.25	34.3	38.8	61.3	47.05	53.9	68.4	47.9	43.45	101.25	52.3	42.8	66.15	197	105.3	51.05	31.15	46.95	76.85	54.95	47.4	38.45	74.1	49.95	85.2	90.55	53.5	47.65	64	70.65
45.35	92.3	73.65	49.45	57.25	48.8	35.85	96.1	64	38.35	44.6	66.6	56.55	33.15	74.2	64.25	70.65	42.05	60.05	50.35	26.3	35.35	42.35	61.3	44.85	45.55	66.7	48	43.65	105.65	55.3	49.85	65.1	168.8	107.45	43.5	31.15	45.7	81.85	57.1	47.3	34.3	72	48.55	93.4	93.15	55.05	47	67.85	88.6
43.45	84.9	76.65	42.9	61.9	55.65	39.75	94.5	58.6	40.95	43.7	60.15	51.2	33.8	75.7	61.9	75.95	41.85	64.15	49.2	26.85	35.8	39.15	60.8	41.1	33.5	61.15	53.9	45.95	115.4	50.45	40.4	67.5	146.05	123.25	44.7	34.2	50.3	76.7	55.4	47.3	34	71.1	51.75	88.6	87.35	53.2	51.6	62.75	80.35
43.7	86.45	75.25	41.7	65.7	48.7	39.3	82.6	62.35	47.55	42.15	62.1	50.55	35.3	73.6	60.6	71.65	38.15	59.45	50	38.05	43.35	37.7	66.35	41.35	40.9	68.95	43.3	45	113.5	54.1	40.25	66.65	96.75	116.15	40.3	35.5	49.35	83.7	54.6	38.55	35.4	70.1	49.65	89.05	86.35	52.45	55.85	58.8	71.3
46.8	93.8	77.45	45	66.4	45.8	38.95	85.65	57.1	45	47.55	54.1	52.2	32.6	74	60.55	76.1	39.1	75.9	52	38.7	42.5	45.5	59.15	41.75	42	66.25	47.1	39.85	127.75	49.1	39.85	65	90.6	102.35	44	37.05	45.75	79.25	47.5	44.9	37.45	69.85	52.7	92.2	84.9	48.55	61.5	61.75	79.85
44	93.45	84.45	44.55	53.3	49.2	36.8	78.75	67.35	36.95	42.95	62.45	49.75	32.25	71.65	62.8	67.85	38.25	54.9	47.15	40.95	39.3	43.65	54.6	45	44.05	67.65	49.85	41.65	121	55.2	39.15	68	83.55	112.3	41.7	31.75	48.25	82.55	50.25	38.55	39.25	69.85	56.85	94.95	81.9	58.05	64.75	54.85	82.65
44.35	86.55	76.7	47.2	56.85	50.95	38	80.4	59.15	32.95	45.05	64.1	48.7	31.55	77.65	64.95	69.95	42.05	53.8	48.2	28.5	44.15	37.45	58.4	45.3	39.55	63.85	52.85	38.5	130.25	52.4	39.6	69.05	80.95	108.8	49.8	38.65	46.55	87.15	52.75	41.8	35.95	70.05	57.4	98.85	79.3	67.7	62.95	56.15	76.9
39.05	93.15	75.3	46.65	62.55	45.9	37.45	81.9	60.1	33.55	48	55.85	54.1	32.85	71.65	65	73.85	37	52.25	47	31.4	42.3	38.4	55.65	43.85	43.7	64.35	50.5	41.4	134.4	50.6	37.55	66.45	68.3	119.65	33.95	32.95	45.65	82.9	54.6	40.3	37.05	72.35	51.3	95.3	83.1	85.6	67.8	56.3	67.35
33.45	86.2	76.6	48.55	59.95	44.3	36.65	78	62.5	33.05	41.7	59.15	53.7	33.05	72.15	55.6	73.4	37.1	54.4	49.15	19.2	40	38.55	49.15	42.7	40.95	64.1	47.6	44.6	128.9	50.35	41.25	62.85	69.35	112.4	37.8	37.15	45.2	81.4	55.85	37.7	38.15	71.35	49.9	88.65	74.85	79.3	69.95	56.9	68
42.4	84.8	72.85	43.35	55.75	44.5	32.95	78.4	71.35	33.85	38.85	53.8	50.5	34.3	74.05	64.95	71.35	37.7	53.6	49.4	24.5	43.1	38.9	50.45	43.8	37.95	66.45	48.8	42.4	132.9	50.95	39.1	65.85	64.9	101.05	47.55	42	42.35	82.7	58.35	40.1	37.2	65.35	48.8	87.9	80.6	75.5	70.15	57.95	72.75
44.4	71.55	73.05	50.2	61.05	42.85	36.2	81.1	68.6	34.7	38.6	54.7	51.8	31.2	69.75	63.2	69.85	41.35	57.35	51.75	24.3	48.55	40.55	47.25	38.2	36.95	65.95	47.3	39.15	148.8	50.9	36.4	69.3	60.65	109.7	41.75	46.35	42.15	79.5	54.5	36.45	43.35	62.25	44.1	101.8	76.55	91.2	65.95	61.05	67.85
39.05	66.2	75.1	43.55	63.4	49.95	37.65	81.45	72.5	32.35	39.45	56.05	50.05	31.7	73.35	64.5	69.6	43.3	57.95	49.3	26.55	41.05	42.65	50.15	36.15	35.15	62.3	49.05	35.55	153.95	59.95	40.1	65.2	53.8	85.5	40.4	50.25	46.65	79	56.15	37.65	46.95	63.05	49.8	96.65	76	67.95	64.25	54.65	66.05
43.45	66.95	77.9	43.65	71.65	45.5	40.7	89.7	71.35	33.9	44.15	55.25	51.4	26.95	69.8	61.85	71.7	37.5	61	48.55	20.7	42.55	43.15	51.35	41.8	33	62.1	43.65	36.65	152	54.3	38.4	61.65	55.35	87.75	40.15	51.6	40.85	87.65	60.15	33.05	38.8	65.3	51.85	94.65	77.25	77.65	59.85	53.5	63.6
44.05	67.3	74.95	42.4	71.4	45.4	36.15	82.35	71.85	35.9	42.5	62.5	50.2	30.1	64.85	64.75	70.05	34	55.6	44.75	21.45	38.7	43.1	52.1	43.7	33.4	62.65	48.1	43.25	171	51.95	40.7	63.1	50	76.35	40.85	50.8	43.65	80.7	56.55	35.65	37.8	72.05	47.65	89.25	77	68.65	53.15	49.65	62.2
37.3	67.35	76.05	44.2	62.5	47.35	40.05	75.2	66.95	29.2	41.95	60.65	51.65	28.8	69	61.65	70.25	38.55	53.6	44.85	29.9	43.1	42.1	50.5	40.35	36.35	79.05	48.8	36.05	178.45	52.9	43.25	68.15	52.75	70.95	39.15	34.6	42.45	82.95	54.15	35.3	37.25	71.55	51.95	83.8	78	61.15	52.45	57.4	60.05
37.8	60.4	73.8	43.75	64.4	48.6	37.85	74.1	58.05	33.2	42.55	66.95	46.85	30.6	70.1	57.95	72.05	37.55	50.3	45.7	30	46.45	44.05	48.25	45.5	36.45	80.5	47.6	39.05	202.2	52.45	39.3	56.85	55	68.7	36.8	34.9	40.35	81.65	59.6	40.05	35.75	66.25	53	92.6	83.05	60.15	56.9	54.7	60.8
42.85	61.65	72.15	42.65	60.85	45.9	37.85	75.35	52.55	29.75	45.7	62.45	50.6	28.75	75.4	61.15	68.3	36.4	59	46.3	35.85	38.9	41.4	50	48.15	38	77.2	45.1	41.55	175.55	50.95	36.2	57.9	47.5	75	37	36.35	44.9	82.25	53.9	39.8	36.5	65	49.35	88.65	79.95	58.3	57.7	56.25	60.75
40.7	62.3	72.2	45.8	58.6	50.1	38.25	80.3	52.75	34.65	41.85	57.8	48.7	30.15	69.95	64	67.45	39.2	50.75	42.55	28.8	38.25	38.9	44.15	49.25	37.65	79.4	45.9	38.95	176.65	52.6	37.95	60.55	46.55	72.6	38.5	34.05	39.8	83.5	49.85	40.9	36	75.75	50.75	86.8	75.65	54.9	55.45	49.3	58.3
40.15	62.2	73.95	45.15	66.5	48	36.5	62.75	50.9	30.5	43.55	50.8	49.25	31	70.05	65.3	68.5	40.1	65.1	44.9	24.05	42.7	36.8	44.85	47.55	37	62.25	47.85	38.05	181.85	49.9	39.85	64.95	44.1	63.55	37.5	34.35	37.7	86.25	51.3	33	32.95	83.35	50.45	88.9	79.05	53.9	51.6	54.95	62.4
42.8	58	80.4	46.8	55	47.3	37.8	63.75	50.5	33.6	40.7	50	45.9	27.25	66.75	57.85	72.7	40.8	68.8	53.6	26.1	40.5	45.55	43.15	42	39.25	59.85	41.7	38.15	185	50.2	37.05	67.55	40.4	67	40.05	27	40.65	81	51.75	38.35	34.75	77.7	52.25	88.45	74.45	50.85	51.7	54.6	57.4
43.15	65.85	75.95	42.45	56.4	48.25	41.4	63.65	55.15	32.25	41.8	54.4	51.1	28.75	68.2	62.55	68.95	46	62.3	54.75	20.2	43.1	42.05	40.25	43.95	37.6	61.75	42.9	39.1	186.4	57.5	40.2	61.65	40.85	70.4	40.85	26.95	45.3	87.2	51.9	40.35	33.35	76.2	72.65	90.65	69.7	51.65	41.1	55.95	58.95
42.25	59.3	75.25	40.95	55.3	47.05	39.9	59.8	54.9	32	48.1	50.55	47.4	28	68.35	64.25	64.2	37.9	75.2	50.1	19.55	40.6	43.35	44.25	44.8	38.7	57.75	51.65	38.15	158.75	55.65	45.4	62.5	41.05	66.3	40.9	31	47.65	81.8	49.9	42.55	33.95	91.1	77.25	85.2	75.75	51.1	43.95	54.95	59.3
38.25	60.15	73.3	40.6	55.75	50.8	43.45	59.95	48.55	30.1	48	55.9	46.8	29.2	80.55	58.45	59.8	38.25	147.55	47.25	55.25	41.35	36.3	43.55	52.3	32	57.65	49.9	41.45	154.75	52.3	52.15	66.65	44.9	65.3	36.95	24.65	48.3	80.15	49.45	35.4	30.3	86.95	77.55	90.25	73.55	48.55	43.55	55.4	57.9
39.8	62.8	71.1	41.5	55.8	48.3	35.15	60.15	49.65	31.75	44.15	51.1	48.35	32.9	82.15	58	62.25	42.45	147.05	50.8	63.85	40.65	39.95	44.45	46.55	37.15	65.1	47.65	35.75	128.75	57.2	45.7	67.55	46.15	67.65	37.95	25.85	52.6	80.6	50.1	39.1	30.7	75.8	76.25	94.4	70	51.3	46.75	53.5	54.8
39.95	66	74.15	40.55	51.45	49.4	36.45	62.25	54.45	29.3	44.7	51.8	49.2	31.35	81.2	62.65	66.6	41.55	134.25	50.65	37.55	37.35	46.95	43.45	44.95	32	62.7	48.9	38	141.05	58.6	51.15	65.65	40.8	76	39.05	25.25	43.05	81.6	53.15	38.45	32.55	73.55	83	89.9	75.7	47	45.8	48.45	52.95
39.75	62.5	71.1	47.3	55.75	47.4	35.9	67.35	54.2	27.45	46.7	52.75	46.75	28	79.35	54.5	55.8	43.35	121.1	54.5	41.85	38.7	47.2	49.45	46.35	40.35	59.4	48.95	37.05	134.15	53.4	52.7	70.3	46.15	107.7	38.35	25	46.2	73.05	56.4	36.65	35	72	72.1	89.45	76.1	49.5	46	46.25	58.5
37.45	63.2	79.45	49.75	53.85	47.75	34.95	65.55	51.75	27.3	46.95	50.8	46.5	27.55	82.55	66	64.8	40.55	140.25	47.9	42.75	38.8	40.1	64.75	46.25	32.8	56.35	40.6	41.75	119.7	55.65	50.25	67.65	44.65	122.8	36	25.95	46.65	80	61.4	33.25	33.9	64.1	72.7	85.1	72.5	56.4	44.75	45.6	54.2
42.55	62.6	71.8	36.3	54.6	47.6	39.2	65.55	48.9	30.2	45.85	56.65	49.2	26.9	77.95	66.9	59.15	39.45	120.2	45.35	48.75	41.2	48.2	63.05	47.65	37.45	56.75	45.25	39.2	139.2	52.2	44	68.85	42.8	148.05	38.55	24.85	37.8	77.5	72.95	36.95	31.45	61.95	61.75	84.6	76.4	52.65	44.55	50.3	58.05
46.5	55.9	67.95	30.85	55.65	53.85	37.2	62.65	48.7	30.2	44.85	56.5	48.7	26.8	74.45	62.55	56.75	36.5	122.2	46.1	39.65	41.4	47.7	62.45	51	37.6	61	43.15	36.55	139.85	54.35	42.4	66.45	43.15	123.1	36.85	26.9	40.1	78.15	57	37.15	31.9	61.1	58.4	84.7	72.75	61	48.75	47.35	57.95
52.45	57.95	67.15	39.05	54.75	50.35	36.9	59.1	46.15	29.85	38.85	58	51.25	27.55	83.05	61.3	66.6	37	113.05	47.3	37.45	42.3	49.9	64.15	51.35	34.8	58.95	54.05	41.55	150.5	54.05	39.9	70.05	41.75	129.55	35.75	26.2	39.7	76.4	57.2	39.9	28.8	65.1	50.85	88.5	68.85	57.1	48.65	47.5	59.15
46.3	59.2	66.6	35.9	54.9	64.8	33.15	62.15	49.5	27.2	41.4	58.2	47.9	27.8	75.75	60.65	55.05	38.65	103.1	40.35	38.3	43.6	57.3	62.5	46.85	36.05	64.8	49.15	38.25	116.1	54.1	50.6	70.35	46.25	125.65	52.1	34.7	34.95	71.65	54.6	38.7	40.7	62.9	47.7	88.05	73.15	54.35	51.2	47.75	52.1
41.35	64.05	71.55	43.25	53.2	72.95	37.55	61.2	44.05	28.2	44.1	57.1	46.05	29.2	66.95	53.85	64.15	37.2	102.35	40.7	45.05	36.95	59.45	58.25	49.5	33.15	61.65	49.75	42	135.2	52.55	58.45	64.45	39.2	107.25	45.7	34.2	35.75	71.95	61	41.7	38.7	65.8	48.25	95.2	75	55.7	46.75	46.1	55.9
39.35	61.1	70.75	38.8	53.1	93.75	35.4	63.45	39.55	29.25	45.1	65.25	47.3	28.35	71.8	52.65	60	34.6	110.8	42.15	44.1	36.6	51.2	57.25	43.25	34.05	56.5	46.3	36.8	163.9	51.9	66.05	68.4	38.4	105.3	41.1	33.65	37.9	71.8	60.95	40.85	38.3	65.35	48	97.05	79.3	60.95	49.55	49.35	53.45
43.75	59.85	70.45	40.95	55.5	91.9	33.85	56.85	40.95	30.4	41.65	66.65	46.85	28.1	72	59.75	59.9	37.15	82.15	42.15	39.75	42.2	64.7	65.15	50.5	36.9	55.85	49.05	39.1	155	52.45	66.7	66.85	36.7	129.1	39.25	34.65	36	76.35	54.85	36.05	37.7	64.25	45.3	98.4	68.95	60.65	46.05	52.4	54.7
43.4	59.25	76.15	39.1	54.1	86.9	32.65	45.7	43.3	30.45	42.45	67.05	48.65	27.2	66.6	48.55	62.15	45.25	96.3	39.1	45.85	38.6	61.7	56.95	51.75	36.2	56.55	45.5	39.2	146.3	58.15	67.65	71.65	38.5	141.3	38.2	27.7	32.75	70.55	55	29.3	32.5	68.85	42.95	101.15	70.5	76.8	43.5	47.1	55.45
47.3	61.35	76.55	37.8	61.15	76.1	32.55	46.4	40.5	30	33.3	62.7	47.9	29.8	66.7	64.9	65.85	44.85	96.6	36.3	40.8	37.9	68.4	49.6	48.4	38.35	55.45	41.65	38.1	121.3	59.2	64.65	69.75	37.6	126.5	40.7	26.35	34.35	78.55	54.1	35.3	33.75	68.85	44.35	104.25	69.85	84.15	45.7	49.05	55.7
45.55	55.4	75.35	35.35	59.8	66.15	31.65	47.4	46.8	29.7	35.45	57.25	50.3	26.35	66.65	60.05	64.95	42.55	97.05	40.65	42.15	38.1	65.3	48.35	46.9	36.1	60.85	46.3	36.9	125.9	57.45	64.75	64.4	40.35	128.4	39.8	27.45	40.6	76.55	52.4	33.3	30.55	62	39.35	105.8	70.5	91.4	44.1	48.1	59.45
45.65	54	64.9	42.8	56.6	45.3	33.7	46.4	49.7	33.2	36.4	65.4	46.2	29.3	61.85	65.75	53.5	43.4	94.3	39.6	47.2	40	69	41.05	46.5	31.25	60.35	42.5	40.25	132	54.35	59	72.2	41.85	140.45	34.15	27.6	36.05	80.8	53.55	31.85	28.55	69.25	43.55	107.9	71.65	93.15	48.75	56.95	53.2
48.3	56	77.9	36.2	60.1	45.7	31.4	70.65	48.8	29.65	37.3	66.85	51.1	27.75	66.8	59.5	61.25	45.95	94.2	39.5	45	40.4	49.65	34.85	46.7	34.5	62.3	37.4	38.9	110.95	52.25	66.55	66.05	40.15	114.55	30.95	30.8	36.4	73.65	56.55	33.65	29.6	61.6	45.3	106.25	72.15	86.2	47.35	59.8	58.45
44	52.1	86.6	35.95	73	45.85	34.65	68.05	41.85	31.35	40.55	57.3	46.35	25.5	62.15	61.15	56.3	45.3	104.35	41.4	42.15	41.3	44.15	37.55	49.85	37.8	63.05	44.2	34.4	99.9	56.8	59.85	64.2	37.65	138.55	29.2	28.4	39	74.85	52.1	31.4	31.65	59.45	43.3	99.05	65.65	90	38.9	56.45	50.6
41.7	51.45	81.05	34.05	77.2	39.35	32.5	72.35	44.05	29.85	35.45	56.3	44.7	30.8	64.8	61.3	57.9	47.15	81.1	38.7	39.6	37.45	46.5	41.5	51.65	36.25	66.25	44.25	35.7	96.9	56.9	62.6	67.4	42.1	148.85	29.9	29.35	40.1	70.3	48.75	33.9	29.65	60.95	45.9	98.65	65.95	76.7	43.45	59.75	48.75
44	58.35	80.75	38.85	92.55	40.45	33.95	66.15	39.15	30.75	32.8	54.9	43.85	25.15	63.15	57.95	62.6	48.1	97.2	38.2	41.9	35.1	43.25	41.9	54	33.45	63.95	42.95	37.75	92.35	53.75	55	69.5	41.6	136.55	29.4	28.35	43.4	73.55	52.55	29.95	28.15	60	45.15	90.3	69.4	83.2	46.3	56	49.65
48.7	60	59.25	32.9	96.55	50.85	33.5	61.4	46.1	30.7	33.75	34.55	46.05	26.55	65.1	69.7	58.85	46.35	101.15	39.25	36.95	38.65	40.3	42.9	51.55	34.3	69.8	45.55	34.45	94.4	51.05	64.35	66	39.65	118.45	38.05	24.1	40.5	70.45	49.45	32.75	29.65	57.35	45	84.35	71.2	70.8	48.05	57.75	52.85
49.6	53.45	61.05	30.6	76.85	40.4	32.9	65.55	48.15	31.55	38.55	32.6	48.75	26.75	61.9	65.55	55.5	44.55	107.75	40.15	42.4	40.6	48.6	42.35	49.7	35.9	62.3	43.55	34.55	79	54.9	64.75	64.25	41.25	110.1	32.15	25.35	44.5	72.3	53.15	28.25	28.65	58.55	44.1	82.45	68.8	65.9	46.6	55.4	56.8
47	53.9	59.85	35.5	66	42.1	34.8	60.65	43	27.65	35	38.3	50.85	26	68.55	71.1	60	43.5	107.3	41.4	38.75	38.65	46.9	44.6	46.8	35.4	59.15	47.05	35.05	66.55	50.6	56.2	65.9	41.15	109.25	36.25	27.9	41.35	72.75	51.6	30.5	28.75	64.95	42.5	79.6	70.45	59.55	49.05	51.75	51.1
50.4	53.85	57.95	35.7	73.95	39.05	33.8	63.35	41.2	28.75	41.25	37.1	44.55	27.7	65.6	68.05	59.1	46.5	102.4	39.55	37.45	40.15	41.4	42	54.65	34.7	60.5	47.35	33.95	64.3	55.85	57.6	65.3	38.1	87.25	38.35	26.25	42.05	72	56.05	30.35	28.1	60.6	45.45	76.2	70.5	48.1	49.75	51.7	54.2
51.7	54.35	34.95	28.85	76.9	41.05	38.9	93.45	51.45	27.25	38.55	55.65	43.5	24.9	64.05	63.1	55.85	43.35	106.95	38.85	40.25	39.35	47.2	45.85	47.05	38.4	57	46.75	33.75	62.35	59.35	67.35	65.1	37	70.9	34.55	29.15	39.45	73.75	53.05	27	30.45	56.3	40.65	81.6	64.2	53	44.55	51.2	50.25
49.65	54.25	34.6	33.9	86.3	39.55	36.4	87.2	42.45	29.65	37.2	63.75	47.7	29.45	59.8	63.4	51.25	40.25	111.35	38.2	40.1	37.65	44.5	45.75	47.2	32.7	59.25	47.4	37.05	64.95	55.1	57.9	67.4	36.95	65.5	32.2	28.85	42.9	67.8	53.35	25.55	28.3	69.45	46.65	78.2	62.85	64.25	42.25	57.3	51.9
51.95	51.15	36.05	33.05	87.05	41.95	34.45	84.45	41.35	24.95	37.6	63.4	40.8	27.75	60.75	60.05	55.7	42.35	111.45	43.8	43.9	38.95	47.75	42.55	49.35	35.55	60.35	47.95	34.35	71	52.9	63.1	61.05	37.7	64.6	28.8	28.3	39.85	69.85	50.5	22.45	31.4	62.75	49.35	76.85	64.1	57.15	46.4	54.55	50.65
52.8	54.1	37.3	32.9	90.9	40.25	34.55	85.25	37.4	27.1	40.3	65.5	47.2	29.4	56.55	58.5	50.9	40.4	103.8	44.15	42.8	39.8	42.3	41.3	47	34.05	58.3	50.1	33.4	65.3	56.3	63.85	63.9	38.05	63.2	32.55	26.35	35.75	65.85	54.65	27	29.45	62.35	48.2	85.15	65.1	61.05	43.7	66.4	53.2
50.15	55.85	97.35	34.6	106.2	36.1	33	58.15	31.1	28.15	37.1	56.75	46.65	29.15	60.8	59.55	53.2	44.7	122	42.85	37.85	37.9	42.5	42.55	45.95	32.6	60.8	48.8	34.05	64.5	56.75	60.55	59.8	41.45	56.15	27.25	26.1	41.3	59.05	41.35	29.3	27.45	59.2	46.3	78.55	66.4	79.45	44.45	71.95	52
43.2	54.55	94	34	90.85	32.35	32.55	57.1	36.25	29.45	39.15	64.95	46.1	24.85	64.45	55.3	54.75	47.8	116.5	41.95	38.05	39.7	46.1	38.5	44.55	33.7	64.6	37.75	34.6	63.7	60.1	57.6	61.4	39.7	58.9	29.6	28.25	40.65	64.75	42.35	36.55	28.9	60	51.1	73.8	67.2	73.7	44.45	83.55	48.4
43.95	56.05	104.1	35.35	87.2	36.35	33.65	61.3	34.3	32.65	39.8	60.95	46.5	27.9	54.4	56.2	48	52.2	110.95	39.65	36.3	41.2	37.8	39.9	42.3	32.15	60.35	41.65	33.05	65.5	55.55	53.05	63.35	43.95	57.3	29.65	27.65	41.5	66.3	42.35	29.3	29.35	63.1	47.85	76.5	69.75	72.95	45.85	98.45	51.4
44.9	48	100.4	36.05	74.2	38.35	36.9	63.45	30.9	29.8	36.4	61.05	45.85	30	56.3	60.35	53.5	40.9	119.3	46.75	40.5	38.75	40.9	38.7	41.75	33.4	55.25	43.7	35.5	63.1	55.85	44.95	67.2	35.95	56.55	29.2	30.3	38.75	61.25	44.95	29.05	28.55	56.8	41.35	70.6	63.9	65.7	41.2	94	49.25
46.6	48.55	106.6	38.05	98.25	34.8	30.8	72.6	23.1	30.1	33.9	61.3	45.1	27.2	57.3	55.2	49.15	51.55	112.5	47.65	44.85	37.45	49.05	38.8	60.55	35	64	45.8	31.5	64.2	55.5	52.95	64.8	35.2	56.7	25.95	25.25	40.8	68.3	45.05	25.65	28.45	58.65	52.15	77.05	69.55	62.2	41.6	78.1	47.55
50.4	49.15	102.85	36.65	96.8	42.85	32.5	75.65	24.95	28.8	39.4	58.1	44.5	28.55	58.6	61	52.1	62.25	114.95	45.6	41.85	40.75	48.85	38.35	57.1	37.15	62.25	49.65	31	59.2	55.2	46.1	75.05	36.75	57.5	27.55	26.6	40.7	72.55	44.95	27.75	30.8	59.1	43.15	74.65	69.5	70.6	39.05	68.3	51.95
44.5	50.85	118.75	33.9	104.4	39.9	33.05	81.35	21	31.1	43.3	57.85	43.8	23.85	58.2	54.85	51.75	58.1	109	48.15	43.35	37.7	47.95	38.05	60.65	30.3	62.75	50.15	34.1	57.25	53.9	53.2	74.55	35.85	55.05	27.75	24.7	38.65	76.55	50.5	25.85	26.75	55.7	49.25	68.7	68.95	43.35	41.45	63.85	59.65
42.45	52.9	95.9	34.2	103.95	41.45	34.75	70.8	25.35	28.1	39	58.2	45.4	24.35	60.85	53.8	53.8	46.4	108.1	49	39.95	35.7	49.25	38.65	62.45	33.5	63.55	51.45	34.75	59.3	52.75	47.1	78.15	35.1	59.5	32.15	27.1	40.95	72.65	50.55	29.55	26.4	53.4	47.25	66	64.2	46.1	43.9	55.65	61.8
46.5	49.6	78.55	36.25	72.9	40.95	32.9	57.9	35.4	28.95	39.05	53	42.15	25.75	60.9	54.35	48.6	47.2	100.15	41	37.55	37.45	55.05	37.65	54.7	34.45	62.25	46	34.65	53.5	53.15	44.35	80.45	32.55	57.1	24.15	24.2	40.25	73.6	60.7	30.5	28.35	55	42.45	69.55	66.1	48.2	42.85	57.9	66.6
45.05	48.05	80.45	39.9	84.1	43.05	29.6	62.9	33.7	32.05	39.8	53.15	41.8	23.9	64.75	56.45	58.8	48.1	98.2	43.7	37.5	35.25	53.8	33.95	55.7	34.25	62	40.9	33.6	54.2	52.55	43.1	74.65	29.65	55.7	31.05	22.75	37.35	82.65	68.25	26.05	28.7	58.25	39.4	66.8	60.4	48.45	38.75	77	84.6
48.15	44.5	80.55	36.8	79.75	40.35	30.85	64	32.55	30.75	33.85	54.9	39.5	26.35	60.4	44.6	48.75	46.7	88.35	47.1	41.05	41.1	61.45	33.9	66.85	30.5	67.8	47.65	34.45	51.3	50	43.4	67.9	31.4	61.9	31.15	23.8	40.85	109.2	83.25	27.7	25.9	61.8	42.25	71.2	64.1	48.7	42.3	99.25	84.75
49.1	48	74.25	37.5	75.8	41.3	30.55	59.85	34.4	30.2	31.75	56	37.05	25.65	58.75	50.45	51.1	38.95	66.85	44.65	37.3	38.4	52.55	39.1	67.4	37.6	60.45	44.85	35	53.15	51.75	38.55	69.6	31.2	57.15	31.7	22.6	40.85	104.75	95	34.1	26.05	60.7	41.85	65.05	59.4	45.05	42	75.7	89.25
44.85	50.15	84.25	40.65	92.15	37.75	31.4	60.8	33.35	34.75	33.05	57.25	39.55	27.4	62	55.85	52.3	37.9	72.55	42.2	45.6	40.15	60	34.95	60.35	32.55	62.65	43.7	32.3	52.35	47.5	40.75	67.3	29.75	29.05	25.1	29.4	39.4	124.85	119.2	31.8	27.4	55.9	43.65	67.65	63.05	43.15	41.5	64.35	84.65
40.45	46.65	89.6	38.35	78.65	33.5	28.3	58.55	35.05	32.6	33.95	58.35	42.55	27.6	63	57.2	50.65	41.45	62.5	47.15	42.9	39.15	50.4	36.25	72.65	35.35	61.1	45.4	35.85	53.25	50.55	35.5	66.95	29.45	32.7	29.7	25.85	38.5	122.4	129.15	29	24.1	59.05	45.3	65.65	66.8	44.35	41.9	72.15	71.5
42.45	42.85	95.15	49.5	84.15	40.05	28.4	57.9	28.45	30.4	34.7	62	41.3	28.35	62.3	56.65	52.85	33.7	63	47.9	47.35	39.55	46.5	36.9	68.75	33.9	55.8	43.4	33.15	48.1	50.6	39.85	63.2	31.4	34.2	30.35	27.35	39.8	126.4	121.35	29.35	27.35	48.8	41.7	64.7	61.8	46.75	38.9	76.55	75.85
[truncated: 198 more columns]
