# Supplementary material for: Single-particle imaging of stress-promoters induction reveals the interplay between MAPK signaling, chromatin and transcription factors
Source: Nat Commun. 2020 Jun 23;11:3171. doi: 10.1038/s41467-020-16943-w (PMC7311541; doi:10.1038/s41467-020-16943-w)
Supplement: Supplementary file 12 — Source Data [file 41467_2020_16943_MOESM12_ESM.zip › SourceData/SupFig8/SupFig8_yVW432__NaCl_0p00M_rep1_GFP_CellLabel.csv]

5.001	6.001	7.001	8.001	9.001	10.001	12.001	13.001	14.001	17.001	18.001	20.001	22.001	24.001	25.001	26.001	27.001	30.001	31.001	32.001	33.001	35.001	36.001	37.001	38.001	41.001	42.001	43.001	45.001	47.001	49.001	52.001	54.001	55.001	58.001	59.001	60.001	62.001	63.001	65.001	66.001	67.001	68.001	69.001	70.001	71.001	74.001	75.001	76.001	77.001
[truncated: 164 more columns]
