# Supplementary material for: Single-particle imaging of stress-promoters induction reveals the interplay between MAPK signaling, chromatin and transcription factors
Source: Nat Commun. 2020 Jun 23;11:3171. doi: 10.1038/s41467-020-16943-w (PMC7311541; doi:10.1038/s41467-020-16943-w)
Supplement: Supplementary file 12 — Source Data [file 41467_2020_16943_MOESM12_ESM.zip › SourceData/SupFig8/SupFig8_yVW403__NaCl_0p00M_rep1_Time.csv]

-1.0886
-0.8191
-0.5736
0
0.26148
0.52377
0.7679
1.0187
1.3101
1.5774
1.8218
2.0719
2.3637
2.6271
2.8715
3.1215
3.4136
3.6794
3.9252
4.1754
4.4671
4.7368
4.9825
5.2326
5.5242
5.7937
6.0397
6.2897
6.5816
6.8513
7.0971
7.3471
7.639
7.9095
8.1547
8.405
8.6966
8.9642
9.2108
9.4605
9.7527
10.025
10.271
10.521
10.813
11.081
11.328
11.577
11.869
12.141
12.387
12.637
12.929
13.196
13.442
13.692
13.984
14.253
14.498
14.748
15.041
15.306
15.551
15.801
16.093
16.368
16.613
16.863
17.155
17.434
17.679
17.93
18.221
18.49
18.736
18.986
19.278
19.545
19.791
20.041
20.333
20.601
20.845
21.096
21.387
21.656
21.901
22.151
22.443
22.715
22.96
23.21
23.502
23.771
24.016
24.266
24.557
24.827
25.072
25.322
25.614
25.881
26.126
