# Supplementary material for: Single-particle imaging of stress-promoters induction reveals the interplay between MAPK signaling, chromatin and transcription factors
Source: Nat Commun. 2020 Jun 23;11:3171. doi: 10.1038/s41467-020-16943-w (PMC7311541; doi:10.1038/s41467-020-16943-w)
Supplement: Supplementary file 12 — Source Data [file 41467_2020_16943_MOESM12_ESM.zip › SourceData/SupFig8/SupFig8_yVW430__NaCl_0p00M_rep1_Time.csv]

-1.0267
-0.75765
-0.50973
0
0.25938
0.52732
0.77763
1.0277
1.321
1.5827
1.8325
2.0831
2.3758
2.6374
2.8877
3.1348
3.4281
3.7016
3.9527
4.1985
4.4923
4.7618
5.0121
5.2616
5.5567
5.8153
6.0662
6.3154
6.6066
6.8716
7.12
7.3693
7.6641
7.9291
8.1789
8.4266
8.7196
8.9778
9.2261
9.4759
9.7696
10.031
10.284
10.533
10.825
11.097
11.349
11.6
11.892
12.156
12.407
12.658
12.952
13.216
13.466
13.715
14.007
14.271
14.521
14.771
15.06
15.324
15.575
15.824
16.114
16.374
16.622
16.874
17.164
17.425
17.678
17.925
18.22
18.473
18.724
18.974
19.267
19.532
19.782
20.032
20.321
20.58
20.831
21.082
21.37
21.637
21.887
22.136
22.426
22.69
22.941
23.191
23.484
23.752
24
24.252
24.544
24.806
25.056
25.306
25.596
25.853
26.106
