# Supplementary material for: Single-particle imaging of stress-promoters induction reveals the interplay between MAPK signaling, chromatin and transcription factors
Source: Nat Commun. 2020 Jun 23;11:3171. doi: 10.1038/s41467-020-16943-w (PMC7311541; doi:10.1038/s41467-020-16943-w)
Supplement: Supplementary file 12 — Source Data [file 41467_2020_16943_MOESM12_ESM.zip › SourceData/SupFig8/SupFig8_yVW428__NaCl_0p00M_rep2_Time.csv]

-0.98517
-0.71462
-0.46913
0
0.25723
0.51738
0.76235
1.0124
1.3044
1.5671
1.8118
2.0615
2.3537
2.6221
2.8679
3.1179
3.4098
3.6724
3.9173
4.1676
4.4592
4.7239
4.9694
5.2189
5.5111
5.7773
6.0228
6.2731
6.5653
6.8319
7.0776
7.3276
7.6195
7.8853
8.1302
8.3803
8.6721
8.9387
9.1845
9.4345
9.7265
9.994
10.241
10.491
10.782
11.046
11.292
11.542
11.834
12.104
12.349
12.599
12.891
13.152
13.397
13.647
13.94
14.211
14.456
14.706
14.998
15.275
15.519
15.769
16.061
16.325
16.57
16.821
17.112
17.377
17.622
17.872
18.164
18.437
18.682
18.932
19.223
19.488
19.733
19.983
20.274
20.539
20.784
21.034
21.326
21.587
21.832
22.082
22.373
22.634
22.878
23.128
23.42
23.688
23.932
24.182
24.474
24.74
24.986
25.236
25.527
25.79
26.036
