# Supplementary material for: Single-particle imaging of stress-promoters induction reveals the interplay between MAPK signaling, chromatin and transcription factors
Source: Nat Commun. 2020 Jun 23;11:3171. doi: 10.1038/s41467-020-16943-w (PMC7311541; doi:10.1038/s41467-020-16943-w)
Supplement: Supplementary file 12 — Source Data [file 41467_2020_16943_MOESM12_ESM.zip › SourceData/SupFig8/SupFig8_yVW432__NaCl_0p00M_rep1_GFP_HiPix.csv]

69.2	83.45	64.35	63.9	59.65	36	68.5	72.4	82.3	54.8	49.8	40.9	51.1	54.15	75.9	100	52.55	86.9	62.75	73.6	60.65	59.85	93.95	90.6	102.75	55.25	81.8	82.8	48.35	57.2	74	73.7	86.35	75.8	78.9	104.1	89.5	54.6	83.1	115.95	78.3	48	71.9	89.2	71.25	73.7	57.1	56.95	69.85	60.75
65.8	80.3	71.55	61.45	55.85	27.7	86.5	67.75	71.8	53.3	49.2	43.3	51.9	66.75	85.7	94.15	44.15	90.25	76.9	70.35	51	55.25	82.65	90.25	77.9	44.7	81.05	76.15	52.2	55.8	73.05	69.25	94.8	62.1	74.1	86.3	93.35	52.1	95.85	114	81.05	40.55	70.75	87.55	54.6	82.95	52.55	53.95	64.6	67.2
62.7	72.05	71.5	64.8	50.7	24.6	80.05	60.15	70.1	44.6	50.3	44.3	49.45	65.7	81.6	82.75	41	84.2	64.2	73.8	46.75	52.7	82.7	89.15	72.4	50.8	94.4	69.45	49.65	55.3	74.4	66.6	102	60	72.1	58.05	88.1	52.55	91.15	122.15	87.3	48	78.45	88.5	67.55	82.55	54.1	52.75	69.1	62.4
64.65	70.85	64.35	68	52.45	25.65	78.2	58.4	77.65	43.25	47.75	25.85	60.65	86.8	85.35	86.3	35.2	80.8	63.75	68.7	50.25	55.05	82.75	91.2	78.3	54	97.55	93.25	57.3	58.85	78	55.5	94.95	62.65	69.85	71.4	83.95	37.85	83	125.95	80.1	42.35	76.1	83.2	58.2	74.85	60.85	47.05	58.75	60.7
57.8	72.25	56.05	59.5	56.4	50.75	62.2	80.35	69.85	46.6	46.3	34.3	59.1	71.05	46.5	77.85	37.55	64.1	66.9	67.7	45.25	56.55	65.8	75.65	62.65	54.05	86.25	82.5	32.5	51	73.35	65.45	78.45	60.95	69.95	73.95	65.8	55.1	70.95	95.7	68.6	78.75	62.25	75.7	47.1	66.25	55.35	46.5	83.55	50.2
55.35	66	57.8	60.05	50.35	46.75	60.35	77.05	64.75	42.3	48	33.55	53.1	70.95	49.4	72.65	38.75	62.45	55.85	65.5	38.8	57.3	60.1	66.9	66.1	49.05	93.65	71.05	31.7	50.2	73.2	62.6	80.95	56.35	69.6	65.55	71.2	49.2	66.8	97.8	64.5	73.8	60.3	75.5	45.8	70.4	56.65	41.7	92.5	45.85
56.25	70.7	56.05	63.1	52.55	43.5	62.8	80.45	78.95	42.4	43	33.25	72.9	69.95	54.55	83.65	44.9	71.8	58.2	70.2	44.85	54.05	67.9	71.25	76.1	51.1	86.9	70.3	39.85	55.8	70.25	61.9	81.2	56.2	73.3	74.75	74.45	47.8	72.85	126.3	69.35	92.9	62.2	72	44.1	77.45	56.15	50.8	107.9	52.9
56.65	73.8	62.7	67.3	57.5	49.4	67.45	77.45	82.8	41.45	48.7	37.3	87.4	75.3	62.5	82.95	39.5	69.7	55.6	76.8	54.45	58.65	63.15	71.15	79	53.6	101.95	81.1	37.4	57	75	65.15	74	64.15	85.85	77.7	75.5	57.45	71.8	130.25	73.7	109.5	56.55	78.9	43.9	70.45	60.7	50.15	106.8	52.65
59.75	70.5	68.75	70	54.3	67.5	80.55	86.8	80.3	46.65	46.2	39.3	92.9	80.25	99.6	93.95	41.45	26.8	68.4	67.4	53.75	57.75	68.3	81.65	79.9	61.5	110.6	66.75	47.15	52.85	75.6	62.75	88	63.55	101.2	66.15	81.8	63.35	71	143.45	72.25	111	65.05	75.55	48.4	74.1	65.3	56.95	117.55	51.1
64.5	73.3	71.1	69	51.2	56.35	87.35	91	68.3	52.9	47.65	42.1	100.6	82.55	114.75	95.05	43.45	24.5	72.95	73.2	48.8	49.4	70.9	79.65	67.45	54.3	112.4	65.9	54.55	64.8	68.85	62.8	100.5	58.45	92.3	104.3	95.15	70.4	92.2	143.5	83.75	147.35	66.75	74.35	52.55	82.55	61.2	78.1	107.45	60.9
67.1	65.8	70.45	69.75	51.55	61.2	82.9	69.05	72.15	47.15	51.35	44.85	96.2	78.15	113.4	102.15	45.9	20.8	71.95	76.35	54.2	45.6	76.1	78.75	61.6	46.6	100.7	64	54.15	63.2	70.5	65.6	107.55	59.95	91.1	88.4	88.3	52.6	89.85	168.05	79.1	151.1	61.25	84	55.35	84	61.25	75.4	68.95	57.15
67.25	73.9	65.75	72.5	54.65	61.4	92	65.05	78.55	49.4	53.55	38.25	88.6	68.1	115.05	95.9	43.35	15.75	73	69.8	56	44.1	68.9	84.75	59	48.3	88.55	59.95	52.85	61.75	73.2	64.85	96.7	64.85	93.6	78.05	95.9	57.55	94.05	138.5	80.8	146.8	63.35	85.75	49.7	81.05	63.5	58.5	68.4	54.45
57.85	63.25	69.05	66.05	50.25	59.95	87.45	60.85	71.35	47.3	52.5	40.9	76.4	61.7	88.9	91.1	45.45	36.3	79.15	58.25	51.9	52.75	66.2	75.25	59.55	57	97.2	61.45	44.75	58	70.2	56.25	76.2	66.6	72.6	79	91.3	54.55	91.95	140.8	70.8	172.1	54.65	76	49.1	79.05	64.7	65.3	71.9	57.85
59.45	73.1	68.75	68.55	52.85	56.2	89.55	60.75	70.45	51.45	53.75	38.65	88.25	70.75	89.85	96.35	45.4	28.9	75.5	52.85	50.75	48.35	73.65	81.3	55.15	48.45	89.1	62.15	47.75	67.3	75.9	60.7	100.45	61.35	93.4	79.5	97.55	56.35	105.8	177.3	76.05	185.8	57.05	103.6	52.7	85.75	63.2	76.7	73.35	63.65
57.1	68.45	64.35	67.8	56.35	63.7	82.2	57.4	64.7	48.95	51.7	35.65	85.2	57.1	79.8	99	52.4	33.65	79.45	53.8	48.4	48.05	63.35	75.45	55.9	54.85	91.55	61.35	46.9	57.8	71.4	62.5	90.1	66.75	88.35	65.75	100.75	59.05	98.85	167	69.5	176.85	52.35	93.1	46.35	77.4	62.55	70.85	66.75	54.55
58.95	67.8	65.2	66.3	58.15	50.7	90.1	60.4	68.4	48.95	51	36.1	78.3	62.65	73.8	92.8	42.55	31.6	72.9	52.45	51.5	50.1	67.05	78.95	55.05	50.85	82	59.45	45.55	55.4	72.05	65.9	91.55	62.7	86.55	72.55	91.75	52.3	95.25	138.5	74.3	169.05	51.5	96.45	43.75	80.45	58.45	65.55	69.75	55.55
46.7	68.6	59.8	59.95	52.15	51.35	79.85	63.5	55.95	49.15	46.9	36.35	80	56.3	76.95	93	44.3	23.55	78.05	62.05	47.55	50.4	63.35	76.25	55.95	48.75	70.35	55.2	45.15	56	69.45	57.15	80.5	60.6	83.65	59.55	88.9	47.95	78.7	139.5	67.15	144.45	54.9	101.05	44.7	74.1	61.1	51.15	68.65	54.4
45.7	64.6	60.6	62.4	54.25	53.35	81.4	62.95	64.85	49.55	48.75	36.8	67.15	54.8	72.4	89.15	47.45	18.55	76.85	54.9	51	55.5	64.2	77.2	56.45	50.5	70.6	56.25	48.45	58.6	63.95	57.55	81.8	69.55	100.55	63.8	82.55	48.35	76.4	143.25	62.3	124.6	60.45	106.4	47.25	76.15	57.05	47.15	65.55	53.75
44.9	67.6	63.7	63.8	55.6	50.1	90	60.7	53.15	46.7	52.15	42.15	71.05	57.95	74.5	93.7	47.65	21.55	66.75	57.05	48.95	54	74.6	77.75	55.5	47.9	68.3	54.45	46.45	57.7	70.85	57.1	83.05	62.1	101.5	60.65	92.85	45.95	79.65	123.3	63.85	110.35	56.85	119.15	48.3	76.2	52	44.05	73.45	53.85
44.1	75.55	59.4	66.55	55.2	50.6	80.25	55.85	59.2	45.85	49.1	37.35	72.65	59.4	67.35	92.25	46.55	28	70.75	56.35	51.35	51.2	66.8	80.6	59.05	51.65	68.35	53.7	45.35	50.45	70.15	58.9	84.8	59	121	55.4	87.75	51.45	69.95	124.8	66	83.4	59	109.25	41.05	71.8	51.2	40.2	79.3	49.1
43.1	68.45	64.65	63.7	58.85	44.7	82.8	57.75	60.7	46.3	51.9	34.15	70.2	54.8	64.95	97.45	52.4	53.8	69.6	56.8	48.7	59.15	68.7	83.2	56.95	62.1	76.4	64.25	44.4	50.7	69.55	76.75	76.5	54.7	101.1	55.05	103.3	46.95	72	138	66.55	101.4	61.85	117.15	42.05	81.5	55.7	58.45	77.9	58.75
42.65	70.65	59.4	60.1	54.45	54.4	72.25	60.8	61.6	50.4	53.9	39.35	60.65	54.15	64.95	94.75	53.5	56.9	69.15	59.95	56.95	56.4	65.9	78.05	57.65	82.45	69.7	62.9	42.7	51.85	69.7	70.45	81.15	62	81.5	45.85	104.9	45.65	64.6	137.8	62.1	86.6	69.4	116.4	46.9	94.05	56.4	56.15	70.5	58.55
45.55	65.25	60.05	68.55	57.95	50.2	78	61.8	61.15	48.7	51.45	37.25	60.95	58.95	58.2	92.6	50.75	61.8	72.3	54.7	47.05	63.9	73.85	82.9	58.15	97.5	67.9	63.7	40.9	50.8	67.4	71.25	79.5	59.2	137.25	49.25	127.1	46.05	74.15	148.25	67.3	74.45	72	111.8	48.95	111.45	49.45	70.75	66.7	57.7
42.9	64.25	57	63.05	55.85	50.85	70.7	58.75	62.9	56.95	60.55	37.1	63.2	57.35	61.55	95.95	49.7	69.55	65.85	55.55	55.9	74.4	81.8	82.5	68.65	100.55	68	64.2	44.45	49.3	69.6	71.05	81.6	59.65	147.85	46.1	108.15	44.75	73.05	148.3	64.35	76.6	69.3	95.8	47.6	127.9	54.6	70.5	72.05	59.05
53.55	65.2	61.35	67.75	55.55	46	87.5	60	58.45	55.55	68	41.05	70.1	55.35	55.3	88.8	45.4	63.25	74	57.25	51.65	89.15	87.7	92.15	75.05	125.6	65.05	70.25	49.15	54.3	68	68.7	91.45	52.95	159.65	48	113.65	44.35	71.1	162	58.7	78	67.15	92.15	52.35	107.85	51.55	72.6	75.15	53.15
52.15	71	62.8	62.35	60.45	49.4	84.8	55.15	62.75	58.7	72.1	47.25	74.75	55.45	64.35	88.95	51.9	102.35	76.85	50.35	52.25	96.65	100.05	95.5	97.35	111.65	69.2	64.8	47.3	49.05	69.3	68.25	78.35	56.75	160.15	50.3	114.15	45.5	69.2	176.9	73.1	73.35	68.25	83	44.75	107.8	54.55	56.4	81.65	52.8
51.05	69.55	60.4	64.9	57.95	45.95	81.7	60.7	62.85	79	65.5	43.15	70.05	52.3	53.7	90.3	45.9	106.7	71.95	52.4	51.15	107.95	100.45	88.6	101.95	130.95	70.55	65.2	45.4	52.65	69.7	65.55	79.5	57.95	158	43.4	118.85	43.75	65.05	172.6	66.2	76.75	75.45	77.85	48.5	111.6	54.4	59.1	71.95	54.65
55.5	65.75	56	63.95	57.8	46.65	70.25	55.65	60.5	78.15	59.5	43.75	67.4	58.25	57.8	90.55	41.25	103.1	60.7	60.05	49.6	112.75	103.6	87.1	94.9	132.6	85.9	65.45	43.4	52.2	68.45	66.6	79.1	64.3	161	44.05	111.3	44.15	62.9	183.15	63.95	70.9	58.35	72.55	44.5	105.9	57.95	53.7	72.6	51.75
49.5	62.8	58.85	51.65	56.25	44.1	79.95	50.3	61.95	74.65	56.4	39.1	65	64.8	59.6	86.95	46.4	99.5	64.5	56.25	47.65	130.35	99.1	99	76.15	140.3	101.95	68.1	43.4	56.85	72.2	70.25	76.05	53.4	140.25	53.95	92.45	42.35	68.55	202.95	68.4	71.95	57.15	77.8	45.55	105.6	34.2	51.7	71.85	47.3
41.5	63.1	56.45	55.2	56.35	51.85	92.9	49.05	61.15	92.75	54.9	39.7	62.7	59.9	65.8	90.8	44.15	101.25	63.3	58.2	50.35	140.5	87.75	93.55	80.4	121.8	114.05	71.75	49.9	53.8	69.4	67.65	77.1	57.05	155.25	43.4	92.8	44.8	73.35	218.6	65.8	81.95	56.05	77.55	38.1	117.2	34.55	55.75	69.4	48.8
39.95	70.25	61.8	52.1	52.3	51.8	84.15	56.1	59.05	88.75	58	41.6	56.7	59.85	72	91.15	46.6	105.7	69.3	58.55	45.7	113.55	91.35	100.75	86.9	95.45	131.95	75.1	42.5	47.25	83.3	68.8	71.15	57	139.25	47.05	89.55	41.65	65.1	217.85	59.45	77.1	56	84.9	41.9	101.4	36.45	61.5	72.15	47.3
39.2	73.75	57.95	51.3	59.9	50.6	91.8	54.15	56.85	92.25	51.9	38.35	59.05	56.7	62.9	95.25	46.85	106.15	63.55	52.3	49.2	122.65	78.95	86.4	79.6	87.5	118.15	81.6	50.35	50.35	90.75	69	67.8	59.65	129.65	51.85	78.4	40.3	69.7	183.9	62.2	83.2	62.25	76.65	41.45	110	35.7	59.65	71.1	53.9
37.6	76.85	58.15	67.75	56.35	55.85	87.45	58.4	59.6	107.85	44.35	42.45	50.65	52.6	74.05	92.6	51.7	96.95	80.3	57.95	44.2	112.1	86.8	81.75	79.5	66.5	110.2	73.65	49.55	50.85	115.35	57.65	69.6	56.35	114.55	45.85	74.45	43.05	64.85	213.05	60.95	75.35	55.55	76.4	37.35	93.6	55.1	51.15	75.9	49.7
41.9	78.65	55.55	70.65	54	46.05	87.2	55.35	57.75	79.15	56.65	42.7	45.05	54.95	72.6	93.65	55.7	67.55	81.9	54.9	51	120.3	84	84.15	80.35	65.7	107.05	72.8	45.1	48.15	106.85	56.35	68.7	53.3	106.45	48.35	92.05	45.45	57.45	239.8	63.95	77.5	47.7	97.2	39.85	85.05	58.75	63.8	73.95	49.2
43.65	76.1	56.5	62.35	51.8	63.8	88.65	57.55	60.3	88	52.65	41	50.8	49.9	76	87.9	66.25	53.95	80.95	53.05	45.6	95.65	93.1	99.75	63.45	63.9	133.25	73.1	42.85	50.6	127.55	60.85	67.75	57.1	93.7	47.9	92.25	43.25	62.95	245.45	64.3	75.35	56.2	86.9	42.65	81.95	61.55	59.45	62.85	42.7
45.5	80.45	55.1	72.35	58.05	64.55	84	61	52.15	71.5	64.75	43.05	50.1	53.1	73.7	88.3	70.75	55.85	77.85	54.75	46.95	102.75	69.1	120.15	57.55	62.5	125.4	67.85	45.1	45	130.3	61.3	66.7	58.05	92.3	43.6	85.7	38.25	59.75	242.45	63.3	78.1	55.25	77.4	41.4	73.1	60.65	68.3	62.5	39.7
40.1	74.25	52.7	67.45	57.8	76.75	68.5	58.45	55.5	69.25	68.85	42.2	52.95	54.85	67.95	89.6	58.5	43.2	70.05	63.8	45.45	101.3	70.75	131.35	57.8	50.3	112.9	67.65	48	51.05	129.8	56.5	68.45	55.75	74.65	45.65	81.35	42.7	63.6	238	62.5	78.75	55.1	83.3	42.25	79.85	55.85	63.45	58.9	49.15
36.9	71.9	54.1	67.7	54.1	61.95	77.9	48.55	57.25	60.9	68.6	39.4	51	60.55	63.7	90.65	55.8	52.95	76.1	60.9	50.1	102.1	74.55	118.95	50.9	46.3	115.85	59.05	48.95	51.95	125.3	52.95	70.35	60.25	81.65	44.35	81.7	39.75	62.1	229.85	64.15	74.3	54.6	88.3	37.55	77.1	58.45	62.85	50.2	49.7
38.3	69.5	53.45	66.55	57.5	56.65	79.7	49.8	62.75	53.4	72.1	40.4	52.55	61.15	70.6	86.15	57.05	51.5	74.95	56	48.05	97	79.5	132.3	52.4	43.05	90.45	68.35	49.95	56.7	113.15	62.5	72.95	61.55	77.45	43.6	78.85	42	67.1	244.05	69.25	75.9	48.05	82.75	35.9	78.25	54.7	60.8	55.7	51.5
37.75	73.5	53.6	73.95	48.05	59.8	80.3	59.2	66.4	55.5	66.6	40.1	53.55	55.45	59.1	90	54.9	45.35	67.6	56.85	45	98.15	77.85	127.65	53.35	41.95	90.45	57.65	47.85	57.1	106.9	64.25	69.3	63.65	73.35	50.75	66.1	41.1	62.45	192.3	70.95	71.7	56.15	50.45	38.35	76.7	52.45	54.55	55.85	47.25
39.4	72.75	57.25	65.25	40.8	61.45	82.3	48.7	61.1	56	69.15	37.2	52.05	56.95	61.65	101.6	51.9	34.9	72.25	58.8	49.35	86.5	67.05	117.65	45.2	44.9	115.85	65.4	49.95	61.85	105.7	55	70.55	60.45	75.05	45.7	71.5	38.75	62.75	163	69.6	76.2	51.35	45	45.1	30.95	56.95	57.65	55.6	44.7
39.55	101.2	54.95	62.65	46.8	61.6	88.4	59.4	62.55	63.8	64.05	36	52.25	57.65	64.65	92.7	45.3	38.45	67.8	60.8	47.75	90.2	68.35	123	44.45	42.45	152.75	63.6	45.1	53.95	102.85	57.45	65.15	66.1	84.55	50.85	77.05	43.4	70.95	169.65	76.9	87.15	46.1	60.8	38.5	36.05	54.45	69.05	56.75	46.8
38.4	77.15	52.7	62.7	46.95	56.3	84.7	54.2	54.15	72.15	56.9	36.65	70	60.85	63.55	98.5	40.8	38.2	66.85	55.8	47	79.35	71.05	141.65	46.2	38.85	160.1	72.4	47	53.75	89.35	56.2	60.3	60.75	81.05	50.35	70.3	40.55	65	171.15	74.45	92.85	49.3	50.9	36.45	37.6	56.7	66.15	56.25	40.3
38.35	74.6	53	61.9	47.05	53.8	82.3	56.55	55.9	81.25	53.45	35.15	61.85	51.3	60.85	97.15	46.7	35.6	70.2	55.5	46.8	88.4	71.15	148.7	47.05	44.55	172.65	80.15	43.95	64.55	79.2	55.2	65.5	60.05	76.6	48.9	74.4	40.9	62.9	168.45	75.3	101.7	52.4	50.05	34.25	27.7	53.5	69.15	45.15	40.85
36.5	87.25	53.45	65.9	49.55	46.4	70.9	60.65	63.4	89.9	44.1	36.95	66.6	55.9	55.55	99.15	38.6	52.15	69.75	55	55.4	86.7	71.5	135.15	44.55	40.35	169.6	75.55	52.95	60.35	78.95	57.4	73.6	61.05	79	57.85	75.15	44.7	59.6	151.15	81.1	95.7	56.75	47.7	37.75	80.95	55.4	72.6	48.55	24.4
38.3	88.95	57.45	64.75	49.75	42	70.3	61.2	61.85	94.95	45	41.8	83.65	56.7	62.9	92.35	39.25	59.8	68.7	56.95	44.55	99.4	78.9	158.25	47.05	43.65	153.85	84.2	46.4	62.8	69.95	61.7	85.15	62.5	66.9	49.75	67.9	41.8	69.2	140.8	73.55	93.65	65.2	45.45	39.9	81.75	52.85	78.3	46.3	21.4
39.45	105.3	52.6	68.4	50.3	47.85	69.9	56.95	61.05	96.65	40.2	38.45	93.95	55.75	63.3	91.1	40.25	53.45	65.15	62.45	48.35	112.15	74.15	137.4	50.95	46.4	137.7	81.5	47.5	54.15	76.55	61.6	74.45	58.55	65.2	47	70.35	39.95	63.85	136.65	75.7	102.4	54.9	41.65	41.15	83.6	51.65	82.5	48.6	31.75
41.75	96.85	56	67.35	54.65	47.95	83.55	63.9	50.1	99.7	38.4	36.45	78.55	60.8	61.85	94.7	41.35	59.6	67.7	61	44.35	102.2	74.95	141.8	48.7	46.75	127.6	74.3	54.15	51.95	84.9	68.35	82.15	70.75	67.5	51.7	72.4	42.9	71.8	121.15	74.7	103.75	70.75	46.85	42.9	92.95	50.8	95.4	49.1	32.1
41.3	119.25	53.4	73.55	44.3	41.5	77.75	57.5	55.6	102.7	39.75	39.05	83.55	57.35	53.45	92.2	39.65	70.15	63.65	60.85	41.5	114.5	59.1	118.15	47.55	47.35	132.1	65.55	52	44.55	72.85	63.55	83.55	58.3	63.95	53.15	76.45	36.05	66.3	118.2	84.85	99.95	59.95	44.7	41.4	75.5	53.15	86.7	46.6	35.65
40.55	116	53.5	66.95	45.95	40.35	75.55	60.7	56.35	102.2	39.75	30.9	75.2	60.85	54.05	91.5	42.8	60.05	66.55	60.5	44.3	80.2	65.35	95.3	48.35	42	137.65	81.15	58.05	44.2	66.25	64.55	82.7	68.8	63.1	49.15	79.25	34.3	61.8	125.45	70	91.95	59.6	38.8	43.4	77.1	53.6	64.4	47.4	26.8
40.3	102.75	54.95	59.95	45.15	40.4	79.85	60.15	60.15	96.05	44.1	35.75	72.45	69.9	62.05	102.25	42.95	60.8	64.75	58.9	42.55	88.95	71.25	100.55	46.6	45.9	146.25	89.7	49.45	47.4	69.7	66.8	81.6	69.9	65.75	45.9	78.1	38.95	65.4	125.65	65.9	80.3	57.8	38	43.95	75.05	57.25	84.35	44.05	31.1
40.2	113.15	56.85	63.25	43.65	43.1	88	53.75	54.7	86.3	41.85	36.45	73.4	82	62.35	102.95	38.65	54.5	60.55	52.6	42.3	78.3	72.4	101.65	51.8	37.7	148	93.05	51.6	52.4	73.45	59.55	81.8	84.65	64.7	51.2	78.45	35.65	73.55	128.8	67.3	92.25	59.5	42.05	46.35	84.5	52.4	75.25	45.05	24.75
38.25	117.8	53.35	60.45	47.1	41.35	71.25	54.35	51.05	83.4	40.8	31.55	49.85	60.6	57.6	100.55	37.85	47.9	64.75	48.75	47.35	68.35	69.5	92.65	52.05	43.35	123.65	107.45	48.2	46.55	75.2	48.5	76.15	80.45	64.1	45.55	83	34.35	61.1	138.2	62.85	77.35	54.95	33.5	39.2	74.7	48.55	79.45	47.55	24.35
42.2	110.35	54.85	59.5	47.5	41.95	71.9	58.3	52.55	75.2	46.5	32	48.6	60.1	57	104.15	43.3	61.15	64.55	56.65	41.85	77.05	63.3	83.05	57.3	39.25	102.45	101.6	45.15	45.7	82.35	47.15	78.25	86.55	64.1	44.65	84.2	37.9	66.9	142.2	62.2	86.95	50.7	37.55	38.45	80.05	51.05	86.05	55.2	28.15
40.4	95.85	48.2	62	46.45	40.7	72.65	57.55	56.3	64.25	42.1	30.2	43.75	58.2	58.95	102.05	38.45	56.3	61.9	54.95	41.3	57.6	69.35	81.9	47.3	41	91.45	105.5	46.5	45.85	76.4	52.3	80.1	87.8	63.5	40.9	81.65	38.8	60.65	128.1	54.9	92.95	57.45	37.95	37.35	74.3	50.95	72.95	49.35	23.7
38	100.9	48.85	66.15	46.3	35.2	68.7	53.95	55.25	59.05	42.85	33.75	31.95	63	60.95	97.2	40.1	61.05	57.9	53.75	45.3	52.9	60.1	80.55	46.95	41.9	77.1	97.35	46.05	45.15	61.2	51.3	80.2	65.45	62.25	39.35	84.05	38.95	55.75	133.8	57.75	92.4	55.35	35.25	41.85	68.3	49.65	65.95	54.5	25.55
38.95	88	50.45	72.1	46.7	39.5	67.05	60.35	52.45	56.7	50.4	33.5	57.9	56.35	59.85	92.9	39.2	58.05	60.65	49.6	45.55	46.35	60.85	76.95	48.65	41.25	73.85	91.35	46.05	44.7	68.3	45.55	80.75	59.1	63	43.55	77	44.85	59.1	124.8	59.75	77.9	48.1	31.4	40.45	73.15	51.5	69	46.45	24.6
37	74.85	47.45	88.1	46.4	42	64.25	56.75	49.9	56.1	38.05	33.3	51.15	52.35	66.85	100.85	42.15	65.75	61.2	53	44.15	44.4	63.2	76.95	43.95	44.5	74.85	83.3	48	47.2	70.9	49.2	84.1	61.1	66.25	39.1	85.45	40.15	86.8	113.45	61	80.25	57.4	35.8	36.65	77.7	49.9	71.6	48.3	23
37.9	75.75	44.6	77	45.05	36.25	67.25	48.4	52.6	49	46.05	35.1	54.2	49.65	62.8	90.35	41.1	65.2	60.4	42.4	43.7	43.6	63	75	46.1	40.4	61.6	72.85	56.6	46.8	67.55	47.9	82.3	54.55	62.3	39.9	86.55	40.9	86.1	103.1	56.35	74.5	49.7	38.5	39.3	76.65	47.3	82.8	47.55	20.85
41.25	69	47.7	84.75	45.9	40.5	66.6	50.45	56.8	49.15	45.85	33.05	49.3	52.05	61.1	94.3	42.8	73.55	60.7	47.8	44.1	44.6	58.55	71.15	42.5	40.35	62.9	66.4	50.75	48.35	71.95	47.8	83.95	60.3	61.8	45.75	74.8	43.35	87.5	102.35	54.65	76.75	53.7	43.85	40.3	77.3	47.55	63.9	46.25	25.9
39.5	63.65	47	101.5	41.1	41.55	82.35	51	51.4	52.85	43.1	33.15	43.35	54.75	56.1	88.1	39.1	66.45	65.6	50.6	42.95	49.45	68.75	95.55	43.25	38.8	75.45	61.75	51.65	45.2	63.1	51.55	80.3	76.8	58.45	48.4	70.8	37.7	61	98.75	62	82.6	55.3	37.65	43.3	74.8	52.55	59.4	46	20.4
39.7	68.8	47.1	100.1	44.4	44.05	79.2	50.8	60.35	51.75	44.9	31.25	50.55	49.35	62	86.1	34.8	73.5	61.4	50	41.3	52.5	61.35	99.9	56.35	38.85	77.4	58.5	46	43.55	56.4	47.95	85.65	60.15	59.95	40.65	68.1	39.35	61.1	90.25	58.15	78	48.4	35.05	38.8	68.55	58.1	59.95	54.95	23.85
37.95	71.95	47.6	117.5	40.55	42.6	75.15	55.6	63.05	48.35	46.1	37.45	44.4	48	57.8	89.7	39.9	64.7	61.7	50.5	39.7	60.6	68.6	83.55	54.05	40.8	80.4	46.9	46.25	47.6	64.55	52.4	82.25	56.8	56.95	41.2	75.8	39.3	60.65	82	61.85	71.7	47.1	40.7	40.5	73.7	72.65	58.4	53.35	21.45
36.85	63.9	45.85	122.4	44.25	47.25	79.35	60.75	55.3	40.6	47.4	33.7	48.8	47.45	56.45	93.85	42	63.3	58.65	51.6	38.2	55.55	64	81.8	52.85	35.75	69.5	44.95	50.65	45.3	58.05	48.5	96.55	53.25	58.9	40.75	83.05	41.55	60.6	88.6	66.8	77.95	43.3	34	42.15	77.05	75.75	58.55	51.55	19.85
38.35	53.1	51.2	135.25	41.5	40.85	73.5	55.1	54.05	44.85	43.25	33.9	57.2	49.7	63.55	84.95	42.5	58.55	63.25	50.15	44.55	62.9	76.8	69.4	47.6	40.45	68.6	46.75	48.5	42.85	57.65	47.85	103.75	51.7	53.9	45.75	79.75	37.3	46.15	87.7	59.85	74.9	43.95	41.85	42.35	69.8	75.3	61.5	52.75	24.5
36.45	57.2	45.05	118.85	43.1	39.25	69.8	57.15	60.45	44.75	44.3	35.65	53.05	49.1	65.7	80.95	37.45	70.4	61.05	49.4	43.7	63.85	62.2	63.55	59.4	40.75	67	52.25	45.55	41.85	62.05	46.4	113.6	53.2	54.05	42.8	83.45	38.9	51.6	82	53.85	69.6	47	37.65	43.8	69.95	80.8	59.5	58.75	22.6
36.8	47.5	49.25	117	42.65	42.25	69.9	59.8	71.1	44.4	43.1	33.65	45.95	49.6	67	83	40.85	65	56.75	52.05	43.25	63.9	70.2	63.55	49.85	36.25	59.8	45.25	50.2	46.05	62.45	44.65	100.8	56.4	55.15	49.35	81.85	43	49.65	79.2	52.3	64.75	42.75	33.6	40.25	66.75	81.15	61.05	51.95	24.4
40.2	46.3	52.8	125.2	45.65	39.35	67.7	54.75	83.5	45.05	44.45	34.45	51.45	50.7	68.5	85.5	36.5	73.8	62.1	51.6	40.95	55.4	66.8	70	54.05	40.2	63.25	45.3	39.8	45.4	62.15	45.7	105.15	55	50.2	42.9	84.55	37.85	48.85	77.25	58.65	69.5	40.8	35.85	45.6	63.1	92.45	58.75	49.25	21.45
40.15	53.55	47.85	114.65	43.95	37.15	73.85	53	75.8	39.65	40.2	33.85	53.5	47.45	62.1	86.9	41	66.35	65.65	48.8	38.7	56.4	81	66.8	49.75	38.5	55.55	43.6	46.7	42.4	60.6	42	101.95	62.3	49.55	50.15	86.6	41	52	84.15	55.05	63.35	40.8	32.6	39.75	73.95	85.4	63	52.1	22.45
43.7	50.9	51.6	119.8	45.05	40.95	75	54.15	76.85	44.15	39	33.6	48.25	45.8	56.9	82.5	39.75	64.85	61.2	50.9	49.8	61.25	98.15	63	42.7	38.5	60.8	45.95	42.95	44.05	53.05	43.95	106.6	61.35	52.35	44.2	83.4	40.85	54.6	98	53.6	63.1	44.5	35.95	40.85	64.1	68.95	66	47.2	28.7
40.65	48.25	50.85	102.6	42.35	44.65	72.5	48.95	72.75	40.6	42.7	33.55	51.25	51.85	62.6	83.6	40.9	67.85	66.6	48.05	42	46.35	88.7	66.65	46.25	43.95	52	45.4	38.1	42.4	55	42.9	99.85	54.65	51.95	50	80.25	40.95	51.7	98.9	55.5	69.8	38.95	36.2	34.2	71.1	89.05	56.95	44.95	33.25
40.95	44.25	42.5	105	38.35	40.15	74.65	49.25	54.5	39.4	43.6	34.4	48.2	43.75	61.55	78.1	44.35	69.3	69.5	53.7	42.45	47.4	98.6	64	50.15	41.05	52.9	42.15	43.25	43.6	55.05	45.05	116.85	55.2	53	42.95	80.35	44.65	51.85	93.85	53.4	64.25	39.35	35.2	36.65	66	78.7	68.8	43.15	24.9
36.9	46.6	46	84.7	44.4	41.95	61.55	54.55	60.05	43.45	44.4	36.3	48.3	48.4	63.35	88.9	37.7	60.2	59.1	54.7	29.9	46.65	103.5	64.55	47.7	39.55	52.4	41.3	39.85	41.65	60.9	48.7	100.65	57.35	52.85	48	77.9	36.9	53.85	99.2	54.95	61.95	40.8	43.5	35.25	61	79.1	66.55	43.3	29.75
33.8	47.55	44.15	75.9	38.5	39.85	61.2	56.45	64.2	46.85	44.1	37.3	45.25	49.6	53	88.4	40.25	56.05	57.95	48.8	22.55	49.15	108.3	59.85	47.4	41.35	58.65	46.95	38	38.15	62.1	58.35	117.8	55.65	53	46.95	78.05	38.85	50.45	116.05	57.5	56.85	39.8	37.95	37.25	65.25	65.3	64.65	44.55	28.3
36.8	49.9	43.7	71.1	40.3	37.45	64.05	64.15	59.8	43.05	48.55	36.85	41.6	43.25	56.3	89.1	38.35	61.05	57.15	53.45	29	48.2	102.25	63.95	56.25	41.7	57.2	40.85	40.55	43.4	60.2	51.25	108.5	56.3	50.6	49.55	75.1	36.7	53.6	105.2	54.45	57.6	41.6	36.55	42.6	62.9	67.3	57.9	42.15	32.55
39	52.8	44.9	67.1	45.5	38.2	64	69.95	59.85	48.4	42.65	32.1	41.75	48.95	55.65	82.35	35.55	56.8	58.8	51.9	25.4	44.55	95.95	66.25	46.45	43.65	58.65	45.4	38.25	46.25	57.75	54.25	87.4	57.65	52.55	49.15	79.8	38.45	50.95	116.8	57.4	56.7	36.85	34.1	37.05	65.25	55.4	62.25	44.6	33.75
43.75	51.35	47.65	58.95	40.85	41.1	59.9	67.8	60.5	37.75	43.85	32.05	44.5	48.5	57.55	81.1	35.9	55.7	59.55	54.45	40.25	49.65	109.6	78.25	43.05	38.9	53.95	41.7	39.35	40.85	58.95	56.6	84.8	59.2	54.6	49	77.95	42.6	51.75	136	50.3	66.25	36.4	37.15	41.1	64.1	52.1	57.95	46.05	42.9
40.7	58.15	44.9	55.55	43	38.35	61	72.35	57.6	37.1	46.05	31.3	46.05	46.5	59.35	80.95	35.05	68.15	59.1	55.5	39.45	59.5	102.9	80.6	50.2	42.65	54.15	40.15	41.1	40.8	53.65	54.75	85.55	58.9	55.4	44.8	75.15	37	53.9	141.9	56.25	61	40.6	38.3	36.7	66.45	48.4	54	43.95	49.05
39.95	58.75	44.4	52.75	44.45	35.2	63.75	75.9	48.3	36.85	47.2	30.3	44.85	42.95	56.2	81.8	38.35	54.15	58.35	55.75	39.25	49.55	86.25	79.7	55	41.65	56	44.45	40.25	42.4	52.45	53.35	87.05	54.45	53.15	45.55	76.9	39.3	56.45	133.35	55.5	70.05	43.5	37.35	38.2	69.35	50.7	52	45.75	47.15
40.15	56.35	46.9	52.35	47	36.9	57.6	66.65	48.15	40.75	48.2	34.25	43.55	42.5	60.35	82.15	37.75	73.2	57.9	58.45	39.75	52.2	81.4	75.5	50.5	41.85	54.95	44.25	37.8	45.8	53.9	60.9	76	57.8	56.7	45.75	79.75	36.35	53.7	152.9	57.3	68.2	37.95	33.8	34.85	65	47.35	54.2	42.75	36.4
36.5	61.75	48.75	49.3	47.45	38.5	64.8	66.1	50.6	38.3	41.65	38.4	47.75	38.65	60.2	86.4	36.1	67.15	57.9	51.65	35.65	48.4	95.75	76	58.7	38.15	57.95	42.35	39.3	44.15	60.55	63.9	76.15	53.8	56.6	46.8	82.8	39.1	48	150.55	59.3	53.75	38.85	35.85	35.8	68.05	43.75	56	42.9	35.9
41.9	65.75	44.95	50.55	49.2	39.4	62.65	52.95	49.7	43.35	40.55	36.35	46.45	40	58.15	85.6	35	60	57.5	52.1	38.6	57.25	78.1	87.25	76.95	39.75	57.2	41.45	39.15	42.05	57.85	65.05	67.55	59.55	50.6	41.8	89.1	34.1	49.85	161.35	64.5	57.55	39.3	41.5	36.75	62.45	46.85	55.9	40.8	36.05
41	59.25	50.95	46.75	46	38.75	69.4	53.65	50.5	38.85	45.55	32.85	48.45	46.05	58.2	84.5	34.2	47.85	62.05	54	45.45	58.7	86.2	84.35	51.8	38.25	56.25	43	37.1	44.45	53.25	60.25	75.9	55.3	50.85	45.15	87.7	35.25	51.7	151.75	58.4	65.7	43.4	42.2	44.55	65.7	46.4	57.9	37.4	35.25
41.35	59.5	48.9	50.1	50.4	39.7	70.5	50.7	50.8	38.85	44.65	32.9	40.7	46.05	58.1	82.95	32.65	57.05	58.3	45.9	39.9	59.05	70.3	69.25	54.65	36.6	60.75	45.25	39.9	43.1	56.35	62.2	70.4	53.2	52.55	46.1	81.65	36.05	55.3	174.1	60.45	58.75	39.9	43.9	38.1	68.1	38.95	61.55	41.2	33.85
41.55	69.95	42.45	47.9	39.3	38.15	70.85	52.1	49.75	47.1	46.75	30.55	51	44.75	56.1	84.65	35.6	76.25	51.75	48.7	38.5	54.05	66.2	66.15	53	43.55	61.1	42.15	37	46.4	61.7	70.45	66.55	56.6	53.45	40.3	82.7	38.55	50.45	170.55	63.05	65.3	40.65	36.65	40.05	63.15	48.65	53.85	41.45	27.75
37.75	59.45	41.55	50.8	40.85	42.1	63.05	55.2	41.1	48.65	49.6	32.05	42.1	52.55	61.65	83.3	35.65	81.7	48.95	46.45	37.25	75.9	70.6	64.95	52.9	38.9	60.25	48.75	35.25	46.6	59.4	57.2	69	51.15	53.7	44.75	81.15	37.5	48.95	178.9	60.35	70.15	33.4	37.25	38.55	64.2	40	62.4	39.35	30.4
37.95	62.45	41.65	45.85	36.5	35.95	63.3	54.85	45.15	44.8	47.1	29.05	42.35	55.15	56.85	80.3	31.1	71.25	51.2	53.1	40.25	78.3	66.4	63.05	44	39.6	60.85	44.65	38.3	43.75	56.2	57.55	64.75	57	52.65	45.3	91.5	37.4	42.75	170.4	65.4	60.6	39.35	32.15	34.1	60.55	46.95	70.65	42.6	29.7
40.6	63.45	45.15	50.3	37.6	38.5	66.5	47.85	45.2	46.2	43.7	30.95	48.95	50.8	59.6	79.35	38.75	66.05	50.8	45.2	38.5	87.35	71.25	60.55	49.2	36.75	60.45	44.45	39.15	50.2	56.5	68.2	66.35	57.1	55.15	44.9	81.1	37.05	52.9	163.4	64.15	56.55	34.7	37.95	35.6	63.7	43.7	71.8	43.15	31.65
41.1	61.7	45.1	50.8	41.4	36.4	66.7	46.35	48.1	31.9	45.3	33.45	44.45	59.65	57.4	79	35.3	55.75	56.9	50.2	38.85	93.45	62.1	59.9	50.05	41.55	62	44.85	38.35	42.3	54.9	76.35	67.8	56.1	53.75	43.85	87.65	35.5	53.7	155.8	63.8	68.05	35.1	33.65	38.3	60.2	43.25	69	40.05	28.95
39.1	62.9	41.55	48.25	40.45	36.35	59.75	54.75	49.2	37.9	44.2	33	44.75	57.3	61.95	81.7	36.55	49.4	59.75	53.2	35.3	103.4	66.15	58.8	47.45	41.15	59.9	49.8	42.85	39.45	55.05	57.75	65.15	56.15	52.85	47.4	81.55	34.95	58.65	169.2	64.3	69.15	37.4	35.5	40.95	67.5	45.85	75.7	42.65	35.1
40.05	55.15	49.65	50.65	40.6	37.35	66.5	51.8	44.9	36.4	44.55	32.1	46.75	51.85	57.95	82.05	31.45	53.6	58.05	52.25	37	96.55	61.3	62.3	47.8	37.7	61.8	48.95	36.1	42.3	50.05	46.5	66.1	54.65	55.1	40.25	82.75	37.5	59.45	166.4	62.85	66.1	35	37.65	39.9	66.1	43.55	77.65	44.45	31.55
38.05	59.25	42.65	50.95	46.7	38.25	62.1	49.65	43.85	40.95	45	34.5	49.45	53.25	58.15	82.1	30.6	57.65	59.6	52.2	39.35	76.25	71.55	67.75	48.95	35.6	62.75	42.7	38.35	42.15	57.05	46.95	67.35	59.25	53.9	44.15	79.6	34.5	54.85	166.2	60.55	69.05	31	39.8	43	65.05	46.4	66.75	42.4	30.3
36.65	59.55	42.7	40.65	39.35	40.35	69.65	46.7	49.6	39.8	42.4	30.45	51.85	54.45	59.75	73	37.9	60.15	52.5	51.25	40.3	81.25	70.65	63.75	51.05	37.15	62.6	47	40.4	43.3	53.3	42.7	64.5	58.95	47.6	44.45	80.2	35.25	53.2	179.65	61.75	65.8	34.1	31.95	44.15	56.25	42.75	60.55	45.5	26.9
36.15	60.6	41.15	43.35	43.15	38.85	62	48.55	50.1	40.35	43	33.5	55.9	52.65	62.3	75.4	35.15	58.45	50.6	53.9	38.6	84.6	59.75	67.1	49.05	38.45	64.7	49	38.55	41.7	55.15	40.35	64.8	55.5	48.7	42.3	79.15	36.25	48.1	202.1	61.15	65.7	44	36.6	41.5	59.25	43.6	65.15	41.7	27.7
35	60.55	42.1	40	47.1	37.5	61.05	48.15	48.35	39.85	47.85	36.55	55.65	41.15	56.65	75.8	30.35	58.6	45.4	52.4	42.05	56.5	67.4	72.45	49.15	35.95	65.25	50.75	38.8	41.5	51.7	38	64.25	59.5	50.9	38.8	78.65	36.5	51.3	194.15	58.1	56.3	31.15	30.95	38.85	57.7	46.95	63.25	39.15	26.55
34.9	66.85	40.3	46.9	36.65	39.3	59.3	47.1	49.35	41.75	39.85	29.95	52.3	40.45	57.95	72.45	35.25	55	54.15	65.85	44.25	59.15	78.6	76.5	49.45	38.05	63.1	49.65	39.35	39.5	53.75	48.1	63.55	56.2	49.7	39.95	76.6	36.05	47.55	167.35	47.45	58.95	38.35	31.3	39.5	59.2	42.25	57.55	38.35	30.15
32.95	71.7	47.5	50.25	47.9	33	64.8	49.5	46.6	37.2	44.3	35.15	49	38.9	59.7	80.65	31.35	59.2	47.9	53.3	40.55	49.5	78.6	77.95	46.4	41.05	64.55	48.8	42.3	38.3	53.85	57.5	61.75	56.95	50.3	41.65	80.25	31.65	52.8	159.65	63.85	63.7	38	35.15	36.55	62.5	48.55	62.75	46.1	28.15
36	73.3	48.05	45.5	47.55	34.7	72.85	48.95	40.9	43.85	40.2	30.4	56.05	44.3	69.65	91.3	33.7	61.8	45.5	58.2	34	43.15	87.65	67.95	48.1	41.15	60.85	55.15	41.9	43	58.25	44.65	61.5	51.35	52.25	46.25	74.8	37.25	61.35	149.75	68.85	62.75	38.35	35.2	43.35	65.5	44.25	80.8	41.7	30.95
36.15	68.25	42.95	46.75	47.95	31.95	68.5	48.2	41.85	43.75	39.55	33.5	49.15	44.05	65.05	88.25	30.45	64.6	49.65	56.55	36.1	43.3	91.15	67.6	42.75	35.45	59.9	51.2	40.4	43.45	51.45	49	56.4	57.2	49.45	51	79.65	38.2	65.55	148.6	76.9	64.8	37.55	35.7	38.5	60.3	45.75	69.2	42.75	33.4
34.85	71.1	44.1	52	47.45	33.95	71.1	48.8	43.5	45.6	42.45	32	55.8	49.7	58.45	114.7	32.15	69.6	48.05	53.55	37.1	47.1	93.55	61.45	43.3	41.45	62.85	47.9	40.75	42.2	57.45	43.95	63.15	56.9	51	48.65	80.55	39.6	55.3	120.4	69.55	61.3	33.7	35.75	40.75	65.6	44.8	71.9	41.3	36.7
39.1	64.35	41.25	40.45	45.45	36.85	65.05	46.9	47	42.65	42.25	32	40.05	36.9	56	99.8	32.4	55.75	46.75	48.5	36.05	41.85	93.75	59.05	42.35	37.85	66.9	48.7	39.5	36.25	57.15	48.4	52.85	61.05	51.05	43.35	75.3	37.25	52.35	110.1	57.65	54.25	34.8	34.85	36.5	57.35	41.4	57.65	42.8	35.5
36	71	43.2	44.9	48.25	37.25	69.35	49.15	47.35	49.85	39.95	31.75	44.85	45.65	54.15	115.95	34.65	63	47.7	54	40.65	42.45	100.8	61.15	46.7	38.5	61.45	44.45	39.05	38.95	55.95	41.25	58.6	58.5	49.9	43.25	80.25	39.1	53.1	102.95	54.7	61.8	37.4	39.15	36.5	63.65	46.85	63.4	41	38.35
37.25	60.8	45.1	42.9	46.8	39	64.1	50.45	47.05	47.55	38.45	29.2	52.25	45.4	51.35	127.4	34.65	63.7	44.8	44.1	39.05	40.65	100.55	59.6	42.3	39.35	66.9	44.1	41.05	36.6	52.85	45.75	65.45	53.85	47.75	43.15	77	36.3	52.5	91.35	57.2	61	38.2	38.05	36.7	60.95	41.8	58.75	47.35	37.95
[truncated: 164 more columns]
