# Supplementary material for: Single-particle imaging of stress-promoters induction reveals the interplay between MAPK signaling, chromatin and transcription factors
Source: Nat Commun. 2020 Jun 23;11:3171. doi: 10.1038/s41467-020-16943-w (PMC7311541; doi:10.1038/s41467-020-16943-w)
Supplement: Supplementary file 12 — Source Data [file 41467_2020_16943_MOESM12_ESM.zip › SourceData/SupFig8/SupFig8_yVW432__NaCl_0p00M_rep1_GFP_ConnectedHiPix.csv]

0	0	0	0	0	0	0	0	0	0	0	0	0	0	0	0	0	0	0	0	0	0	0	0	118.2	0	0	0	0	0	0	0	0	0	0	106.06	0	0	0	0	0	0	0	0	0	0	0	0	0	0
0	0	0	0	0	0	0	0	0	0	0	0	0	0	0	0	0	0	0	0	0	0	0	0	82.8	0	0	0	0	0	0	0	0	0	0	91.733	0	0	0	0	0	0	76.2	0	0	0	0	0	0	0
0	0	0	0	0	0	0	0	0	0	0	0	0	0	0	0	0	0	0	0	0	0	0	0	0	0	102.4	0	0	0	0	0	0	0	0	61.4	0	0	0	0	0	0	87	0	0	0	0	0	0	0
0	0	0	0	0	0	0	0	0	0	0	0	0	111.8	0	0	0	0	0	0	0	0	0	0	0	0	105.86	100.64	0	0	0	0	0	0	0	77.214	0	0	0	0	0	0	83.6	0	0	0	0	0	0	0
0	0	0	0	0	0	0	0	0	0	0	0	0	87.125	0	0	0	0	0	0	0	0	0	0	0	0	0	100	0	0	0	0	0	0	0	81.4	0	0	0	0	0	0	0	0	0	0	0	0	93.917	0
0	0	0	0	0	0	0	0	0	0	0	0	0	75.231	0	0	0	0	0	68.7	0	0	0	0	71.4	0	0	76.083	0	0	0	0	0	0	0	71.846	0	0	0	0	0	0	0	0	0	0	0	0	103.82	0
0	0	0	0	0	0	0	0	93	0	0	0	76.692	71.636	0	0	0	0	0	72	0	0	0	0	85.8	0	0	0	0	0	0	0	0	0	83.8	79	0	52	0	134.75	0	100.75	0	0	0	0	0	0	121.79	0
0	0	0	0	0	0	0	0	93.625	0	0	0	100.1	0	71.4	0	0	0	0	75.6	0	0	0	0	0	0	111.7	90.8	0	0	0	0	0	0	99.8	85.786	0	65.7	0	143.07	0	119.8	0	0	0	0	0	0	111.43	0
0	0	0	0	0	0	0	95.625	0	0	0	0	106.12	0	106.33	0	0	0	0	72.8	0	0	0	0	0	0	118.27	73.4	0	0	0	0	0	0	110.46	78.1	0	67.143	0	156.57	0	120.43	0	0	0	0	0	60.6	134.9	0
0	0	0	0	0	0	0	104	0	0	0	0	101.38	0	124.82	0	0	0	0	74.2	0	0	0	0	0	0	124.4	0	0	0	0	0	0	0	102.2	110.25	0	77.727	0	154.62	0	166.43	0	0	0	0	0	83	111.06	0
0	0	0	0	0	68.8	0	0	75.25	0	0	0	105.5	0	123.3	0	0	0	0	0	0	0	0	0	0	0	113.8	0	0	0	0	0	0	0	107.12	97.643	0	59.375	0	175.8	0	162.69	0	0	0	0	0	78.267	0	0
0	0	0	0	0	60.773	0	0	85.364	0	0	0	0	0	117.44	0	0	0	0	0	0	0	0	0	0	0	95	0	0	0	0	0	0	0	99.417	105	0	64.8	0	143.07	0	158.33	0	0	0	0	0	0	0	0
0	0	0	0	0	69.2	0	0	74.4	0	0	0	0	0	83.9	0	0	0	0	0	0	0	0	0	0	0	106	0	0	0	0	0	0	0	74.9	97.5	0	63.875	0	149.25	0	181.44	0	0	0	0	0	73.6	0	0
0	0	0	0	0	0	0	0	78.6	0	0	0	0	0	88	0	0	0	0	0	0	0	0	0	0	0	0	0	0	0	0	0	0	0	97.375	83.214	0	63.875	0	180.76	0	189.33	0	0	0	0	0	79.625	0	0
0	0	0	0	0	0	0	0	0	0	0	0	0	0	0	0	0	0	0	0	0	0	0	0	0	0	0	0	0	0	0	0	0	0	100.12	81.4	0	62	0	176.53	0	192.14	0	100.25	0	0	0	80	0	0
0	0	0	0	0	0	0	0	0	0	0	0	0	0	0	0	0	0	0	0	0	0	0	0	0	0	0	0	0	0	0	0	0	0	90.2	86.818	0	0	0	145.63	0	171.47	0	103.5	0	0	0	73.571	0	0
0	0	0	0	0	0	0	0	0	0	0	0	0	0	0	0	0	0	0	0	0	0	0	0	0	0	0	0	0	0	0	0	0	0	94.6	0	0	0	0	158.3	0	160.14	0	113.15	0	0	0	62.7	0	0
0	0	0	0	0	0	0	0	0	0	0	0	0	0	0	0	0	0	0	0	0	0	0	0	0	0	0	0	0	0	0	0	0	0	103.69	80.75	0	0	0	149.06	0	133.5	0	119.31	0	0	0	74.4	0	0
0	0	0	0	0	0	0	0	0	0	0	0	70.75	0	0	0	0	0	0	0	0	0	0	0	0	0	0	0	0	0	0	0	0	0	130.8	65.4	0	0	0	144	0	126.5	0	132.86	0	0	0	55.4	0	0
0	0	0	0	0	0	0	0	0	0	0	0	73.6	0	0	0	0	0	0	0	0	0	0	0	0	0	0	0	0	0	0	0	0	0	138.75	0	0	0	0	129.86	0	92.9	0	120	0	0	0	47.2	95.875	0
0	0	0	0	0	0	0	0	0	0	0	0	0	0	0	0	0	0	0	0	0	0	0	0	0	0	0	0	0	0	0	0	0	0	111.18	0	113.6	0	0	141.44	0	112	0	126.46	0	89	0	73.75	90.125	0
0	0	0	0	0	0	0	0	0	0	0	0	0	0	0	0	0	0	0	0	0	0	0	0	0	111.38	0	0	0	0	0	0	0	0	94.125	0	107.85	0	0	154	0	0	69.125	130.23	0	94.083	0	68.375	0	0
0	0	0	0	0	0	0	0	0	0	0	0	0	0	0	0	0	0	0	0	0	69.071	0	0	70.2	113.67	0	0	0	0	0	0	0	0	158.25	0	139.45	0	0	157.4	0	0	78.75	112.9	0	115.38	0	76.25	73.8	0
0	0	0	0	0	0	0	0	0	0	0	0	72.6	0	0	0	0	0	0	0	0	84.615	91.8	0	72.133	123.18	0	0	0	0	0	0	0	0	156.29	0	123	0	0	154.81	0	0	69.4	103	0	140.6	0	79.667	80.25	0
0	0	0	0	0	0	0	0	0	0	0	0	89.75	0	0	0	0	69.4	0	0	0	99.462	101.88	98.875	0	135.38	0	71.182	0	0	0	0	0	0	171.31	0	123	0	0	162.53	0	0	79.7	108.82	0	118.64	0	79.929	0	0
0	0	0	0	0	0	0	0	0	0	0	0	0	0	0	0	0	115.27	0	47.4	0	100.87	101.36	106.63	114.92	113.53	0	68.125	0	0	0	0	0	0	165.5	0	115.06	0	0	180.32	0	0	79.7	0	0	115.5	0	66.75	107.6	0
0	0	0	0	0	0	0	0	0	98.25	86	0	79.125	0	0	0	0	116.79	0	53.4	0	111.56	114.7	0	108.62	136.67	82.25	67.8	0	0	0	0	0	0	169	0	126.47	0	0	175.22	0	0	76.2	86.875	0	120.07	0	68.6	79.75	0
0	0	0	0	0	0	0	0	0	93	78.8	0	74	0	0	0	0	112.79	0	0	0	127.79	105.18	86	105.08	147.06	97	0	0	0	0	0	0	0	173.5	0	119.31	0	0	185.74	0	0	57.778	76.5	0	134.8	0	60.25	0	0
0	0	0	0	0	0	0	0	0	77.933	63.6	0	68.6	0	0	0	0	114	0	0	0	131.74	112	99.125	82.571	144.94	121.64	73.625	0	0	0	0	0	0	147.76	0	97.2	0	0	214.75	0	0	0	88.1	0	119.9	0	0	83.875	0
0	0	0	0	0	0	0	0	0	97.937	61.4	0	63	0	0	0	0	117.75	0	0	0	147.29	96.3	0	102.75	136.21	137	78.545	0	0	0	0	0	0	164.82	0	101.54	0	0	226.17	0	0	0	96.1	0	132.45	0	65.818	75.75	0
0	0	0	0	0	0	0	0	0	97.467	63.8	0	0	0	0	0	0	115.5	0	0	0	120.35	104.38	0	104.38	99.412	148.07	85.6	0	0	91.375	0	0	0	142.67	0	92.917	0	0	228.59	0	0	0	108	0	115.3	0	68.625	85.375	0
0	0	0	0	57.6	0	0	0	0	100.07	0	0	0	0	0	0	0	132.5	0	0	0	125.63	89.625	0	91.091	96.067	124.88	84.346	0	0	94.364	0	0	0	137.5	0	82.75	0	0	191.89	0	0	75	0	0	109.79	0	0	86.375	0
0	0	0	0	60.6	0	0	0	0	113.29	0	0	0	0	0	0	61	100.69	0	0	0	118.75	93.875	82.8	84.7	69.583	122	75.917	0	0	122.8	0	0	0	122.2	0	83.8	0	0	226.18	0	0	63.6	86.375	0	98.2	0	0	92.875	0
0	0	0	0	0	0	0	0	0	84.857	0	0	0	0	0	0	62.5	81.2	0	0	0	124.59	89.8	86.4	84.75	76.8	117.13	84.25	0	0	112.81	0	0	0	115.42	0	92.8	0	0	239.53	0	0	0	107.93	0	90.4	0	0	83.364	0
0	87	0	0	0	70	0	0	0	89.105	0	0	0	0	78.625	0	90.4	0	0	0	0	103	101.36	105.93	76	81.25	149.36	85	0	0	144.07	0	0	0	98.143	0	98.4	0	0	251.44	0	0	59.2	91.875	0	0	0	0	73.4	0
0	91.8	0	0	0	68.071	0	0	0	91.8	72.5	0	0	0	81.2	0	85.7	0	0	0	0	106.19	71.2	131.17	60.125	70.3	131.35	76.1	0	0	139.5	0	0	0	102.08	0	91.8	0	0	257.18	0	0	58.8	91	0	0	0	0	71.625	0
0	0	0	0	0	87.417	0	0	0	76	77.375	0	0	0	67.2	0	64.714	0	0	0	0	108.56	0	137.59	0	0	114.74	71.625	0	0	138.13	0	0	0	77.6	0	0	0	0	246.61	0	0	0	97	0	0	0	0	62.375	0
0	0	0	0	0	71.375	0	0	0	64.6	61	0	0	0	0	0	65.25	0	0	0	0	107.24	0	140.5	0	0	122.12	61.125	0	0	128.94	0	0	0	83	0	0	0	0	232.68	0	0	0	100.6	0	0	0	0	0	0
0	0	0	0	61	70.4	0	0	0	0	76.625	0	0	0	0	0	0	0	0	0	0	103.67	91.5	146.57	0	0	98.071	62	0	0	123.21	0	0	0	0	0	0	0	0	247.79	0	0	0	85.25	0	0	0	0	0	0
0	0	0	78.6	47.333	72.2	0	0	0	0	75.8	0	0	0	0	0	66	0	0	0	0	99.789	80.643	134.71	0	0	99	58	0	0	114.36	0	0	0	76.375	0	0	0	0	194.83	0	0	0	0	0	0	0	0	0	0
0	79.2	0	88.6	0	63.3	0	0	0	0	65.8	0	0	0	0	0	57.2	0	0	0	0	88.222	0	125.07	0	0	123.88	78	0	0	117.46	0	0	0	85	0	0	0	0	167.71	0	0	0	0	0	0	0	0	0	0
0	118.7	0	68.154	0	77.6	0	0	0	65.3	66.455	0	0	0	0	0	0	0	0	0	0	91.737	0	133.33	0	0	155.37	0	0	0	114.42	0	0	0	88.462	0	0	0	0	184.73	0	0	0	0	0	0	0	0	0	0
0	100.6	0	0	0	0	0	0	0	78.923	57.75	0	82.75	0	0	0	0	0	0	0	0	86.812	0	151.43	0	0	178.5	82.1	0	0	97.214	0	0	0	86.1	0	0	0	0	178.19	0	0	0	0	0	0	0	0	0	0
0	77.833	0	0	0	0	0	0	0	88.214	55.2	0	68.4	0	0	0	0	0	0	0	0	104.08	73.2	155.94	0	0	177.39	91.167	0	66.8	83.2	56.6	0	0	81	0	0	0	0	184.57	0	116.6	0	0	0	0	0	0	0	0
0	96.083	0	0	0	0	0	0	66	98.929	0	0	77.625	0	0	0	0	0	0	0	0	93.769	75.375	150.85	0	0	183.63	86	0	64.4	0	67.125	0	0	0	0	0	0	0	161.21	0	106.46	57.2	0	0	0	0	0	0	0
0	99.692	0	0	0	0	0	0	59	103.86	0	0	92.733	0	0	0	0	0	0	0	0	113.31	87.625	165.53	0	0	157.67	88.375	0	0	0	66.4	0	0	0	0	0	0	0	145.88	0	98.688	77	0	0	0	0	85.5	0	0
0	113.64	0	74.4	0	0	0	0	0	108.07	0	0	102.75	0	0	0	0	0	0	0	0	113.95	0	142.69	0	0	140.72	85.533	0	0	0	64.917	0	0	0	0	0	0	0	140.69	0	123	62	0	0	0	0	104.6	0	0
0	109.23	0	65	0	0	0	0	0	119.09	0	0	87	0	0	0	0	0	0	0	0	108.59	0	163.58	0	0	135.81	101.2	0	0	0	74.083	0	0	0	0	0	0	0	0	0	116.08	85.25	0	0	0	0	107.17	0	40.125
0	120.79	0	79.875	0	0	0	0	0	107.12	0	0	98.231	0	0	0	0	0	0	0	0	123.38	0	133.42	0	0	151.08	75.417	0	0	0	69.385	0	0	0	0	0	0	0	125.9	0	102	67	0	0	0	0	101	0	41
0	122.06	0	0	0	0	0	0	0	104.05	0	0	83.357	0	0	0	0	0	0	0	0	86.5	0	102	0	0	153.07	85.2	0	0	0	71	0	0	0	0	0	0	0	135.08	0	102.8	68.182	0	0	0	0	67.6	0	0
0	112.06	0	0	0	0	0	0	0	106.4	0	0	86	75.455	0	0	0	0	0	0	0	98.833	77	109.3	0	0	159.75	104.83	0	0	0	74.455	0	0	0	0	0	0	0	142.25	0	87	63.125	0	0	0	0	95.75	0	0
0	119.88	0	0	0	0	0	0	0	93	0	0	81.4	92	0	0	0	0	0	0	0	83.938	78.2	116.5	0	0	161.37	108.18	0	0	0	63.4	0	98.5	0	0	0	0	0	137.5	0	109.45	68	0	0	0	0	85.625	0	0
0	140.17	0	0	0	0	0	0	0	95.75	0	0	0	66.8	0	0	0	0	0	0	0	75.462	0	95.692	0	0	132.14	117.29	0	0	75.625	0	0	90.727	0	0	0	0	0	148.15	0	91.6	0	0	0	0	0	83.917	0	0
0	117.38	0	0	0	0	0	0	0	82.429	0	0	0	0	0	0	0	0	0	0	0	84	0	93.875	0	0	110.33	113	0	0	87.417	0	0	95.25	0	0	0	0	0	148.47	0	90.5	0	0	0	0	0	96.9	0	0
0	106.17	0	0	0	0	0	0	0	70.643	0	0	0	0	0	0	0	0	0	0	0	61.625	0	94.6	0	0	98.1	109	0	0	84.8	0	0	0	0	0	0	0	0	140.1	0	103.42	64.583	0	0	0	0	77.375	0	0
0	104.06	0	0	0	0	0	0	0	63.333	0	0	0	0	0	0	0	0	0	0	0	53.8	0	94.8	0	0	80.5	102.56	0	0	62.9	0	0	74.2	0	0	0	0	0	139.19	0	112.88	65.8	0	0	0	0	0	0	0
0	97.455	0	77.5	0	0	0	0	0	0	0	0	0	0	0	0	0	0	0	0	0	0	0	0	0	0	0	94.059	0	0	72.6	0	0	59.625	0	0	0	0	0	134.64	0	92.8	0	0	0	0	0	0	0	0
0	82.25	0	97.8	0	0	0	0	0	0	0	0	0	0	0	0	0	0	0	0	0	0	0	0	0	0	0	98.818	0	0	0	0	0	69.9	0	0	0	0	0	121.5	0	84.8	0	0	0	0	0	0	0	0
0	89.8	0	88.2	0	0	0	0	0	0	0	0	0	0	0	0	0	0	0	0	0	0	0	0	0	0	0	75.857	0	0	0	0	0	0	0	0	0	0	0	106.08	0	0	54.3	0	0	0	0	0	0	0
0	74.083	0	87	0	0	0	0	0	0	0	0	0	0	0	0	0	0	0	0	0	0	0	0	0	0	0	70.2	0	0	0	0	0	0	0	0	0	0	0	109.25	0	90	60.2	0	0	76	0	0	0	0
0	0	0	108.21	0	0	0	0	0	0	0	0	0	0	0	0	0	0	0	0	0	53	0	105.8	0	0	0	65.625	0	0	0	0	0	0	0	0	0	0	0	104.29	0	94.75	62.6	0	0	79.6	0	0	0	0
0	69.812	0	104.06	0	0	0	0	0	0	0	0	0	0	0	0	0	0	0	0	0	62	0	99.8	0	0	0	0	0	0	0	0	89.7	0	0	0	0	0	0	101	0	0	0	0	0	76.2	0	0	0	0
0	81.125	0	143.5	0	0	0	0	0	0	0	0	0	0	0	0	0	0	0	0	0	67.8	79.2	0	0	0	0	0	0	0	0	0	96.6	0	0	0	0	0	0	85.6	0	0	0	0	0	71.125	82.75	0	0	0
0	72.8	0	138.92	0	0	0	0	0	0	0	0	0	0	0	0	0	65.375	0	0	0	65.25	67.6	0	0	0	0	0	0	0	0	0	100.5	0	0	0	0	0	0	0	0	0	0	0	48.2	94.4	82	0	0	0
0	65.2	0	137.53	0	0	0	0	0	0	0	0	0	0	0	0	0	64.8	0	0	0	74.4	86.8	0	0	0	0	0	0	0	0	0	114.33	0	0	0	0	0	0	0	0	0	0	0	47.6	0	83.692	0	0	0
0	57.8	0	124.94	0	0	0	0	65.875	0	0	0	0	0	0	0	0	87.8	0	0	0	74.3	0	0	0	0	0	0	0	0	0	0	123.73	0	0	0	0	0	0	0	0	0	0	0	0	0	100.4	0	0	0
0	0	0	122.87	0	0	0	0	73.727	0	0	0	0	0	0	0	0	68.6	0	0	0	68.875	79.3	0	0	0	0	0	0	0	0	0	112.6	0	0	0	0	0	0	0	0	0	0	0	0	0	87.786	0	0	0
0	0	0	134.31	0	0	0	0	93.833	0	0	0	0	0	0	0	0	80.214	0	0	0	0	72.333	0	0	0	0	0	0	0	0	0	113.93	0	0	0	0	0	0	0	0	0	0	0	0	0	100.13	0	0	0
0	0	0	118.67	0	0	0	0	86.4	0	0	0	0	0	0	0	0	75.4	0	0	0	0	88.667	0	0	0	0	0	0	0	0	0	106.75	0	0	0	0	0	0	0	0	0	0	0	0	0	91.562	0	0	0
0	0	0	120.41	0	0	0	0	81	0	0	0	0	0	0	0	0	0	0	0	0	65.182	108	0	0	0	0	0	0	0	0	0	110.56	0	0	0	0	0	0	118.2	0	0	0	0	0	0	76.286	76.75	0	0
0	0	0	104.6	0	0	0	0	81.5	0	0	0	0	0	0	0	0	0	0	0	0	53.6	95.5	0	0	0	0	0	0	0	0	0	103.86	0	0	0	0	0	0	101.06	0	0	0	0	0	0	91.875	59.4	0	41.25
0	0	0	120.2	0	0	0	0	0	0	0	0	0	0	0	0	0	0	0	0	0	55.4	99.421	0	0	0	0	0	0	0	0	0	130.08	0	0	0	0	0	0	109	0	0	0	0	0	0	89.333	74.6	0	32.8
0	0	0	89.133	0	0	0	0	79.2	0	0	0	0	0	0	0	0	0	0	0	0	0	109.8	0	0	0	0	0	0	0	0	0	112.17	0	0	0	0	0	0	106.09	0	0	0	0	0	0	97.4	0	0	43.4
0	0	0	82.333	0	0	0	0	69	0	0	0	0	0	0	0	0	0	0	0	0	0	113.47	0	0	0	0	0	0	0	0	0	124.53	0	0	0	0	0	0	122.86	0	0	0	0	0	0	77.273	0	0	46.4
0	0	0	79.455	0	0	0	71.875	63.25	0	0	0	0	0	0	0	0	0	0	0	0	53.8	108.13	0	0	0	0	0	0	0	0	0	111.6	0	0	0	0	0	0	113.45	0	0	0	0	0	0	70.4	0	0	35.8
0	0	0	74.8	0	0	0	79.4	64.2	0	0	0	0	0	0	0	0	0	0	0	0	48.8	101.38	66	0	0	0	0	0	0	0	60	96.167	0	0	0	0	0	0	126.93	0	0	0	0	0	0	63.4	0	0	34.875
0	0	0	54.4	0	0	0	84.4	0	0	0	0	0	0	0	0	0	0	0	0	0	65	114.35	80.867	48.625	0	0	0	0	0	0	62.727	88.182	0	0	60.2	0	0	0	152.59	0	0	0	0	0	0	0	0	0	54.5
0	0	0	0	0	0	0	86.6	72.4	0	0	0	0	0	0	0	0	0	0	0	0	60.8	115.1	91.4	63.4	0	0	0	0	0	0	59.143	102.6	0	0	44.8	0	0	0	152.5	0	0	0	0	0	0	0	0	0	56.583
0	0	0	0	0	0	0	92.6	46.6	0	0	0	0	0	0	0	0	0	0	0	0	52.5	88.813	96.75	64	0	0	0	0	0	0	58.3	96.636	0	0	0	0	0	0	139.35	0	0	0	0	0	0	0	0	0	49.923
0	0	0	0	0	0	0	70	0	0	0	0	0	0	0	0	0	0	0	0	0	81.6	93.8	84.364	0	0	0	0	0	0	0	70.5	0	0	0	0	0	0	0	161.36	0	0	0	0	0	0	0	0	0	38.2
0	0	0	0	50.625	0	0	65.889	0	0	0	0	0	0	0	0	0	0	0	0	0	0	103	0	74	0	0	0	0	0	0	68.857	81.5	0	0	0	0	0	0	158.69	0	0	0	0	0	0	0	0	0	38.375
0	68.6	0	0	57.4	0	0	0	0	0	0	0	0	0	0	0	0	0	0	0	0	63	80.25	96.417	87.917	0	0	0	0	0	0	77.7	71.8	0	0	0	0	0	0	171.57	0	0	0	0	0	0	0	0	0	0
0	63.7	0	0	0	0	0	0	0	0	0	0	0	0	0	0	0	0	0	0	0	74.2	86	93.083	0	0	0	0	0	0	0	62.471	86.4	0	0	0	0	0	0	158.82	0	0	0	0	0	0	0	0	0	0
0	64.875	0	0	0	0	0	0	0	0	0	0	0	0	0	0	0	0	0	0	0	65.769	69.4	0	0	0	0	0	0	0	0	64.625	72.5	0	0	0	0	0	0	183.75	0	0	0	0	0	0	0	0	0	0
0	0	0	0	0	0	0	0	0	0	0	0	0	0	0	0	0	83.889	0	0	0	66.875	0	0	0	0	0	0	0	0	0	80.917	0	0	0	0	0	0	0	174.89	0	0	0	0	0	0	0	0	0	0
0	0	0	0	0	0	0	0	0	0	0	0	0	0	0	0	0	89.833	0	0	0	82.294	0	0	0	0	0	0	0	0	0	62.5	0	0	0	0	91.75	0	0	184.41	0	0	0	0	0	0	0	67	0	0
0	0	0	0	0	0	0	0	0	0	0	0	0	62.8	0	0	0	86.2	0	0	0	83.882	0	0	0	0	0	0	0	0	0	63.182	0	0	0	0	99.2	0	0	183.14	0	0	0	0	0	0	0	78.909	0	0
0	0	0	0	0	0	0	0	0	0	0	0	0	59.2	0	0	0	73.2	0	0	0	92.647	0	0	0	0	0	0	0	0	0	81.333	0	0	0	0	0	0	0	166.44	0	0	0	0	0	0	0	83	0	0
0	0	0	0	0	0	0	0	0	0	0	0	0	61.25	0	0	0	0	0	0	0	98.529	0	0	0	0	0	0	0	0	0	76.944	0	0	0	0	0	0	0	162.76	0	0	0	0	0	0	0	82	0	0
0	0	0	0	0	0	0	0	0	0	0	0	0	62.9	0	0	0	0	0	0	0	114.69	0	0	0	0	0	0	0	0	0	62.857	0	0	0	0	0	0	0	170.61	0	0	0	0	0	0	0	88.25	0	0
0	0	0	0	0	0	0	0	0	0	0	0	0	0	0	0	0	0	0	0	0	99.667	0	0	0	0	0	0	0	0	0	52.75	0	0	0	0	0	0	0	171.28	0	0	0	0	0	0	0	84.538	0	0
0	0	0	0	0	0	0	0	0	0	0	0	0	0	0	0	0	0	0	0	0	85.333	0	0	0	0	0	0	0	0	0	0	0	0	0	0	0	0	0	167.53	0	0	0	0	0	0	0	77.25	0	0
0	0	0	0	0	0	0	0	0	0	0	0	0	51.2	0	0	0	0	0	0	0	82.842	0	0	0	0	0	0	0	0	0	0	0	0	0	0	0	0	0	182.11	0	0	0	0	0	0	0	0	0	0
0	0	0	0	0	0	0	0	0	0	0	0	0	55	0	0	0	0	0	0	0	91.176	0	0	0	0	0	0	0	0	0	47.2	0	0	0	0	0	0	0	210.76	0	0	0	0	0	0	0	68.5	0	0
0	59.6	0	0	0	0	0	0	0	0	0	0	0	0	0	0	0	0	0	0	0	96.2	68.375	0	0	0	0	0	0	0	0	46.375	0	0	0	0	0	0	0	199.41	0	0	0	0	0	0	0	69.6	0	0
0	69.6	0	0	0	0	0	0	0	0	0	0	0	0	0	0	0	0	0	0	0	60.389	77.6	0	0	0	0	0	0	0	0	58	0	0	0	0	0	0	0	175.06	0	0	0	0	0	0	0	57	0	0
0	73.364	0	0	0	0	0	0	0	0	0	0	0	0	0	0	0	0	0	0	0	63	83.769	0	0	0	0	0	0	0	0	64.231	0	0	0	0	0	0	0	168.77	0	0	0	0	0	0	0	0	0	0
0	75.375	0	0	0	0	0	0	0	0	0	0	0	0	0	0	0	0	0	61.846	0	0	117.6	0	0	0	0	0	0	0	0	57.2	0	0	0	0	0	0	0	158.85	0	0	0	0	0	0	0	83.062	0	0
0	0	0	0	0	0	0	0	0	0	0	0	0	0	0	92.75	0	0	0	61.6	0	0	91.25	0	0	0	0	0	0	0	0	60.375	0	0	0	0	0	0	0	154.94	0	0	0	0	0	0	0	80.5	0	0
0	0	0	0	0	0	0	0	0	0	0	0	0	0	0	124.58	0	0	0	60.6	0	0	95.333	0	0	0	0	0	0	0	0	0	0	0	0	0	0	0	0	124.62	0	0	0	0	0	0	0	0	0	0
0	0	0	0	0	0	0	0	0	0	0	0	0	0	0	111.62	0	0	0	55.2	0	0	100.58	0	0	0	0	0	0	0	0	0	0	0	0	0	0	0	0	113	0	0	0	0	0	0	0	0	0	0
0	74.875	0	0	0	0	0	0	0	58.4	0	0	0	0	0	141.2	0	0	0	0	0	0	106.94	0	0	0	0	0	0	0	0	0	0	0	0	0	0	0	0	111.75	0	0	0	0	0	0	0	0	0	0
0	61.4	0	0	0	0	0	0	0	47	0	0	0	0	0	131.2	0	0	0	0	0	0	108.19	0	0	0	0	0	0	0	0	0	0	0	0	0	0	0	0	97.8	0	0	0	0	0	0	0	0	0	0
[truncated: 164 more columns]
