# Supplementary material for: Single-particle imaging of stress-promoters induction reveals the interplay between MAPK signaling, chromatin and transcription factors
Source: Nat Commun. 2020 Jun 23;11:3171. doi: 10.1038/s41467-020-16943-w (PMC7311541; doi:10.1038/s41467-020-16943-w)
Supplement: Supplementary file 12 — Source Data [file 41467_2020_16943_MOESM12_ESM.zip › SourceData/SupFig8/SupFig8_yVW403__NaCl_0p00M_rep1_GFP_HiPix.csv]

53.45	48.2	57.95	53.3	65.5	70.3	50.4	51.6	54.95	45	63.45	59.35	43.35	92.4	42.75	69.75	58.5	44.45	42.6	62.9	62.35	73.55	53.55	69.1	60.35	53.45	57.25	71.2	54.7	62.2	43.25	47.05	60	56.6	69.35	44.9	87.9	70.2	61.65	70.65	56.1	61.3	59.25	77.1	69.45	63.2	52.95	52.8	56.55	68.75
62.55	47.05	62.6	50.2	66.9	61.45	50.6	43.6	54.85	44.85	60.5	64.05	41.05	90.25	37.75	58.85	56.25	38.15	44	57.55	61.8	65.15	43.7	62.25	54	48.5	63.05	75.5	55.4	57.35	38.85	46.75	57.35	54.5	60.35	40.75	87.35	66.1	63.7	67.45	56.95	57.6	59.4	69.05	71.9	60.3	55.25	51.3	57.55	62.6
64.25	42.8	60.1	45.6	66.45	65.6	44.1	45.95	54.5	39.85	64.1	63.45	38.9	86.65	39.95	56.6	55.9	36.4	43.7	59.55	54.2	66.65	46.95	61.2	55.15	47.75	67.25	70.1	53.7	57.65	43.1	53.6	63.45	49.4	66.3	42.95	91.45	67.45	63	70.35	56.75	54.5	62.75	74.85	66.9	55.5	52	53.1	57.85	61.45
64.2	46.6	62.9	44.65	70.2	64.8	41.05	52.9	51.65	42.2	60.25	69.1	37.05	83.05	38.85	69	55.6	32.1	45.25	61.75	59.4	69.2	46.35	68.15	54.65	54.6	58.85	69.8	56.25	56.75	39.45	50.45	52	46	65.25	41.2	79	60.4	68.3	66.8	56.25	53.7	69.55	68.65	59.25	61.85	64.2	53.4	55.65	55.5
62.05	40.7	59.1	44.05	59.9	65.15	47.35	45.3	51.9	41.15	62.9	54.4	42.9	92.4	36.8	63.2	57.25	36.7	43.45	64.75	59.45	60.45	53	72.85	44.15	49.65	52.15	77.8	61	58.55	41.05	51.4	55.3	50.05	65.8	46.65	85.25	66.8	58.65	64.4	54.25	55.2	60.3	105.25	59.85	56.5	50.55	59.4	71.05	55.5
63.6	50.15	55.6	53.95	55.55	67.25	45.45	45.45	48.9	45.2	59.4	52	40.65	87.45	34.9	62.25	55.3	36.7	40.25	66.95	60.15	63.5	53.2	74.85	42.55	50.05	57.9	75.85	58.85	48.2	38.25	47.8	51.2	44.65	67.75	42.8	83.95	73.85	57.8	68.45	60.3	46.8	57.65	103.65	67	59.35	56.5	55.7	60.65	54.75
64.5	48.05	57.35	50.15	61.4	68.8	50.75	45.2	52.65	43.95	57.55	51.45	42.2	87.75	40.7	61	56.65	36.1	35.05	67.05	52.65	60.15	48.45	71.3	39.6	49.6	60.85	73.25	58.7	48.7	42.25	49.45	55.45	52.5	65.8	43.25	82.45	73.35	56.7	66.4	56.8	51.85	55.6	101.05	63.6	59.35	51.5	54.1	63.9	53.1
57.15	49.05	60.55	43.95	55.6	63.25	47.05	43.65	51.6	41	65.7	51.25	43.55	88.2	35.4	68.1	58	36.55	34.15	62	51.1	60.75	50.6	76.9	32.15	50.1	54.85	70.2	52.7	47.55	43.55	50.5	51.25	50	62.35	41.25	83.35	67	56.95	65.85	57.55	44.15	56.4	110.1	62.55	62.6	49.85	59.55	63.65	53.25
61.75	41.75	57.2	44.75	62.7	64.85	42	47.4	49.2	41.6	60.5	46.95	37.15	86.95	36.75	57.1	59.95	39.1	38.75	58.4	49.75	59.2	51.5	71.95	38.9	48.7	73.45	67.2	57.85	39.9	44.6	57.15	57	53.2	63.7	33	84.65	71.2	50.45	67.6	64.3	44.3	59.55	107.65	63.1	57.25	49.7	50.4	55.85	52.3
55.9	47.75	59.1	45.25	60.15	60.6	47.05	46.45	50.4	43.1	60.65	43.8	40.05	90.1	37.15	60.2	53.65	41.25	41.1	60.7	59.05	56.25	47.45	76.15	33.95	44.45	68.5	71.15	54.9	41.05	37.05	61.35	55.8	55.45	62.1	43.6	77.7	70.8	48.1	62.75	59.65	46.25	64.9	105.75	59.4	57.6	51.5	49.6	60.2	53.15
53.2	49.65	59.4	42.8	58.1	62.05	46.75	46.45	49.85	44.65	59.7	50.45	42	85.45	35.85	62.15	51.2	37.2	38.4	56.95	55.7	62.2	51.75	77.1	35.25	48.9	64.5	69.3	56.55	46.05	45.7	57.95	57.95	50.6	58.3	38	75.85	66.2	50.1	60.15	55.7	45.5	57.75	106.55	55.6	54.55	48.95	48.6	59.25	53.95
62.85	49.55	52.95	46.85	57.4	62.85	46.95	50.7	51.7	40.55	58.85	50.55	41.85	89.8	33.6	61.45	46.5	37.65	35.5	60.35	55.85	58.8	51.55	77.75	36.05	50.7	72.75	61.4	52.6	44.8	38.8	57.95	57.65	52.2	54.35	33.3	79.25	70.65	59.5	58.6	56	46.6	57.4	106.4	57.95	57.55	47.8	51.95	55.75	49.65
56.85	48.85	54.8	47.5	55.4	68.7	48.05	50.15	49.05	43.95	58.85	44	40	88.2	35.85	61.6	50.05	37.3	41.05	55.65	59.2	58.1	45.1	73.65	34.15	50.85	76.35	63.7	53.55	53.5	38.5	56.25	58.35	51.95	57.7	33.95	75.85	71.35	61.85	54.5	59.45	49.85	55.9	69.95	61	54.35	38.95	52.85	52.1	49.15
57.95	50.7	54.9	39.95	55.75	62.25	49	49.6	46.35	43.1	62.65	49.65	44.85	86.1	36.95	65.85	52.15	37.1	42.5	59.9	53.9	65.7	49.45	77.25	31.8	46.2	62.95	66.65	50.8	50	43.85	58	55.95	49.6	56.15	39.35	72.15	70.45	59.8	59.15	55.75	50.2	52.6	73.8	58.75	49	43.25	51.25	52.25	51.45
48.1	40.55	52.85	38.85	62.3	60.2	45.55	53.95	47.9	38.6	59.9	48.5	47.9	88.9	32.6	65.55	53.1	41.95	41.4	60.05	59.05	67.1	52.35	69.55	33.85	48.65	69.65	65.95	52.25	49.15	40.95	56.6	56.3	50.35	57.85	36.55	74.75	60.8	52.45	54.1	58	48.65	52.85	78.65	64.05	50.85	39.9	51.4	54.95	52.3
54.8	45.65	55.25	46.6	63.6	67	49.25	52.6	45.75	44.45	58.15	51	43.85	85.85	36.05	62.8	55.35	42.65	43.2	60.05	65.3	58.7	46.8	71.1	29.7	50.1	63.65	68.75	59.8	47.55	41.25	57.85	51.7	51.7	57.8	34.3	82.45	70.2	50.7	56.65	58.15	51	49.1	80.15	60.3	52.5	39.15	53.7	54.9	54.4
50.8	46.85	54.7	41.85	60.85	58.25	47.5	45.3	52.05	41.15	55.65	59	48.7	86.25	34.6	63.85	58.65	38.2	42.55	56.9	61.85	63.5	47.85	71.95	32.05	51.35	68.6	65.7	52.8	42	40.7	66.05	58.1	51.25	59	38.35	80.05	72.1	56.6	56.2	55.85	45.6	54.9	74.2	73.95	52.1	45	52.2	56.1	53.95
49.85	52.7	55.95	45.1	56.9	67.3	52.5	47.85	49.6	49.2	53.9	59.45	42.1	83.3	33.7	68.2	53.1	38	41.1	58.05	61.3	61.95	48.95	78.8	32.05	44.95	65.35	62.4	55.1	48.45	41.7	58.6	51.2	53.95	56.1	41.3	85.35	68.75	55.85	50.95	57.7	45.15	50	80.3	75.2	51.3	41.6	52.7	53.6	49.05
51.1	54.85	54.35	45.55	58.25	61.6	51.65	49.2	48.6	46.95	57	61.6	42.15	79.75	36.4	67.6	55.8	37.9	43.15	55.85	66.65	61.95	49.15	73.45	34.7	50.5	72.1	59.25	50.6	46.9	38.4	56.05	53.95	53.15	61.1	32.65	79.15	64.85	59.8	48.8	54.75	44.55	50.55	78.55	70.1	47.75	41.5	57.25	51.2	49.6
48.05	58.8	51.05	41.1	52.95	64.25	49.4	44.95	52.2	46.15	56.7	63.2	43	83.4	38.45	69	56.1	38.85	41.45	61.55	65.15	69.1	48.5	72.15	30.8	53.3	70.4	65.15	51.35	51.65	37.3	59.8	54.55	52.5	54	36.6	79.65	64.2	58.3	52.9	57.55	45.1	47.6	76.15	73.55	47.5	45.15	57.2	54.25	49.9
52.85	57.2	47.65	36	59.4	63.35	49.3	47	51.9	44	53.35	62.35	40.45	79.35	31.8	65.6	57.6	44.35	43.5	58.9	73.25	63.85	46.85	69.65	33.6	52.6	74.9	63.05	53.4	51.35	40.2	62.45	51.6	48.4	68.55	38.1	80.1	62.15	66.15	49.55	66.2	47.15	58.3	77.15	72.2	48.1	39.8	55.4	50.85	53.65
58.9	56.95	45.6	35.2	62.1	66.3	52.75	50.9	50.5	44.75	53.4	61.35	41.8	81.8	33.1	67.1	57.05	50.3	42.3	52.85	66.05	66.25	50.5	74.8	29.25	50	73.5	66.65	51.7	48.7	36.35	58.35	56.85	51.15	61.4	43.15	80.5	64.4	53.1	56.4	64.25	44.85	55.1	79.95	74.05	50.95	41.05	52.8	51.25	46.4
54.45	58.4	47.1	37.75	63.45	68.65	51.1	52.35	50.6	47.75	52.45	53.1	43.95	76.3	37.55	68.6	62.05	47.5	37.55	56.9	63.45	63.55	49.85	75.15	35.6	53.3	80.85	63.95	51.55	46.6	40.25	57.75	53.05	54.9	57.9	41.45	80.55	71.35	54.85	61.15	62.4	49.65	56.95	79.2	69.6	50.6	41.8	52.6	52.7	47.2
55.5	60.35	50.7	39.1	63.6	62.8	54.3	47.05	52.95	44.25	59.65	50.3	38.55	81.35	34.05	67.55	59.6	44.6	41.25	55.15	66.9	59.35	49.7	74.9	34.65	51.8	83.4	66.25	50.35	52.2	40.2	58.1	56.1	53.1	57.15	35.55	78.95	70.1	61	58.7	61.2	45.4	60.65	77.45	69.2	53.85	44.1	53.6	48	46.45
57.85	50.3	53.5	48.55	55.75	66.4	49.95	51.6	50.45	43.05	59.5	46.25	42.5	83.75	36.8	71.5	50.15	34.9	45.75	59	67.75	60.4	50.25	77.35	33.5	50.9	86.1	64.4	54.55	48.55	39.75	52.6	51.75	46.1	53.15	34.35	80.9	71.75	53.95	66.95	62.6	48.15	59.55	77.55	76.1	54.85	43.95	51.75	47.4	47.3
52.8	48.7	46.75	43.2	61.95	61.95	51.1	48.2	50.45	38.1	56	50.3	42.2	82.25	33.55	70.5	49.5	37.35	42.95	64.25	69.7	63.15	53.75	76.85	33.55	48.3	82.55	65.8	49.45	46.3	40.3	56.1	49.5	49.1	60.45	37.1	82.55	69.7	52.2	60.7	58.65	48.5	56.85	74.05	70.25	45.25	47.7	49.25	52.6	49
52.5	52.25	53.65	50.1	63.95	60.15	49.75	47.95	50.65	44.35	60.25	49.95	42.2	81.2	33.95	68.7	47.75	34.7	41.8	52.25	71.75	63.9	48.4	78.8	27.75	49.2	76.2	65.35	54.65	46.9	38.05	58.35	49.9	47.05	55.9	38.25	78.25	72.45	53.6	61.55	59.6	47.8	56.9	72.15	67	52.75	46.1	49.55	46.95	48
52.25	51.7	50.85	41.95	57	55.45	45.6	44.95	49.3	43.55	59.3	49.6	45.55	82.5	35.6	73.35	50.75	36.1	43.7	58.4	67.55	63.5	49.35	73.25	42.9	50.5	80.35	68.65	47.6	41.7	38.25	56.15	53.9	50.75	55	40.1	76	71.95	48.5	54.4	54.05	46.95	57.8	75.1	68.85	53.35	49.75	50.3	50.95	53.3
54.4	60.15	54.15	48.25	68.75	63.9	57.3	46.25	54.85	45.25	59.2	55.35	34.35	75.2	34.05	69.2	52.6	46.65	44.95	55.2	70	60.9	50.2	79.45	40.65	51.7	85.7	67.15	50.55	39.95	35.65	60.4	52.2	48.25	56.85	39.8	84	68.25	53.2	53.5	53.85	48.85	62.6	77.4	67.7	55.05	44.9	54.05	44.4	50.45
56.75	55.2	50.05	54.5	67.75	63.05	54.25	42.45	50.3	44.65	56.85	50.75	38.3	75.25	40.8	67	53.25	45.3	39.45	49	71.8	59.65	49.1	67.2	46.95	49.7	75.65	64.35	47.8	41.9	38.35	58.8	49.55	51.1	49.85	35.8	83.95	66.75	55.3	55.6	57.75	47.7	62.05	77.65	73.25	49.7	45.4	54.15	44.05	51.9
42.3	56.5	53.3	52.15	70.55	65.4	57.65	40.55	51.7	48.25	59.75	53	37.4	75.9	40.9	71.4	48.75	45.05	39.35	50.05	69.95	60.1	50.9	73.7	44.2	50.6	72.7	65.45	48.35	42.35	39.7	59.45	55.7	50.15	51.1	36	83.35	73.15	60.75	60.45	56.3	50.55	60.85	80.45	74.1	52.55	44.15	56.35	41.7	45.9
51.95	58.8	50.85	50.45	69.1	68.65	53.15	44.25	56.45	47.35	63.3	54.6	32.25	74.9	36.2	73.45	51.3	43.7	40.6	50.3	75.1	61.55	48.7	73.15	40.4	49.15	73.5	59.8	48.85	41.9	38.35	60	46.15	50.9	56.8	34.75	84.05	74	60.25	59.5	56.8	50.3	57.65	76.65	68.65	50.4	44.8	51.25	48.1	50.9
51.65	57.85	55.4	43.7	68.75	62.05	51.3	37.6	49	46.1	57.3	45.95	38.45	82.95	36.9	68.85	55.5	37.25	40.7	51.1	78.5	62	55.15	73.65	44.7	45.6	78.75	63.75	48.35	45.15	35.8	56.75	46.9	46.4	62.55	38.25	83.7	70.6	51.75	53.95	58.35	48.7	53.65	75.2	61.4	51.05	40.65	53.8	53.45	49.05
51.05	58.8	50.55	50.9	65.15	64.75	49.5	39.75	52.6	41.25	56.55	51	42.3	85.05	36.15	66.05	55.35	37.9	41	50.85	78.25	56	51.8	74.55	42.7	42.45	72.65	68.3	44.15	42.4	37.85	59.4	52.35	49.35	57.75	34.25	85.3	77.25	58.3	56.7	62.5	47.3	58.95	70.75	67.3	56.8	42.95	53.75	51.65	50.7
37.5	55.05	51	46.25	69.85	62.85	50.45	36.3	50.9	43.5	57.3	52.05	40.55	83.2	40.5	71.85	59	38.35	36.25	53.15	66.75	58.8	49.4	71.6	43.15	41.25	69.6	61.55	50.7	39.95	37.85	64.2	54.95	44.4	59.3	34.9	79.35	74.3	53.3	50.1	63.55	51.75	54.6	74.25	78.55	52.55	38.6	55.25	47.05	48.95
45.9	57.85	52.45	49.9	67.5	62.2	49.45	38.65	55.45	41.1	55.25	46.45	41.2	85.4	41.15	68.8	54.95	36.2	41.75	57.15	72.7	58.45	48.25	76.1	50.45	46.4	73.8	65.65	46.6	44.1	35.15	66.7	52.4	45.9	61.65	34.7	84.2	72.1	53.75	53.15	64.25	52.5	63.65	72.05	65.8	49.9	40.55	50.8	50.35	45.6
48.65	54.25	50.4	55.8	65.05	73.2	48.3	41.7	51.35	41.05	57.05	58.1	36.55	80.7	42.2	73.75	55.75	45.3	40.95	54.5	73.5	54.5	47.7	70.65	45.75	44.05	69.5	60.6	48.9	42.05	35.95	58.55	50.4	47.35	58.65	34.75	84.35	78.05	52.2	51.65	65.75	52.75	59.7	71.5	73	51.7	37.4	52.8	50.6	49.6
48.4	51.25	54.7	50.45	62.65	72.95	49.75	44.95	50.35	38.95	57.45	60.1	31.55	81.7	42.6	74.95	48.75	47.2	38.35	57.8	70.15	58.6	46.2	74.75	39.9	45.35	71.85	65.5	47.6	42.45	33.35	60.25	47.25	45.8	70.8	38.45	77.35	76.05	57.2	52.3	60.45	51.25	59.7	71.1	64.2	50.25	39.45	52	50.35	53.35
44.15	50.45	52	48.4	66.4	66.6	49.8	47.85	58	36.35	63.65	60.5	31.9	82.9	35.85	76.65	56.9	44.05	43.6	63	73.7	59.65	44.65	71.4	40.9	43	76.5	63.35	46.9	42.05	34.8	57.3	56.95	49.7	62.85	42.4	75.75	71.65	56.55	47.85	59.8	47.9	55.3	73.25	65.55	48.8	39.6	51.75	46.1	53.8
40.75	52.3	51.55	57.1	69.95	66.65	51.15	43.4	48.75	42.45	60.15	56.8	31.85	84.9	38.2	79.2	52.25	50.25	43.9	56.05	76.65	58	47.95	74.65	43.35	43.5	66.3	68	51.8	43.65	34.65	50.7	52	47.95	63.95	36.35	81.2	73.35	55	52.6	64.65	47.8	55	71.1	66.3	51.35	35	51.95	49.1	45.35
44.75	51.25	50.6	46.9	58	65.6	57.05	45.1	48.1	39.75	61.35	53.45	37.65	82.2	36.05	66.55	54.45	45.05	41.05	58.55	79.2	53.75	47.6	76.15	40.15	46.3	73.45	61.25	49	42	33.95	54.1	50.2	47.5	62.35	44.25	80.15	77.4	54.1	46.95	61.85	51.25	56.5	78.95	66.05	55.75	46.15	49.1	52	51.35
43.3	50.35	53.1	52.15	61	66.1	55.25	44.65	56.2	44	63.75	50.95	37.95	81.3	42.05	69.8	54.6	40.85	43.75	49.3	75.8	55.15	50.75	76.85	43.8	42.25	66.75	69.1	45.2	44.15	36.8	58.15	52.05	46.1	60.55	42.15	80.6	73.7	56.3	44.3	66.3	50.3	48.6	71.35	68.6	52.15	43.85	48.55	55.8	49.05
46.1	52.75	52.55	55	61	66.8	53	48	50.1	45.15	62.9	48.5	41.35	67.55	40	69.45	55.2	44	43.15	53.05	76.3	57.85	49.45	73.65	44.6	44	59.7	62.7	46	44.4	35.7	52.05	54.1	53	61.4	40.75	83.05	74.85	55.75	46	65.05	45.9	50.7	78	72.05	52.6	44.8	52.85	57.5	46
50.15	47.35	52.45	52.7	62.2	60.85	54.65	43.95	52.05	41.4	62.15	40.35	39.7	71.75	36.85	69.9	57.45	44.3	38.45	47.6	81.15	60.6	46.5	74.1	42	44.35	67.35	62.05	43.3	46.3	38	56.85	47.15	49.35	62.3	43.75	77.85	71.9	52.2	42.95	62.05	49	55.5	79.35	66.75	52.25	44.1	50.95	56.75	46.3
46.35	49.8	50.15	52.65	51.9	65.8	49	46.75	53.65	46.35	53.45	47.25	37.55	72.75	39	71.6	52.75	41.9	42.4	48.85	77.4	53.1	49.55	72.8	43.3	41.35	64.15	62.8	45.95	45.3	36.2	58.35	54.55	46.6	61.55	40.85	80.55	76.3	53.5	39.9	62.4	45.55	55.8	73	68.75	49.75	46.1	50.45	50	46.5
55.15	50.5	52.15	53.75	59.65	61.4	49.75	45.3	53.55	42	55.8	43.6	41.2	71.95	33.85	65.75	55.55	43.05	42.35	58.55	76.15	50.8	49	73.15	48.35	43.55	67.1	62.4	48.6	47.2	34	50.9	52.05	47.65	59.5	42.15	82.35	78.05	52.55	40.6	62.2	48.05	55.1	70.4	67.15	52.6	40.8	54.5	58.7	45.5
47.8	48.05	52.25	49.6	54.4	64.75	47.3	42.9	49.05	39.85	57	46.25	40.8	71.55	36.9	67.65	53.5	48.75	41.75	56.9	74.85	54.25	52.9	69.75	44.85	44.65	66.1	63.15	43.1	41.85	37.1	50.15	48.15	48.35	67.15	44.2	79.45	75.25	51.65	43.85	60.45	45.9	55.75	69.1	66.55	51.1	43.85	56.65	54.45	49.1
52.8	46.8	52.7	53.3	59.1	62.4	52	45.8	51.15	40.95	57.75	44.5	42.75	67.45	35.9	69.95	53.35	41	41.35	53.7	84.25	50.35	50.45	71.05	41.9	46.95	66	59.65	53.95	44.65	33.6	55.4	50.2	51.75	63.2	40.35	79.4	82.15	52.3	44	64.55	46.8	48.85	72.15	64.6	53.1	41.1	59.05	55.05	49.3
53.45	51.35	54.9	52.3	53.2	68.55	49.65	40.85	49	43.15	57.6	46.4	40.35	66.05	36.4	64.15	53.1	32.4	38.6	58.55	75.05	56.15	47	76.45	40.8	50.6	59.05	61.75	46.1	45.6	31.35	57.05	51.6	46.3	57.2	40.65	78.55	78.85	53.75	44.2	62.95	42.9	53.8	70.9	59.85	56.9	37.05	53.85	55	47.85
47.15	49.2	51.55	48.35	56.8	61.25	48.4	41.55	53.6	42.9	58.95	45.05	38.8	67.45	35	66.4	50.05	31.85	45.15	54.35	77.9	52.9	49	73.35	40.95	48.25	62.15	60.7	47.95	47.1	31.45	57.6	54	44.75	60.4	45.5	77.75	77.55	56.25	44	62.1	44.95	53	69.4	66.6	58.1	35.8	54.6	55.45	44.6
51.55	50.85	51.5	50.45	55.85	58.05	49.1	42.95	51.15	36.1	55.75	43.1	38.3	65.7	31.3	65.2	52.5	34.5	38.75	58	76.4	57.95	45.1	70.4	44.45	49.65	60.4	63.05	46.2	42.65	33.25	56.4	46.9	41.65	61.55	42.75	72.75	70.35	57.85	43.6	59.15	44.85	51.25	67.9	58.15	51.1	37.35	55.45	53.2	48.7
50.7	47.15	57.95	51.6	53.2	58.9	48.55	39.1	52.7	38.75	56.3	42.05	39.45	71.25	30.75	62.2	47.4	33.05	39.65	54.25	79.1	54.2	48.8	71.05	47.25	49.4	59.55	62.25	48.3	45.75	34.6	58.05	52.2	47.4	59.95	44.5	74.75	70.15	57.65	38.45	59.3	41.85	46.8	68.7	53.3	51.55	39.95	50.45	51.75	49.15
51.6	47.95	58.45	57.3	55.45	58.3	45.45	42.55	52.15	41.35	60.35	46.75	42.55	70.1	33.95	65	50.35	40.35	44.05	56.05	81.9	47.05	47.95	67.45	47.55	50.4	65.9	62	45.15	43.25	35.9	59.05	50.15	46.7	61.9	44.3	71.35	74.75	50.45	40	59.35	45.9	47.1	69.15	56.5	51.3	38.5	51.45	52.4	46.35
45.7	37.7	53.85	55.8	56.65	64.05	43.65	39.95	48.45	40.5	55.45	43.65	39.5	61.75	31.1	64.3	50.75	42	39.85	56.6	78.75	52.2	47.05	66	47.4	49.3	67.5	63.25	44.3	40.05	36.45	61.2	49.85	48.9	58.3	42.75	77.85	73.05	55.1	31.5	61.7	45.3	50.45	63.5	55.95	52.6	37.55	51.95	56.15	47.25
49.15	42.95	49.65	54.6	54.05	57.35	49.9	41.2	52.55	38.05	54.85	44.75	45.95	63.55	33.1	64.6	49.75	43.55	38.8	54.45	81.1	49.4	46.05	72.4	46.2	57.25	68.25	56.7	47.5	46.15	33.05	58.05	55.3	43.85	59.25	42.85	75.2	75.9	52.25	32.7	62.35	46.8	52.9	68.15	56.35	50.35	41.25	49.85	48.95	48.45
45.7	38.7	50.75	49.75	55.6	56.7	46.2	43.15	51.75	42.05	54	44.25	43.85	65.15	34.2	68.1	55.3	42.95	38.45	56.35	84.9	48.85	43.15	69.4	45.1	50.85	65.15	61.8	50.45	43.9	30.85	54.2	47.25	46.4	57.65	41.95	79.6	75.55	55.2	30.95	59.55	45.25	51.35	69.7	61.4	51.95	40.4	51.8	44.3	43.9
45	42.25	48.4	53.8	53.55	57.8	47.15	42.8	53.5	40.2	53.4	50	38.25	67.35	34.95	61.8	51.75	42.2	41.85	53.7	81	47.9	44.4	78	43.15	52.35	63.4	60.1	46.15	40.85	33.35	58.35	50.45	39.75	54.75	39.6	69.2	72.95	56.3	38.55	58.35	41.95	51.25	65.8	58.8	51.9	43.45	49.35	44.2	43.95
47.65	34.65	43.5	50.85	52.15	60.45	46.85	40.25	51	39.25	54.7	46.4	40.6	74.6	36.6	64.95	53.65	40.3	43.05	55.55	81.3	49.35	43.2	72.3	43.65	52.05	66.85	68.3	46.5	44.15	32.05	58.75	53.3	43.45	54.55	38.25	72.75	72.45	51.95	34.35	54.3	40.8	50.25	59.95	52.6	51.2	46.35	52.75	45.6	42.6
48.4	32.1	49.25	53	51.15	59.7	49.8	35.5	53.65	38.55	57.45	46.05	40.4	68.4	35.1	65.05	50.8	40.85	40.15	50.6	82.95	46.95	42.95	73.3	47.25	55.9	66.2	57.95	41	44.85	31.45	54.7	52.25	41.5	54.6	44.7	69.45	70.05	52.85	37.25	56.95	44.05	53.1	65.75	63.2	49.3	45	50.75	54.35	43.1
49.6	31.15	55.4	45.1	50	57.45	47.35	39.5	50.95	42.5	54.6	44.85	42.45	69	32.3	66.15	44.95	43.95	40.25	54.35	79	45.2	42.45	66.35	46.35	52.2	65.9	59.75	39.3	44.7	30.25	55.3	48.55	40.35	56.4	41.1	70.8	74.9	56.95	32.15	56.55	44.15	54.05	65.95	54.45	52.95	44.75	52.5	50.1	43.75
47.6	38.55	44.45	51.45	54.75	59.5	44.55	39.85	49.05	43.3	54.45	39.2	40.25	66.75	32.3	65.4	53.4	36.05	39.15	50.2	80.05	52.15	44.25	72.45	46.95	51.15	58.55	58.1	45	45.6	31.3	57.5	47.15	38.75	55.45	39.05	75.05	79.2	54.1	23.45	69.8	38.8	51.85	63.3	60.75	51.85	39.55	50.55	48.9	41.1
47.6	36.65	51.7	46.3	53.35	57.1	48.7	34.9	48.7	40.3	56.35	41.7	37.1	63.2	31.65	58.75	51.7	43.05	39.2	46	84.1	48.45	40.9	73.05	44.35	50.95	57.95	61.25	41.95	42.1	29.6	52.45	51	41.15	56.2	36.7	72.9	76.8	56.9	34	68.15	41.7	56.35	63.8	58.8	51.55	38.45	48.75	46.2	41.8
47	37.65	47.3	48.4	58.15	53.05	44.45	39.25	52.5	40.45	59.75	43.95	38.4	63.75	33.7	63.8	46	38.3	38.5	49.9	74.6	47.4	43.65	68.8	45.8	50.5	62.05	60.45	47.9	40.45	28.6	54.8	49.4	44.05	56.45	38.9	71.8	75.1	51.05	31.9	67.5	40.4	47.85	64.05	60.05	52.75	44.15	49.4	52.8	43.95
47.7	42.1	53.65	50.05	54.35	57.05	50.6	39.75	51.75	36.6	56.05	38.85	40.3	62.05	32.75	63.65	49.9	36.95	39.85	45.75	69.3	45.45	45.7	67.8	48.1	50.3	59.15	61.1	49.9	37.3	30.2	56.7	49.2	41.35	52.15	39.35	75.15	73.25	50	44.15	63.95	41.6	39.95	65.1	64.5	54.25	37.8	52.05	53.45	41.75
49.9	42.65	48.95	43.9	54.65	56.95	45.75	37.45	50.4	37.95	53.3	40	41.4	67.1	32.65	56.2	50.4	36.55	40.45	42.05	62.85	40.55	42.25	66.9	43.2	51.2	62.75	58.55	49	42.3	33.9	54.25	48.75	42.95	54.05	43.3	70.05	81.2	50.8	58.35	64.15	41.1	48.4	63.45	63.95	53.05	39.95	49.05	47.45	40.85
45.1	45.3	48.55	50.35	54.45	55.3	48.25	34.7	48.25	37.8	58.2	38.9	39.45	68.85	30.75	60.05	50.4	39.55	38.9	36.2	66.55	48.1	41.35	69.5	47.75	52.55	58.55	65.4	43.4	44.2	30.05	53.85	49.65	38.55	48.5	36.55	70.3	75.55	50.3	60.85	58.15	42.3	44.4	62.7	64	56.1	33.7	46.6	47.6	40.1
50	42.05	50.85	46.5	57.85	48.15	45.75	38.15	47.45	40	54.65	39.45	36.8	64.3	32.9	58.95	51.7	38.3	39.7	37.75	63.9	48.3	44.05	69.7	51.05	50.8	63.45	61.1	40.15	47.45	30.6	52.05	47.05	40.15	56.1	40.05	66.55	68.85	52.95	53.8	60.1	38.25	44.95	58.9	58.9	52.4	40.85	49.7	61.5	40.95
45.45	43.85	43.6	48.5	61.7	52.45	44.6	36.25	44.65	36.25	51.8	38.4	38.5	66.6	31.85	54.65	47.7	37.5	40.2	36.2	61.1	44.3	42.7	62.45	43.2	50	63.9	58.5	41.7	44.8	30.55	56.05	48.25	37.95	51.6	38	64.5	74.3	49.95	55	61.8	40.45	45.1	61.3	58.5	53.45	41.45	49.75	55.9	45.25
43.35	43.35	45.3	54.45	57.2	55.05	43.55	36.95	53.05	41.85	53.25	37.8	40.05	60.85	35.25	59.55	50.25	40.25	38	49.15	61.1	41.55	43.8	62.4	39.85	50.85	59.6	57.3	44.15	46.55	31.45	56.35	41.2	40.15	45.95	46.05	77.85	76	49.25	31.2	49.35	41.4	48.25	62.25	48.75	55.5	36.75	48.8	50.4	37
41.9	41.05	48.1	46.5	56.9	56.05	45.35	37.25	46.5	38.3	50.15	40.9	34.85	61.5	30.65	59.35	53.85	39.1	40.45	46.9	67.85	44.15	39.5	63.9	43.2	50.85	57.65	60.45	44.35	52.7	29.65	54.35	43.3	39.35	51.85	48.6	73.2	73.75	49.45	34.05	50.55	43.25	44.35	59.05	52.1	56.25	37.2	44.65	47.8	39.45
45.7	42.65	46.5	47.8	60.8	53.05	45.7	41.15	48.05	45.9	53.15	40.75	33.55	61.5	32.85	60.2	51.55	39.3	39.05	45.15	62.6	44.5	40.35	60.1	37.4	48.25	63.7	53.6	46.15	51	30.1	52.75	44.15	40.35	45.55	48.5	75.6	70	51.15	50.85	51.65	41.65	45.8	60.15	55.75	57.45	40	44.5	49.6	43.85
44.55	42.15	48.9	49.8	58.6	54.25	49.35	37.75	47.9	36.75	52.95	43.1	33.35	55.85	30.1	59.95	48.15	39.7	39.95	44.25	64.15	43.5	40.7	67.4	39.65	47.35	54.95	61	42.45	53.25	27.95	53.85	45.2	37.45	49.8	47.55	76.65	67.9	50.9	47.35	50.25	37.2	44.7	59.2	52.65	53.45	41.1	45.95	51.65	40.5
47.75	45.45	49	47	62.95	54.6	46.7	36.55	46.5	38.25	48.95	40.1	35.95	54.95	39.25	60.45	52.3	36.9	38.15	41.3	60.2	29.2	39.5	66.7	41	50.65	64.1	53	50.1	53.55	30.35	56.65	45.65	39.6	49.7	33.25	66.8	72.65	51.35	47.9	51.1	40.2	41.4	58.1	57.15	53.3	43.9	45.05	53.6	40.8
48.1	42.3	42.4	47.85	57.05	53.75	44.4	35.35	50	37.25	53.15	40.4	37.1	61	31.6	61.25	53	39.35	39.55	37.75	55	28.25	40.8	67.3	44.05	51.8	58.75	55.25	44.4	56.9	29.05	51.9	45.25	39.45	51.25	37.65	68.2	71.1	49.2	50.25	54.6	41.05	41.3	54.3	60.15	52.2	42.9	49.5	44.15	41.15
52.7	40.4	43.45	45.65	50.7	55.45	46.2	38.55	47.7	36.1	50.95	44.25	36.6	58.05	32.65	67.75	48	38.15	40.7	34.15	57.1	33.15	39.6	65.7	43.8	49.6	63	57.15	48.7	53.25	30.75	50	46.9	36.6	44.6	44	69.05	70.3	47.5	41.6	47.3	39.3	43.8	58.05	61.95	50.7	38.45	45.75	40.75	39.4
51.15	39.55	47.8	45.9	48.5	58.85	41.5	33.75	49.2	33.45	47.2	40.2	34.05	56.4	30.9	67.6	50.1	41.1	37.45	36.4	60.95	27.65	46.35	61.1	42.6	47.05	68.75	59.9	45.5	53.05	27.95	51.25	47.9	35.45	57.1	38.1	65.55	68	50.35	45	55.05	41.45	40.9	56.45	62.45	54.35	41.05	45.6	43.1	42.9
48.15	39.4	45.75	49.7	56.3	54.35	47.25	38.85	52.3	45.35	50.1	32.2	35.7	60.4	35.45	66.1	48.85	35.55	37.2	36.7	59.55	28.15	43.4	64.55	40.6	57.35	67.55	61.85	47.3	53.45	28.1	51.4	47.75	40.9	51.45	32.4	71.45	66.5	51.45	53.35	52.75	37.45	45.3	55.25	58.25	54.1	42.35	40.35	56	40.35
54	44.05	43.65	47.95	53.3	53.9	44.8	35.85	45.55	36.4	52.7	34.05	33.5	64.25	30.8	62.55	47.3	37.75	39.4	32.45	58.45	29.6	41.8	64.3	45.55	59	63	61.75	46.4	53.65	25.9	52.5	44.75	38.15	56.2	35.35	71.15	67.65	49.4	51.35	51	37.8	49.25	56.8	56.3	53.3	40.05	39.45	50.5	41.2
51.5	46.05	46.45	48.85	55.8	52.4	46.85	34.65	44.95	37.15	49.55	33.3	36.5	65.7	31.65	55.55	44.55	34.1	40.5	36.15	61.95	29.4	42.75	59.15	41.35	57.55	64.6	58.4	48.85	51.75	30.7	51.85	43.9	38.25	53.9	37.25	71.3	70.95	45.15	55.3	51.05	37.6	46.25	53.3	55.55	50.2	41.55	46.8	52.3	40.2
50.2	44.35	45.1	48.25	55.85	49.45	43.3	38.3	43.05	36.1	50	37.55	34.75	66	33.7	61.55	45.05	35	39.65	37.25	58	24.3	42.95	60.95	43.2	56.2	64.75	59.25	48.1	53	30.25	52.95	47.75	40.4	49.3	37	71.45	74	46.5	54.4	51.5	38.95	51.2	52.85	61.5	50.9	41.55	44.05	50.3	41
52.75	44.3	45.8	46.7	51.55	55.95	45.95	38.5	45.7	31.75	49.75	37.55	31.35	61.7	32.65	53	48.35	32.95	37.75	36.55	59.85	33.3	44.85	61.7	41.4	55.75	64.95	56.9	47.1	52.35	25.05	48.65	44.65	37.9	50.95	35.95	72.3	75.5	45.25	49.3	54.95	36.6	50.2	57.4	60.15	52.3	38.9	46.3	55.1	43.6
48.2	44.55	46.95	46.45	52.8	56.4	40.2	34.25	49.2	39.15	52.15	36.95	35.45	61.7	32.3	52.75	46.6	33.35	39.4	42.25	60.55	25.1	38.85	63.6	40.75	56.6	63.5	57.7	48.3	52.65	25.75	53.9	45.15	40.25	48.6	44.15	71.55	74.65	44.55	50.15	44.95	37.1	46.55	49.65	62.65	51.2	41.05	47.05	53.35	40.35
46.15	34.1	40.65	49.5	53.35	57.75	44.25	38.95	46.65	40.6	48.9	40.3	35.9	60.75	29.3	47.6	46.95	32.05	40.15	38.9	63.05	27.95	42.35	60.8	44.3	56.45	60.6	54.7	42.5	52.8	26.4	48.85	45.2	36.7	48.95	46.85	77.3	73.3	45.25	46.6	53.7	36.6	50.95	58	58.05	51.55	40.55	51.7	49.7	35
47.45	32	45.75	45	54.25	53.7	41	37.45	45.8	36.4	50.65	34.7	31.7	61.25	32.15	51.6	45.5	31.8	36.45	40.2	64.1	31.15	39.4	62.7	42.8	58.4	62.85	60.6	47.4	51.2	23.6	49.05	43.65	36.65	47.5	49.65	74.95	70.8	43.95	42.5	51.05	36.6	46.15	55.2	59.15	50.3	39.75	47.75	53.6	38.65
48.4	33.9	44.2	50.8	53.5	53.35	44.45	37.3	45.4	39.45	52.9	36.85	34.8	57.8	28.6	52.55	48.15	34.75	37.75	39.4	61	38.15	39.9	61.75	37.9	56.3	60.4	58.45	39.75	53.1	28.05	48.1	46.05	39.2	53.95	51.6	66.65	77.55	50.05	37.2	55.1	36.7	45.15	53.15	62.5	53.45	36.6	47.55	50.8	36.85
44.9	40.75	44.45	43.45	55.85	50.2	42.2	38.55	44.3	36.9	51.95	39.85	34.7	59.65	26.4	59.4	49.6	32.45	38.3	42.2	63.6	32.75	40.2	57.1	41	60.3	59.45	54.45	43.1	48.55	29.25	49	48.9	41.35	48.6	48.6	71.45	74.2	52.3	41.95	51.75	39.3	46.5	53.15	59.9	50.35	40.6	43.65	54.4	40.1
44.8	39.4	50.9	44.15	55.05	53.35	41.85	34.65	43.5	38.1	52.6	37.9	33.3	53.6	27	58.7	46.75	32.4	37.3	44.25	66.7	35.45	40.1	64.1	40.8	55.75	55.7	59.6	42.8	45.4	26.15	44.85	41.6	39.45	47.3	47.85	71.35	74.5	51.45	41.7	45.55	35.35	48.35	54.7	59.7	55.75	38.95	44.45	57.55	35.95
38.1	42.55	43.95	48.95	52.25	53.4	43.7	37.35	43.45	33.55	57.1	42.45	34.2	52.6	31.75	57.05	48.4	35.75	38.45	38.5	58.5	37.75	39.15	59.55	40.95	56.25	56	56.35	45.5	51.8	25.95	45.4	44.6	39.55	50.05	47	67.15	76	52.35	41.2	52.95	36.7	48.55	53.45	58.4	51.45	39.35	45.2	55.35	39.4
40.9	43.9	43.5	44.75	58.05	51.7	41.9	38.15	46.7	38.15	54.4	37.8	36.8	61.3	27.2	57.85	46.7	32.15	39	39.3	67.4	38.1	43.3	61.6	39.95	31.65	62.15	56.2	43.9	48.4	27.7	47.7	39.2	34.6	45.85	44.7	78.5	73	45.65	41.2	47.9	33.05	48.1	54.5	54.9	53.45	39.95	42.6	53.55	39.2
40.6	39.2	42	53.95	57.35	54.6	42.25	33.65	47.15	38	54.2	35.85	30.15	60.55	26.35	55.55	52.8	31.6	37.85	42.6	70.15	40.75	40.4	60.85	40.5	32.4	60.05	56.25	45.15	46.5	29.65	46.05	39.5	40.6	45.7	45.65	70.3	73.55	45.7	42.7	50.8	29.75	50.8	52.1	58.25	55.5	38.6	41.2	57.85	36.5
43.6	37.95	46.8	48.4	55.45	54.1	42.9	36.75	43.4	39.75	52.05	36.35	36.2	61.65	23.25	58.65	48.3	32.7	37.1	40.55	67	41.7	38.2	57.1	38.4	31.55	63.5	53.25	43.45	41.4	28.3	44	40.95	37.5	48.7	42.55	72.8	68	44.75	40.35	55.8	34.4	50.15	51.8	57.25	51.9	34.85	41	59.5	38.7
41.85	37.65	48.2	46.9	56.75	54.1	42.7	35.65	45.8	39.8	51.2	35.85	37.2	58.15	25.65	57.2	51.15	27.15	39.6	41.95	63.1	41.8	44.65	61.2	40.15	31.6	61.75	54.65	37.6	40.35	26.9	44.35	41.3	37.75	48.5	42.7	66.1	68.5	45.8	39.15	51.55	30.95	49.05	55.1	58.75	57.7	39.15	43.15	55.55	37.6
38.3	39.65	57.4	46.2	57.2	54.05	40.9	34.45	46.15	36.1	48.8	42.95	36	56.3	27.2	56.15	48.8	30.55	37.85	40.25	54.4	44.05	39	62.7	38.75	53.85	56.05	52.55	47.85	40.15	29.55	44.4	45.65	34.9	47.25	35.15	70.85	71.75	40.85	34.95	54.5	35.15	50.15	47.25	63.4	55.15	38.05	45.6	51.75	35.1
35.05	34.45	47.2	40.55	51.4	52.1	43.3	30.45	46	39.1	54.4	42.8	33.3	55.1	25.55	56.55	47.35	30.1	38.8	37.1	60.4	47.1	38.8	57.55	40.1	52.3	60.2	55.9	43.6	38.4	25.3	44.2	41.2	35.75	46.85	40.15	67.85	69.15	43.9	40.55	50.3	30.8	48.1	50.55	57.8	52.65	40.95	46.7	51.5	39.4
38.8	40.1	51.1	43.5	51.95	47.55	42.25	32.6	49.1	37	52.45	38.25	33.7	57.1	25.5	54.75	44.55	28.35	37.25	32.05	61.95	41.95	41.45	55.5	42.25	53.7	56.15	53.7	43.25	41.95	26.05	45.65	41.7	34.7	45.75	41.7	65.95	68.95	38.85	32.95	47.9	31.4	46.8	50.35	54.15	50.55	37.7	39.4	53.25	38.65
35.75	40.65	50.25	45.55	50.45	48.35	41.25	30.75	44.6	35.3	53.3	39.6	37.45	55.9	24.6	59.75	45.7	30.6	37.15	32.7	56.5	40.45	34.1	61.8	41.95	52.4	55.6	55.25	42.05	40.1	23.95	48	39.95	39.55	39.6	40.35	71.3	71.15	39.25	34.4	48.2	30.85	51.2	49.3	55.85	51.65	41.45	40.2	55.1	38.3
37.65	38.3	50.55	41.9	50.4	50.1	44.75	33.7	46.55	37.25	44.05	37.1	36.5	58.15	27.55	55.85	44.3	27.1	36.85	31.6	57.1	41.55	41.05	57.3	40.75	49.65	55.4	81.6	33.75	42.2	24.95	46	40.55	36.75	43.75	37.85	70	72.65	40.95	32.6	46.45	31.2	50.55	49.5	54.75	54.55	36.35	44	54.35	37.5
42.75	37.1	52.6	42.7	51.5	49.9	42.7	34.4	45.3	35.25	49.05	37.35	34.45	59.4	29.45	57.8	46.05	22.1	37.05	30.75	58.35	39.55	38.3	61.8	40.15	49.75	58.6	82.4	40.35	38.25	25.25	45.25	40.7	36.1	44.35	36.7	71.25	72.75	44.25	35.75	46.05	29.1	53.4	50.3	56.85	54.65	39.4	43.8	51.3	36.75
41.55	37.05	46.4	47.45	50.65	50.2	42.45	33.55	45.85	34.35	48.35	35.1	36.25	59.6	31.25	57.55	44.85	19.85	38.15	41.55	56.45	39.4	38.5	57.3	40	51.65	58.1	81.75	37.65	44.9	26.05	47.9	40.55	37.2	45.05	38.65	72.3	72.95	41.05	37.5	46.9	30.7	48.8	49.5	53.95	51	35.7	44.8	54.65	38.35
46.45	41.65	47.2	48.25	50.2	49.7	49.9	34.4	47.05	36.1	45.15	36.15	36.45	55.4	28.1	51.4	45.65	18.85	36.55	39.8	53.5	39.5	37.85	56.1	40.3	54	63.65	79.15	43.55	49.05	23.45	48.75	40.45	33.7	42.45	37.95	68.55	73.4	43.35	35.05	47.1	26.6	47.75	53.8	57.8	54.1	35.7	43.65	55.6	32.7
47.35	41.35	55	41	54.35	50.9	43.3	33.15	48.8	36.5	49.55	36.85	32.3	59	27.25	60.75	42.8	26.2	38.55	31.6	55.3	37.15	35.25	58.8	39.65	52.35	56.2	64.2	39.6	46.1	29.35	47.8	43.9	32.8	45.1	38.85	71.85	70.2	43.7	35.2	45.2	30.75	51.45	49.75	53.95	52.6	35.4	47.2	54.75	37.2
47.55	36	49.65	42	51.2	51.15	43.15	33.45	47.7	38.55	48.5	37.05	33.9	59.7	25.9	61.85	41.85	26.25	41.95	37.95	57.8	36.9	43	55.35	40.5	52.1	55.85	64.6	36.6	43.2	28.85	46.9	45.05	35.9	45.45	40.55	69.15	68.25	41.9	43.1	45.9	31.25	46.95	46.45	52.8	51.8	36.7	44.65	59.55	36.9
45.2	39.9	48.15	40	53.6	48.75	43.5	33.45	43.95	33.55	46.25	35.2	32.1	58.2	25.3	58	44.45	30.45	37.15	36.6	58.6	35.1	41	54.2	39.1	54.45	53.65	61.8	43.65	44.4	28.45	48.9	43.9	37.95	44.15	43.55	66.2	69	40.9	37.35	47.85	29.4	44.15	51.45	54.65	45.4	36.45	42.5	57.55	37.8
[truncated: 263 more columns]
