# Supplementary material for: Single-particle imaging of stress-promoters induction reveals the interplay between MAPK signaling, chromatin and transcription factors
Source: Nat Commun. 2020 Jun 23;11:3171. doi: 10.1038/s41467-020-16943-w (PMC7311541; doi:10.1038/s41467-020-16943-w)
Supplement: Supplementary file 12 — Source Data [file 41467_2020_16943_MOESM12_ESM.zip › SourceData/SupFig8/SupFig8_yVW429__NaCl_0p00M_rep1_Time.csv]

-1.0662
-0.72025
-0.46993
0
0.26123
0.61842
0.86363
1.1177
1.4085
1.7697
2.021
2.2703
2.5631
2.9108
3.1648
3.4135
3.7049
4.0583
4.3081
4.5571
4.8492
5.1992
5.45
5.699
5.9909
6.3406
6.5903
6.8409
7.1325
7.4884
7.7384
7.9836
8.2795
8.6325
8.8838
9.1291
9.4255
9.7757
10.026
10.275
10.567
10.924
11.173
11.424
11.714
12.063
12.31
12.562
12.85
13.204
13.454
13.704
13.997
14.353
14.604
14.854
15.145
15.505
15.754
16.004
16.296
16.65
16.9
17.148
17.441
17.797
18.045
18.296
18.588
18.933
19.183
19.432
19.722
20.079
20.324
20.578
20.87
21.226
21.474
21.726
22.018
22.379
22.627
22.878
23.169
23.525
23.775
24.025
24.316
24.67
24.919
25.169
25.461
25.815
26.063
26.315
26.607
26.957
27.207
27.457
27.749
28.107
28.356
