# Supplementary material for: Single-particle imaging of stress-promoters induction reveals the interplay between MAPK signaling, chromatin and transcription factors
Source: Nat Commun. 2020 Jun 23;11:3171. doi: 10.1038/s41467-020-16943-w (PMC7311541; doi:10.1038/s41467-020-16943-w)
Supplement: Supplementary file 12 — Source Data [file 41467_2020_16943_MOESM12_ESM.zip › SourceData/SupFig8/SupFig8_yVW429__NaCl_0p00M_rep1_GFP_CellLabel.csv]

2.001	3.001	4.001	5.001	7.001	10.001	12.001	15.001	17.001	20.001	22.001	23.001	24.001	25.001	26.001	27.001	28.001	29.001	30.001	33.001	34.001	35.001	37.001	39.001	40.001	41.001	45.001	46.001	47.001	48.001	49.001	50.001	51.001	53.001	54.001	56.001	57.001	58.001	59.001	60.001	62.001	64.001	65.001	66.001	71.001	72.001	73.001	74.001	76.001	77.001
[truncated: 166 more columns]
