# Supplementary material for: Single-particle imaging of stress-promoters induction reveals the interplay between MAPK signaling, chromatin and transcription factors
Source: Nat Commun. 2020 Jun 23;11:3171. doi: 10.1038/s41467-020-16943-w (PMC7311541; doi:10.1038/s41467-020-16943-w)
Supplement: Supplementary file 12 — Source Data [file 41467_2020_16943_MOESM12_ESM.zip › SourceData/SupFig8/SupFig8_yVW430__NaCl_0p00M_rep1_GFP_ConnectedHiPix.csv]

0	0	0	0	0	0	0	117.18	0	0	0	0	0	0	0	0	0	0	0	0	0	0	0	0	0	0	0	0	0	0	0	0	0	0	0	0	0	0	0	0	0	0	0	0	0	0	0	0	0	0
0	0	0	0	91.75	0	0	137.56	0	0	0	0	0	0	0	0	0	0	0	0	0	0	0	0	0	0	0	0	0	0	0	0	0	0	0	0	0	0	0	0	0	0	0	0	0	0	0	0	0	0
0	0	0	0	100	0	0	122.64	0	0	0	0	0	0	0	0	0	0	0	0	0	0	0	0	0	0	0	0	0	0	0	0	0	0	0	0	0	0	0	0	0	0	0	0	0	0	0	0	0	0
0	0	0	0	107.19	0	0	0	0	0	0	0	0	0	0	0	0	0	0	0	0	0	0	0	0	0	0	0	0	0	0	0	0	0	0	0	0	0	0	0	0	0	0	0	0	0	0	0	0	0
0	0	0	0	84.833	63.2	0	0	0	0	0	0	0	0	0	0	0	0	0	0	0	0	0	0	0	0	0	0	0	0	0	0	0	0	0	0	0	0	0	0	0	0	0	0	0	0	0	0	0	0
0	0	0	0	75.083	66.125	0	0	0	0	0	0	0	0	0	0	0	0	0	0	0	0	0	0	0	0	0	0	0	0	0	0	0	0	0	0	0	0	0	0	0	0	0	0	0	0	0	0	0	0
0	0	0	0	71.077	57.8	0	0	0	0	0	0	0	0	0	0	0	0	0	0	0	0	0	0	0	0	0	0	0	122.88	0	0	0	0	0	0	0	0	0	0	0	0	0	0	0	0	0	0	0	0
0	0	0	0	63.2	73.583	0	0	0	0	0	0	0	0	0	0	0	0	0	0	0	0	0	0	0	0	0	0	0	109.73	0	0	0	0	0	0	0	0	0	0	0	0	0	0	0	0	0	0	0	0
0	0	0	0	82.75	0	0	0	0	0	0	0	0	0	0	0	0	0	0	0	0	0	0	0	0	0	0	0	0	102.88	0	0	0	0	0	0	0	0	0	0	0	0	0	0	0	0	0	0	0	0
0	0	0	0	69.4	0	0	0	0	0	0	0	0	0	0	0	0	0	0	0	0	0	0	0	0	0	0	0	0	137.79	0	0	0	0	0	0	0	0	0	0	0	0	0	0	141	0	0	0	0	0
0	0	0	0	67.4	0	0	0	0	0	0	0	0	0	0	0	0	0	0	0	0	0	0	0	0	0	0	0	0	137.26	0	52.4	0	0	0	0	0	0	0	0	0	0	0	0	134.8	0	0	0	0	0
0	0	0	0	0	0	0	0	0	0	0	0	0	0	0	0	0	0	0	79.417	0	0	0	0	0	0	0	0	0	142.33	0	57.625	0	0	0	0	0	0	0	0	0	0	0	0	148.21	0	0	0	0	0
0	0	0	0	0	0	0	0	0	63.8	0	0	0	0	0	0	0	0	0	100	0	0	0	0	0	0	0	0	0	129.75	0	0	0	0	0	0	0	0	0	0	0	0	0	0	138.53	0	0	0	0	0
0	0	0	0	0	0	0	0	0	73.6	0	0	0	0	0	0	0	0	0	110.16	0	0	0	0	0	0	0	0	0	126	0	0	0	0	0	0	0	0	0	0	0	0	0	0	143.29	0	0	0	0	0
0	0	0	0	0	0	0	0	0	60	0	0	0	0	0	0	0	0	0	151.25	0	0	0	0	0	0	0	0	0	128.25	0	0	0	0	0	0	0	0	0	0	0	0	0	0	155.4	0	0	0	0	0
0	0	0	0	0	0	0	0	0	71.471	0	0	0	0	0	0	0	0	0	118.36	0	0	0	0	0	0	0	0	0	126.88	0	0	0	0	0	0	0	0	0	0	0	0	0	0	144	0	0	0	0	0
0	0	0	0	0	0	0	0	0	76.385	0	0	0	0	0	0	0	0	0	106.62	0	0	0	0	0	0	0	0	0	0	0	0	0	0	0	0	0	0	0	0	0	0	0	0	141	0	0	0	0	0
0	0	0	0	0	0	0	0	0	73.5	0	0	0	0	0	0	0	0	0	106.57	0	0	0	0	0	0	0	0	0	0	0	0	0	0	0	0	0	0	0	0	0	0	0	0	116.6	0	0	0	0	0
0	0	0	0	0	0	0	0	0	72.417	0	0	0	0	0	0	0	0	0	99.158	0	0	0	0	0	0	0	0	0	0	0	0	0	106.91	0	0	0	0	0	0	0	0	0	0	140.9	0	0	0	0	0
0	0	0	0	0	0	0	0	0	66.083	0	0	0	0	0	0	0	0	0	94.687	0	0	0	0	0	0	0	0	0	0	0	0	0	104.21	0	0	0	0	0	0	0	0	0	0	123.6	0	0	0	0	0
0	0	0	0	0	0	0	0	0	54.875	0	0	0	0	0	0	0	0	0	69.4	0	0	0	0	0	0	0	0	0	0	0	0	0	120.69	0	0	0	0	0	0	0	0	0	0	129.53	0	0	0	0	0
0	0	0	0	73.875	0	0	0	0	0	0	0	0	0	0	101.4	0	0	0	0	0	0	0	0	0	0	0	0	0	0	0	0	0	119.06	0	0	0	76.375	0	0	0	0	0	0	137	0	0	0	0	0
0	0	0	0	83.375	0	0	0	0	0	0	0	0	0	0	122.27	0	0	0	0	0	0	0	0	0	0	0	0	0	0	0	0	0	128.23	0	0	0	70	0	0	0	0	0	0	104.92	0	0	0	0	0
0	0	0	0	87.6	0	0	0	0	0	0	0	0	0	0	107.18	0	0	0	0	0	0	0	0	0	0	0	0	0	0	0	0	0	110.14	0	0	0	85.2	0	0	0	0	0	0	104	0	0	0	0	0
0	0	0	0	80	0	0	0	0	0	0	0	0	0	0	132.86	0	0	0	0	0	0	0	0	0	0	0	0	0	0	0	0	0	106	0	0	0	77.2	0	0	0	0	0	0	0	0	0	0	0	0
0	0	0	0	0	0	0	0	0	0	0	0	0	0	0	107.5	0	0	0	0	0	0	0	0	0	0	0	0	0	0	0	0	0	123.71	0	0	0	0	0	0	0	0	0	0	0	0	0	0	0	0
0	0	0	0	0	0	0	0	0	0	0	0	0	0	0	106.73	0	0	0	0	0	0	0	0	0	0	0	0	0	0	0	0	0	108.5	0	0	0	0	0	0	0	0	0	0	0	0	0	0	0	0
0	0	0	0	0	0	0	0	0	0	0	0	0	0	0	101.88	0	0	0	0	0	0	0	0	0	0	0	0	0	0	62.125	0	0	108.94	0	0	0	0	0	0	0	0	0	0	0	0	0	0	0	0
0	0	0	0	0	0	0	0	0	0	0	0	0	0	0	92	0	0	0	0	0	0	0	0	0	0	0	0	0	0	83	0	0	117.65	0	0	0	0	0	0	0	0	0	0	0	0	0	0	0	0
0	0	0	0	0	0	0	0	0	0	0	0	0	0	0	84.8	0	0	85.8	0	0	0	0	0	0	0	0	0	0	0	98.4	0	0	139.57	0	0	0	0	0	0	0	0	0	0	0	0	0	0	0	0
0	0	0	0	0	0	0	0	0	0	0	0	0	0	0	0	0	0	93.375	0	0	0	0	0	0	0	0	0	0	0	98.923	0	0	131.88	0	0	0	0	0	0	0	0	0	0	0	0	0	0	0	0
0	0	0	0	0	0	0	0	0	0	0	0	0	0	0	0	0	0	77.875	0	0	0	0	0	0	0	0	0	0	0	110.38	0	0	162.37	0	0	0	0	0	0	0	0	0	0	0	0	0	0	0	0
0	0	0	0	0	0	0	0	0	0	0	0	0	0	0	0	0	0	103	0	0	0	0	0	0	0	0	0	0	0	98.8	0	0	188.47	117	0	0	0	0	0	52.125	0	0	0	0	0	0	0	0	0
0	0	0	0	0	0	0	0	0	0	0	0	0	0	0	0	0	0	81.545	0	0	0	0	0	0	0	0	0	0	0	117.5	0	0	229.58	126	0	0	0	0	0	61.636	0	0	0	0	0	0	0	0	0
0	0	0	0	0	0	0	0	51	0	0	0	0	0	0	0	0	0	0	0	0	0	0	0	0	0	0	0	0	123.12	81.615	0	0	224.83	125.56	0	0	0	0	0	57.8	0	0	0	0	0	0	0	0	0
0	0	0	0	0	0	0	0	75.125	0	0	0	0	0	0	0	0	0	0	0	0	0	0	0	0	0	0	0	0	107	79.286	0	0	256.11	121.87	0	0	0	0	0	56.6	0	0	0	0	0	0	0	0	0
0	0	0	0	68.6	0	0	0	69.6	0	0	0	0	0	0	0	0	0	0	0	0	0	0	67.3	0	0	0	0	0	108.9	0	0	0	228.75	119.38	0	0	0	0	0	0	0	0	0	0	86.6	0	0	0	0
0	0	0	0	56.8	0	0	0	58.875	0	0	0	0	0	0	0	0	0	0	0	0	0	0	68.1	0	0	0	0	0	105	0	0	0	188.75	114.5	0	0	0	0	0	0	0	0	0	0	97.8	0	0	0	0
0	0	0	0	0	0	0	0	72	0	0	0	0	0	0	0	0	0	0	0	0	0	0	64.6	0	0	0	0	0	116	0	0	0	208.29	113.5	0	0	0	0	0	0	0	0	0	0	95.2	0	0	0	0
0	0	0	0	0	0	0	0	65.375	0	0	0	0	0	0	0	0	0	0	0	0	0	0	70.125	0	0	0	0	0	116.5	0	0	0	175.11	125.88	0	0	0	0	0	0	0	0	0	0	0	0	0	0	96.615
0	0	0	0	0	0	0	0	63.9	0	0	0	0	0	0	0	0	0	0	0	33.2	0	0	69.8	0	0	0	0	0	121.92	0	0	0	151.71	129.08	0	0	0	0	0	0	0	0	0	0	0	0	0	0	88.5
0	0	0	0	0	0	0	0	72.2	0	0	0	0	0	0	0	0	0	0	0	48.182	0	0	71.6	0	0	0	0	0	124.9	0	0	0	98.278	120.44	0	0	0	0	0	0	0	0	0	0	0	0	61.375	0	0
0	0	0	0	0	0	0	0	70	0	0	0	0	0	0	0	0	0	0	0	41.4	0	0	0	0	0	0	0	0	134.44	0	0	0	97.125	109	0	0	0	0	0	0	0	0	0	0	0	0	76.4	0	0
0	0	0	0	0	0	0	0	70.5	0	0	0	0	0	0	0	0	0	0	0	57.4	0	0	0	0	0	0	0	0	125.76	0	0	0	88.562	120.86	0	0	0	0	0	0	0	0	0	0	0	0	80.8	0	0
0	0	0	0	0	0	0	0	66	0	0	0	0	0	0	0	0	0	0	0	0	0	0	0	0	0	0	0	0	136.55	0	0	0	90.929	122.62	0	0	0	0	0	0	0	0	0	0	0	70.125	71.4	0	0
0	0	0	0	0	0	0	0	60.643	0	0	0	0	0	0	0	0	0	0	0	0	0	0	0	0	0	0	0	0	136.56	0	0	0	81.25	128.88	0	0	0	0	0	0	0	0	0	0	0	88.938	77.25	0	0
0	0	0	0	0	0	0	0	64	0	0	0	0	0	0	0	0	0	0	0	0	0	0	0	0	0	0	0	0	131.72	0	0	0	83.625	128.25	0	0	0	0	0	0	0	0	0	0	0	82.5	76.25	0	0
0	0	0	0	0	0	0	0	73.4	0	0	0	0	0	0	0	0	0	0	0	0	0	0	0	0	0	0	0	0	132.9	0	0	0	72.7	112.91	0	0	0	0	0	0	0	0	0	0	0	88.75	81.8	0	0
0	0	0	0	0	0	0	0	74.143	0	0	0	0	0	0	0	0	0	0	0	0	0	0	0	0	0	0	0	0	148.8	0	0	0	70.375	119.43	0	0	0	0	0	0	0	0	0	0	0	99.571	66.4	0	0
0	0	0	0	0	0	0	0	76.231	0	0	0	0	0	0	0	0	0	0	0	0	0	0	0	0	0	0	0	0	169.83	0	0	0	0	90.4	0	0	0	0	0	0	0	0	0	0	0	75	0	0	0
0	0	0	0	76.4	0	0	0	80.3	0	0	0	0	0	0	0	0	0	0	0	0	0	0	0	0	0	0	0	0	157.41	0	0	0	56.125	101.88	0	0	0	0	0	0	0	0	0	0	0	81.083	63	0	0
0	0	0	0	78.6	0	0	0	75.077	0	0	0	0	0	0	0	0	0	0	0	0	0	0	0	0	0	0	0	0	179.41	0	0	0	50	83.6	0	0	0	0	0	0	0	73	0	0	0	68.889	57	0	0
0	0	0	0	0	0	0	0	72	0	0	0	0	0	0	0	0	0	0	0	39	0	0	0	0	0	0	0	0	186.6	0	0	0	65.6	0	0	0	0	0	0	0	0	77.2	0	0	0	66.6	0	0	0
0	0	0	0	0	0	0	0	0	0	0	0	0	0	0	0	0	0	0	0	33.25	0	0	0	0	0	0	0	0	211.18	0	0	0	61.9	0	0	0	0	0	0	0	0	70	0	0	0	0	64.3	0	0
0	0	0	0	0	0	0	0	0	0	0	0	0	0	0	0	0	0	0	0	47.8	0	0	0	0	0	0	0	0	187.53	0	0	0	0	0	0	0	0	0	0	0	0	0	0	0	0	0	64.4	0	0
0	0	0	0	0	0	0	0	0	0	0	0	0	0	0	0	0	0	0	0	0	0	0	0	0	0	0	0	0	181.67	0	0	0	0	0	0	0	0	0	0	0	0	87.25	0	0	0	0	68.6	0	0
0	0	0	0	0	0	0	0	0	0	0	0	0	0	0	0	0	0	0	0	0	0	0	0	0	0	0	0	0	193.57	0	0	0	0	0	0	0	0	0	0	0	0	87.8	0	0	0	0	0	0	0
0	0	0	0	0	0	0	0	0	0	0	0	0	0	0	0	0	0	0	53.625	0	0	0	0	0	0	0	0	0	190.83	0	0	0	0	0	0	0	0	0	0	0	0	0	0	0	0	0	0	0	0
0	0	0	0	0	0	0	0	0	0	0	0	0	0	0	0	0	0	0	65	0	0	0	0	0	0	0	0	0	192.81	0	0	0	0	0	0	0	0	0	0	0	0	0	85.3	0	0	0	0	0	0
0	0	0	0	0	0	0	0	0	0	0	0	0	0	0	0	0	0	0	48	0	0	0	0	0	0	0	0	0	164.65	0	51.375	0	0	0	0	0	0	0	0	0	0	101.45	84.071	0	0	0	0	0	0
0	0	0	0	0	0	0	0	0	0	0	0	0	0	0	0	0	0	156.88	0	76.2	0	0	0	0	0	0	0	0	159.69	0	58.6	0	0	0	0	0	0	0	0	0	0	106.2	81.385	0	0	0	0	0	0
0	0	0	0	0	0	0	0	0	0	0	0	0	0	0	0	0	0	156.35	57	71.333	0	0	0	0	0	0	0	0	151	0	0	0	0	0	0	0	0	0	0	0	0	84.6	78.7	0	0	0	0	0	0
0	0	0	0	0	0	0	0	0	0	0	0	0	0	0	0	0	0	146.93	54	0	0	0	0	0	0	0	0	0	144.06	0	67.6	0	0	81.8	0	0	53	0	0	0	0	0	88.733	92.2	0	0	0	0	0
0	0	0	0	0	0	0	0	0	0	0	0	0	0	0	0	0	0	135.21	0	0	0	0	51.8	0	0	0	0	0	138.82	0	54.583	0	0	111.27	0	0	49	0	0	0	0	0	75.1	89.2	0	0	0	0	0
0	0	0	0	0	0	0	0	0	0	0	0	0	0	0	0	0	0	155.33	0	0	0	0	78.455	0	0	0	0	0	130.07	0	51.8	0	0	124.68	0	0	48.5	0	0	0	0	0	77.636	0	0	0	0	0	0
0	0	0	0	0	0	0	0	0	0	0	0	0	0	0	0	0	0	126.75	0	0	0	0	68.786	0	0	0	0	0	144.82	0	0	0	0	156.87	0	0	0	0	0	0	0	0	63.4	0	0	0	0	0	0
0	0	0	0	0	0	0	0	0	0	0	0	0	0	0	0	0	0	128.76	0	0	0	0	67.75	65.4	0	0	0	0	141.31	0	0	0	0	138.83	0	0	0	0	0	0	0	0	0	0	0	0	0	0	0
0	0	0	0	0	0	0	0	0	0	0	0	0	0	0	0	0	0	120	0	0	0	0	71.857	58.2	0	0	0	0	153.28	0	0	0	0	142.21	0	0	0	0	0	0	0	0	0	0	0	0	0	0	0
0	0	0	0	0	67.923	0	0	0	0	0	0	0	0	0	0	0	0	117.8	0	0	0	0	73.167	0	0	0	0	0	119.94	0	0	0	0	132.14	0	0	0	0	0	0	0	0	0	0	0	0	0	0	0
0	0	0	0	0	78.4	0	0	0	0	0	0	0	0	0	0	0	0	111.43	0	0	0	68.625	63.538	0	0	0	0	0	138.39	0	73.6	0	0	112.38	0	0	0	0	0	0	0	0	0	0	0	0	0	0	0
0	0	0	0	0	98.765	0	0	0	0	0	0	0	0	0	0	0	0	128.08	0	0	0	57.125	65.125	0	0	0	0	0	173.81	0	80.4	0	0	114.07	0	0	0	0	0	0	0	0	0	101.25	0	0	0	0	0
0	0	0	0	0	102.07	0	0	0	0	0	0	0	0	0	0	0	0	104.13	0	0	0	71.417	77	0	0	0	0	0	164.44	0	73.9	0	0	133.63	0	0	0	0	0	0	0	0	0	106.62	0	63.4	0	0	0
0	0	0	0	0	90.647	0	0	0	0	0	0	0	0	0	0	0	0	109.67	0	0	0	73.1	63.625	0	0	0	0	0	153.88	0	77.727	0	0	142	0	0	0	0	0	0	0	0	0	0	0	83.625	0	0	0
0	0	0	0	0	85.643	0	0	0	0	0	0	0	0	0	0	0	0	104.21	0	0	0	72.5	57.75	0	0	0	0	0	133	0	68.214	0	0	133.69	0	0	0	0	0	0	0	0	0	120	0	92.692	0	0	0
0	0	0	0	0	73.727	0	0	0	0	0	0	0	0	0	0	0	0	98.688	0	0	0	70.667	0	0	0	0	0	0	135.64	0	70.2	0	0	133.5	0	0	0	0	0	0	0	0	0	109.82	0	97.714	0	0	0
0	0	0	0	0	0	0	0	0	0	0	0	0	0	0	0	0	0	102.87	0	0	0	80.5	0	0	0	0	0	0	134.44	0	64.083	0	0	150.94	0	0	0	0	0	0	0	0	0	113.63	0	98.25	0	0	0
0	0	0	0	0	0	0	0	0	0	0	0	0	0	0	0	0	0	96.167	0	0	0	56	0	0	0	0	0	0	116.75	0	69	0	0	118.06	0	0	0	0	0	0	0	0	0	112.17	0	86.929	0	62.2	0
0	0	0	0	80.75	0	0	0	40.8	0	0	0	0	0	0	0	0	0	108.24	0	0	0	0	0	0	0	0	0	0	102.8	0	0	0	0	141.94	0	0	0	0	0	0	0	0	0	102.6	0	92.187	0	68.125	0
0	0	0	0	81.357	0	0	0	45.8	0	0	0	0	0	0	0	0	0	87.4	0	0	0	0	0	0	0	0	0	0	106.14	0	0	0	0	154.71	0	0	0	0	0	0	0	0	0	0	0	80.5	0	62.2	0
0	0	0	0	100.27	0	0	0	0	0	0	0	0	0	0	0	0	0	106.79	0	0	0	0	0	0	0	0	0	0	96.533	0	0	0	0	147.12	0	0	0	0	0	0	0	0	0	0	0	89.909	0	69.6	0
0	0	0	0	103.5	0	0	0	41.8	0	0	0	0	0	0	0	0	0	108.67	0	0	0	0	0	0	0	0	0	0	104.73	0	0	0	0	131.62	0	0	0	0	0	0	0	0	0	0	0	82	0	0	0
0	0	0	0	78.375	0	0	0	55.6	0	0	0	0	0	0	0	0	0	114.94	0	0	0	0	0	0	0	0	0	0	86	0	76	0	0	113.94	0	0	0	0	0	0	0	0	0	0	0	70.231	0	0	0
0	0	0	0	70.875	0	0	0	49	0	0	0	0	0	0	0	0	0	114.6	0	0	0	0	0	0	0	0	0	0	0	0	59.75	0	0	112.53	0	0	0	0	0	0	0	0	0	0	0	67.1	0	0	0
0	0	0	0	83.125	0	0	0	0	0	0	0	0	0	0	0	0	0	112.47	0	0	0	0	0	0	0	0	0	0	0	0	66.75	0	0	93.643	0	0	0	0	0	0	0	0	0	0	0	0	0	0	0
0	0	0	0	81.5	0	0	0	58.545	0	0	0	0	0	0	0	0	0	122	0	0	0	0	0	0	0	0	0	0	0	0	70.812	0	0	73.8	0	0	0	0	0	0	0	0	0	0	0	0	0	0	0
0	0	0	0	86.3	0	0	0	43.25	0	0	0	0	0	0	0	0	0	115.78	0	0	0	0	0	0	0	0	0	0	0	0	63	0	0	0	0	0	0	0	0	0	0	0	0	0	0	65	0	0	0
0	0	0	0	92.312	0	0	0	42.6	0	0	0	0	0	0	0	0	0	114.41	0	0	0	0	0	0	0	0	0	0	0	0	70.455	0	0	0	0	0	0	0	0	0	0	0	0	0	0	61.2	0	0	0
0	0	0	0	97.062	0	0	0	0	0	0	0	0	0	0	0	0	0	110.75	0	0	0	0	0	0	0	0	0	0	0	0	65.8	0	0	0	0	0	0	0	0	0	0	0	0	0	0	71.5	0	69.929	0
0	0	0	0	111.06	0	0	0	0	0	0	0	0	0	0	0	0	0	124.72	0	0	0	0	0	0	0	0	0	0	0	0	64.083	0	0	0	0	0	0	0	0	0	0	0	0	0	0	82.75	0	77.833	0
0	0	0	0	98	0	0	0	0	0	0	0	0	0	0	0	0	52	119.81	0	0	0	0	0	0	0	0	0	0	0	0	66.6	0	0	0	0	0	0	0	0	0	0	0	0	0	0	79.846	0	87.375	0
0	0	117.8	0	88.611	0	0	0	0	0	0	0	0	0	0	0	0	60.6	125.64	0	0	0	0	0	0	0	0	0	0	0	0	0	0	0	0	0	0	0	0	0	0	0	0	0	0	0	78.286	0	106.6	0
0	0	114	0	79.353	0	0	0	0	0	0	0	0	0	0	0	0	0	124.62	50	0	0	0	0	0	0	0	0	0	0	0	0	0	0	0	0	0	0	0	0	0	0	0	0	0	0	73.417	0	97.412	0
0	0	122.5	0	102.46	0	0	0	0	0	0	0	0	0	0	0	0	52.25	120.36	48.5	0	0	50.2	0	0	0	0	0	0	0	0	0	0	0	0	0	0	0	0	0	0	0	0	0	0	0	66	0	86	0
0	0	108	0	105.67	0	0	0	0	0	0	0	0	0	0	0	0	62	117.17	45.1	0	0	62.2	0	0	0	0	0	0	0	0	0	87.2	0	0	0	0	0	0	0	0	0	0	0	0	0	78.231	0	83.875	0
0	0	128.46	0	109.07	0	0	0	0	0	0	0	0	0	0	0	0	60.312	120.08	0	0	0	56.125	0	64.5	0	0	0	0	0	0	0	77.9	0	0	0	0	0	0	0	0	0	0	0	0	0	0	0	71.875	0
0	0	0	0	106.78	0	0	0	0	0	0	0	0	0	0	0	0	50.4	116.5	0	0	0	53.25	0	69.8	0	0	0	0	0	0	0	87.273	0	0	0	0	0	0	0	0	0	0	0	0	0	0	0	0	67.091
0	0	0	0	78.429	0	0	0	0	0	0	0	0	0	0	0	0	0	110.31	0	0	0	63.75	0	60.333	0	0	0	0	0	0	0	0	0	0	0	0	0	81	65.625	0	0	0	0	0	0	0	0	73.6	69.429
0	0	0	0	90.667	0	0	0	0	0	0	0	0	0	0	0	0	0	106.33	0	0	0	59.6	0	62.1	0	0	0	0	0	0	0	0	0	0	0	0	0	95.1	72.929	0	0	0	0	0	0	0	0	79.75	89.437
0	0	0	0	85.5	0	0	0	0	0	0	0	0	0	0	0	0	0	89	0	0	0	73.5	0	69	0	0	0	0	0	0	0	0	0	0	0	0	0	108.31	90.933	0	0	0	0	0	0	0	0	102.56	88.786
0	0	0	0	78.111	0	0	65.25	0	0	0	0	0	0	0	0	0	0	70.583	0	0	0	56.8	0	71.8	0	0	0	0	0	0	0	0	0	0	0	0	0	110.75	108.64	0	0	0	0	0	0	0	0	84.417	91.643
0	0	0	0	95.5	0	0	71.8	0	0	0	0	0	0	0	0	0	0	74.4	0	0	0	71.625	0	61.111	0	0	0	0	0	0	0	0	0	0	0	0	0	140.15	130.27	0	0	0	0	0	0	0	0	75.6	96.3
0	0	0	37.8	89.125	0	0	0	0	0	0	0	0	0	0	0	0	0	0	0	0	0	54.4	0	77.133	0	0	0	0	0	0	0	0	0	0	0	0	0	132.87	148.86	0	0	0	0	0	0	0	0	82.7	78.545
0	0	0	49.933	93.357	0	0	0	0	0	0	0	0	0	0	0	0	0	0	0	0	0	0	0	70	0	0	0	0	0	0	0	0	0	0	0	0	0	149.83	123.16	0	0	0	0	0	0	0	0	85.167	82.875
[truncated: 198 more columns]
