# Supplementary material for: Single-particle imaging of stress-promoters induction reveals the interplay between MAPK signaling, chromatin and transcription factors
Source: Nat Commun. 2020 Jun 23;11:3171. doi: 10.1038/s41467-020-16943-w (PMC7311541; doi:10.1038/s41467-020-16943-w)
Supplement: Supplementary file 12 — Source Data [file 41467_2020_16943_MOESM12_ESM.zip › SourceData/SupFig1/SupFig1_ySP884_NaCl_0p00M_B_Time.csv]

-1.1492
-0.5657
0.018917
1.5726
2.1794
2.7568
3.3425
3.9266
4.5056
5.0794
5.6576
6.2358
6.8127
7.376
7.9489
8.5359
9.111
9.686
10.267
10.839
11.415
11.995
12.577
13.159
13.736
14.306
14.875
15.463
16.037
16.614
17.184
17.763
18.353
18.945
19.514
20.09
20.649
21.227
21.817
22.404
22.973
23.538
24.106
24.687
25.271
25.835
26.401
26.972
27.549
28.118
28.699
29.27
29.857
