# Supplementary material for: Single-particle imaging of stress-promoters induction reveals the interplay between MAPK signaling, chromatin and transcription factors
Source: Nat Commun. 2020 Jun 23;11:3171. doi: 10.1038/s41467-020-16943-w (PMC7311541; doi:10.1038/s41467-020-16943-w)
Supplement: Supplementary file 12 — Source Data [file 41467_2020_16943_MOESM12_ESM.zip › SourceData/SupFig1/SupFig1_ySP884_NaCl_0p00M_B_RFP_Area.csv]

449	343	667	709	595	1038	1272	695	761	632	1030	400	505	864	655	617	1044	976	354	657	830	543	593	652	556	805	486	677	722	361	353	555	670	559	522	1165	631	685	697	436	632	531	478	514	680	391	1003	391	913	368
496.33	349.67	655.67	723.33	629.33	1055.7	1308.7	688	757.67	650	891.67	405.67	529.67	863	663.33	615.67	1051.3	957.33	345.67	701.33	823.33	549.33	640.67	737.33	580	828	537.67	657.67	741	368.67	368.67	568.67	696.33	550	530.33	1153.3	655	674.33	697.67	452	657.33	536	517	525.33	683.33	388.67	1034.3	407	931.33	385
519.33	366.67	641.33	732	650	1069.3	1214.3	705.33	754.67	626.67	797.33	425.33	545.33	870.67	654.67	620.67	1016.3	917.67	344.67	716.33	826	566.33	674.67	785.33	597	845.33	576.67	650.67	760.67	385.67	359	583	722	564.67	542.67	1147.7	668.67	679.33	681.33	458.33	658	542	542.33	536	702.67	391.67	1057.3	418	954.67	392.33
521.33	375.33	623.33	740.33	662.67	1070	1101	715.67	766.33	580.33	763.33	430.67	568.33	875.33	640.67	645.33	977	900	351.67	682.33	831	574	696	789.67	589.33	859.67	584	723.33	766	397.33	353.67	592.67	720.67	591.67	563.33	1154.3	678	691.33	685.33	457	684	535.33	573.67	542	715.67	398.33	1073.3	427.67	987	393
528.33	385	634	737.33	669.67	1073.3	1091.3	738	751.33	601	783.33	447.67	560	889.67	640.67	653	935.67	938.33	362.67	666.33	823.67	588	693.67	786.67	595.33	854.67	598.67	760	763.33	411.33	339.67	612	700.67	612.67	559.67	1152.3	686.67	695.67	664.33	454.67	685.67	503.33	586.33	550.67	718.67	403.67	1066.7	438	990	407
534.67	381	646	731.33	669.67	1029	1094	743.33	749	625.67	800.33	434	558.33	883.33	642.33	657.33	949	1012	369.67	659.33	825.33	588	694.67	799.33	580	848.67	597.67	753.67	756	407.67	355	592	660.67	605.33	547	1158	682.33	676.33	671.67	450.33	693	498	593.33	549	698.33	402.33	1055	434	981	422
535.67	381.33	652.67	717	657.67	1038	1202	743	723	656.33	819.67	451.33	553.33	869.67	645	635	942.33	986.67	369	670.67	831	600.33	686.67	809.67	576.67	845.33	588	743.33	754.67	403	354.67	577.67	649.33	599.33	521	1149.7	676	671	660.67	447	664.33	460.67	582	549	683.33	397	1039.3	426.33	966	428
543	390.67	626.67	714.67	659.67	1045.3	1194	739.67	730.33	641.67	801.67	443	557.33	890.67	662	631.33	945	885	373	681	836.67	608.67	687.33	802	581.33	865.33	593.33	764.33	766.33	408.67	363	566	662.33	589	521	1165	670	659.33	659.67	450	648.33	500.67	565.33	535.33	681.67	397	1058.3	424	975.33	431.33
543	401.67	618	719	658.33	1103	1188.3	734.67	704	646.67	800.67	457.67	568	910.33	671.33	615.67	958.67	861.67	372.67	680.67	835.33	621	672.33	789.33	584	867.33	588.67	770	773.67	414	365	578.67	664.33	593.33	534	1164.3	684.67	628.33	661.67	452.67	660.33	469.67	565	543.67	681.33	396	1077.3	435.33	991.67	436
535.67	403	611	711.67	660	1108	1089.7	729.33	702.67	565	850.33	447.67	568	913	690	609.33	974.67	898.67	374	712.33	838.67	621.33	674	781.67	595.33	860	564.33	716.33	765.33	419.67	374.33	574.67	647.67	583	538	1171.3	688.67	630.33	671.67	448.67	639	520.67	572.67	547	692	398.33	1075.3	437	975	441.67
532	409	615.33	700.33	660	1120.7	1089.7	736.33	699	573.67	847.67	459	581.33	910.67	676	596	997	875	379.67	743.33	840	615.33	671.33	792.67	606.67	848.33	535.33	642.67	768.33	419	376.67	614.33	627.33	588	547.67	1158.7	697	651.67	665	444.67	635.67	523.33	605.33	558	711.33	409	1077	440	980.67	430
528	404.33	627.67	674.67	652.33	1130.3	1191	734.67	696.33	572	919	458	563.33	890.33	670	592.67	986.33	851	391	720	831.33	602	651.33	804.33	618.67	850	514.67	648.67	749	420.33	377	605.33	630	579.67	542.67	1143.3	694	696	656.67	437.33	614	561.33	610.33	549.67	713.33	412.67	1060.7	435.33	968.33	428.33
526.33	408	632	669.33	645	1141.3	1274.3	738.67	692.67	653	935	457.67	549	894	650	588.67	976	844	399	695.33	814	581.33	622	832.67	597.33	852.67	507.33	644.67	746.33	423.33	376	592.33	643.67	571.67	554	1143	693.33	693.33	642.67	429.67	627.33	558.67	599.67	545.67	698.67	422	1056.3	431.67	953	434
526.67	416.67	638.67	681.33	640.67	1143.7	1277	740	680.33	651	936.67	460.67	535.33	898.33	629.33	591	997.67	929.33	394.67	671	816.67	581.67	627	857.67	583.67	837	533	648.33	740.67	430	384	585.67	652	565	549	1156.7	699.33	675.67	663.67	429	641	517.33	593	551.33	682	413.33	1058	437	953	452
534	416.67	623.33	702.67	645	1146.7	1282	744.67	704.33	647.33	927	463	543	906	621.67	586	1023.3	928	392	681.67	827.67	579.33	628	857.33	573	848	532	644	738.33	441.67	384.67	591	645.33	560.33	541.67	1167.3	703	664.33	669.67	425.67	645.67	484	589	548.33	695	422	1063.7	441.67	949.33	447.67
490.33	430.67	600	854.33	655	1140.3	1293.7	750	712.67	600.67	857.67	461	574.33	905.33	632.33	591	1067.7	939	402.33	651.67	841.67	601.67	660.67	832.67	599.33	830.67	539	643	752.33	441.33	392	605.33	648.33	571.67	550	1171.3	707.67	657	674	430.33	665.67	484.33	596.67	565.67	704	420	1084.7	453.33	982.67	443.67
489	421	602.67	850	662.33	1146.3	1286.7	761.33	730.67	590.33	906.67	460	563	892.67	660	598	1059.3	935.33	400	652.67	841.33	601.67	664.33	834.67	595.33	854.33	538.67	646.67	746.67	443.67	386.67	586.67	641.33	565	542.67	1160.3	751	666	670.67	416	669.67	493	588.67	561	701.33	429	1081	450.33	974.67	444.67
481.33	426.33	628	851	674.67	1141	1278.7	766	723.33	556.33	847	451.33	578	903.33	678.33	610.33	1059.7	931.67	409.33	676.67	837.33	575	695.67	811.33	606.67	865.33	561.67	640.33	762	439.33	399.67	576	648.67	580.33	563	1172.7	794.67	686.33	661	418.67	679.67	534.33	617.33	564.33	693	428.67	1081	454.33	990.67	450.33
538.33	414.67	657.67	692	669.33	1145.3	1280.7	770.33	722.33	595	850.33	462	556	901.33	666.67	561	1050.7	921.33	408	709.67	841.67	557.67	666	833.33	583	906	588.33	654	735	455	403.67	564	643.33	583	557	1172.3	848	698	663	416.67	666	502	608.33	542	688.67	431	1063.3	448.67	988.67	449.67
537.33	420	655.67	679.33	674.67	1146.7	1286	771.33	732	555.33	799	463.33	564.67	920	662	561.33	1197.7	897.33	419	703.33	850.67	555.67	664.67	824.67	590.67	900	596.67	661.67	745.33	449	402.67	579	637.67	595.67	572	1186	851.67	682.67	658	428.33	660.67	534.33	621	549.33	693.33	432.67	1068.7	450.33	987.67	447
540.67	416.67	636.33	757.33	673.67	1152.7	1281.7	772	724.67	495	866	469.33	539	918.67	659.33	561.67	1212.7	903	415.67	705.33	857.33	548.67	633	861.67	579.67	881	579.67	665.67	735	445	397	596	635.67	591.33	536	1178.7	866.33	670	658.33	425.67	658.33	535.67	600.67	553.67	696	434.67	1064.3	448.33	975.33	446.67
534.67	414	649.67	755.67	682	1172.3	1278	775.33	725.33	462.33	854.67	471.67	540.67	914.33	675.33	608.33	1219	904.67	414.67	711.33	855.33	507	663.67	866	604	886.67	548	651.67	748	432.67	406.67	592.67	648.67	587.67	533.33	1188.7	877	672.67	664.67	428	660	527	633.33	556.67	703	432.67	1067.7	450.67	983	450.67
542	420.33	616	763	679.33	1180.3	1278.7	773.67	716	480.33	845.67	477.67	539.33	918.67	682.33	566	1075.3	936	417.67	676	850.33	506.33	653.67	870.67	602.67	919	518.67	679.33	746.33	439.33	411.33	595.33	659.67	592.33	503.33	1195	877.33	683.33	668.33	426.33	670	483	618	557.67	709	434.33	1082.3	458.33	990.67	452.33
532.67	424.67	607.67	682	670.67	1191.3	1282	780	727	594.33	845.33	477	561.67	909	681.33	573.67	1050	933	417.33	674	853.33	506.33	686.67	864	600.67	947.33	531	674.67	748	443.67	414.67	598.67	664.67	585	531	1212.3	881.33	685	672.67	425	657.67	439.67	612.33	554	705.67	432	1085.7	461.67	998.67	453.67
535.33	427.33	617.33	684.67	665.33	1189.3	1269	793	727	602.67	854.33	460	553	922.67	679.33	576.67	1032.7	940.67	415.67	675	851.33	513	650.33	872	580.67	954.67	532	662.33	750.33	446.33	406.67	610.67	667.33	592	498.67	1206	893.33	675	639.33	424.67	649.33	443	593.33	559.33	704.33	444	1094.3	467.67	999	455
530.33	413.33	657	673.67	671.33	1184	1253.3	806.67	728	623.33	941.67	448.67	563.67	905.33	672.33	618.33	1024.7	947	409	684.33	854.67	468	660	884	581	952	542.67	625	744	443	413.67	583.67	666.33	584.33	511.67	1190.7	902.33	672.67	611	418.67	633.67	498.67	592.33	559.67	699	443.67	1077	458.67	966.67	460.33
542	413.67	658.67	660	683	1181.7	1262	805.67	726	558	872	455	562	922	652.67	615	1031.3	949.33	413	671	859.67	462	660	846	589	957.67	528	687.67	750.33	440.33	419.67	608.33	666	603.67	521	1177.3	832.33	641.33	613.67	422.67	654	496.33	585.33	564.67	705	455.33	1083.3	461	971	461.67
537.33	414	650.67	652	687	1182	1269	805.67	702.33	576	940.67	463.67	574.67	918	645.67	625.33	1042.3	950.33	418.67	665.67	883.33	498	697	820.33	589.67	982.33	525	705.33	728.33	448	426.33	595.67	649.33	606	552.33	1178	749	650	648	414.67	651.33	500.33	575.33	568	696.33	457.67	1074.7	463	943	464
543.67	423	614.33	664	683	1197	1287	808.33	710.67	540.33	864.33	473.67	587.33	927.33	646	638.33	1044.7	948	425	697.67	881.33	509.33	698.33	769.33	603.33	965.67	514.33	763	724	451.33	426.33	599	662.67	611	558.33	1196	749	654.33	669.67	421.33	657.67	449.67	590	567.67	701.67	471	1080	466.33	990.67	456.67
530.67	419	628.33	661.33	682	1196	1262	826.33	722.67	561.67	946.67	460	588.67	911.67	677.33	637.67	1034.7	959.33	413	711.67	886.67	549	703.67	778	606.67	957.33	535.67	705.33	725	449.67	425	580.67	655	599.33	537.67	1191	755	681.33	667	415.67	639.33	462.67	592.33	565.33	696	464.33	1081.7	458.33	998.67	454
527	417	633.67	664	684.67	1204	1243	820.67	742.33	530.33	968.33	462.33	595.33	906	677.33	629.67	1026.3	957.67	424	679	870	547	703.67	759.33	609.67	934	542.33	746.67	745.67	439.33	419.67	587.33	656.67	584.67	532	1188	757.67	669.33	665	421	629	502	590	560	700	461	1086	447.33	997	446.33
461	414.33	675	661.33	681.67	1208.3	1224.7	819	723.67	534.33	1047.3	452	578	914	681.33	626	1035	958	425	642.33	873.33	585.33	667	755.33	604.33	937.67	573.33	741	750	437.33	421	606	640.67	591	511.33	1195	682.33	672.67	665.67	421.33	627.67	554	600.67	574.67	690.33	455	1089.3	452	988	451.67
477	418.33	668.33	661.33	678	1219	1226.7	796.33	712.67	560.67	1046	461.67	576.33	918.67	672	610.33	1025.7	957	430	606.67	866.67	583.33	631.33	806.33	609	948.67	563.67	753.33	739.33	440.33	413.67	592.67	649.33	590.67	513.67	1211	751.33	666.67	672	428.33	626.33	556.33	602.33	579.33	682.67	456	1075.7	450	947.33	458
472.67	422.67	661.67	659.67	678	1219	1235.3	791.33	711.33	615.67	1023.3	456.33	573.67	920.33	675.33	614.67	1023.7	949.33	410	612.67	877.67	577.67	596	839.67	600.33	954.67	579.67	752.33	733.33	439.33	420.33	586	661.33	594.33	503	1213	835	669	665.67	426	643.67	523.67	598.33	589	686.33	454.67	1074.3	451.67	943.67	464
540.33	422	649.33	650.67	677	1216	1226.7	796	701	655	1020.3	457.67	585.67	861.67	671.33	602.67	1004	939.33	403.33	621.67	890.33	562.33	597.33	904	608	978	562	715.67	721.67	438	421.33	571	661	578.67	518.33	1193	835.33	638.67	663	424.67	622	483.33	573.33	565	684.67	454.33	1053.7	446.67	931	463.67
543.33	425	653.67	658	684.67	1210.7	1234	803	708	634.33	936	451.67	560.67	872.33	670.33	620.67	1018	927.33	424	660.33	896.33	533.67	593.67	832	635.67	952	582	759.33	730.33	440.67	428.33	596.33	658.33	588.67	510.67	1204	759	646.67	663.33	426.67	631.67	523.33	599	565.33	698	475	1079.7	456.33	973.33	463
556	424.67	657.67	673.67	687	1199.7	1223.7	805.67	711.67	623.33	928.33	454.67	537	879.67	665.33	625	1018.7	938.33	435.67	691.33	896	556	636	782.67	676.33	961	591.67	753.33	740.33	443.33	422	617.67	646.67	596.67	495.67	1210	670.67	638	678.33	425.33	646	560	615.33	552	699	487.33	1086	462.67	982	462.33
552.33	422.67	660.33	682.67	696.33	1197	1229.3	800	721.67	578	850.67	457.67	494.67	950	648.67	634	1028	945.67	444.33	716.33	890.67	532	681	709	666.33	953.33	609.67	744	734.67	458	420.33	637	647	601.67	492.67	1217	673.33	665	688	433.33	662	552.33	637.67	566	704.67	491.67	1118	455	993	457.33
561	426.67	687	675.67	701.33	1200.7	1240.3	795	723.33	553.67	847	467.67	493	950.33	645	631	1020	945	428.33	722	885	524.67	721.33	727.33	636	973	599.33	733.67	707.67	471.33	420.67	607.67	666.33	605	512.33	1200.7	676	646	696.67	436	661.67	549	640	577	705.33	483.33	1105	455.67	952.67	454.33
573.67	426.33	678.67	668	699.33	1214	1241.3	797	709.33	549	789.67	458	484	946.33	626.67	618	1018.3	940.67	427	695.67	886.33	503	679.67	742	604.33	967.33	601	733	696	474	426.67	602.67	668.67	606	524	1199	677.33	649.33	689	440	627.33	561	638	582.67	701	479	1103.7	456	948.33	456
573.67	428	703.33	666	693.33	1231.7	1242.3	805.33	692.33	557.67	865.33	448.33	482.67	945.67	638.67	627.33	1018	937.67	428	701	885	495	674.33	762.67	603	978	600.67	780.33	713.67	466.33	433	590	659	617.67	525.33	1203.7	677	640	688	439.67	614.67	560.67	632.33	571.33	703.67	485.33	1083.3	469	945	460
559.67	419	683.33	668.67	680	1243	1230.7	808.67	658.67	618.33	941.33	436.33	489	940.33	635.33	638	1027.3	939.33	426	664.33	882.67	529.33	671.67	784.67	591.33	991.67	602.67	785	733.67	450	431.67	597	633.33	604	532	1202	669.67	646.33	676	410.67	581.67	549.67	612	564.33	689.67	487.33	1077.3	529.33	971	464.33
565	417	695.33	673.33	682	1254.7	1247.7	809.67	656	584	928.67	452	488.67	946.33	644.67	595.67	1028	936.67	433.33	651.67	875.33	498	712.33	782.33	587.33	991	573.67	797.33	740.67	450	428.67	598	640.67	602.33	537	1208.3	671.67	651	669.33	418.67	567.33	496.33	617.33	562	697.67	500	1062	532.33	1001.3	459
570	419.33	678.33	675.33	684.67	1246	1241.7	794.33	651.67	636.67	927.67	450.67	483.33	919	630	599.67	1028	932.67	426.67	650	878.33	537	667	788	599.33	982.67	553.67	799.67	733.67	444.33	428	598.67	643.67	593	579	1195	664.33	629	673.67	404.67	563.33	509	601.67	566	690.67	495	1041.7	520.33	1001	457.33
574.67	426.33	676	675	687.67	1238.7	1238.7	802	660	582.33	877	459.67	471.33	922	634.33	599.67	1038	937	432.33	676.67	876	507	678.33	773.33	626	979	552	759.33	737.33	448	425	602.33	644.33	607	571	1204	663	646.67	677.67	432.33	567.33	525.67	609	562.33	696.67	494	1033	453	1004.7	456.33
563.33	432.67	679	670.33	662.67	1229.3	1220.7	810.67	644	632.67	952	445	482	908.67	645	656.67	1042	931	419.33	684	976.67	538.33	675.67	780	648.67	977.33	572.33	758	715	442.67	422.33	600.67	630	596.67	605	1198.7	658.67	628.67	675.33	421.67	582.67	579.33	597.67	566.33	683	480	1023	451	969.33	465.33
566	433.67	717.67	678.33	660	1226.3	1234.3	813.67	669	582.67	890	454.33	479	913.33	650.33	665.33	1038.7	934.67	421.33	673.67	974.67	557.33	726.67	748.67	649	989	581	766.33	706.33	455.33	410	605.33	649	605	594.33	1215	662	662.67	668.67	432.67	596	629.67	608	567	690.67	486.33	1000.7	461.67	953.33	466.33
563.67	430.67	707.67	677.67	652.67	1230.3	1225	817.67	683	631.33	947.67	453	476.33	902	629.67	656.67	1027	928.33	417.33	669.67	979	560	726.67	755.67	645.33	988.33	563	810	695.67	454	415.67	602	647	596.33	599	1212.7	659.67	635.67	664.67	429.67	589	630.33	597.67	562.67	682.67	491.67	1001.7	468	935.33	474.67
543.33	432.67	722	674	673.67	1238.3	1235.3	810.67	683	629.67	827.33	458.33	479	898.33	607	656.33	1016.3	916.67	416.33	660.33	878.67	567	733.67	750.33	642.33	994.67	549.67	809	711.33	458.67	422	585.33	658.33	613.67	599.33	1216.3	658.33	643.33	661.33	436.33	602.67	628	599.33	561.33	690.33	508.33	1007.7	464.33	972.33	471
539	430.67	677.67	674	677.67	1241.7	1236	810.33	672.33	631.33	899.67	449	467.33	894.67	616.33	639	1025.7	916	423	658	879.67	505	731	782.33	647.67	991.33	528.67	796.33	716	453.33	441.67	572.67	642.67	618.67	600.67	1214.3	661	628	656.67	436.67	578.67	624.67	604.67	562	681	509.33	1034	459.33	996	477.33
544.67	434	677	675.33	669.33	1247.7	1232.3	804	647.67	640.33	901.33	438.67	479	901.67	635.67	639.33	1025	912.33	427	645.33	888	533.33	728	783.33	649.33	997	524.67	751	718.67	456.33	448.67	572.67	652.33	615.33	620.67	1217.7	667.33	634.67	659.67	433.67	586.33	622.67	604.67	561.33	692	502	1029	458.33	1052	473.33
554.33	432	680.67	682	669	1243.7	1219.3	807.33	648.33	642.33	1034	448	463.67	904.67	640.67	639	1041.7	933.33	429.67	657	883.33	527.67	722	793	645.67	997.33	535	736.67	720.67	456	447.33	581.67	656	604.33	629.67	1207	680.33	630	673.33	429.33	574.33	625	597.33	562	692.33	488.33	1037.3	461	1052	477.67
534	431	752	679	676	1245	1198	816	635	682	1036	473	467	889	608	649	1042	947	417	631	861	563	712	789	631	999	560	749	726	447	428	585	670	586	630	1180	701	612	686	425	586	629	566	565	697	481	1055	464	1016	477
[truncated: 216 more columns]
