# Supplementary material for: Single-particle imaging of stress-promoters induction reveals the interplay between MAPK signaling, chromatin and transcription factors
Source: Nat Commun. 2020 Jun 23;11:3171. doi: 10.1038/s41467-020-16943-w (PMC7311541; doi:10.1038/s41467-020-16943-w)
Supplement: Supplementary file 12 — Source Data [file 41467_2020_16943_MOESM12_ESM.zip › SourceData/SupFig1/SupFig1_ySP884_NaCl_0p10M_B_Time.csv]

-1.1453
-0.56358
0.018933
1.5758
2.185
2.7579
3.3454
3.9242
4.5067
5.077
5.6635
6.2353
6.8084
7.3769
7.9564
8.5391
9.1155
9.6943
10.271
10.838
11.416
11.993
12.576
13.16
13.738
14.308
14.884
15.465
16.041
16.611
17.185
17.769
18.357
18.945
19.514
20.091
20.652
21.222
21.817
22.401
22.975
23.535
24.102
24.691
25.27
25.836
26.404
26.974
27.547
28.12
28.703
29.273
29.855
