# Supplementary material for: Single-particle imaging of stress-promoters induction reveals the interplay between MAPK signaling, chromatin and transcription factors
Source: Nat Commun. 2020 Jun 23;11:3171. doi: 10.1038/s41467-020-16943-w (PMC7311541; doi:10.1038/s41467-020-16943-w)
Supplement: Supplementary file 12 — Source Data [file 41467_2020_16943_MOESM12_ESM.zip › SourceData/SupFig1/SupFig1_ySP884_NaCl_0p00M_B_RFP_NuclCytoRatio.csv]

1.5499	4.3189	2.3334	1.2892	1.4873	4.2303	1.822	1.4872	1.3928	1.6056	1.7928	1.2451	1.6031	1.3238	2.2201	1.7736	2.3366	1.2956	1.2762	1.2654	1.0352	1.2087	1.3512	0.96614	2.0111	1.2575	0.97652	1.0604	1.1889	1.5306	1.1233	1.3417	1.1772	1.8901	1.146	1.8223	1.6279	1.3208	1.1306	0.96079	1.1513	1.5192	1.2319	0.99627	1.7933	1.0569	3.0263	1.361	1.6251	1.4953
1.5241	2.8118	2.1348	1.2779	2.5971	4.2052	1.7359	1.5524	1.6309	1.5611	1.3877	1.1554	1.4778	1.4344	2.0996	1.7736	2.14	1.3353	1.7406	1.6101	0.96943	1.1389	1.3408	0.99064	1.8714	1.2748	1.0908	1.1025	1.2393	1.4599	1.1751	1.2504	1.1196	2.0032	1.1604	1.7587	1.5185	1.2941	1.1039	1.113	1.1284	1.3934	1.2954	1.1046	1.7798	1.1279	2.6888	1.3557	1.6676	1.5647
1.4776	2.082	1.9529	1.3319	2.6162	4.0408	1.5807	1.6133	1.7532	1.4911	1.2118	1.3015	1.4071	1.4213	2.0878	1.7854	2.4789	1.3254	2.2667	1.757	0.94639	1.2441	1.328	1.1141	1.7268	1.4001	1.1154	1.1189	1.2226	1.466	1.2707	1.1882	1.1727	1.8717	1.1322	1.7669	1.3512	1.3068	1.1034	1.3022	1.1164	1.3729	1.2874	1.193	1.7193	1.1877	2.4974	1.4192	1.5502	1.586
1.7072	1.9024	1.6567	1.2549	2.1812	3.4557	1.4801	1.6508	1.7579	1.2921	1.1724	1.6917	1.2848	1.3307	1.9446	1.7013	2.4427	1.2494	2.3436	1.5924	0.93478	1.3575	1.3089	1.1452	1.5501	1.4287	1.0817	1.1863	1.1855	1.4795	1.2442	1.2378	1.2285	1.7232	1.1753	1.7549	1.1901	1.2858	1.0691	1.5936	1.1342	1.3747	1.3334	1.2603	1.6542	1.2348	2.3386	1.5139	1.348	1.5211
1.8868	1.9556	1.6246	1.3074	1.7329	3.1766	1.4902	1.6567	1.7079	1.4896	1.2819	1.8887	1.254	1.2231	1.9757	1.681	2.8242	1.2979	2.225	1.4361	0.92206	1.3666	1.2935	1.1736	1.7114	1.482	1.0912	1.2473	1.1978	1.4767	1.4043	1.2703	1.2883	1.5602	1.17	1.8858	1.1224	1.2907	1.0583	1.6004	1.2117	1.3415	1.4125	1.2696	1.6106	1.2303	2.4247	1.4756	1.1999	1.6025
2.1345	1.9303	1.6882	1.414	1.7577	3.0722	1.5232	1.6813	1.7199	1.535	1.3802	1.7775	1.1484	1.2493	1.9621	1.6795	2.6581	1.3669	1.7626	1.3108	0.90576	1.2454	1.2997	1.1118	1.9186	1.5134	1.0989	1.2355	1.3055	1.4752	1.4217	1.2974	1.2531	1.5769	1.1658	2.0497	1.1344	1.2744	1.0684	1.5784	1.2583	1.2869	1.447	1.2457	1.6326	1.2313	2.4951	1.4416	1.1649	1.6031
2.0587	2.1641	1.7898	1.5286	1.8176	3.9535	1.7053	1.6639	1.6878	1.6552	1.5047	1.6016	1.146	1.3606	2.1052	1.6206	3.0025	1.4025	1.5517	1.3776	0.90157	1.1714	1.2845	1.1629	1.9941	1.5799	1.0683	1.2257	1.3997	1.5368	1.493	1.4201	1.2417	1.5422	1.0606	2.2279	1.1929	1.3608	1.109	1.7025	1.2787	1.1936	1.3783	1.1518	1.6669	1.2562	2.5662	1.4074	1.1779	1.5669
2.0968	2.0499	1.9122	1.6147	1.844	4.4399	1.7613	1.7042	1.6019	1.6963	1.5557	1.6128	1.1071	1.4046	2.2368	1.6431	2.952	1.36	1.4918	1.4297	0.97124	1.1673	1.2501	1.1678	1.9637	1.7443	1.049	1.2561	1.4717	1.6329	1.474	1.4336	1.263	1.4602	1.0479	2.3588	1.2676	1.4438	1.1563	1.9111	1.2335	1.1753	1.2907	1.0062	1.6686	1.2689	2.5948	1.447	1.194	1.5001
2.305	2.1301	1.8086	1.5419	1.8519	4.8061	1.7457	1.6919	1.6021	1.7971	1.5702	1.6739	1.1296	1.4568	2.0758	1.5853	2.955	1.3656	1.5417	1.5044	1.0194	1.1396	1.2165	1.1805	1.9202	1.8537	1.03	1.3195	1.5369	1.6833	1.5458	1.5202	1.392	1.3649	1.0625	2.3647	1.2899	1.5728	1.1738	2.0384	1.2396	1.0845	1.2107	0.95586	1.7041	1.3294	2.7485	1.5101	1.1689	1.5141
2.7411	5.9772	1.8787	1.7524	3.3397	-0.53279	1.6509	1.7847	1.6879	1.6098	1.625	1.8017	1.2904	1.5762	2.3425	1.7078	3.4498	1.4317	1.5387	1.6152	1.0845	1.1644	1.2732	1.1403	2.061	1.9799	0.95527	1.3702	1.5285	1.66	1.4462	1.5581	1.6486	1.3633	1.0875	3.0003	1.3711	1.7041	1.1843	1.884	1.1871	1.1527	1.2921	1.0005	1.7487	1.3399	3.7699	1.5576	1.1619	1.5884
2.8483	7.8161	1.9072	1.6504	3.9248	342.64	1.6157	1.7915	1.8471	1.6592	1.6385	1.7927	1.4079	1.6965	2.5847	1.6906	3.6443	1.4697	1.5274	1.5987	1.079	1.14	1.2542	1.1294	2.2047	2.057	0.95454	1.3563	1.4936	1.441	1.644	1.7578	1.6997	1.369	1.1543	3.4485	1.4022	1.713	1.1542	1.5675	1.1766	1.109	1.2687	1.0639	1.7698	1.4218	3.8055	1.5236	1.1635	1.5652
2.9621	8.0769	2.0091	1.613	4.2131	344.03	1.8047	1.8546	1.7444	1.976	1.8576	1.8994	1.4487	1.6346	2.8639	1.7084	3.6915	1.7093	1.4863	1.5465	1.0529	1.1688	1.2105	1.112	2.342	2.1177	0.89007	1.5177	1.4694	1.3225	1.7062	1.8612	1.8736	1.4136	1.0833	3.6178	1.3845	1.6902	1.1845	1.4554	1.1837	1.1507	1.3437	1.0817	1.7342	1.4546	3.8509	1.4086	1.194	1.5612
3.414	4.074	1.9461	1.5811	3.1288	349.81	1.8328	2.0534	1.7419	3.6001	1.8425	1.8233	1.3162	1.4981	2.5948	1.7217	3.0133	1.8825	1.5232	1.4299	1.0228	1.1146	1.1267	1.1954	2.202	2.177	0.9246	1.6723	1.4658	1.2124	1.7406	1.8759	1.741	1.2926	1.0818	3.4092	1.4262	1.5592	1.3273	1.3782	1.215	1.1441	1.4652	1.1531	1.6776	1.4608	3.6933	1.3414	1.2085	1.5848
3.8595	2.2988	1.6864	2.0493	2.6168	7.3887	1.8456	2.3311	2.0563	4.336	1.8675	2.1025	1.3273	1.5524	2.2685	2.0674	2.6178	2.2402	1.7932	1.4357	1.0159	1.1543	1.2095	1.2775	2.1498	2.1408	1.0987	1.9122	1.5433	1.3237	1.525	2.1923	1.7608	1.3637	0.99613	3.7309	1.531	1.5437	1.4275	1.4538	1.2271	1.1676	1.5627	1.1928	1.5846	1.4057	4.2794	1.316	1.2476	1.5976
3.8835	1.9812	1.5026	2.191	3.04	7.5932	1.9487	2.9525	2.1858	4.6557	1.7454	2.5507	1.9764	1.7404	2.0513	2.6949	2.3431	2.655	2.0862	1.344	1.005	1.273	1.2686	1.3009	2.1895	2.1774	1.2746	1.9987	1.5306	1.3693	1.4602	2.8338	1.509	1.4984	1.0895	4.4739	1.8212	1.5307	1.4604	1.5087	1.2975	1.2967	1.7176	1.2527	1.522	1.3264	4.3221	1.373	1.3281	1.6115
2.8311	1.8693	1.5211	3.1861	3.6249	9.1785	2.1621	3.266	2.1457	3.267	1.715	2.8009	2.6683	1.8999	2.2724	3.6364	2.2717	2.8756	2.4383	1.2853	0.99282	1.4094	1.4112	1.2533	2.4605	2.0568	1.3385	2.0078	1.604	1.5254	1.5711	3.4938	1.6004	1.7138	1.1192	4.7812	1.8296	1.5663	1.4426	1.5652	1.5685	1.3192	1.5763	1.3114	1.5437	1.3073	3.5465	1.4738	1.4184	1.6614
2.2784	1.7207	1.5797	3.3191	4.7217	11.355	2.4909	3.5325	1.8009	3.4325	1.948	2.7103	3.1519	1.946	2.384	4.1994	2.154	2.9416	2.31	1.3062	0.97248	1.4214	1.5631	1.2292	2.7059	2.0895	1.3342	1.9924	1.6191	1.5792	1.5727	3.7656	1.6683	1.7573	1.2235	4.7796	2.1021	1.5868	1.4565	1.5385	1.8101	1.3153	1.4776	1.4571	1.718	1.2868	2.8634	1.6299	1.5654	1.9372
1.9453	1.4604	1.7124	3.7805	7.3779	13.201	3.1535	3.6247	1.7316	2.881	2.0256	2.2893	3.1856	2.0322	2.7037	4.2279	2.3085	2.6731	2.115	1.3856	1.0273	1.2903	1.6934	1.2279	2.63	2.0617	1.3732	2.0792	1.5686	1.5805	1.6276	4.0034	1.7211	1.7223	1.3091	4.3773	2.1535	1.6045	1.4992	1.3705	1.9292	1.2394	1.4458	1.5634	1.7792	1.2459	2.6008	1.7751	1.6229	1.9553
2.3836	1.8712	2.1525	3.0155	10.355	25.327	4.0651	4.8538	1.713	3.7073	2.142	2.1414	2.6909	2.1015	2.4801	3.8064	2.4055	2.6194	1.7595	1.5286	1.0999	1.328	1.6184	1.2969	2.6258	2.488	1.4319	2.1031	1.6034	1.6445	1.7219	4.3979	1.6854	1.6704	1.5829	4.6206	2.4367	1.7144	1.4764	1.2539	1.7742	1.2194	1.5888	1.6601	1.7992	1.2219	3.0836	1.8541	1.6748	1.8958
2.4591	2.389	2.4393	2.882	10.293	32.883	4.8796	5.3903	1.7633	2.8732	1.9968	2.0592	2.3596	2.327	2.4364	3.5852	2.3715	2.5366	1.5569	1.4861	1.2322	1.4916	1.5209	1.2977	2.3334	2.6574	1.4763	1.9876	1.5856	1.7211	1.8945	4.3342	1.6797	1.6207	1.8863	4.4313	2.8601	1.7146	1.3782	1.2003	1.6091	1.2392	1.8529	1.546	1.7467	1.2774	3.2496	1.9786	1.5498	1.7273
2.9703	3.4036	2.8451	3.1449	9.7643	149.32	4.9348	5.3036	1.8693	2.6649	2.0693	2.294	1.7492	2.2348	2.2888	3.6223	2.2471	2.328	1.3463	1.4931	1.4735	1.6995	1.4634	1.3817	2.3155	2.9113	1.5632	1.8439	1.5596	1.7546	2.1114	3.931	1.7571	1.519	2.1084	4.7478	3.5012	1.7936	1.2931	1.2013	1.4575	1.2748	2.3151	1.4737	1.7119	1.3577	3.3918	1.8853	1.4516	1.7172
3.2255	4.4165	3.104	2.9755	9.8565	153.12	4.6004	4.3211	1.8407	2.3571	1.9106	2.575	1.7223	2.2718	2.4108	3.4456	2.1214	2.0323	1.404	1.3802	1.6795	1.7249	1.5533	1.3854	2.4102	3.0221	1.8338	1.8056	1.5186	1.6451	2.3749	3.3723	1.6228	1.5036	2.3816	5.1279	3.8174	1.8369	1.2327	1.1914	1.3995	1.2526	2.8581	1.3633	1.7071	1.3848	3.0493	1.8106	1.3717	1.7064
3.9687	5.783	4.0143	3.0628	15.687	153.33	4.2298	3.9405	1.8405	2.1802	1.9542	2.7645	1.6243	2.2029	2.7338	3.2179	2.1726	1.8043	1.633	1.2831	1.8998	1.8676	1.5457	1.4485	3.0386	3.3706	1.7855	1.8272	1.4928	1.5903	2.3628	3.6366	1.5524	1.7119	2.3958	5.7172	4.1492	1.9603	1.3671	1.238	1.4319	1.2502	3.1864	1.4063	1.7191	1.4231	2.9209	1.6456	1.3609	1.732
4.0612	6.8328	4.2757	2.6581	14.904	37.593	4.0098	3.6093	1.7123	2.3594	2.074	2.5204	1.7977	2.1477	2.9187	3.2412	2.0279	1.626	1.8149	1.2388	1.8569	1.9447	1.5164	1.5357	3.1271	3.4051	1.744	1.7876	1.5733	1.7247	2.2098	3.8056	1.452	1.8801	2.6253	5.9592	3.8578	1.9461	1.3924	1.2251	1.4428	1.3157	2.9302	1.4008	1.7201	1.3868	2.6087	1.5809	1.4134	1.7709
4.1865	7.4014	4.3128	2.6027	12.121	22.588	4.0784	3.2459	2.0104	1.8354	2.2635	2.062	1.5814	1.9942	3.1434	3.6678	1.9672	1.633	1.9443	1.2188	1.9264	1.9968	1.3897	1.6506	2.9539	3.1139	1.4773	1.7893	1.5059	1.8689	1.9101	3.9004	1.5707	2.0953	2.6097	5.6627	3.4674	1.7796	1.3789	1.258	1.5591	1.707	2.5529	1.4358	1.6641	1.3661	2.5944	1.5169	1.5079	1.7524
3.5256	8.1063	4.5373	2.1397	5.5914	13.862	4.057	3.0816	2.1243	1.9104	2.4722	1.8668	1.4526	1.7674	2.8622	3.6379	1.9026	1.6386	2.0116	1.2637	1.9933	1.804	1.3246	1.8473	2.4066	2.7327	1.4095	1.7675	1.4896	2.1251	1.947	3.6575	1.8148	2.23	2.8998	4.9313	2.595	1.6542	1.2984	1.1898	1.6873	2.197	2.4724	1.4671	1.52	1.3753	2.443	1.3693	1.5259	1.6547
2.9816	7.5724	4.8085	1.6758	4.2266	11.351	3.9757	2.845	2.3603	1.7319	2.2825	1.8544	1.1845	1.8147	2.7376	3.3754	1.9265	1.6357	2.0157	1.269	2.1516	1.5754	1.3403	1.9471	2.4458	2.5425	1.4369	1.842	1.4066	2.1436	1.8607	3.7644	2.0278	2.4585	2.5869	4.6668	2.0349	1.5806	1.3848	1.2307	1.7582	2.345	2.5785	1.5089	1.4979	1.4529	2.5706	1.4157	1.5766	1.5871
2.5366	6.7046	5.1666	1.495	3.4062	9.4188	3.641	2.5376	2.0606	1.789	2.3268	2.091	1.5366	1.8892	2.3405	2.8098	1.805	1.6084	1.8886	1.3237	1.9643	1.4791	1.475	1.9663	2.3045	2.7224	1.5357	1.7704	1.4041	2.1935	1.7516	3.6287	1.9746	2.5068	2.4199	4.6537	1.7916	1.6979	1.5117	1.2071	1.6964	2.3587	2.8635	1.4329	1.565	1.5513	2.455	1.4179	1.5347	1.6207
2.5259	5.7966	4.5506	1.5004	3.9955	9.1348	3.1388	2.1564	1.9726	1.5827	2.0357	2.2444	1.7336	2.0641	2.2152	2.8592	1.7992	1.5736	1.8864	1.4027	1.6616	1.4024	1.5377	1.8159	2.3758	3.0877	1.5892	1.8446	1.4161	2.0899	1.5903	3.5083	1.7814	2.5634	2.2907	5.294	2.0957	1.8445	1.6402	1.287	1.612	2.2492	3.1016	1.4419	1.5747	1.5898	2.4799	1.5398	1.5553	1.6408
2.5348	5.5036	4.4785	1.4236	3.9743	10.502	2.8926	2.3242	1.9931	1.6774	2.1862	2.1691	1.8539	2.288	2.0749	2.7781	1.8094	1.6452	2.1399	1.4792	1.3919	1.5303	1.6732	1.6542	2.3828	3.4198	1.7936	1.7481	1.4566	2.0376	1.4401	3.0665	1.5349	2.5851	2.5818	5.4986	2.3205	1.9268	1.5707	1.3891	1.5991	2.5589	3.2434	1.4414	1.5484	1.6664	2.41	1.5041	1.4872	1.6909
2.6527	6.212	3.7532	1.3788	4.5969	18.891	2.7201	2.4785	2.1551	1.6843	2.2138	1.9553	1.6721	2.449	1.8411	2.8574	1.967	1.6177	2.4242	1.5448	1.4868	1.5926	1.5929	1.5972	2.6193	3.5106	1.7831	1.8183	1.4434	1.9722	1.5578	2.729	1.4648	2.5857	2.6367	5.8627	2.5845	1.8099	1.5382	1.4919	1.5962	2.7466	3.2672	1.4195	1.4997	1.6725	2.3431	1.5283	1.3862	1.728
2.4226	5.5513	3.3917	1.3918	4.5921	27.38	2.7964	2.6896	2.2854	1.7181	2.417	1.6981	1.5933	3.5746	1.6825	2.7026	1.9711	1.5146	2.5096	1.6305	1.6777	1.7264	1.4968	1.6192	2.8475	3.458	1.8519	1.7935	1.4582	1.9791	1.4762	2.458	1.3556	2.4053	2.5092	5.7464	2.026	1.7048	1.3747	1.5477	1.5656	3.1015	3.2015	1.3834	1.5553	1.6405	2.5212	1.4636	1.2923	1.7459
2.5608	5.3527	3.0881	1.558	4.9215	27.016	2.9267	2.639	2.1674	1.8588	2.4085	1.7078	1.5212	3.7626	1.4752	2.5814	1.9508	1.4447	2.6497	1.6181	1.9187	1.814	1.3583	1.7584	2.7793	3.5362	1.5547	1.8552	1.5039	1.9559	1.544	2.4117	1.468	2.1464	2.426	5.6394	2.0912	1.5913	1.3903	1.5653	1.6088	2.8723	2.8916	1.3357	1.6174	1.503	2.5372	1.4674	1.2684	1.7666
2.4028	4.301	3.5075	1.6142	5.2889	26.591	3.221	2.3944	1.9788	2.1592	2.4701	1.6701	1.5133	4.1366	1.5904	2.4351	1.8111	1.4565	2.7798	1.6588	2.1361	1.8972	1.3368	1.8238	2.7379	3.7341	1.3713	1.8616	1.4735	1.9419	1.3817	2.4431	1.5462	2.0039	2.2352	5.091	2.1113	1.5976	1.3316	1.5114	1.7486	2.4849	2.4398	1.3377	1.5857	1.341	2.9016	1.4477	1.2639	1.7499
2.7244	4.2952	3.6221	1.6893	7.4756	42.154	3.4582	2.3509	1.817	2.8464	2.3614	1.7783	1.6336	3.1377	1.552	2.2661	1.8266	1.4337	2.9177	1.5938	2.4064	1.9726	1.4026	1.9207	2.7696	4.2863	1.2431	1.8341	1.3857	1.8985	1.4145	2.4312	1.5625	2.0118	2.1907	4.7128	2.1322	1.5637	1.4385	1.4647	1.8203	2.0847	1.9558	1.338	1.617	1.3248	2.8821	1.4641	1.2842	1.7006
2.7964	4.0819	3.6648	1.8886	10.21	47.337	3.4342	2.5034	1.8568	3.0676	2.1337	2.0638	1.629	3.8308	1.6407	2.0758	1.8581	1.462	2.7146	1.7429	2.6527	1.8524	1.3916	1.8532	3.1735	4.7409	1.2531	1.885	1.3596	1.9782	1.4543	2.4119	1.4279	2.1074	2.1475	4.6095	1.9621	1.5894	1.4568	1.4834	1.8319	2.2129	1.9762	1.4039	1.6052	1.5533	3.2483	1.4494	1.2886	1.7019
3.1515	6.783	3.9139	2.2299	6.1395	35.15	3.5231	2.7051	2.1554	3.1175	2.0391	2.52	1.7163	7.3021	2.7952	2.0182	2.548	1.4736	2.4792	1.8077	2.6274	1.8779	1.481	1.8245	4.3938	11.921	1.289	1.9591	1.3781	1.9251	1.5766	2.5648	1.3723	2.0259	2.1314	16.392	2.2227	1.5343	1.5101	1.4735	1.782	2.4353	2.0084	1.4873	1.6416	1.7458	4.549	1.4953	1.2935	1.6851
3.3199	7.1686	3.5756	2.5391	-29.528	14.595	3.4911	2.7068	2.361	2.6223	2.0207	2.6019	1.5654	10.297	2.8006	2.1163	2.6787	1.6379	2.248	1.8735	2.5535	1.7815	1.547	1.734	4.4121	11.755	1.3586	2.0038	1.4434	1.8953	1.5999	2.645	1.4448	1.8914	1.9585	16.835	2.3276	1.5583	1.4304	1.4613	1.7694	2.4314	2.2483	1.5053	1.6517	1.7229	4.7143	1.4944	1.3118	1.78
3.3713	7.3261	3.0855	2.6029	455.33	17.71	3.4392	2.9188	2.2914	2.5603	1.8969	2.8772	1.8163	12.023	2.912	2.0874	2.7529	1.8611	2.3468	2.0097	2.413	1.8324	1.6134	1.7238	4.3447	11.522	1.3569	2.0447	1.5211	1.7858	1.4229	2.6324	1.5414	1.8027	1.7552	16.941	2.2591	1.5512	1.413	1.444	1.7301	2.4627	2.4973	1.4141	1.6987	1.5714	4.5901	1.5437	1.2685	1.7595
3.2765	4.9759	2.2131	2.5781	464.65	21.985	3.045	3.0591	2.2788	2.9891	1.6765	2.597	1.7941	10.351	2.0776	1.9463	2.1797	2.2857	2.4557	2.1605	2.3588	1.732	1.5818	1.6593	3.2269	4.1014	1.4215	1.9873	1.6199	1.7919	1.3959	2.4753	1.5668	1.8182	1.6542	5.0747	1.8167	1.5526	1.4365	1.4451	1.71	2.6125	2.5585	1.365	1.7465	1.4772	3.2902	1.4844	1.2493	1.7457
3.8161	7.5615	3.0408	3.2291	492.63	13.267	3.1222	3.2313	2.3261	3.6267	1.7032	3.0256	2.1308	32.84	2.7493	1.9928	2.5387	2.6876	3.031	2.3158	2.2978	1.6964	1.6529	1.6999	3.4097	4.6666	1.3931	2.0645	1.7138	1.8383	1.7608	2.6954	1.5754	1.822	1.7613	6.3735	1.9547	1.4956	1.5616	1.5615	1.6838	2.7343	2.4249	1.344	1.7078	1.4957	3.8574	1.4711	1.2541	1.7035
2.3568	5.7217	1.5283	0.81951	2.9444	0.62485	5.3938	4.4808	6.3646	2.2767	2.1425	-10.169	1.3266	28.019	2.1766	2.288	1.1691	2.7882	3.7159	2.2862	2.2205	1.8236	1.7321	1.8066	-287.27	2.1278	1.4728	2.1248	1.7974	1.9708	1.4853	3.4376	1.6654	1.8391	2.1205	3.7379	-9.1799	1.5312	1.602	1.5449	1.7109	2.8578	2.1782	1.3519	1.8146	1.4939	2.246	1.658	1.3046	1.93
2.2787	4.9577	2.182	1.3553	-25.975	-31.057	5.5236	4.2028	6.3094	2.1076	2.1751	-9.6255	1.0824	27.614	1.9316	2.255	1.2791	2.5363	3.4998	2.0605	2.1628	1.7674	1.7839	1.8755	-287.37	2.33	1.5662	2.2058	1.8508	1.9983	1.311	3.8279	1.7292	1.7762	2.132	3.867	-9.2454	1.5646	1.5989	1.5535	1.7045	2.581	2.245	1.2697	1.8313	1.4826	2.1295	1.734	1.45	1.9627
1.2941	1.7078	1.6811	0.82247	-7.2032	-20.827	5.2656	3.9521	6.065	3.271	2.128	-9.9741	0.63164	3.1236	1.2122	2.1896	0.92367	2.1951	2.6964	2.0612	2.2155	1.9025	1.6868	1.823	-287.54	1.4671	1.6208	2.1555	1.8038	1.9443	0.94049	3.7658	1.7518	1.69	2.0527	1.8907	-9.5484	1.5506	1.5107	1.446	1.7766	2.4328	2.3072	1.2441	1.8649	1.4582	1.26	1.7445	1.5116	1.9913
2.6277	3.5554	3.7777	3.9093	-23.056	155.11	2.9639	2.6273	2.2222	4.9462	1.8837	3.5358	1.0719	7.4444	1.7335	2.0222	2.2849	1.9547	1.7256	2.2338	2.3323	1.8351	1.6568	1.7424	2.9719	3.8298	1.5423	2.068	1.7576	1.8932	1.3897	2.9722	1.751	1.5591	1.6788	4.347	1.5273	1.5382	1.4674	1.4226	1.7423	2.3635	2.4358	1.249	1.7998	1.4478	2.7515	1.5876	1.5662	1.7418
3.111	5.0005	3.9503	5.4716	17.629	168.56	3.0132	3.4206	1.9896	0.1671	2.2026	4.5443	1.165	6.8642	1.7989	2.6556	2.1694	1.9521	1.7674	2.4845	2.8046	1.9829	1.6731	1.7822	2.9677	3.6041	1.4788	2.0665	1.7146	1.8867	1.5679	2.6142	1.7796	1.6426	1.8276	4.2515	1.5415	1.548	1.4505	1.3739	1.7484	2.6911	2.4466	1.3305	1.6892	1.4376	2.5053	1.5725	1.4656	1.7468
6.7307	-16.305	-9.3395	-21.484	0.92288	158.96	3.5063	4.5649	2.688	-14.965	2.3384	6.8345	0.97684	9.3793	1.7914	2.8981	2.9403	1.9884	2.0658	2.7809	3.0905	2.0526	1.7952	1.8417	3.0433	4.0735	1.5273	2.1904	1.7942	2.0185	1.8281	2.6077	2.1368	1.7609	2.0391	5.5538	1.7066	1.6286	1.4956	1.4068	1.7349	3.0599	2.5271	1.3464	1.7199	1.5195	2.5667	1.5945	1.4735	1.7073
6.8378	-16.576	-9.2784	-21.45	26.239	-2.1377	3.4264	4.6564	2.5836	-13.651	2.4575	6.4365	1.0361	8.003	1.7379	3.0697	3.1538	2.0256	2.148	2.8368	3.1897	2.0198	1.7982	1.813	2.9483	3.7022	1.4576	2.2583	1.7941	1.9614	1.6813	2.6603	2.1026	1.783	2.2135	5.5003	1.7748	1.5934	1.492	1.3471	1.7665	3.1714	2.3631	1.3923	1.63	1.468	2.5312	1.5917	1.4376	1.6814
6.1972	-17.582	-9.5337	-23.113	13.439	19.979	3.2163	4.1398	2.5654	-7.1686	2.1222	5.3209	1.0538	7.8066	1.7829	2.8554	3.2235	1.8725	2.1017	2.706	2.9206	2.0186	1.7988	1.7421	3.0571	3.8432	1.517	2.309	1.8362	1.9124	1.7628	2.7152	2.1448	1.742	2.2248	5.2201	1.8738	1.5406	1.395	1.3961	1.7607	3.2924	2.1139	1.3893	1.6681	1.4914	2.5424	1.6322	1.5331	1.6834
7.8078	0.096793	-4.7296	-47.046	14.083	19.937	3.5893	3.7771	2.428	0.7499	2.3399	6.7395	1.0769	-14.851	0.22033	2.8452	77.798	1.8874	2.5277	2.7431	2.6996	1.8764	1.6788	1.7403	3.9638	21.369	1.5048	2.3035	1.9137	1.8753	4.9414	2.8545	1.9728	1.68	2.1898	-2.1443	1.951	1.516	1.443	1.4133	1.8266	3.5968	1.946	1.4433	1.8087	1.4496	4.6652	1.6982	1.5239	1.9783
7.6468	0.18744	-4.9112	-46.948	10.174	18.134	3.4369	3.5279	2.1467	0.52775	2.312	6.6857	1.1526	-14.819	0.30967	2.7443	77.797	1.7996	2.6444	2.5115	2.5303	1.9104	1.6232	1.7452	4.0097	21.578	1.5651	2.1936	1.9013	1.9144	5.1151	2.7221	1.9693	1.6872	2.1242	-2.3013	1.9518	1.4686	1.4872	1.4583	1.8954	3.7115	1.8546	1.3907	1.8545	1.4951	4.6226	1.5863	1.6044	1.9737
7.5459	0.20649	-4.0802	-46.306	16.226	37.192	3.3566	3.5862	2.4386	-0.0098144	2.7597	6.6836	1.1676	-14.625	-0.052117	2.7575	77.866	1.8358	2.7301	2.5387	2.5519	1.8912	1.6376	1.7408	4.0722	21.873	1.3289	2.1547	1.8992	2.1044	5.0175	2.4691	1.9922	1.5676	1.9868	-2.0831	1.9045	1.5193	1.6257	1.4761	2.0228	3.813	1.8633	1.3441	1.9374	1.5295	4.9071	1.515	1.623	1.9111
2.3531	3.8337	6.3916	5.7074	36.689	76.801	2.376	3.127	2.3956	7.2791	2.902	3.4511	1.3507	6.0659	0.97285	2.9524	2.4877	1.7166	2.2049	2.1711	2.6642	1.9575	1.7431	1.6708	3.1001	4.429	0.92229	2.2134	1.8041	2.2847	1.5758	1.8327	1.9692	1.3844	1.6203	4.4361	1.7991	1.514	1.6387	1.4378	2.0999	3.7184	1.7225	1.2217	1.8603	1.5422	3.1227	1.5185	1.6827	1.6217
[truncated: 216 more columns]
