# Supplementary material for: Single-particle imaging of stress-promoters induction reveals the interplay between MAPK signaling, chromatin and transcription factors
Source: Nat Commun. 2020 Jun 23;11:3171. doi: 10.1038/s41467-020-16943-w (PMC7311541; doi:10.1038/s41467-020-16943-w)
Supplement: Supplementary file 12 — Source Data [file 41467_2020_16943_MOESM12_ESM.zip › SourceData/SupFig1/SupFig1_ySP884_NaCl_0p20M_B_YFP_NuclCytoRatio.csv]

1.5366	1.5726	1.3507	1.7911	1.3837	1.4445	1.683	1.6451	1.5237	1.3326	1.3793	1.317	1.6276	1.273	1.3783	1.7186	1.3766	1.6959	1.8741	1.6649	2.138	1.6316	1.7435	1.9196	1.7332	1.5857	1.5548	1.4869	1.8949	2.1962	1.6058	1.874	2.0959	1.4794	1.632	1.4545	1.7445	1.5466	1.7843	1.2213	1.7254	1.3728	1.5414	1.4034	1.7353	1.6843	1.4425	1.778	1.5837	1.5844
1.5267	1.4866	1.3544	1.7097	1.3986	1.5803	1.6713	1.7188	1.5081	1.3786	1.367	1.3326	1.6037	1.3166	1.4262	1.6524	1.391	1.76	1.7117	1.6914	2.2442	1.6124	1.8075	1.9761	1.86	1.5602	1.7706	1.5425	1.9828	2.1956	1.6875	2.1596	2.1884	1.4726	1.745	1.5093	1.7562	1.6102	1.674	1.2971	1.6455	1.4489	1.5372	1.4453	1.7486	1.6896	1.435	1.6283	1.6846	1.5828
1.6827	1.4334	1.4421	1.7335	1.5111	1.8268	1.7468	1.7787	1.6121	1.3914	1.4246	1.4574	1.8034	1.4427	1.5591	1.6815	1.4117	1.9313	1.6724	1.7959	2.3164	1.7064	2.0234	2.0541	1.8634	1.604	1.9502	1.5894	2.0246	2.2495	1.7598	2.4057	2.5316	1.5487	1.8188	1.4988	1.8232	1.6931	1.6848	1.4057	1.6004	1.5558	1.6977	1.5661	1.8602	1.7388	1.4671	1.582	1.7833	1.6887
1.9371	1.6646	1.6643	1.8924	1.8968	2.2394	1.9868	1.9083	1.7656	1.6323	1.5845	1.6893	2.1582	1.9411	1.9126	2.0325	1.5795	2.3634	1.9091	2.1684	2.5812	2.0518	2.3978	2.2555	1.9744	1.8246	2.2729	1.7089	2.082	2.7007	1.994	2.5654	2.9581	1.628	1.9432	1.5653	1.9741	1.9907	1.8935	1.5307	1.717	1.7598	2.035	1.7738	2.1929	1.8998	1.5976	1.736	2.0633	2.0092
2.2406	1.9102	1.8758	2.1297	2.2878	2.7101	2.2617	2.0797	2.0055	1.8037	1.6906	1.9069	2.5253	2.5234	2.3153	2.4918	1.761	2.7586	2.13	2.5561	2.7787	2.4233	2.8785	2.5054	2.1303	2.1091	2.665	1.8379	2.1815	3.0432	2.2112	2.9876	3.5298	1.7232	2.0145	1.6311	2.1265	2.3124	2.1961	1.6648	1.915	1.9491	2.4399	2.0807	2.5656	2.0469	1.7098	1.8685	2.3879	2.3128
2.419	2.1508	2.0412	2.2761	2.6721	2.9477	2.4278	2.2204	2.0564	2.0604	1.7935	1.9735	2.7154	3.0225	2.6332	2.8042	1.9193	3.0982	2.2975	2.7797	3.0019	2.6938	3.1662	2.6913	2.3425	2.312	2.9848	1.9032	2.2178	3.3962	2.3653	3.3269	3.9246	1.773	2.0481	1.7407	2.2323	2.5988	2.3559	1.7199	2.1473	2.0611	2.6999	2.3665	2.8214	2.148	1.8213	1.9672	2.5927	2.4871
2.4043	2.1011	2.0935	2.3284	2.591	3.0811	2.4672	2.16	2.0872	1.8894	1.8252	1.9391	2.715	3.1203	2.6995	2.8072	1.8871	3.0844	2.2587	2.7337	2.9189	2.7167	3.1477	2.7703	2.4035	2.2573	2.97	1.8522	2.266	3.3259	2.2708	3.4103	4.0006	1.8099	2.0463	1.7375	2.2303	2.7295	2.404	1.7515	2.2117	2.1605	2.826	2.5049	2.8067	2.1205	1.902	1.9624	2.627	2.5774
2.3639	2.0171	2.1125	2.3191	2.5391	3.0826	2.4216	2.1251	2.0736	1.8976	1.8309	1.8879	2.7226	2.925	2.6603	2.6869	1.8514	3.0475	2.214	2.6832	2.9379	2.7167	3.0589	2.71	2.4135	2.0818	2.8996	1.8212	2.2079	3.4197	2.1796	3.3911	4.0727	1.76	2.0578	1.6143	2.2276	2.6816	2.3394	1.7575	2.2868	2.2199	2.8131	2.5614	2.7271	2.1047	1.9459	1.9947	2.5428	2.4641
2.3051	1.9777	2.081	2.4305	2.4223	3.1932	2.4597	2.1791	2.1264	1.7594	1.7728	1.8471	2.7488	2.8588	2.5981	2.6401	1.8503	2.9893	2.2073	2.6997	2.8553	2.7008	3.0636	2.6843	2.3867	2.0628	2.8567	1.9036	2.2358	3.4692	2.1868	3.3991	3.9532	1.7066	2.1786	1.5701	2.2855	2.704	2.3562	1.7267	2.3361	2.3873	2.8232	2.5436	2.7094	2.1576	1.9466	1.9755	2.518	2.4422
2.3108	1.9685	1.9392	2.3738	2.4176	3.1011	2.4401	2.2985	2.1149	1.749	1.7408	1.8028	2.7662	2.6786	2.6707	2.5781	1.8282	3.0123	2.178	2.612	2.9342	2.6216	3.0933	2.6641	2.2967	2.0068	2.8089	2.0259	2.2065	3.4293	2.2341	3.513	3.9757	1.725	2.237	1.5632	2.3499	2.5485	2.3272	1.6611	2.2657	2.3439	2.7054	2.5153	2.7368	2.124	1.8574	1.9285	2.4085	2.2695
2.3093	2.0242	1.897	2.2647	2.4194	3.1228	2.5296	2.368	2.1219	1.6891	1.7726	1.92	2.7347	2.7467	2.6331	2.5878	1.82	3.017	2.1773	2.5469	2.9322	2.5628	3.0958	2.7601	2.261	2.1327	2.8025	2.1656	2.2345	3.5351	2.2786	3.5239	3.9983	1.771	2.2959	1.6157	2.4757	2.5396	2.3767	1.6077	2.2814	2.321	2.7503	2.6513	2.7506	2.0854	1.8965	1.8664	2.4209	2.2327
2.221	2.017	1.873	2.1108	2.4452	3.02	2.5536	2.3031	2.0849	1.6872	1.8245	1.9676	2.6244	2.6268	2.5911	2.4662	1.7657	3.052	2.1066	2.4318	2.9972	2.4445	2.9943	2.7741	2.2659	2.0548	2.7328	2.2699	2.2752	3.4713	2.2561	3.2355	3.9961	1.7808	2.3097	1.6862	2.4673	2.3877	2.3615	1.5829	2.1421	2.2039	2.764	2.6243	2.7522	2.0006	1.916	1.8008	2.4214	2.1219
2.2354	2.0142	1.9172	2.0311	2.4369	2.8908	2.4515	2.2445	2.1249	1.78	1.8264	2.0571	2.4805	2.4498	2.4274	2.4251	1.7597	2.9924	2.0511	2.3466	3.0275	2.3607	2.8718	2.7717	2.3144	2.2436	2.7643	2.2762	2.2096	3.4651	2.168	2.8777	3.7311	1.8068	2.2826	1.7642	2.5116	2.4222	2.3731	1.556	2.1354	2.2692	2.7695	2.7568	2.6988	1.95	1.9119	1.8393	2.4224	2.1471
2.2254	1.948	1.8739	2.1046	2.3841	2.6885	2.3381	2.1608	2.045	1.762	1.7722	1.9449	2.4923	2.3571	2.4661	2.3357	1.7259	2.9969	2.0579	2.2358	3.0379	2.255	2.8228	2.7324	2.2382	2.2015	2.6251	2.2363	2.2268	3.3015	2.1897	2.7671	3.4467	1.8672	2.2353	1.8019	2.4343	2.3501	2.3079	1.5945	2.0232	2.3104	2.7508	2.5227	2.565	1.9349	1.8434	1.7883	2.3895	2.1354
2.2893	1.871	1.7871	2.0142	2.2218	2.5226	2.1996	2.1368	2.0038	1.7766	1.7314	1.9673	2.5125	2.3341	2.4373	2.322	1.7369	2.9587	1.9913	2.2345	2.9653	2.1617	2.7105	2.6599	2.1322	2.2562	2.527	2.1765	2.2326	3.1	2.1504	2.9226	3.2893	1.8668	2.0582	1.7807	2.4004	2.2885	2.2106	1.6449	1.9866	2.4077	2.6333	2.5879	2.4179	1.8551	1.8184	1.7576	2.29	2.1132
2.2926	1.7988	1.6936	1.9334	2.1674	2.4176	2.1477	2.1024	1.9179	1.5867	1.678	1.9309	2.573	2.3473	2.3338	2.1895	1.7647	2.9017	1.9254	2.1739	2.8059	2.0764	2.6814	2.534	2.0323	2.1809	2.4294	2.1504	2.3116	2.9823	2.1755	3.1682	3.433	1.8324	2.0174	1.7171	2.2557	2.1867	2.0946	1.6875	1.8899	2.3986	2.5779	2.3789	2.3063	1.8073	1.815	1.5985	2.2431	2.0059
2.2089	1.7593	1.6715	1.7928	2.1608	2.3707	2.0537	2.0912	1.8972	1.5632	1.6589	1.8964	2.4926	2.2599	2.1542	2.1616	1.7802	2.9143	1.8504	2.1289	2.7451	2.0033	2.5202	2.4371	2.0201	2.1997	2.3796	2.1383	2.3507	2.7102	2.0502	3.166	3.3798	1.7472	1.9631	1.6958	2.1597	2.1787	1.9605	1.644	1.8334	2.3662	2.4488	2.4534	2.1731	1.7504	1.8139	1.5787	2.1711	1.9505
2.0135	1.8907	1.6772	1.7026	2.145	2.2882	1.7915	2.0029	1.7359	1.4194	1.621	1.8333	2.3416	2.2582	2.0947	2.1602	1.7496	2.888	1.8154	2.0085	2.6168	1.9128	2.3127	2.4196	2.0031	2.3361	2.3696	2.1118	2.2636	2.6791	2.0326	3.0416	3.288	1.6461	2.0429	1.7246	2.0596	2.2166	1.8794	1.5824	1.8067	2.2367	2.3441	2.368	2.0893	1.7571	1.7715	1.5851	2.2035	1.8993
1.9094	1.8205	1.6237	1.553	2.1222	2.1057	1.6726	1.8861	1.6655	1.3676	1.5842	1.7745	2.1916	2.1972	2.0454	2.1097	1.6557	2.9075	1.81	1.9217	2.49	1.8481	2.2129	2.3455	1.9639	2.2685	2.3269	2.1308	2.1858	2.478	1.9966	2.8442	3.1336	1.5524	1.9912	1.7331	2.0138	2.1243	1.7341	1.4802	1.7485	2.0362	2.1168	2.3087	2.051	1.7418	1.7005	1.5497	2.1945	1.8353
1.9575	1.7989	1.5748	1.521	2.0583	2.046	1.5467	1.8762	1.618	1.3048	1.5549	1.8263	2.1126	2.2224	1.9929	2.0784	1.6422	2.8007	1.7234	1.9291	2.2608	1.7804	2.1094	2.2425	1.9067	2.2647	2.3528	2.0919	2.0795	2.4021	2.0358	2.7718	3.0312	1.5185	1.9208	1.7226	1.9837	2.0386	1.7757	1.4791	1.6896	1.9346	2.0252	2.2643	2.1552	1.6854	1.647	1.5512	2.1829	1.7472
2.0333	1.6507	1.5377	1.4857	1.9984	1.9666	1.632	1.8758	1.7027	1.3136	1.5645	1.8453	2.0817	2.068	1.8462	1.9738	1.6208	2.6735	1.7329	1.8955	2.232	1.7547	2.1009	2.1605	1.901	2.0537	2.3233	2.0736	2.0377	2.2715	2.0111	2.7338	2.9176	1.6091	1.8663	1.6561	1.9443	1.9478	1.7847	1.4775	1.6385	1.8446	1.9417	2.0595	2.1589	1.6042	1.6544	1.4869	2.0981	1.732
1.9965	1.6496	1.5321	1.5854	1.8784	2.0271	1.6623	1.953	1.6639	1.341	1.5912	1.8234	2.0908	2.0488	1.7323	1.9865	1.6052	2.5347	1.6564	1.9677	2.1375	1.6931	2.0179	2.1701	1.905	2.0059	2.2805	2.0387	2.0232	2.232	1.979	2.8855	2.7936	1.6875	1.9328	1.6278	1.9349	1.9451	1.8286	1.5509	1.6315	1.8659	1.9659	1.996	2.0932	1.5922	1.6804	1.5039	2.0348	1.7257
1.9563	1.645	1.4872	1.5349	1.7499	1.9402	1.6213	1.8471	1.5771	1.2943	1.5585	1.7825	2.0313	1.864	1.6697	1.895	1.5911	2.4436	1.6512	1.9399	2.1864	1.6252	1.9934	2.202	1.8257	1.8997	2.2424	2.0912	2.0121	2.2958	1.9618	2.8347	2.7241	1.7325	1.9997	1.5676	1.9082	1.8864	1.6559	1.5484	1.6074	1.8263	1.8678	1.8214	2.013	1.6164	1.6442	1.45	1.9799	1.7309
1.9241	1.6158	1.426	1.5602	1.6781	1.8705	1.6385	1.8333	1.6034	1.2363	1.5086	1.7243	1.9649	1.7885	1.6599	1.9293	1.5572	2.2504	1.6037	1.9232	2.1145	1.6034	1.9545	2.1019	1.791	1.859	2.217	2.0926	2.051	2.293	1.8925	2.8318	2.5216	1.7142	2.0118	1.5065	1.9306	1.8191	1.6926	1.6185	1.569	1.814	1.8118	1.857	1.9273	1.5986	1.6038	1.4757	1.953	1.7177
1.8576	1.6169	1.4045	1.5811	1.6415	1.6956	1.5545	1.8197	1.568	1.1705	1.5036	1.6571	1.9279	1.6908	1.6241	1.9071	1.5285	2.1743	1.6301	1.8434	2.126	1.5925	1.8868	1.966	1.7957	1.776	2.2526	2.0819	2.0512	2.2189	1.883	2.7693	2.5137	1.6689	1.9285	1.457	1.7954	1.7331	1.7204	1.5969	1.542	1.7734	1.7638	1.7932	1.9931	1.5602	1.6205	1.4706	1.9323	1.6807
1.7531	1.5887	1.3515	1.5234	1.6327	1.6451	1.5793	1.8852	1.5624	1.1478	1.4948	1.5758	1.866	1.6748	1.5966	1.8649	1.4575	2.0761	1.6562	1.7811	2.1102	1.6405	1.8346	1.8106	1.7506	1.7177	2.3003	2.0941	2.0096	2.1823	1.8606	2.6813	2.3767	1.6505	1.9149	1.4356	1.6715	1.7608	1.7603	1.5825	1.5049	1.6759	1.7282	1.7918	1.961	1.5583	1.6066	1.4407	1.9306	1.6662
1.7159	1.5596	1.3402	1.5231	1.6099	1.6025	1.6518	1.8642	1.5142	1.1791	1.5221	1.5369	1.8384	1.5879	1.5443	1.8587	1.4274	2.0749	1.6523	1.7463	2.0635	1.6507	1.8321	1.7751	1.7685	1.659	2.2657	2.0429	1.961	2.1428	1.9426	2.6733	2.3447	1.6681	1.8289	1.4124	1.5923	1.8079	1.7251	1.482	1.4768	1.6211	1.7031	1.8012	1.9824	1.5617	1.6051	1.4411	1.9034	1.609
1.6722	1.5282	1.3247	1.4642	1.6354	1.5776	1.7622	1.8153	1.5256	1.1745	1.481	1.5339	1.8066	1.5275	1.5161	1.828	1.4316	2.064	1.6884	1.7531	2.0376	1.6625	1.803	1.7415	1.7339	1.6826	2.2778	2.0617	1.9236	2.1872	1.9401	2.6331	2.2545	1.6576	1.8351	1.4133	1.6437	1.8045	1.7	1.4947	1.4353	1.5888	1.6858	1.8056	1.9767	1.5433	1.5626	1.4209	1.8691	1.578
1.628	1.5164	1.3052	1.5277	1.591	1.5264	1.8801	1.7979	1.587	1.2206	1.4635	1.5707	1.7715	1.4992	1.5163	1.886	1.4496	2.0093	1.6807	1.7713	1.9081	1.6246	1.8111	1.7059	1.8206	1.6957	2.2421	2.0067	1.9407	2.1262	1.9003	2.6259	2.2186	1.7068	1.8386	1.3718	1.7004	1.7919	1.735	1.4581	1.4724	1.5902	1.6808	1.8273	1.952	1.5372	1.5685	1.4323	1.8577	1.5416
1.5724	1.4897	1.2967	1.5057	1.583	1.545	1.8608	1.7917	1.5977	1.1769	1.4361	1.545	1.7919	1.4944	1.5039	1.8192	1.431	1.944	1.6711	1.768	1.9635	1.6082	1.7749	1.7259	1.7931	1.7384	2.3014	2.0462	1.9303	2.1335	1.8501	2.5705	2.1651	1.7216	1.9114	1.3955	1.7134	1.7854	1.7116	1.4869	1.5025	1.5992	1.6901	1.7151	2.0034	1.5274	1.547	1.4567	1.8817	1.5325
1.5999	1.4446	1.2873	1.5381	1.5605	1.6167	1.8474	1.8538	1.6148	1.2448	1.4413	1.5466	1.7599	1.4927	1.5384	1.8351	1.4207	1.8756	1.6575	1.7445	1.9746	1.6519	1.8078	1.7448	1.7904	1.7939	2.2245	1.9974	1.9732	2.2684	1.8303	2.6415	2.0845	1.7742	1.9205	1.354	1.72	1.7728	1.6966	1.4359	1.5434	1.6255	1.745	1.6908	1.9855	1.544	1.5332	1.4623	1.9233	1.5364
1.6208	1.4578	1.3511	1.5494	1.6059	1.5764	1.7004	1.9037	1.6045	1.2456	1.5024	1.5235	1.8017	1.5035	1.5221	1.8204	1.4046	1.8381	1.6241	1.7828	2.0037	1.6745	1.8233	1.7754	1.7123	1.8446	2.2481	1.9262	1.9417	2.1233	1.8447	2.5767	2.1202	1.5977	1.8851	1.4549	1.6947	1.6287	1.6869	1.4521	1.5503	1.6688	1.743	1.668	1.9734	1.4896	1.5841	1.4575	1.8287	1.5281
1.6859	1.4792	1.401	1.569	1.623	1.5616	1.6425	1.9824	1.5924	1.2651	1.5283	1.5571	1.7822	1.4907	1.5465	1.8792	1.4219	1.8312	1.6898	1.7792	1.9463	1.7098	1.8379	1.7372	1.7261	1.7836	2.2258	1.9172	1.9667	2.0799	1.8565	2.6064	2.1136	1.5718	1.9228	1.4274	1.6953	1.5843	1.6897	1.3731	1.5613	1.7212	1.7029	1.6973	1.9105	1.4753	1.5829	1.4193	1.8518	1.5604
1.6414	1.5091	1.41	1.5632	1.631	1.5201	1.5801	1.9319	1.6549	1.2616	1.5494	1.4585	1.7699	1.5369	1.5538	1.871	1.4135	1.8409	1.7331	1.7686	1.9727	1.7023	1.8473	1.7537	1.7377	1.6866	2.3788	1.9922	1.906	2.0301	1.8953	2.5707	2.1376	1.5462	1.9567	1.4601	1.6945	1.5655	1.7287	1.3637	1.5597	1.7784	1.6636	1.6966	1.9007	1.4647	1.5649	1.4536	1.8487	1.59
1.6904	1.4808	1.415	1.5181	1.624	1.6149	1.7383	1.853	1.614	1.2769	1.5455	1.4167	1.6897	1.6149	1.5728	1.8516	1.4119	1.8178	1.7744	1.7306	1.949	1.762	1.8184	1.733	1.8289	1.6349	2.2816	2.0626	1.9131	2.1908	1.8885	2.6132	2.0063	1.6983	1.9967	1.4516	1.6435	1.6378	1.7896	1.2401	1.5517	1.7845	1.6848	1.7049	1.9354	1.4579	1.5015	1.4832	1.8197	1.6102
1.6577	1.4341	1.3785	1.4614	1.6071	1.6197	1.6966	1.8149	1.6494	1.2941	1.5384	1.351	1.7313	1.6344	1.5775	1.8311	1.3885	1.8101	1.7876	1.7309	1.9618	1.824	1.8029	1.6655	1.7188	1.6673	2.3322	2.063	1.8893	2.2071	1.8979	2.5833	2.075	1.703	2.0199	1.5348	1.591	1.6373	1.7818	1.286	1.5386	1.7458	1.697	1.6656	1.9738	1.493	1.4879	1.4618	1.8021	1.6378
1.7256	1.4484	1.3928	1.4287	1.6118	1.6514	1.8286	1.8214	1.5863	1.2681	1.5265	1.4069	1.7743	1.6909	1.6276	1.8319	1.3983	1.791	1.7562	1.7224	1.8948	1.9102	1.8118	1.6388	1.6853	1.7202	2.2475	2.0304	1.9264	2.1813	1.8462	2.5613	2.0346	1.7347	2.0489	1.5651	1.5835	1.6742	1.825	1.3142	1.5782	1.6988	1.7221	1.6809	1.9706	1.4957	1.5139	1.4079	1.7743	1.6285
1.7255	1.4266	1.3986	1.435	1.6284	1.5795	1.7332	1.7874	1.5627	1.2617	1.583	1.4688	1.765	1.7459	1.6572	1.8575	1.4555	1.887	1.7738	1.6487	1.9238	1.9238	1.8054	1.649	1.6436	1.8176	2.3371	2.0148	1.8975	2.1177	1.877	2.5438	2.2459	1.6426	2.0903	1.5369	1.5804	1.697	1.8013	1.4533	1.5703	1.7105	1.6792	1.6346	1.916	1.5252	1.5252	1.3866	2.058	1.7812
1.7059	1.465	1.3642	1.3833	1.6344	1.5793	1.8323	1.7857	1.5411	1.2772	1.5236	1.5032	1.7508	1.7643	1.6772	1.8277	1.4775	1.917	1.7311	1.6456	1.89	1.8995	1.8258	1.7388	1.7001	1.7768	2.3599	2.0084	1.8904	2.1134	1.8543	2.6149	2.1799	1.6141	2.0851	1.4636	1.5623	1.7034	1.8294	1.4962	1.5853	1.7172	1.6798	1.7098	1.8734	1.4988	1.505	1.3759	2.0491	1.7717
1.7302	1.4944	1.3899	1.4007	1.5918	1.551	1.7941	1.8203	1.5831	1.3396	1.474	1.5152	1.7271	1.7191	1.6861	1.8462	1.4981	1.8986	1.708	1.6371	1.8543	1.8328	1.7707	1.7538	1.6566	1.759	2.3538	2.0355	1.893	2.0535	1.8533	2.6458	2.1669	1.6207	1.9952	1.4344	1.5722	1.7322	1.7346	1.5444	1.6019	1.7058	1.6225	1.7759	1.8266	1.4751	1.5384	1.4743	2.0616	1.7718
1.7392	1.4993	1.3672	1.4284	1.5634	1.6121	1.9117	1.8515	1.6423	1.384	1.3673	1.5296	1.8122	1.6151	1.6504	1.8888	1.4465	1.8224	1.6691	1.6518	1.8569	1.7657	1.8125	1.823	1.6707	1.6547	2.3465	2.1119	1.9038	2.1583	1.8495	2.7059	2.0452	1.7137	2.0217	1.4556	1.6569	1.7898	1.7267	1.573	1.6613	1.6793	1.6212	1.8904	1.835	1.4443	1.606	1.4674	1.8888	1.6582
1.7704	1.4738	1.4166	1.4728	1.5513	1.6019	1.9884	1.835	1.6626	1.3979	1.3878	1.5594	1.7827	1.5671	1.6402	1.9246	1.4396	1.8269	1.7265	1.619	1.8962	1.7149	1.8054	1.8261	1.6495	1.6558	2.295	2.148	1.922	2.1935	1.8147	2.6529	2.0967	1.7538	2.0818	1.5227	1.7087	1.8318	1.7227	1.5406	1.7049	1.6654	1.6432	1.9122	1.8335	1.401	1.6067	1.4768	1.9199	1.6539
1.7243	1.4533	1.4212	1.4555	1.5329	1.6349	2.0193	1.823	1.6561	1.3954	1.4468	1.6169	1.7703	1.5945	1.5998	1.9187	1.4408	1.8778	1.7716	1.6227	1.9398	1.6775	1.8472	1.8426	1.7167	1.6304	2.2854	2.1366	1.9675	2.2351	1.8456	2.702	2.1367	1.7574	2.1759	1.5521	1.6905	1.8835	1.7493	1.5291	1.678	1.6926	1.6892	1.9459	1.8484	1.4195	1.5939	1.3981	1.914	1.6432
1.6645	1.4613	1.4458	1.4232	1.5428	1.5935	2.0382	1.8564	1.6601	1.3681	1.4727	1.5981	1.7327	1.642	1.5893	1.8604	1.453	1.8831	1.8546	1.607	1.8989	1.6349	1.8237	1.8384	1.7478	1.6644	2.287	2.0694	1.9705	2.1494	1.8296	2.7196	2.1951	1.7334	2.1762	1.5601	1.6862	1.871	1.7729	1.4951	1.6687	1.7007	1.7492	1.9121	1.8959	1.4527	1.5754	1.4934	1.9275	1.6357
1.6527	1.467	1.4361	1.4508	1.5687	1.5925	1.9624	1.8585	1.6774	1.389	1.493	1.6196	1.7117	1.6362	1.5797	1.8699	1.4514	1.8624	1.86	1.6034	1.8981	1.586	1.8628	1.8643	1.7731	1.7038	2.3183	2.0445	1.9729	2.12	1.8732	2.6828	2.1997	1.7391	2.1676	1.592	1.686	1.8548	1.7719	1.4793	1.604	1.7161	1.7506	1.8269	1.9424	1.4981	1.5792	1.4774	1.8883	1.6509
1.6558	1.424	1.4243	1.445	1.5744	1.5609	1.8772	1.8236	1.7471	1.3361	1.4405	1.559	1.6951	1.6495	1.5601	1.8851	1.4229	1.8122	1.8604	1.5856	1.9189	1.5614	1.8313	1.8546	1.7482	1.6851	2.3503	2.1066	1.9188	2.0582	1.874	2.5839	2.1819	1.7263	2.1617	1.6189	1.6894	1.7781	1.7437	1.4342	1.5732	1.6633	1.7074	1.7157	1.9647	1.483	1.5319	1.457	1.9003	1.6392
1.665	1.4224	1.4201	1.4934	1.5712	1.5806	1.8622	1.7874	1.7503	1.3334	1.4708	1.5335	1.6716	1.5893	1.5873	1.9458	1.4117	1.8356	1.8216	1.6319	1.9252	1.6068	1.8873	1.7945	1.7517	1.7276	2.3615	2.049	1.9895	2.0853	1.9258	2.5448	2.1127	1.7438	2.1767	1.5806	1.6767	1.8187	1.7026	1.404	1.5505	1.6794	1.6416	1.7039	1.923	1.4832	1.4694	1.4821	1.8846	1.6816
1.6502	1.4363	1.4689	1.4977	1.5541	1.5385	1.9116	1.7793	1.6212	1.2909	1.4604	1.5198	1.6757	1.6681	1.645	1.9044	1.4216	1.9333	1.8404	1.6272	1.9116	1.6045	1.8516	1.7682	1.7285	1.7258	2.3516	2.038	2.0231	2.1199	1.9451	2.5304	2.1323	1.7288	2.2192	1.4869	1.6665	1.8218	1.6927	1.4337	1.5434	1.6415	1.6174	1.6876	1.9353	1.4641	1.5098	1.51	1.9034	1.6798
1.5955	1.4864	1.4242	1.5029	1.6226	1.5761	2.0102	1.7985	1.4851	1.3085	1.4976	1.569	1.6689	1.6154	1.6495	1.8826	1.414	1.9732	1.846	1.6311	1.9129	1.6226	1.8599	1.7516	1.7642	1.74	2.3681	2.0465	2.0073	2.1514	1.9585	2.5713	2.1296	1.7815	2.2836	1.4999	1.6599	1.8631	1.7155	1.5445	1.5513	1.6142	1.63	1.6825	2.0023	1.4763	1.5251	1.4942	1.9601	1.739
1.6071	1.479	1.4213	1.4556	1.6439	1.5802	2.0328	1.8523	1.432	1.3047	1.4518	1.6184	1.703	1.6176	1.6296	1.8335	1.4224	1.9983	1.8867	1.5744	1.9461	1.5832	1.8407	1.8246	1.729	1.686	2.3962	2.1639	1.9468	2.1675	1.8451	2.5687	2.1305	1.7876	2.2783	1.5725	1.6425	1.8593	1.75	1.5962	1.5904	1.5231	1.6133	1.5833	2.1035	1.4543	1.5282	1.374	2.0396	1.7286
1.6173	1.4559	1.3852	1.4544	1.6056	1.6364	2.0127	1.8402	1.5389	1.3612	1.452	1.6367	1.7367	1.6085	1.6201	1.8976	1.4502	1.9309	1.871	1.624	1.961	1.603	1.8814	1.8175	1.8218	1.6795	2.3709	2.1368	1.9098	2.2037	1.8051	2.6039	2.1178	1.7516	2.2115	1.6605	1.5993	1.8655	1.7796	1.6385	1.6463	1.4719	1.6146	1.6862	2.0554	1.4846	1.5227	1.3562	2.1058	1.7282
1.7372	1.4284	1.3981	1.4749	1.5826	1.6207	2.0136	1.9233	1.5596	1.3523	1.4277	1.6402	1.7437	1.5932	1.6151	1.9009	1.5021	1.9378	1.9082	1.5871	1.9541	1.5892	1.8678	1.8024	1.794	1.722	2.3639	2.1178	1.9001	2.2139	1.8984	2.5392	2.2213	1.6752	2.2016	1.6726	1.57	1.9402	1.7293	1.6075	1.7098	1.4842	1.6043	1.7458	2.0393	1.4864	1.4826	1.3299	2.0729	1.701
1.8758	1.4557	1.3305	1.5057	1.6292	1.6235	2.0232	2.077	1.5293	1.2902	1.4142	1.601	1.6869	1.5256	1.566	1.8506	1.5461	1.953	1.9563	1.5098	1.9333	1.5984	1.7626	1.7272	1.7753	1.7251	2.3968	2.2542	1.8337	2.145	2.1765	2.4659	2.3674	1.6906	2.2638	1.6592	1.5443	2.0583	1.5777	1.628	1.7339	1.549	1.5815	1.7871	2.0928	1.4774	1.377	1.2517	1.9941	1.668
[truncated: 346 more columns]
