# Supplementary material for: Single-particle imaging of stress-promoters induction reveals the interplay between MAPK signaling, chromatin and transcription factors
Source: Nat Commun. 2020 Jun 23;11:3171. doi: 10.1038/s41467-020-16943-w (PMC7311541; doi:10.1038/s41467-020-16943-w)
Supplement: Supplementary file 12 — Source Data [file 41467_2020_16943_MOESM12_ESM.zip › SourceData/SupFig1/SupFig1_ySP884_NaCl_0p00M_B_RFP_CellLabel.csv]

3.001	5.001	6.001	7.001	9.001	10.001	13.001	15.001	18.001	21.001	24.001	25.001	27.001	28.001	33.001	34.001	37.001	38.001	41.001	42.001	44.001	45.001	48.001	49.001	50.001	51.001	52.001	54.001	56.001	58.001	60.001	61.001	62.001	63.001	65.001	69.001	70.001	71.001	77.001	78.001	79.001	81.001	82.001	83.001	86.001	88.001	89.001	91.001	92.001	94.001
[truncated: 216 more columns]
