# Supplementary material for: Single-particle imaging of stress-promoters induction reveals the interplay between MAPK signaling, chromatin and transcription factors
Source: Nat Commun. 2020 Jun 23;11:3171. doi: 10.1038/s41467-020-16943-w (PMC7311541; doi:10.1038/s41467-020-16943-w)
Supplement: Supplementary file 12 — Source Data [file 41467_2020_16943_MOESM12_ESM.zip › SourceData/SupFig1/SupFig1_ySP884_NaCl_0p10M_B_YFP_CellLabel.csv]

2.003	3.003	4.003	5.003	9.003	10.003	16.003	18.003	22.003	25.003	27.003	28.003	29.003	31.003	35.003	36.003	38.003	40.003	44.003	45.003	47.003	49.003	50.003	53.003	54.003	58.003	59.003	62.003	66.003	68.003	77.003	82.003	83.003	87.003	88.003	90.003	92.003	96.003	97.003	98.003	99.003	103	104	105	107	108	111	113	115	116
[truncated: 320 more columns]
