# Supplementary material for: Single-particle imaging of stress-promoters induction reveals the interplay between MAPK signaling, chromatin and transcription factors
Source: Nat Commun. 2020 Jun 23;11:3171. doi: 10.1038/s41467-020-16943-w (PMC7311541; doi:10.1038/s41467-020-16943-w)
Supplement: Supplementary file 12 — Source Data [file 41467_2020_16943_MOESM12_ESM.zip › SourceData/SupFig1/SupFig1_ySP884_NaCl_0p10M_B_RFP_Area.csv]

683	495	870	707	622	833	963	903	601	716	493	833	687	733	412	589	352	597	976	1252	517	555	701	593	472	675	929	593	650	646	796	450	665	642	732	651	509	400	552	961	871	658	402	578	546	326	749	560	860	578
678	486.67	885.67	682.33	630.33	779.33	1064.3	808.33	594.33	718.67	521.33	834.67	686	760.33	410.33	579.67	349	616.67	994	1259	532	558	685.67	606	477.33	658.33	929.33	505.67	653	663	766.33	477	805.67	643	729.67	636.33	502.33	419	566.67	966	848.33	681	394	581.33	559.67	330	727.67	604.33	795.33	707.67
661.33	469.67	864.67	668.33	618.33	704.67	994	737	577.67	716.33	533.67	771.67	672	725	395.67	555	366	564.33	986.67	1230.7	509.33	542	632	597.33	456.33	655.67	878.33	450.67	616.67	646.33	750.67	481.33	835.33	646	717.33	563.33	488.33	410	596	959	814.67	684	388	587	574.33	319.33	692.67	612.33	727.33	746.33
647.67	458	815.33	784.67	589	612.67	811	714.67	562.67	708	484.33	713.33	663	675	380.67	537.33	384	495	969.33	1203.3	485.67	525.33	604	575	447.67	645	804.33	431.33	620	623	741.33	473	796	648.33	707.67	552.67	475.67	383.33	589.33	952.67	785	675.67	387.67	590.33	565.33	313.67	650	604.67	736.33	729
628	448	804.67	779.33	583.33	624	735.67	693	556.67	693.33	498.33	676.67	655	669	368.33	528.67	392.33	476.33	953.33	1179.7	445.67	515	548.67	565.33	446	646.33	812.33	458.33	659	610	693	472.33	719.67	640.33	663	548	458	372.33	614	944.67	769	655	386.33	592.33	585.67	304.33	672	581	759.33	708.33
634	452	804.33	776.67	581.67	639.67	737.67	707.67	568	684.33	503.67	723.67	660	696.67	368.67	535.33	359.67	525.67	957.33	1190	456.33	521.33	562	569.33	462	635.33	810.33	434	660.67	636.33	674	480.33	733.33	639.67	641.33	602.33	466	376.33	558	939.67	778	649	387.67	591.67	577	314	712.67	576.33	786.67	672.33
639.67	455	814	650.33	582.33	655.33	742	714	581.67	683.67	540.33	726.33	669	735.33	367.67	540	369	567.33	963.33	1199.7	474	527	565.67	589.33	462	639.33	822.67	447.67	654.33	647.33	685.67	476.67	767	652	687	600.33	460.67	407.33	525.67	935.33	801	664.67	393.33	620	576.67	309.67	734.33	564.67	771.33	617.67
646.67	453.33	845.67	653.67	587.67	704.33	747.67	722.33	578.67	681.67	544.33	731	666	723	366.67	539.33	368.67	574	959.33	1207	483.33	529.33	586	594.33	466.67	642	796.33	453.67	636.33	656.67	728	445.33	849.33	649.67	701.33	596	458	411.67	498	930.67	819.33	662	393.67	660.33	580.33	311.67	737.67	571.33	767.67	618
605	454.33	823	654.33	586.67	715	750	715.33	575.33	682.67	527.33	741	679	727.33	367.67	545	405.33	569.67	961.67	1216.3	476	538	591	595.33	479	645	812	480.33	659.67	620.33	750.33	421.67	868.67	650.33	734.67	598.67	452	418.33	509	934.67	820.33	656.33	389.33	699.67	588.67	312.67	720.33	580.67	770.67	625.33
583.33	465.33	826	672.67	590	687	767.33	723.67	568.67	679.67	536	787	677.67	725.33	371	547	420.67	567	903.33	1218	468	544.67	593	594	481.67	641.33	816.33	495.67	599.33	617.33	749.67	415.33	875.67	652.67	708.67	608.67	463.67	420.33	544.33	940.33	827.33	654	383	699.67	583.33	319.33	720	588.33	768.67	672
586	475	789.67	682.67	577.67	603	782.33	732	577.33	685	539.33	794.33	684.33	727.33	374	542.67	428.67	575	919.33	1225.3	480.67	549.67	604.67	597.33	489	634	815.33	498.33	635.33	597.33	760	414	847.67	660	719.67	608.33	479.33	426.33	619.67	954	820.33	671.33	386.67	707.33	579.67	315.33	725.33	586	726.67	640.33
588	481	817.67	702	577.67	614.67	787.67	736.67	579.67	677.67	565.67	746	674.33	700.33	374.67	539	458	603.33	925	1209.7	484.33	548	601.33	611.67	488	633.67	861	463.33	623.33	626.67	770	536	833.67	674.33	715	621	480.33	435	690	954.67	836	687.33	405	721	578.67	316.33	723	581.67	746.67	638.67
629.67	480.33	829.33	699.33	589.67	604.33	785.33	737.33	582.67	679	567.67	738.33	680.67	702	377	542	454.67	617.67	985.33	1212.3	495.33	553.67	588	611	498	644.33	872	449.67	628	630.67	766.67	539	794.33	678	718	623.33	488	414.33	713	961.33	823.67	699.33	404	731	584.33	316.33	730.67	583	738.33	641.67
643.33	475.33	834.33	692	586.33	607.67	783	732.67	581.33	711.33	579	714.67	679.33	677.33	374.67	546.33	464	585	984.33	1210.3	434	551.67	574.67	609.33	507	658.67	931.67	414.67	553	654	774	547.33	734	696.67	724	642	476.67	413.33	655	961.33	816.33	718.67	412	744.33	585	319	733.33	590	793.67	645
699	478.67	844	678.33	589.67	544.33	798.33	742	588.33	739.33	580	762	690	713	379.33	552.67	447	580.67	989	1232	510.67	557.33	569.67	613	512.67	668.67	896.33	453.33	613.67	664.33	777.67	428.67	757	683.67	727.33	641.67	483.67	415.33	569.33	978.33	793.33	728	411	743.67	588	317.33	731	587.33	774	652
643	484.67	835.67	674	581.67	525.67	807.67	737	599.33	761.33	602	732.33	695.67	688	378.67	548	448	596	998.67	1240	566	550.67	564.67	637	522.67	663.67	907	448	607.67	660.33	805	435	780	686.33	732	651	482	428	547	980.33	784.67	733.33	425.67	740.67	602.67	330	725	605.33	765.67	627.33
641	499.33	841	687.67	589.33	527.33	828	746	610.33	744.33	602.67	762.67	708	727	384.67	555.33	454.67	640.33	1006.3	1246.7	622.33	557	558.33	653.33	517.67	664	866.33	461	686.67	672	802.33	438	842.33	680.33	728	649	498.33	436	571.33	974.67	799	721.33	422.33	742	610	328.67	724.67	597.67	756	626.33
640.33	501.33	844.67	692	591	599	812.67	737.33	610	750	618.67	727.33	704.67	699.33	379.67	550	475	634.33	1011	1193	578.67	558	551	679.33	529.67	664.33	855	488.33	611.67	663.67	804	451.67	817.67	693.67	737	665	505.33	440.33	653.67	957.33	807.33	744	424.67	756	618.33	327.67	755	608	785.33	633.67
687	502.33	860.33	688.33	589	649.33	824.33	741	613	748.33	607.33	769.33	697.33	703	384.33	558.67	490	631	1013.3	1173.3	544	568.67	559.33	673.67	526	672.67	839	531	685.33	685.67	794	458.33	818.67	715.33	730	666	511	445	653.33	952.33	817	731	437	775.33	601	323	771	599.33	800	632.67
643.33	499.67	872.33	688.33	589.33	693.33	806.33	734.67	616.33	757.67	564.67	746.67	689.67	671	380.33	558	489	644.33	1012	1172	565.33	570.67	575	674	532	680.67	830.33	539.67	658.33	684.67	804	464.33	819.67	709.33	730.33	670.67	514	435	710.33	948.33	816.33	731.33	446.33	779	609.67	329.67	792	592.33	826.33	637.33
645.33	502.67	864.67	687.67	590.67	664.33	813	737	625.33	692.67	563.33	742.33	695	668.67	382.67	565.33	485.67	662.67	951.67	1232.3	565	572	593	650.67	528.33	682.67	889	542.67	655.33	699.67	806	460.33	824	709.67	729	672	503.33	424.33	669.33	948.67	812	715.67	452.67	692.67	610	334.67	789.33	594	821	630.67
652.67	506	861.67	695	594.33	690.33	812.33	741	625	700	573	746	701.67	705.33	383.67	563	489.67	670.33	962.67	1256	561.67	573	596.67	654	526	675	888.67	557.67	639.67	690	791.67	453.67	796	690.33	726.67	671.33	508.33	417.33	634.67	933	812	716.67	438.33	639.67	612.67	323.67	791.33	596.33	810.33	626
699.33	516	866	697.67	596.33	714.33	815.67	741	626.33	653.67	630.67	750	712.67	702	383.33	554	502.33	606.67	970	1269.7	565	569.33	594	656	531.67	674.67	935.67	551.67	613.67	674	801	457.67	805	686.33	754	688.33	530.33	419.33	620.67	917.33	817	744.33	447	650	589.67	315.33	779	583.67	807	671
705	521	872	704.33	600.67	740	812.33	738.33	626.67	710.33	630.67	759.33	712.67	714.67	380	555.67	507.67	596	1030.7	1278.3	546	572.33	601	649.67	544.67	676.67	935	554.33	643	670	790	451.33	809.33	678	741.33	691.33	539.67	413.67	614.67	912	823.33	748	441.33	677.67	576.67	312	773	585.67	820.67	716
717	517.67	872.67	706.33	604.33	733.67	800.33	739.33	623.33	623.33	639	730	716.67	676	370.67	555.33	515.33	543	954	1289.3	556	565.67	605	635.33	558	689	933.67	525	609.33	658.33	816.33	465.67	836.33	675	773	700.67	537	418	629.67	908	820.67	768	454.67	692.67	589.67	321.67	791.33	574.33	854	727.33
725.67	511	818.33	697.67	612.67	745.33	808.33	743.67	620.67	689.33	635.33	774	713	716.67	371.67	562.67	527.67	607.67	888.67	1294.3	558.33	571.67	615.67	636.67	549.67	683	922.33	563.67	669.33	671.67	803	458.33	821.33	682.67	752	686	515.67	429	584.67	891	801.67	755.33	443	644	612.67	330	780.33	626	819.67	732.33
738.67	508.33	818.67	695.33	607.33	725.67	811.67	740.67	611.33	638.33	642	779.33	710	710.67	375	556.67	527.67	623.33	897	1300.7	599.33	565.67	611.33	633.33	554	688	919.33	569	666	650.33	816	482.67	820.33	694.67	754.67	595.67	518.67	435.33	610	873.33	800	759.67	455	666.67	640	340.67	805	593.33	820.33	745.67
730.33	513.67	814	700.67	609	721.33	817.33	739	667.33	731.33	637.33	813	694.33	746.33	388.67	556	521	673.67	967	1308	584.67	573.33	609.67	642.67	550.33	681.33	968.67	599.33	652.67	658.33	790.33	471.67	814.33	701.33	678.67	594	523	437	665.67	861	784.67	749.33	461.33	648.67	631.33	339.33	789.33	585.33	811.33	743.33
736.33	514.67	861.33	703	601	701	824.67	741	671.33	707.33	629	816.33	697.33	727.67	400.67	561.67	503.33	682.67	1032	1311.3	577	567.33	614.67	633.67	573.33	687	930.67	587.33	646.33	663.33	769.33	481	812.67	704	664.67	591.67	528.33	440.33	655	862.67	805.67	747.33	470	636.33	634.33	340.67	791.67	559.67	826	734.33
727.67	511	860	698.33	599.67	703	832.67	752	677	788	636.67	817.67	691.67	731.33	419	568.67	508.33	620	1027	1307	562.67	569	618.33	644	575.67	687.67	929	565	639.67	667	777	465	817	705.33	669	684	521	447	651.67	856	793.67	757.67	485.67	623.33	619	326.33	771.67	592.67	844	691.67
729.67	507	1024	691	593.67	693.67	840	763.33	626	767.33	628.67	831.33	698.67	738.33	428.67	570.67	512.33	626	1034	1310	573.33	570.67	625.67	643.67	592.67	698	879.33	558	680.67	677.33	771	470	818	704.33	759.33	674.33	514.67	448.67	663.33	843.67	814	757.33	475.33	622.67	610	322.33	767	604.67	858	726
733.67	506.33	970.33	688	591	716.33	823	762.33	624	793	643.67	833	687.33	715.33	434.33	565	520.67	562.67	1038.7	1312.7	591.33	577.67	620.33	655.67	590	697.67	915.67	532.67	629.33	661	789	473.33	828	700	743	598.67	508	448	663	837	786.33	764.33	479.67	629	616.67	317.67	776.33	620.67	887.67	740.67
727.67	517.67	977.33	690.67	593	723.33	831.33	769.67	628	767.67	628	878.67	690.33	747.33	436.33	571.33	511.67	615.67	1039	1322.3	598	579.67	620.33	661.33	583	687	873.67	567	696.67	682.33	762.67	471.67	851.67	690.67	745.67	586.33	508.33	455	636.67	831.67	796	766	456.67	627.67	622	316	777.33	609.33	847	772.67
739	522	812.33	695.67	594	751.33	818.67	763.33	629.33	793.67	641.67	835.33	684.67	746.33	440	571.33	515.33	613.67	975.33	1316.3	610.33	577	618.33	661	575.67	689.33	916.67	564.67	665.67	677.67	795.33	467.67	876	692.33	707	593	513.67	460.67	565	836	794.67	778.33	456.33	638	656	312.67	783.33	615	838.67	743.33
727.33	527.33	853	698.67	597	732.33	829	767.67	631.33	780.67	587.67	851	688.67	774.67	446	572.67	510.67	654	917.67	1318.7	604.33	582.33	614	654.33	574.67	679	888	598.33	691.67	692	793.67	455	875	696	698.33	671	510	466	549.67	823.67	826.33	744.67	451	651.67	652.33	332	789.67	603.33	804	737.33
740	523.33	847.33	689	598	726.67	808.67	762.33	652.67	807.67	607.67	861.33	687	732.33	447.33	560	515.67	609.67	922.67	1318.3	604.67	581	609	663.33	591	690	901.33	571	631.33	681.67	817.33	464	847	701.67	699	680	516	461.67	554.33	825	827.67	742.67	465.67	649.33	629.33	333	791.67	620.67	812	704
736.67	525	846	686.67	599	708.67	805	760	674.33	804.33	596.67	857	694.33	733	449.33	565.67	517	615	928.33	1325.7	602.67	583.67	620.67	655.33	596.33	661	869.33	574.67	633.33	700	792.67	466	806.67	703.67	707.67	665	534.67	454	549.33	822.67	831.33	730.67	470.33	645.33	619.67	337.33	777.67	624.33	768.33	742.67
764.67	520.33	857.33	682.67	597.67	703	800.67	755	684	740	647.67	846.33	692.67	745.33	446.33	565	534	569	928.67	1330	612.33	573.67	629.67	654.33	605	650.67	887.33	537.67	587	685	801	473	807.67	704	733	677.33	536.67	445	562.33	838	812	767.33	503.33	641.33	576.33	318	774.67	639.67	786	741
762.67	522.33	860.67	693.67	594.67	675	810.67	755.67	736.67	662	631.67	838	695	805.33	450	580.33	531	616.67	873.33	1328	610	583.67	639	637	593.33	623.33	878	554.67	591.67	689.67	789	466	800.67	709.67	730	675.67	535	444.33	557.33	832	810.67	762	491.33	637.33	606.67	320	764.33	620.67	752.33	770
770	525.67	864.33	686	597.33	680.67	827	752.67	715.67	654	641.33	901	688	799.33	450.33	577.33	525	607.33	889.67	1330.3	608.33	586	639.67	655.33	597	629.33	903.33	539.33	652	678.67	792	460	848.67	717.33	715	696	513.67	452	558.33	830	795.67	774	492.67	630.33	596.67	320.67	771.67	613.67	772	734.33
770.67	527.67	853.33	684.33	591.67	665	831.33	759.67	706.67	715.33	638	850.33	684	774.33	457.67	583.33	519	668.33	956.67	1332.7	599.33	593.67	619.67	662.67	591.67	638	884.33	558.33	659.33	694.33	775.67	450.67	883.33	703	713	701	514	451	581.33	818.33	799.67	771	474.67	628	633.33	321.33	759.67	611.33	753.33	738.67
778	528.67	851.33	688.33	589.67	676.33	850	751.67	528	785.33	642.33	796.67	676.33	762.33	456.67	568.33	518.33	672.67	964	1338	619	592.33	612	673.33	592	648	873.33	534	653.33	690	774.33	440.33	880.67	701.33	696.33	708	515	462.67	627.67	817.67	815.67	780.67	483	626.67	599.67	317.67	765.67	638.67	755	749.67
770.67	521.67	805.33	686.67	588	625.33	835.67	753.67	530.67	726.67	639.67	735.33	678.67	738.67	459.33	551	528.33	629	1009.7	1273.7	627.33	589	602.67	670.67	587.33	657.33	888	516.33	591.67	675.33	795.33	443	889	699.33	688	713.33	519.67	456.33	682	819.33	821.33	709.33	503	651	607	329	758	653	767.67	788.67
760.33	528.67	812.67	692	592.67	618.33	848.67	757.33	531.33	708	637.33	756.33	682.33	760	461.67	537.33	525.67	652.33	999.33	1269	630	589	620.33	674	585.33	658.33	920.67	513	633.67	689	790.67	443	887.33	693.67	687.33	693.33	521	472.33	688	819.67	820	695.33	497.33	647.33	605.67	329.33	753	646.67	777.33	779.67
750.67	526.67	809.33	684.33	593.67	620.67	834	765.67	641.33	697.67	646.67	756	691.33	723	462.33	532	539	598.67	1037.3	1141.7	615.33	589.67	618.67	689.33	592.67	652.67	966.33	511.67	623	683	798	450.67	905.33	693	705.33	691.33	519.67	457.33	676	824.33	802	687.33	507.67	663.33	635.67	330.33	745.33	637.33	824	737.33
751	536	856	694.67	593.33	647	890	775.67	648	746.33	645.33	759.67	689	744	463.67	533	542.33	656	1027	1206.7	607.33	598.33	619.67	688.67	589.33	646.33	945.67	522.67	665.33	702.67	764.33	446.33	875.67	692	731.33	683.33	517	459.33	648.67	818.67	797.67	747.33	475	637.33	611.67	318.67	748.33	633.33	832.33	722.67
754.33	530.33	865	683.33	589	638	869.33	768.33	649	772.67	661.33	730	686.33	761.33	461.67	522.33	551	581.33	959	1200.3	612.33	597.33	632.67	693.33	591.33	646.33	916	498	653.33	689.33	782	447.33	853.67	711	763	613	518.67	460.33	675	815.67	808	761	473.67	637.33	622.67	320.67	749.67	649.67	822.67	729.67
760	536	867.33	678.33	588.67	627.67	864	777	661.67	708	651.67	790.33	687.33	798.67	464	513.33	551.67	617	966.67	1328	583.33	593.67	635.33	686.33	584.33	645	884.67	508.67	644.67	703.67	770	446.33	868.33	705.33	758	599.67	516.67	474	690.67	808	803.33	758	462	621.33	633	324	736.33	661	801.67	765
763	532.33	872.33	662.67	594	604.33	819.67	754.33	671.67	723	661.67	839.67	683.67	814.33	462.67	506	555.67	560.33	973	1327	597.67	581	632.33	689.33	562.67	645	903	505.33	604	689.33	797.67	450.67	854.33	694.33	748.67	603	523.33	466	707.67	807	796	769.67	485.33	629	666.67	317.33	730	667.33	791.67	765
763.67	529	863.67	672	601.33	602.67	828	756	683.33	627.33	649	914.33	680.33	762	459.33	502	552.67	557	964	1312	599.33	579.67	621	676.67	563.67	638.67	894.33	524.33	591.33	673.33	789.67	455.33	882	691	711.33	693.67	518.33	449	675.67	822.33	785.33	695	491.33	630.33	674	322.33	725	664.33	810.67	737.67
765.67	589.33	861.33	676.33	603.67	593.67	834	752.67	684.33	692	624.67	889.33	681	766	457.33	498	555	569.67	954.33	1308	628.33	581.33	637	672.33	558	638.33	883	550	660	695.67	778.67	457.33	868	689	710.67	694	522	435.67	669.33	818.33	811.33	684	490	631.67	661.67	317.33	732	653.33	786.67	712.67
764	592.67	854	686.33	597.33	592.33	843	775	675	680.67	570.67	860	680.67	772	464	497	545.33	626.33	890.67	1304.7	627.67	586.67	640	670.33	582.67	637	848.33	556.67	656.33	705.67	763.33	456.67	899.33	691.33	693.33	689.33	507	449.67	674	815.33	838.33	680.33	478.67	625.33	651.33	328.33	730.33	646.33	772.33	700
748	542	859	683	596	591	861	783	662	757	507	812	669	832	482	496	532	695	851	1320	641	586	624	672	584	648	867	549	605	707	760	451	904	697	677	683	493	470	699	800	858	762	465	610	639	337	736	637	747	708
[truncated: 320 more columns]
