# Supplementary material for: Single-particle imaging of stress-promoters induction reveals the interplay between MAPK signaling, chromatin and transcription factors
Source: Nat Commun. 2020 Jun 23;11:3171. doi: 10.1038/s41467-020-16943-w (PMC7311541; doi:10.1038/s41467-020-16943-w)
Supplement: Supplementary file 12 — Source Data [file 41467_2020_16943_MOESM12_ESM.zip › SourceData/SupFig1/SupFig1_ySP884_NaCl_0p20M_B_RFP_CellLabel.csv]

2.006	3.006	4.006	5.006	6.006	8.006	10.006	11.006	13.006	15.006	16.006	18.006	19.006	24.006	26.006	30.006	32.006	41.006	44.006	49.006	52.006	53.006	55.006	56.006	58.006	61.006	63.006	64.006	65.006	66.006	67.006	68.006	70.006	72.006	74.006	77.006	79.006	81.006	82.006	83.006	89.006	90.006	94.006	95.006	99.006	100.01	102.01	103.01	104.01	106.01
[truncated: 346 more columns]
