# Supplementary material for: Single-particle imaging of stress-promoters induction reveals the interplay between MAPK signaling, chromatin and transcription factors
Source: Nat Commun. 2020 Jun 23;11:3171. doi: 10.1038/s41467-020-16943-w (PMC7311541; doi:10.1038/s41467-020-16943-w)
Supplement: Supplementary file 12 — Source Data [file 41467_2020_16943_MOESM12_ESM.zip › SourceData/SupFig1/SupFig1_ySP884_NaCl_0p20M_B_RFP_NuclCytoRatio.csv]

-1.4159	1.5108	0.87044	1.8791	1.9874	1.1092	3.0463	2.0937	1.5712	1.0974	1.6766	0.80652	1.5856	0.98142	1.0404	1.9433	1.2453	2.1535	1.8506	1.3558	1.7482	1.3858	1.7967	2.0377	1.9477	1.0229	2.0985	1.747	1.5859	2.539	1.1592	2.7263	2.7717	1.7513	1.6156	1.327	1.6156	1.2643	1.3114	1.3739	1.6069	1.0988	1.3334	0.87195	1.3471	1.4586	1.1538	1.4276	1.1823	1.1
-0.66132	1.2634	0.98761	1.6751	1.7629	1.5203	2.7979	2.2088	1.6692	1.3301	1.5832	0.95115	1.5733	1.023	1.129	1.7452	1.2437	1.9455	1.8513	1.2608	2.3817	1.4886	1.7969	1.9551	1.9316	0.86004	1.945	1.4874	1.5141	2.4781	1.2076	6.2362	2.9473	1.6389	1.6766	1.5795	1.4519	1.2906	1.2793	1.4416	1.4305	1.1864	1.3013	0.84968	1.4113	1.5643	1.2175	1.2599	1.2165	1.2938
-1.3825	1.2798	1.1107	1.801	1.8792	1.93	2.787	2.1973	1.664	1.4592	1.5447	1.2175	1.777	1.153	1.2145	1.7244	1.1967	1.8458	1.9237	1.2228	2.4386	1.521	2.0315	2.0508	1.8563	0.90229	1.6953	1.1955	1.5245	2.5508	1.2418	6.7341	2.8815	1.7016	1.5701	1.7149	1.4306	1.351	1.2931	1.6435	1.3097	1.3348	1.3626	0.95564	1.4494	1.5831	1.2401	1.2392	1.3158	1.3774
-3.5954	1.8707	1.5103	2.3181	3.785	2.67	3.8005	2.7215	2.0559	2.0248	1.7488	1.9166	2.7172	1.7441	1.5994	2.5813	1.362	2.4535	2.5872	1.3148	2.7132	1.9036	2.8331	2.7131	1.8821	1.3754	1.9143	1.3284	1.8944	3.8368	1.4784	5.7371	2.8256	1.8456	1.6474	2.16	1.6836	1.716	1.4666	2.0448	1.4343	1.69	1.8749	1.3551	1.7709	1.7199	1.3834	1.4227	1.6188	1.5115
-5.9155	2.7223	2.3643	3.3055	5.7941	4.8901	7.5396	4.0661	3.1753	2.5486	2.1178	2.7472	3.9728	3.5044	2.4754	4.162	1.6647	3.4987	3.3222	1.7925	3.1364	2.7524	4.1405	3.5357	2.1496	2.1363	2.4495	1.7568	2.3455	5.3823	1.9262	6.7708	3.3255	2.0642	1.962	2.5313	2.1157	2.5329	1.9271	2.6952	2.0304	2.6286	3.1797	1.8331	2.4641	2.0613	1.6981	1.6852	2.1465	1.8426
-7.1762	3.6549	3.2445	4.3607	9.3219	8.5319	12.184	5.157	4.857	3.9758	2.8121	3.5409	5.6368	6.5147	4.0907	6.2126	2.2181	5.8973	4.5358	2.6698	4.3358	4.0191	6.1708	4.4264	2.7184	2.9787	3.5485	2.4936	3.1339	7.6091	2.6323	14.499	4.6493	2.512	2.6586	3.1385	2.6433	3.9141	2.5337	3.2291	2.9268	4.0179	4.7384	2.5687	3.7042	2.5886	2.2316	1.9608	2.8592	2.5772
-7.4476	4.307	4.0178	5.5864	9.533	18.101	-117.27	6.6612	6.9486	4.4343	3.3391	3.998	8.0825	10.334	5.5061	8.1376	2.8356	9.0421	5.578	3.6987	5.2354	5.3455	7.9147	5.0706	3.3462	3.415	4.399	2.9957	4.0421	9.1967	3.1902	17.423	6.0159	2.905	3.531	3.3838	3.1551	5.1129	3.2307	3.7283	3.6819	5.8706	6.6248	3.1004	4.7928	3.1071	2.8518	2.1703	3.6329	3.3453
-7.263	4.9007	4.6454	6.6414	9.9197	22.841	-3120.7	9.2851	8.9853	5.0638	3.6356	4.2695	10.01	11.354	6.9504	9.2633	3.6648	15.92	6.3212	4.5636	6.1448	6.7484	10.454	5.4925	3.7541	3.5421	5.3928	3.2858	4.598	10.813	3.5334	30.199	7.2554	3.3061	4.2458	3.4872	3.6185	5.6968	3.5706	4.0369	4.5057	7.2298	7.8792	3.6085	5.9099	3.4272	3.3098	2.3861	4.2042	3.8951
-7.067	5.5968	5.2892	8.3569	10.663	29.761	-3141.7	14.667	11.265	4.8027	3.8444	4.4864	14.149	12.444	8.2156	10.32	4.5758	20.128	7.621	5.4316	6.7139	7.9591	14.645	5.692	3.769	3.7372	5.9337	3.6659	4.9406	12.525	3.6857	64.553	7.4029	3.3769	4.6815	3.6018	4.0275	5.8621	3.8643	4.3731	5.4031	8.3385	8.7615	3.954	6.7382	3.875	3.7123	2.499	4.5317	4.1044
-6.6201	6.2587	5.4422	9.1006	12.967	33.738	-3025.1	16.922	14.89	4.8998	3.9722	4.9139	16.943	11.172	10.173	10.355	5.1329	23.784	9.2312	5.9724	7.2868	8.51	20.253	5.5877	3.8679	3.8295	6.583	3.9771	4.8353	13.571	4.0519	207.78	8.4694	3.5965	4.858	3.7276	4.2913	5.881	3.9337	4.8348	5.615	8.4048	8.9594	4.2583	7.4509	3.931	3.7677	2.5687	4.6942	4.2119
-5.9425	7.1862	5.511	9.4921	16.197	39.517	-35.478	27.997	20.172	5.1558	4.3518	6.4034	49.343	11.659	11.009	10.678	5.2702	39.089	9.5555	6.7753	7.3595	8.9207	24.727	5.1831	4.1034	4.3349	7.0604	4.5277	4.8119	16.035	4.4687	172.17	8.5543	3.7354	5.0408	3.9739	5.0341	6.4034	4.1395	5.1761	6.1106	9.0998	8.9913	4.7332	8.7669	3.9863	3.9935	2.4976	4.7047	4.6511
-5.1348	8.0458	5.2467	9.586	-11.782	41.807	-24.407	177.72	26.569	5.1967	4.3565	7.117	54.206	11.315	11.552	9.4633	4.8681	81.319	8.8589	6.9103	7.3653	8.9118	36.438	4.5611	4.4218	4.474	7.4837	4.9054	4.8321	19.238	4.7573	151.97	10.17	3.7733	5.6074	4.6242	5.1203	6.6353	4.2852	5.664	5.9553	9.3752	8.9739	4.7574	9.3285	3.6	3.888	2.4744	4.862	4.9806
-5.8945	7.959	5.3363	8.5613	-13.577	28.969	-9.0221	175.35	22.664	5.5356	4.5565	7.508	50.426	10.641	9.8283	7.912	4.4473	76.334	6.6978	7.9698	7.1931	8.3791	30.213	3.7473	4.3213	4.6635	7.5406	5.0165	4.334	-0.52243	4.4459	7.2749	8.3532	3.4806	5.3897	5.6661	5.4034	7.3263	4.089	5.1984	5.8915	9.1194	7.6908	4.8696	8.6989	3.4598	3.9681	2.6296	4.8935	5.1364
-6.0144	7.6967	4.8571	8.0872	-12.426	16.619	-23.182	165.97	19.385	5.0766	4.2947	6.9505	27.734	9.6545	9.6538	6.2533	4.2201	66.274	5.5087	7.1515	7.5784	7.6263	30.628	3.1305	3.7893	4.5119	6.6514	4.9297	4.3189	-1.3602	4.2473	84.138	8.9212	2.9037	5.0969	5.7564	4.8035	6.5451	3.5032	4.9268	5.2712	10.03	7.4471	4.4742	7.6952	3.3156	3.6504	2.5089	4.9427	4.9793
-6.6991	7.5358	4.257	5.8244	16.914	3.9757	40.164	14.702	13.93	5.1368	4.131	6.5687	29.827	7.0974	9.0318	5.8604	4.2848	28.243	3.8568	6.5028	7.4829	6.0442	21.518	2.7701	3.2705	4.5959	5.6928	4.8739	4.1887	-5.6611	4.1613	136.86	7.8571	2.3843	4.1484	5.2757	4.5855	5.6581	2.7666	4.3312	4.56	10.193	7.2408	4.4697	6.648	3.1473	3.691	2.2301	4.6492	4.9827
-5.1458	7.0058	3.5392	4.8108	22.34	2.8926	42.016	24.16	16.886	3.8538	3.4397	6.0692	35.955	4.825	10.366	6.223	4.0924	42.171	2.8323	4.5628	7.4197	5.021	25.712	2.5896	2.7127	4.5772	4.7424	4.8518	4.6267	13.431	4.1519	190.4	8.7573	2.0612	3.8361	4.5936	4.1252	4.4399	2.5601	4.4039	4.1394	11.312	8.1827	4.0397	6.4174	2.88	3.4756	1.7157	4.4182	4.8575
-4.4956	6.8229	3.5623	3.2801	30.345	2.8308	55.678	140.6	43.793	2.9658	2.7755	4.6077	-5.7649	2.9885	11.927	5.9853	3.8037	-260.9	2.0948	3.5684	6.0491	3.4864	34.666	2.5114	2.3106	4.8518	4.0687	4.2932	5.0881	8.975	3.7593	120.67	8.1149	1.7704	3.2922	4.4318	3.58	4.2634	2.3711	4.1875	3.737	10.846	7.9234	3.881	4.7968	2.3766	3.4392	1.4836	3.9524	4.5983
-3.6618	20.913	3.7367	2.6842	28.771	2.5798	-2.299	73.234	43.583	1.7108	2.458	3.6372	-10.503	5.0874	12.737	5.405	3.4457	-266.59	1.6915	3.1887	5.7405	2.7271	28.721	2.8811	2.1323	5.333	3.4398	3.9666	4.8762	-0.5247	3.0693	51.138	6.8538	1.7526	2.9877	8.7069	3.2296	5.0605	2.2495	3.9125	3.016	10.172	6.839	3.5978	3.6048	1.9823	3.6238	1.4411	3.8568	4.4106
-4.3152	21.052	3.3915	2.3272	22.229	2.0804	-7.458	62.863	39.292	1.5095	2.1965	3.053	-16.732	6.1651	11.55	4.1793	3.0317	-279.05	1.6006	2.6161	5.7687	2.053	23.988	2.9415	2.237	4.6892	3.0682	3.696	4.292	-2.6368	2.7054	-4.2967	5.7847	1.67	2.5822	9.3533	2.7233	4.5645	1.8807	3.1727	2.454	8.6081	5.4576	3.1763	2.6779	1.5906	3.44	1.3441	3.5482	4.0512
-4.3296	20.601	2.6771	2.053	11.245	1.7251	-13.416	-56.817	11.247	1.5217	2.1816	3.2629	20.757	7.3129	9.2271	3.499	2.4672	37.623	1.4584	2.4003	5.435	1.6864	8.3466	2.93	2.2582	4.0237	2.8482	3.7461	4.0427	-2.7126	2.3581	15.266	4.1411	1.8034	2.2001	9.9533	2.5555	3.8446	1.7945	2.8761	1.8582	8.3971	4.7015	2.6852	2.3522	1.4347	3.2728	1.3481	3.3033	3.596
-4.684	4.9484	1.8414	2.0199	8.9771	1.5547	-12.681	6.087	7.5791	1.4864	1.8256	3.5789	14.376	5.3663	6.7763	2.8369	1.8494	36.71	1.5538	2.0282	4.2662	1.5077	6.2537	2.453	2.1072	2.8071	2.8175	3.4013	3.9785	4.2086	2.2096	10.214	3.8373	1.8705	1.9213	5.7741	2.2544	2.2894	1.6131	2.9837	1.8993	7.7383	4.2618	2.0184	2.2138	1.3861	2.5934	1.2721	2.7616	2.9083
-3.8554	4.0855	1.5265	2.2612	10.213	1.9071	6.8086	5.4771	7.4831	1.4874	1.9165	3.2532	19.16	5.0728	6.029	2.8599	1.6711	41.291	1.4246	2.5186	3.1316	1.3908	5.3735	2.3864	1.8787	2.9871	2.6303	3.0246	4.8451	3.1763	1.8779	11.567	3.6159	1.8839	1.6922	5.0383	2.1727	2.0639	1.4276	3.406	2.1511	7.4928	4.3688	1.7631	2.071	1.3624	2.4487	1.3512	2.3521	2.6028
-3.5132	3.0949	1.2253	2.3254	8.9842	2.1488	23.681	3.7016	4.4226	1.3692	1.9883	3.014	22.912	3.964	5.4962	2.7861	1.6623	24.072	1.5276	3.0854	3.4316	1.2722	3.9411	2.3542	1.8044	2.7884	2.7588	2.8526	4.6875	3.2826	1.7616	5.9578	3.6802	2.0059	1.6628	4.3599	2.0831	1.9654	1.2278	3.3241	2.0144	5.5415	3.4307	1.6228	1.9534	1.3861	2.3394	1.3831	2.2533	2.8078
-2.5149	2.573	1.1692	2.2412	8.5475	2.3238	13.134	4.2935	3.9836	1.2831	1.9895	2.4565	24.8	3.1655	5.8584	2.7639	1.6207	30.706	1.5495	3.3501	3.287	1.254	3.5605	2.3037	1.7254	2.9227	2.7603	2.5614	5.1373	3.1276	1.6048	7.2472	3.5783	1.938	1.6131	3.9358	2.1784	1.9543	1.2753	2.9871	1.9137	4.7238	2.8599	1.6578	1.7759	1.3819	2.3931	1.4237	2.3709	2.99
-1.9042	2.7079	1.1894	2.152	7	1.8229	-5.3816	4.5434	3.6333	1.2511	1.9509	2.0789	20.842	2.6026	5.8431	2.5901	1.4732	-1195.5	1.6325	3.2972	2.9403	1.3123	3.567	2.1723	1.7706	2.9179	2.7622	2.5629	5.0011	3.0462	1.5603	15.717	4.001	1.9998	1.7219	3.7008	2.1368	1.8311	1.3679	2.6693	1.5657	3.9296	2.0282	1.6435	1.7818	1.4514	2.3406	1.4159	2.6481	2.8538
-1.5016	2.871	1.2422	2.0299	5.8985	1.6784	-4.957	4.9551	2.8125	1.279	1.8415	1.7615	13.588	2.8757	4.9008	2.5003	1.2598	-1164.2	1.6604	3.2117	2.392	1.4629	3.6194	2.0963	1.663	2.807	2.689	2.4673	5.1659	2.9739	1.4828	17.55	3.829	2.1193	1.7924	3.8673	1.9899	1.8802	1.4584	2.4885	1.5293	3.3568	1.7529	1.5677	1.7077	1.4707	2.1849	1.3539	2.7313	2.3147
-1.7317	2.8528	1.3895	2.1525	5.5615	1.676	1.0533	5.0858	3.3062	1.2499	1.8889	1.8041	12.13	2.4599	4.2258	2.7039	1.1909	-1151.6	1.5558	3.0218	2.3562	1.7055	3.2878	2.0773	1.9518	2.6302	2.6019	2.5677	5.1182	3.0545	1.4347	19.292	3.8337	2.2626	1.8487	3.9243	1.8767	1.8981	1.4605	2.1657	1.386	2.5562	1.6496	1.5618	1.6178	1.5733	1.9871	1.3387	2.7285	1.8422
-2.0689	2.551	1.3422	2.2384	5.3752	1.8505	8.9983	4.9326	3.1339	1.1909	1.7731	1.8532	13.093	2.288	3.9655	2.7603	1.203	135.58	1.6343	2.7046	2.1667	1.7909	2.9009	2.0253	1.988	2.2746	2.6074	2.7213	4.8314	3.5113	1.3624	13.035	3.3855	2.4805	1.7682	3.731	1.7578	1.8612	1.3848	2.029	1.3508	2.1812	1.5828	1.5799	1.469	1.5992	1.8247	1.2642	2.5667	1.6813
-2.379	2.4288	1.3271	2.466	4.6348	2.163	4.249	5.3222	4.5538	1.1997	1.7007	1.8048	11.133	1.9769	4.7835	3.0418	1.1719	104.82	1.5671	2.5463	2.0616	1.7919	2.6058	2.0027	2.1319	2.2169	2.5457	2.8262	4.9756	3.6056	1.3176	14.328	3.3049	2.8686	1.8048	3.7166	1.8208	1.7482	1.3529	1.9764	1.3742	1.7337	1.6374	1.6492	1.3467	1.6161	1.8736	1.2519	2.4953	1.7701
-1.8533	2.5188	1.3141	2.8008	3.8896	2.3514	5.56	4.5587	5.8463	1.2323	1.7516	1.6325	16.1	2.4676	5.6905	2.9006	1.2019	90.058	1.6838	2.4609	2.4729	2.0187	2.8949	1.9252	1.9409	2.158	2.7007	2.841	5.1383	3.8615	1.3662	22.77	3.0931	3.3419	1.8228	3.8126	1.7466	1.6727	1.2742	2.1611	1.5688	2.1202	1.9653	1.5954	1.436	1.5402	2.0125	1.227	2.3364	1.8486
-1.5646	2.5628	1.3457	3.0415	3.7904	2.4777	-9.9408	4.3932	7.4568	1.3288	1.8367	1.5324	13.586	2.889	6.5648	3.1706	1.2234	24.059	1.5885	2.5493	3.1497	2.7521	2.9692	2.0432	1.9207	2.1575	2.6116	2.6681	5.7446	3.9805	1.3699	23.068	2.9855	3.8137	1.9148	3.7402	1.7984	1.6226	1.2836	2.2804	1.6575	2.6282	2.1612	1.5817	1.5607	1.5439	2.1716	1.2439	2.2227	1.965
-0.91944	-2.6662	1.1209	-163.44	2.2219	1.7924	-6.5358	1.8669	5.379	1.8594	3.2573	1.8208	9.7083	3.5582	3.2393	49.94	1.4584	12.307	1.9027	4.2589	8.3735	5.221	1.8305	2.2054	1.9906	2.7624	2.7408	2.4463	-3.9587	3.8984	1.3878	17.482	0.38495	3.6524	2.123	4.1248	1.6522	1.6568	1.4503	-9.9864	1.9765	-1.0923	2.7008	1.5377	1.9228	1.6473	2.2535	1.2414	2.2066	1.9677
-0.73333	-2.5734	1.0826	-163.41	-279.51	-7.2912	-5.2894	8.5269	1.5342	1.8724	3.2388	1.9017	-1.0242	2.9903	10.469	50.406	1.5	-7.7063	2.003	4.2901	8.557	6.0802	3.5763	2.29	1.9381	2.6556	2.4744	2.3288	-3.0042	3.4335	1.3177	3.6205	0.44003	3.2018	2.3109	3.7587	1.6119	1.6064	1.5128	-9.4856	1.8476	-0.39919	2.4101	1.4748	2.0693	1.687	2.0935	1.2311	2.295	1.9884
-0.3685	-2.815	1.035	-163.42	-278.82	-7.2257	-2.4736	10.457	2.9825	1.8016	3.3045	1.8398	-1.4599	2.5728	10.163	50.289	1.5067	-9.0707	2.2567	4.0825	8.5911	6.3045	3.8841	2.3683	2.0163	2.6667	2.4736	2.4133	-3.346	3.9099	1.3879	9.594	0.42393	2.7986	2.3457	3.7119	1.5424	1.7448	1.5596	-9.3026	1.759	-0.92803	2.2619	1.4439	2.2253	1.7526	2.0753	1.2184	2.3581	2.1579
-0.40572	2.4661	1.1367	3.6852	-294.57	-1.1906	-3.2875	33.186	0.33521	1.1616	1.9331	1.6008	6.3817	2.0233	15.706	3.7347	1.3112	4.1286	2.2435	2.0407	4.0274	4.8708	8.8376	2.1335	2.0042	2.3774	2.2638	2.4575	6.8909	4.0631	1.4173	6.4982	3.0436	2.4136	2.1553	2.8484	1.551	1.7871	1.4616	3.0739	1.4621	3.1045	1.7651	1.4831	2.357	1.64	1.9497	1.2036	2.3278	2.0073
-0.56954	2.3788	1.1242	3.9112	-10.833	7.6038	3.4144	26.736	9.0941	1.2332	1.8805	1.6197	13.735	2.491	8.1167	3.4687	1.1604	18.118	2.278	1.8932	4.8875	4.3114	7.6521	1.8645	1.9699	2.6323	2.3956	2.4638	6.0898	4.7824	1.5233	29.762	3.0056	2.386	2.0039	3.1158	1.6639	1.9372	1.4843	2.8123	1.5929	2.2616	1.7383	1.5271	2.5602	1.5541	2.0102	1.1962	2.6285	1.92
-0.96769	2.4179	1.2447	4.0728	-11.666	7.4736	-0.62075	24.725	6.9823	1.2089	1.7014	1.8065	13.445	2.9003	7.6711	3.6811	1.1499	17.663	2.1291	1.9474	5.2832	3.7217	8.0179	1.7218	1.8841	2.863	2.4075	2.4158	6.1011	4.1645	1.5048	21.145	2.8586	2.2808	1.9711	3.1771	1.6499	1.7245	1.6301	2.8283	1.726	2.2812	1.7458	1.5723	2.4306	1.543	1.999	1.1655	2.8968	1.6201
-1.1731	2.2864	1.6646	3.7261	5.6379	1.8241	54.635	3.4493	10.669	1.2366	1.9303	2.244	6.5409	2.884	5.0533	3.5363	1.3402	7.8317	1.941	1.9204	5.4276	2.9102	4.5429	1.7443	1.7865	2.7395	2.4344	2.3773	5.0518	3.7284	1.5056	26.892	2.4735	2.244	1.9253	3.353	1.6259	1.7159	1.6881	2.9588	1.6731	1.9337	1.611	1.5999	2.1067	1.5752	2.0093	1.2054	3.5152	1.5849
-1.8403	2.2996	1.6596	3.5402	3.9016	2.0387	40.419	3.4501	3.6955	1.115	1.9142	2.2703	3.0597	2.6338	5.3517	3.2781	1.5391	7.4575	1.8438	1.664	5.0266	2.4348	3.8531	2.0171	1.7904	2.5754	2.3691	2.3475	4.7087	3.209	1.4515	7.3325	2.2346	2.1944	1.9041	3.3165	1.5784	1.6043	1.6269	2.8374	1.5368	1.7785	1.5005	1.6814	1.7648	1.6407	1.9666	1.2496	3.4996	1.4836
-2.1887	2.3564	1.5822	3.6466	3.6933	2.321	40.04	3.4721	3.3827	1.1315	1.9308	2.1996	3.1685	2.4624	4.9906	3.0037	1.5978	6.7561	1.8617	1.522	4.6179	2.2137	3.1226	2.1783	1.8015	2.4666	2.3379	2.3737	4.7607	3.1781	1.5042	9.3654	2.4113	2.027	1.8616	3.2862	1.6544	1.6938	1.4747	2.8351	1.4627	1.7881	1.32	1.7959	1.7457	1.4974	1.9803	1.4204	3.635	1.4393
-2.3766	2.5636	1.2706	3.5656	4.0959	3.4665	-16.439	3.8496	7.2014	1.0863	1.6574	1.9912	3.967	2.6949	4.5203	2.8223	1.5504	6.1976	1.9635	1.746	5.0056	2.1972	3.2909	2.3583	2.0542	2.2087	2.3647	2.4275	5.6528	3.7497	1.6417	-37.763	2.8615	2.1213	1.8893	3.6326	1.7992	1.6161	1.4792	2.8623	1.4513	1.9613	1.3015	1.8608	1.7126	1.4017	2.2001	1.4174	3.583	1.453
-1.7497	2.4811	1.363	3.3453	4.204	4.2091	-10.132	3.8464	9.9677	1.1368	1.578	2.4603	20.599	3.1587	3.7717	2.9589	1.6963	5.7835	2.0691	1.9694	4.8686	2.1354	3.9749	2.5207	2.4836	2.2293	2.5061	2.5539	6.1837	3.7717	1.8505	-52.249	3.3126	1.8988	1.9839	3.7774	1.8207	1.6533	1.6473	2.8579	1.4918	2.1856	1.3289	1.9576	1.776	1.3017	2.2101	1.3698	3.7004	1.551
-1.4434	2.4582	1.5322	2.9618	5.5986	4.4412	-14.557	3.8839	11.018	1.0925	1.7847	2.7342	22.525	2.8928	3.7462	3.2578	1.9098	6.0809	1.9769	2.0261	5.1193	2.1313	4.9332	2.5657	2.6853	2.2432	2.5664	2.4818	6.5434	3.4728	1.9356	-44.321	3.3231	1.8079	2.0865	3.8353	1.739	1.6161	1.7899	2.7105	1.5521	2.35	1.4295	2.0506	1.7084	1.2818	2.236	1.2815	3.7399	1.551
-1.0827	2.0973	1.8874	3.2009	6.3795	3.8375	-13.626	4.45	20.868	1.2214	1.9013	2.7837	-4.4196	2.39	4.8142	4.2107	2.1119	8.7475	1.9005	2.1519	5.0703	2.1612	6.0724	2.6552	2.7576	2.3995	2.5796	2.5614	6.7215	3.0781	1.8845	-6.3335	3.6317	1.7862	2.0895	3.5055	1.6957	1.6495	1.8208	2.5488	1.5936	2.3589	1.4077	2.211	1.682	1.2483	2.0227	1.4591	3.6032	1.5035
-0.8727	2.0075	1.9028	3.665	6.5208	3.4003	-13.6	5.1986	34.475	1.2407	2.0326	2.4358	-15.327	1.7703	4.9804	4.628	2.1696	13.661	2.0544	2.2483	4.7061	2.2458	7.5115	2.6669	2.6446	2.4269	2.5384	2.6787	6.6705	2.9889	1.8768	-9.1703	3.6287	1.8181	1.9964	3.3962	1.5401	1.6629	1.6945	2.3873	1.5902	2.5072	1.6047	2.2375	1.6675	1.2735	2.0887	1.5359	3.4827	1.4389
-0.47113	1.8518	2.0241	4.2536	5.3038	3.3615	-3.5939	7.5065	44.77	1.323	1.839	2.2118	-16.597	1.8513	5.1719	4.5017	2.2711	18.205	2.3956	2.3442	4.0982	2.2191	8.0006	2.5861	2.5078	2.4208	2.5705	2.6902	6.4126	3.0921	1.9874	-28.136	3.8109	2.1009	1.982	3.3317	1.4653	1.7851	1.5823	2.1385	1.6	2.4694	1.6227	2.187	1.7937	1.3086	2.1718	1.5193	3.3753	1.4995
-0.83514	1.9501	1.8587	4.4519	4.141	3.3172	-4.1719	9.0794	33.221	1.2122	1.73	2.0768	10.06	1.9652	4.569	3.9501	2.0731	17.005	2.5293	2.2789	3.1954	2.179	7.5061	2.3538	2.3821	2.3833	2.5722	2.6504	5.9161	3.2908	2.2432	-10.758	3.2952	2.064	1.9647	3.2699	1.3254	2.0179	1.488	1.8841	1.7933	2.3469	1.6533	2.1746	1.8794	1.3292	2.2389	1.446	3.4065	1.5159
-1.018	2.1722	1.9017	4.3316	4.0628	3.2897	-3.2212	18.738	17.992	1.1992	1.7772	2.0883	11.406	2.1358	4.8559	3.8616	1.9264	14.821	2.5813	2.3057	2.9832	2.2122	6.3434	2.4084	2.2731	2.3387	2.5663	2.5552	5.7734	3.5752	2.4364	-1.5616	3.1736	2.1745	2.0737	3.071	1.3127	2.3542	1.5015	2.0422	1.773	2.0258	1.4774	2.0834	1.8923	1.3088	2.2938	1.4349	3.4689	1.6401
-1.2485	2.5895	1.6305	4.2351	4.0928	3.1289	-2.8249	19.89	8.4002	1.1206	1.789	2.1901	13.442	2.1824	4.6978	3.8396	1.7529	11.494	2.4435	2.5329	3.083	2.222	6.2595	2.4812	2.3258	2.3723	2.5432	2.7799	5.4945	3.7215	2.4823	-2.6199	2.934	1.9905	2.027	3.1326	1.3611	2.5815	1.4827	2.4086	1.6412	1.9538	1.4168	2.0657	1.8786	1.2518	2.2042	1.4136	3.6597	1.7001
-1.0906	2.8576	1.5336	3.6929	3.9094	3.0069	-2.609	20.458	6.7089	1.1506	1.9228	2.2498	19.575	2.0958	4.2065	3.4344	1.8381	12.142	2.4049	2.5909	3.2841	2.2295	5.8972	2.5409	2.3141	2.3857	2.6433	2.9146	4.8508	3.7474	2.5207	-517.52	2.931	2.0413	2.0874	3.15	1.4065	2.5538	1.4752	2.585	1.4447	1.912	1.5234	1.8934	1.9179	1.314	2.2975	1.3051	3.6009	1.8308
-1.432	3.0599	1.4568	3.2679	3.5786	2.9356	-11.733	11.196	8.0966	1.1091	1.9225	2.2307	16.869	2.1906	3.5456	3.0167	1.7961	9.0835	2.2991	2.6178	3.4064	2.1858	5.6205	2.3619	2.252	2.3527	2.5709	2.8854	4.1542	3.4035	2.5162	-506.61	2.5483	1.9547	2.0317	3.1643	1.4644	2.3233	1.4111	2.4926	1.4388	1.7026	1.6367	2.0447	1.943	1.3783	2.2847	1.2984	3.4903	1.7806
-1.4713	3.0501	1.3935	2.6646	4.9334	3.0465	-11.937	9.707	8.8572	1.1616	1.9698	2.2721	44.884	2.0458	3.1265	2.8641	1.7844	10.186	2.4055	2.5172	3.3751	2.147	5.2099	2.3407	2.2884	2.4727	2.6987	2.8339	3.696	3.4062	2.6503	-508.63	2.591	1.9616	2.0746	3.1053	1.6179	2.1416	1.3245	2.3679	1.4252	1.5617	1.8287	2.142	2.1546	1.473	2.273	1.3256	3.3258	1.8132
-1.457	2.914	1.1974	2.5393	7.9751	3.1269	-3.3649	9.1978	11.879	1.2142	1.8357	2.1809	96.485	1.7276	2.6294	2.9656	1.8131	12.317	2.5784	2.4803	3.1827	2.0512	5.1532	2.5077	2.4579	2.7332	2.9527	2.9788	3.2743	3.4806	2.7901	-30.093	2.7358	1.9401	2.0634	3.2189	1.9462	2.097	1.1817	2.3726	1.3334	1.4932	1.9552	2.2491	2.5265	1.4862	2.0736	1.3381	3.3942	1.8767
[truncated: 346 more columns]
