# Supplementary material for: Single-particle imaging of stress-promoters induction reveals the interplay between MAPK signaling, chromatin and transcription factors
Source: Nat Commun. 2020 Jun 23;11:3171. doi: 10.1038/s41467-020-16943-w (PMC7311541; doi:10.1038/s41467-020-16943-w)
Supplement: Supplementary file 12 — Source Data [file 41467_2020_16943_MOESM12_ESM.zip › SourceData/SupFig1/SupFig1_ySP884_NaCl_0p30M_B_YFP_CellLabel.csv]

3.009	4.009	5.009	7.009	11.009	14.009	15.009	17.009	19.009	20.009	21.009	22.009	25.009	27.009	31.009	32.009	33.009	34.009	37.009	38.009	39.009	41.009	42.009	46.009	47.009	50.009	51.009	54.009	55.009	56.009	58.009	60.009	61.009	66.009	67.009	68.009	74.009	75.009	77.009	78.009	82.009	83.009	86.009	90.009	91.009	92.009	94.009	98.009	100.01	102.01
[truncated: 241 more columns]
