# Supplementary material for: Single-particle imaging of stress-promoters induction reveals the interplay between MAPK signaling, chromatin and transcription factors
Source: Nat Commun. 2020 Jun 23;11:3171. doi: 10.1038/s41467-020-16943-w (PMC7311541; doi:10.1038/s41467-020-16943-w)
Supplement: Supplementary file 12 — Source Data [file 41467_2020_16943_MOESM12_ESM.zip › SourceData/SupFig1/SupFig1_ySP884_NaCl_0p00M_B_YFP_NuclCytoRatio.csv]

1.8467	1.5062	1.5935	1.8133	1.6132	2.4262	2.1211	1.6373	2.1899	1.9419	1.9713	1.6341	1.6686	1.8274	1.2154	1.8855	1.8345	1.4828	1.6054	1.6809	1.3686	1.6013	1.4908	1.4836	1.9037	1.7694	1.5443	1.4824	1.5224	1.541	1.5313	1.659	1.7944	1.7316	1.5523	2.243	1.8355	1.7257	1.4928	1.5569	1.6005	1.68	1.7324	1.7682	1.8374	1.5941	2.226	1.6437	1.6908	1.313
1.8052	1.4481	1.6383	1.7837	1.8118	2.3296	2.1517	1.6661	2.1856	1.9359	1.7514	1.7096	1.7123	1.8047	1.2009	1.9203	1.7183	1.5082	1.6232	1.7691	1.395	1.5884	1.4853	1.5028	1.9697	1.7602	1.6078	1.5422	1.5249	1.6532	1.5098	1.6036	1.7616	1.5955	1.5967	2.265	1.8598	1.744	1.5668	1.4969	1.6429	1.7056	1.7275	1.8214	1.9216	1.6013	2.2417	1.5028	1.7279	1.4665
1.8218	1.5031	1.7021	1.8137	1.9652	2.1936	2.0442	1.6727	2.1965	1.8765	1.6704	1.8	1.7282	1.7886	1.2213	1.9677	1.7241	1.4868	1.6503	1.8153	1.397	1.6765	1.4635	1.5551	2.0262	1.7559	1.6321	1.5675	1.5928	1.7367	1.5182	1.6132	1.8133	1.5779	1.6484	2.4194	1.8882	1.797	1.5772	1.5529	1.6712	1.7173	1.7318	1.7888	1.9587	1.7108	2.2615	1.5009	1.7743	1.5898
1.9028	1.5878	1.733	1.81	1.9627	2.231	1.8978	1.7119	2.1733	1.8108	1.6941	1.8625	1.773	1.8305	1.2619	1.9763	1.8065	1.4702	1.6714	1.7405	1.3904	1.762	1.4962	1.5482	2.011	1.8058	1.6445	1.6364	1.675	1.7568	1.5362	1.6651	1.8434	1.7182	1.6612	2.5988	1.9293	1.8165	1.5508	1.6723	1.7097	1.7254	1.7541	1.7859	1.8855	1.7443	2.232	1.5818	1.7969	1.6048
1.9057	1.5977	1.7138	1.8229	1.94	2.2213	1.8516	1.6918	2.1557	1.7867	1.7247	1.8598	1.7212	1.8218	1.2818	1.9322	1.855	1.5134	1.6932	1.7348	1.3491	1.8201	1.4573	1.5697	1.9748	1.8281	1.6237	1.7059	1.7232	1.6955	1.5503	1.6847	1.8459	1.7435	1.7065	2.6831	1.9048	1.8726	1.5222	1.715	1.7576	1.6945	1.7234	1.7291	1.8638	1.8131	2.2264	1.6421	1.8161	1.6041
1.9146	1.5358	1.6779	1.7626	1.8252	2.2811	1.8065	1.7133	2.0889	1.8733	1.7165	1.7911	1.6762	1.7887	1.2454	1.8891	1.8286	1.5748	1.6783	1.7377	1.3446	1.7693	1.4775	1.5444	1.8908	1.8383	1.6417	1.694	1.6938	1.6328	1.5392	1.5831	1.7247	1.7695	1.6525	2.6402	1.8947	1.783	1.5151	1.6939	1.7319	1.6553	1.7112	1.7042	1.8569	1.7503	2.2116	1.5812	1.805	1.5107
1.8081	1.5719	1.6413	1.7322	1.7698	2.2275	1.8603	1.6583	2.0544	1.9247	1.6828	1.8234	1.6198	1.6638	1.227	1.8374	1.7768	1.5746	1.585	1.7867	1.3261	1.781	1.454	1.5707	1.8073	1.7689	1.58	1.6958	1.6427	1.5306	1.4756	1.5275	1.6775	1.6526	1.5717	2.5109	1.8658	1.7523	1.4862	1.5853	1.6554	1.5222	1.6423	1.6758	1.8359	1.7168	2.1939	1.5224	1.7901	1.4632
1.8328	1.6009	1.6494	1.6971	1.8115	2.2424	1.8322	1.6529	2.0318	1.9459	1.6536	1.8099	1.6473	1.7074	1.1931	1.8785	1.7636	1.4799	1.6455	1.7731	1.3679	1.7041	1.4952	1.5451	1.7596	1.7375	1.5728	1.6692	1.6182	1.5465	1.4535	1.5042	1.6574	1.6349	1.5069	2.5134	1.8173	1.6942	1.4659	1.5059	1.5918	1.5524	1.6617	1.6161	1.8177	1.6874	2.2009	1.4714	1.7705	1.4486
1.8222	1.6307	1.652	1.6925	1.8596	2.3209	1.8535	1.6549	2.0958	1.8915	1.6398	1.8368	1.6725	1.7482	1.2517	1.9226	1.7633	1.4799	1.6127	1.7719	1.4057	1.6748	1.4699	1.5381	1.7338	1.7564	1.5403	1.6601	1.6581	1.5156	1.4647	1.5131	1.6317	1.5762	1.4914	2.4933	1.8012	1.6489	1.4637	1.5136	1.6206	1.4677	1.6008	1.6299	1.7692	1.6812	2.1618	1.4602	1.714	1.4811
1.8681	1.6249	1.6118	1.6844	1.9108	2.4057	1.8065	1.6834	2.0884	1.799	1.6999	1.7851	1.7785	1.8429	1.2321	2.0139	1.7744	1.4706	1.6734	1.7852	1.4344	1.6473	1.4658	1.5529	1.8112	1.7722	1.5279	1.5659	1.7054	1.5011	1.4915	1.4965	1.637	1.6033	1.5206	2.5632	1.773	1.6542	1.5105	1.5712	1.6094	1.5456	1.6285	1.6331	1.7888	1.6798	2.1373	1.43	1.696	1.4932
1.8623	1.5766	1.5938	1.654	1.9216	2.5164	1.8515	1.679	2.0668	1.7846	1.733	1.7246	1.772	1.7865	1.2679	2.0129	1.7814	1.432	1.6281	1.8183	1.4589	1.6522	1.4938	1.5868	1.9787	1.7893	1.4636	1.4753	1.768	1.4382	1.4923	1.5217	1.6237	1.6429	1.5749	2.5394	1.8106	1.6869	1.5232	1.6692	1.6096	1.4998	1.6432	1.6977	1.8124	1.7215	2.1042	1.4128	1.6876	1.4971
1.8307	1.5373	1.5526	1.6128	1.8828	2.5491	1.9139	1.6639	1.9716	1.791	1.8008	1.661	1.7453	1.751	1.2528	1.9049	1.7615	1.3902	1.6471	1.7693	1.4629	1.6539	1.4804	1.5892	2.0786	1.7608	1.4369	1.4786	1.7545	1.4184	1.4375	1.5303	1.6372	1.7022	1.5941	2.5165	1.7692	1.7716	1.5226	1.6512	1.5626	1.5561	1.7075	1.6955	1.7469	1.7303	2.0213	1.397	1.7039	1.504
1.8332	1.4944	1.5204	1.6272	1.8749	2.4957	2.018	1.6575	1.9862	1.873	1.8008	1.6566	1.644	1.6928	1.2344	1.8148	1.7715	1.3657	1.6478	1.7454	1.4637	1.5898	1.4742	1.5688	2.0885	1.7811	1.4212	1.4854	1.7574	1.4372	1.4399	1.4918	1.6341	1.6553	1.6222	2.4686	1.7985	1.7932	1.5044	1.6563	1.567	1.534	1.6813	1.654	1.7163	1.7317	2.0054	1.3493	1.6723	1.4804
1.8076	1.4939	1.5186	1.6756	1.877	2.4008	1.9765	1.6817	2.0317	1.8643	1.7351	1.6857	1.6099	1.7535	1.2542	1.767	1.7179	1.3935	1.6333	1.7009	1.4499	1.6273	1.4246	1.5448	1.9698	1.7813	1.4673	1.467	1.7533	1.477	1.4263	1.5026	1.5913	1.5763	1.5444	2.4321	1.7854	1.7611	1.4854	1.5695	1.6126	1.4929	1.6554	1.6135	1.6511	1.6909	1.9999	1.352	1.6676	1.4715
1.808	1.4953	1.4693	1.7239	1.9248	2.3826	1.9639	1.6531	2.0326	1.8478	1.7158	1.7293	1.6456	1.7578	1.2322	1.7521	1.6877	1.3959	1.6334	1.7296	1.4478	1.6282	1.447	1.5364	1.9045	1.83	1.4634	1.4622	1.7309	1.4321	1.4493	1.5182	1.6216	1.5276	1.556	2.4247	1.8383	1.7518	1.5059	1.5105	1.6379	1.45	1.608	1.5816	1.6584	1.6463	2.0645	1.3926	1.6603	1.4513
1.6553	1.4762	1.5057	2.0236	1.9351	2.3916	1.9298	1.6645	2.0144	1.7297	1.6312	1.7471	1.6972	1.7634	1.272	1.7596	1.6588	1.4168	1.6505	1.6705	1.4538	1.6285	1.4346	1.5234	1.8595	1.8484	1.472	1.4291	1.7647	1.47	1.4577	1.5391	1.6664	1.614	1.5677	2.4478	1.8183	1.7112	1.4785	1.4907	1.6966	1.4146	1.5925	1.6295	1.5721	1.666	2.0483	1.4896	1.6462	1.4386
1.6566	1.4367	1.4853	2.0129	1.8741	2.4396	1.96	1.6558	1.9937	1.7532	1.6753	1.7471	1.716	1.7291	1.253	1.7445	1.6406	1.4378	1.6583	1.6467	1.5075	1.5717	1.4583	1.5585	1.7991	1.8668	1.5042	1.4246	1.7108	1.5265	1.4016	1.5012	1.7017	1.5624	1.6043	2.4433	1.932	1.7103	1.4786	1.4736	1.7056	1.3925	1.5773	1.6414	1.5404	1.6826	2.051	1.5288	1.6587	1.4392
1.655	1.4615	1.5282	1.9657	1.9055	2.4083	1.9772	1.6817	1.9924	1.6726	1.5817	1.7477	1.7483	1.762	1.2635	1.7522	1.6311	1.461	1.708	1.6497	1.5377	1.5119	1.4937	1.5762	1.7451	1.8211	1.5069	1.4011	1.7599	1.6259	1.3683	1.4806	1.7104	1.5821	1.6964	2.4883	1.9779	1.7165	1.4058	1.4505	1.7117	1.4637	1.6344	1.6773	1.5864	1.728	1.9898	1.5225	1.6685	1.4039
1.8187	1.4361	1.5016	1.606	1.9208	2.3823	2.0014	1.7208	1.9862	1.766	1.6466	1.7489	1.744	1.7249	1.2205	1.6126	1.5772	1.4287	1.7092	1.687	1.5572	1.5145	1.4956	1.5737	1.7037	1.8079	1.5347	1.4246	1.709	1.6694	1.3758	1.4857	1.6645	1.5418	1.6928	2.4631	2.0838	1.6984	1.4079	1.4462	1.6948	1.3993	1.6304	1.6433	1.5818	1.7115	1.9927	1.4877	1.6726	1.3949
1.8224	1.4462	1.4862	1.5715	1.9588	2.3337	1.9476	1.7543	2.0392	1.6425	1.6495	1.8094	1.7553	1.759	1.3209	1.6638	1.5762	1.4583	1.7407	1.68	1.5929	1.5714	1.4663	1.53	1.7007	1.7891	1.5759	1.4491	1.8004	1.6581	1.3782	1.4878	1.6943	1.6317	1.7176	2.4434	2.0688	1.6553	1.3682	1.4728	1.6724	1.5022	1.6457	1.6724	1.5584	1.7275	2.0095	1.4976	1.6601	1.3262
1.8495	1.4131	1.4455	1.786	1.9387	2.3522	1.9797	1.7667	2.0368	1.587	1.7475	1.8352	1.7429	1.7615	1.4065	1.6862	1.552	1.4179	1.7096	1.6987	1.6312	1.5651	1.4213	1.515	1.711	1.7996	1.5865	1.4436	1.7845	1.6559	1.3798	1.518	1.6889	1.6089	1.6194	2.3857	2.0693	1.5922	1.3902	1.479	1.7361	1.4411	1.5826	1.6872	1.4813	1.7042	2.0996	1.5098	1.6361	1.3592
1.7872	1.4163	1.4484	1.7897	1.9169	2.3846	1.9766	1.7209	2.0258	1.5103	1.6921	1.8229	1.7579	1.8254	1.5075	1.7477	1.5226	1.4568	1.6599	1.7006	1.6718	1.5246	1.4369	1.515	1.7998	1.7943	1.583	1.4559	1.7386	1.7019	1.4219	1.4827	1.6794	1.656	1.6398	2.3769	2.0603	1.5657	1.3754	1.4639	1.7136	1.4396	1.6787	1.6985	1.5077	1.6815	2.092	1.5148	1.6599	1.3552
1.7593	1.4887	1.4565	1.8185	1.9152	2.4806	2.0108	1.6816	1.9465	1.5257	1.6743	1.8258	1.8094	1.8247	1.4749	1.6371	1.5002	1.4412	1.6601	1.7188	1.6482	1.4938	1.4721	1.5344	1.9237	1.8334	1.5387	1.5067	1.6388	1.7016	1.4495	1.497	1.668	1.6962	1.5718	2.4036	2.0235	1.5481	1.4046	1.4377	1.7592	1.3284	1.6316	1.6562	1.5744	1.6458	2.1114	1.4905	1.64	1.411
1.6692	1.5092	1.4912	1.6316	1.916	2.469	1.9805	1.6847	1.9437	1.6685	1.6591	1.8238	1.8824	1.7711	1.486	1.6112	1.515	1.431	1.6494	1.6908	1.6212	1.5044	1.5073	1.5648	2.0395	1.8611	1.5697	1.5201	1.6426	1.6795	1.4463	1.4543	1.656	1.7498	1.612	2.4389	2.0337	1.5747	1.4333	1.4489	1.6778	1.2787	1.6639	1.6102	1.5965	1.6454	2.075	1.4357	1.7085	1.4262
1.7212	1.5241	1.5202	1.6982	1.9549	2.4425	1.9665	1.7075	1.9095	1.6907	1.673	1.8171	1.83	1.7934	1.5218	1.5923	1.539	1.3916	1.6707	1.7005	1.6023	1.4875	1.4811	1.6009	1.9407	1.8684	1.5048	1.4937	1.6939	1.6133	1.4024	1.5305	1.6462	1.7391	1.5836	2.4673	2.059	1.5976	1.4422	1.3963	1.6778	1.3043	1.6336	1.5975	1.6084	1.625	2.0931	1.4236	1.7203	1.5059
1.7683	1.4792	1.5719	1.7063	1.9789	2.4644	1.9773	1.7102	1.9118	1.8176	1.7445	1.8075	1.7774	1.7892	1.5824	1.6247	1.5609	1.4468	1.6515	1.7047	1.6212	1.4599	1.5039	1.654	1.8265	1.867	1.4512	1.4173	1.8072	1.5877	1.4122	1.497	1.596	1.8014	1.6695	2.4675	2.0915	1.5643	1.4335	1.3758	1.647	1.3956	1.6381	1.5832	1.5992	1.6471	2.0841	1.4106	1.6939	1.5357
1.8183	1.39	1.6123	1.7085	2.0268	2.5398	1.9822	1.7388	1.9621	1.7084	1.6754	1.8411	1.6677	1.8582	1.4723	1.5949	1.5668	1.4668	1.6721	1.6294	1.6519	1.4405	1.5489	1.669	1.673	1.8776	1.3688	1.4746	1.8124	1.6231	1.4463	1.6262	1.6165	1.8207	1.6559	2.4426	2.0067	1.4821	1.4195	1.393	1.6887	1.4306	1.5653	1.6339	1.6397	1.6482	2.0743	1.4328	1.6175	1.5544
1.8036	1.3587	1.612	1.6291	2.0022	2.5453	1.9934	1.7693	2.0075	1.8184	1.7421	1.8482	1.6778	1.8027	1.4301	1.6311	1.5686	1.4823	1.6666	1.6115	1.6852	1.5305	1.6025	1.674	1.6207	1.9541	1.3969	1.4943	1.8045	1.583	1.4284	1.5757	1.5992	1.8776	1.6974	2.4439	1.8897	1.4308	1.4389	1.4206	1.6747	1.4042	1.5004	1.6696	1.7045	1.7111	2.092	1.4389	1.6045	1.5286
1.8101	1.3364	1.5765	1.6113	1.9867	2.5019	2.0094	1.8418	2.0475	1.7233	1.6639	1.8375	1.661	1.7789	1.4292	1.6836	1.5636	1.4419	1.6584	1.6216	1.6409	1.4972	1.6063	1.6304	1.6377	1.9726	1.3916	1.5851	1.718	1.6129	1.4403	1.6275	1.6319	1.8595	1.7113	2.4415	1.9614	1.4784	1.4159	1.4741	1.6728	1.342	1.5322	1.7131	1.6829	1.6793	2.0798	1.459	1.614	1.5232
1.8412	1.3748	1.5629	1.5805	1.9461	2.4456	2.0459	1.8782	2.0469	1.7617	1.7641	1.7639	1.6694	1.732	1.5408	1.7013	1.5763	1.4441	1.6221	1.6838	1.5835	1.5988	1.5782	1.6083	1.7092	2.014	1.4231	1.5573	1.6916	1.5844	1.4263	1.5454	1.5904	1.9223	1.7234	2.4388	1.9565	1.5149	1.4171	1.4767	1.635	1.3651	1.5892	1.7264	1.6813	1.6612	2.1227	1.4831	1.6009	1.4877
1.8511	1.3959	1.6083	1.6183	1.9937	2.4588	2.0006	1.7832	2.0655	1.6778	1.7595	1.7903	1.6649	1.7525	1.5574	1.7343	1.608	1.4673	1.6221	1.7011	1.5728	1.5884	1.5554	1.5894	1.7038	1.994	1.4423	1.6163	1.6906	1.598	1.433	1.5332	1.6003	1.8928	1.7087	2.4613	1.9138	1.5441	1.3862	1.4579	1.6191	1.4661	1.5893	1.7428	1.6397	1.6271	2.1582	1.4647	1.5775	1.4326
1.6962	1.379	1.6455	1.6602	1.9808	2.442	1.9744	1.753	2.0657	1.6342	1.8829	1.8255	1.6236	1.7685	1.538	1.6756	1.6113	1.4914	1.6566	1.6882	1.5958	1.7035	1.4941	1.5671	1.6763	1.9982	1.5119	1.5852	1.7117	1.5619	1.3853	1.5581	1.5615	1.9175	1.6224	2.5154	1.7304	1.5598	1.4267	1.4442	1.6116	1.5293	1.5836	1.8197	1.6991	1.649	2.1628	1.4325	1.6249	1.4026
1.7386	1.3434	1.6604	1.6845	2.023	2.4427	1.9477	1.6864	2.0501	1.7017	1.8629	1.7931	1.5659	1.7921	1.5326	1.6503	1.5753	1.5183	1.7113	1.6693	1.6437	1.7141	1.4681	1.6225	1.6683	1.9559	1.4734	1.591	1.7343	1.5724	1.3726	1.5805	1.5593	1.8965	1.6173	2.5604	1.8599	1.5744	1.4192	1.4509	1.608	1.4873	1.5735	1.7866	1.6807	1.6823	2.2021	1.3559	1.6512	1.4102
1.6798	1.3044	1.642	1.7321	2.0094	2.4897	1.961	1.6838	2.0044	1.769	1.8265	1.7308	1.5507	1.7993	1.5233	1.6238	1.5444	1.5302	1.7063	1.6391	1.6841	1.745	1.49	1.6595	1.7433	1.9341	1.4851	1.5645	1.7736	1.5899	1.4078	1.576	1.5699	1.9337	1.6079	2.52	2.0445	1.5487	1.4498	1.5355	1.6326	1.3987	1.5768	1.8186	1.7263	1.6847	2.2008	1.315	1.6551	1.459
1.8683	1.3338	1.6245	1.6932	2.026	2.4124	1.9645	1.6371	1.9825	1.892	1.7853	1.6652	1.6301	1.7567	1.5187	1.6259	1.5461	1.5002	1.69	1.6115	1.6807	1.7251	1.4805	1.7171	1.8263	1.9031	1.3844	1.5595	1.8217	1.5792	1.477	1.5313	1.5552	1.9171	1.6036	2.5215	2.0359	1.5292	1.4554	1.5442	1.5889	1.3201	1.565	1.7431	1.7667	1.722	2.2162	1.2785	1.6187	1.4921
1.8629	1.3649	1.6451	1.7264	2.0154	2.3834	2.0153	1.5971	2.0355	1.8084	1.6915	1.6989	1.6699	1.742	1.4762	1.6982	1.5536	1.5044	1.6649	1.6045	1.7	1.6347	1.4555	1.6483	1.8643	1.897	1.4498	1.5918	1.8371	1.5867	1.4845	1.5513	1.5895	1.9751	1.5468	2.5019	1.8915	1.494	1.4472	1.5453	1.5799	1.3868	1.6043	1.7828	1.798	1.7818	2.2415	1.3171	1.6498	1.5402
1.912	1.3487	1.661	1.7275	1.9862	2.3574	2.0419	1.6332	2.0464	1.7869	1.7587	1.7621	1.6925	1.6936	1.4107	1.7561	1.5667	1.5218	1.7425	1.69	1.6647	1.6122	1.4094	1.623	1.985	1.9254	1.4518	1.6249	1.8635	1.5504	1.4043	1.63	1.5827	2.0231	1.4672	2.5933	1.7504	1.5193	1.4563	1.5016	1.6107	1.4142	1.6084	1.737	1.8358	1.782	2.2552	1.4048	1.6818	1.5398
1.9151	1.3122	1.6922	1.7357	1.9907	2.4855	2.0331	1.671	2.0729	1.6742	1.6829	1.8086	1.6036	1.7465	1.3864	1.7579	1.546	1.578	1.7593	1.7216	1.6807	1.5306	1.4377	1.5771	2.0004	1.9216	1.5358	1.6491	1.8399	1.5758	1.3522	1.6962	1.5915	2.042	1.4591	2.6078	1.7691	1.4943	1.4572	1.5204	1.6672	1.4064	1.6518	1.7702	1.7778	1.732	2.2479	1.4065	1.7214	1.5609
1.9361	1.3717	1.7006	1.7129	1.9718	2.51	2.0567	1.7553	2.0107	1.7053	1.7044	1.9389	1.5783	1.7492	1.4363	1.7162	1.5658	1.5436	1.8031	1.7834	1.6826	1.5421	1.4438	1.6287	1.9567	1.9423	1.5408	1.657	1.872	1.5569	1.3522	1.7046	1.5911	1.9665	1.4782	2.6494	1.745	1.5271	1.4849	1.4924	1.6858	1.4102	1.6705	1.7283	1.8339	1.7052	2.1948	1.4184	1.715	1.5477
1.9998	1.4429	1.6841	1.6504	1.9563	2.5272	2.1193	1.8192	2.0064	1.6969	1.5781	1.941	1.5076	1.7855	1.4845	1.6361	1.5558	1.5365	1.791	1.6992	1.6783	1.5545	1.44	1.6297	1.8763	1.985	1.5538	1.6178	1.8982	1.5136	1.3869	1.6572	1.5951	1.9613	1.5236	2.6453	1.7394	1.5457	1.4827	1.4765	1.6262	1.4412	1.6911	1.7224	1.8129	1.7401	2.1599	1.3492	1.698	1.543
1.9974	1.509	1.687	1.6303	1.9681	2.476	2.208	1.827	1.9653	1.7273	1.6422	2.0355	1.4825	1.7888	1.479	1.6513	1.5944	1.5206	1.8438	1.7212	1.6358	1.5456	1.4447	1.6433	1.8521	2.0109	1.5689	1.6432	1.9535	1.5472	1.3927	1.6111	1.6417	2.0202	1.536	2.6464	1.7503	1.5591	1.4557	1.4636	1.6165	1.4306	1.7163	1.6967	1.8619	1.8158	2.1751	1.3343	1.6852	1.5365
1.9318	1.468	1.6693	1.6607	1.9884	2.5178	2.1706	1.7621	1.9302	1.842	1.7521	1.9694	1.4939	1.8177	1.4816	1.7229	1.6032	1.5531	1.8525	1.6585	1.6206	1.5828	1.4679	1.6801	1.8725	2.0227	1.5442	1.6652	1.9662	1.5216	1.3782	1.5768	1.6379	2.0167	1.5792	2.7095	1.7685	1.541	1.4673	1.4552	1.608	1.3918	1.6643	1.6971	1.8441	1.7943	2.2216	1.3217	1.6994	1.5252
1.9376	1.4063	1.7074	1.6893	2.0464	2.5416	2.1356	1.7047	1.9485	1.7755	1.7415	1.9617	1.4739	1.8187	1.461	1.6678	1.6079	1.5242	1.8584	1.6496	1.6155	1.4876	1.5155	1.6999	1.8869	1.9672	1.5107	1.6999	1.9413	1.5397	1.3796	1.6212	1.6469	1.9697	1.5444	2.6901	1.7579	1.5061	1.4605	1.4851	1.564	1.3161	1.6605	1.6935	1.855	1.823	2.1582	1.3163	1.7197	1.5856
1.9496	1.3753	1.6768	1.6871	2.0651	2.5914	2.0875	1.6921	1.8827	1.8973	1.7372	1.855	1.4393	1.7549	1.4778	1.7126	1.5783	1.5351	1.7523	1.6854	1.6256	1.5451	1.5026	1.7545	1.8463	1.9544	1.4585	1.7025	1.9426	1.4842	1.429	1.6105	1.6254	1.8666	1.5816	2.6543	1.7908	1.4689	1.4809	1.4532	1.5428	1.3326	1.6094	1.7083	1.8337	1.7565	2.0563	1.3361	1.7563	1.5973
1.9496	1.3961	1.673	1.653	2.0547	2.5344	2.1103	1.7377	1.9132	1.7619	1.6316	1.8932	1.3743	1.7002	1.4113	1.6531	1.5314	1.5168	1.7414	1.7179	1.5977	1.4816	1.4947	1.697	1.9033	1.9442	1.4583	1.6154	1.9821	1.5193	1.462	1.6604	1.6183	1.8709	1.5377	2.5366	1.8047	1.4618	1.4687	1.4527	1.5505	1.3526	1.6452	1.717	1.8695	1.7761	1.927	1.3445	1.7826	1.552
1.9768	1.4465	1.6555	1.6932	2.0276	2.4851	2.1747	1.7828	1.8379	2.0315	1.7035	1.8796	1.4095	1.6962	1.4458	1.8113	1.5089	1.5375	1.7477	1.7122	1.6876	1.5267	1.4967	1.6979	1.8719	1.9373	1.4312	1.6517	1.9911	1.5263	1.4784	1.6362	1.586	1.9339	1.6015	2.5396	1.835	1.4165	1.4973	1.4449	1.6389	1.4833	1.6567	1.7415	1.8613	1.7513	1.9807	1.4163	1.7801	1.5105
1.9472	1.4633	1.7113	1.7683	2.0703	2.495	2.188	1.855	1.9116	1.9786	1.6683	1.896	1.3982	1.7905	1.3865	1.8318	1.506	1.5269	1.8432	1.6398	1.7028	1.5787	1.5512	1.6939	1.9458	1.9869	1.3538	1.6684	2.0249	1.5307	1.4976	1.6459	1.685	2.0585	1.5864	2.6626	1.781	1.4743	1.5397	1.4637	1.6318	1.5809	1.6886	1.7582	1.9683	1.817	1.935	1.4664	1.7326	1.5163
1.9639	1.4472	1.6586	1.7609	2.0419	2.5051	2.1922	1.8587	1.9595	2.1288	1.7519	1.8403	1.3627	1.8386	1.3446	1.8539	1.5156	1.5525	1.8333	1.6267	1.6979	1.6279	1.5451	1.7153	1.9186	1.9921	1.2874	1.7364	1.9752	1.557	1.4977	1.6003	1.6728	2.0947	1.5773	2.7511	1.7705	1.4887	1.5664	1.5133	1.6377	1.6207	1.6385	1.7683	1.9278	1.8031	2.0111	1.4945	1.6886	1.572
1.8931	1.4202	1.7067	1.7717	2.0719	2.5313	2.1231	1.8553	1.9615	2.1067	1.6826	1.8081	1.3469	1.8658	1.3067	1.8242	1.5096	1.5152	1.7731	1.6501	1.6345	1.6428	1.564	1.7587	1.9763	2.0188	1.3236	1.7358	2.0256	1.5825	1.5337	1.5678	1.7313	2.0312	1.619	2.6935	1.797	1.5034	1.5445	1.4909	1.6377	1.5852	1.6704	1.7479	1.9876	1.8209	1.9668	1.4662	1.6964	1.5809
1.915	1.392	1.6718	1.7778	2.0347	2.5285	2.1385	1.8406	1.932	2.0442	1.7485	1.8424	1.3506	1.7982	1.3614	1.7749	1.4834	1.5169	1.7557	1.6952	1.6604	1.5775	1.5382	1.7107	1.9634	2.0043	1.3697	1.7113	1.9807	1.6217	1.5259	1.5801	1.6436	1.9306	1.6963	2.6261	1.7556	1.4176	1.5035	1.4446	1.656	1.5788	1.6683	1.7301	1.8979	1.775	2.0696	1.4474	1.7234	1.605
1.9365	1.3922	1.6802	1.8176	2.0362	2.5837	2.1097	1.828	1.8044	2.0033	1.7724	1.8449	1.426	1.7706	1.4179	1.741	1.448	1.4793	1.7661	1.6762	1.6933	1.6163	1.5672	1.6755	1.9427	2.0041	1.3864	1.6773	1.9821	1.6337	1.5561	1.6181	1.6904	1.8699	1.779	2.6026	1.7827	1.3919	1.5069	1.3888	1.6678	1.5784	1.7381	1.7813	1.9317	1.767	2.0557	1.438	1.8194	1.5943
1.9176	1.4141	1.6467	1.7926	2.0187	2.6568	2.1289	1.8231	1.7809	1.8965	1.8692	1.8853	1.3418	1.7986	1.4587	1.7235	1.451	1.5366	1.7461	1.6393	1.6787	1.6373	1.5133	1.6076	1.9411	1.9471	1.3285	1.6517	1.9733	1.6062	1.5565	1.6791	1.6908	1.8489	1.7121	2.6427	1.7251	1.3654	1.5064	1.3982	1.701	1.5952	1.676	1.7751	1.9175	1.7326	2.0726	1.4283	1.8711	1.5959
1.8316	1.4329	1.7201	1.7392	2.0317	2.7594	2.133	1.7905	1.7216	2.0304	1.8051	1.8382	1.2082	1.924	1.4937	1.8023	1.4932	1.5809	1.6287	1.5357	1.6554	1.6605	1.4506	1.6122	2.0126	1.8683	1.2827	1.7001	2.0602	1.4697	1.5413	1.7061	1.7297	1.8373	1.5424	2.6095	1.7477	1.3413	1.5008	1.4435	1.8021	1.6313	1.5722	1.7138	1.9823	1.7116	2.0651	1.4154	1.8814	1.5878
[truncated: 216 more columns]
