# Supplementary material for: Single-particle imaging of stress-promoters induction reveals the interplay between MAPK signaling, chromatin and transcription factors
Source: Nat Commun. 2020 Jun 23;11:3171. doi: 10.1038/s41467-020-16943-w (PMC7311541; doi:10.1038/s41467-020-16943-w)
Supplement: Supplementary file 12 — Source Data [file 41467_2020_16943_MOESM12_ESM.zip › SourceData/SupFig1/SupFig1_ySP884_NaCl_0p30M_B_RFP_NuclCytoRatio.csv]

1.4565	1.3891	1.6255	1.7115	1.6512	2.2524	1.3772	2.337	1.8452	3.0497	1.9217	1.2417	1.0729	1.1239	1.5149	1.617	1.5381	1.6322	1.5138	1.1761	1.7222	2.7915	1.7842	1.7891	1.8105	1.1996	0.96247	1.3832	1.3848	1.0927	2.6812	1.5916	1.0565	2.3882	1.378	1.2443	1.5744	1.4042	1.2043	1.451	1.2739	1.3815	1.6428	1.3471	1.658	1.4622	2.4366	1.8315	2.666	1.4314
1.2951	1.2979	1.8835	1.6234	1.4836	2.2741	1.4106	2.1171	1.78	2.4182	1.7271	1.273	1.1003	1.1486	1.532	1.3229	1.5322	1.6402	1.492	1.1939	1.5449	2.4348	1.7404	1.6956	1.4928	1.1606	0.78807	1.2845	1.4221	1.1395	2.4451	1.4657	1.0406	2.081	1.4056	1.2813	1.5751	1.3781	1.1376	1.3848	1.2755	1.222	1.6788	1.2449	1.5089	1.4288	2.1813	1.5902	1.8293	1.469
1.2033	1.3754	2.1139	1.6593	1.5096	2.1457	1.5639	1.9228	1.7735	1.9725	1.7446	1.3724	1.1953	1.1998	1.5923	1.3592	1.6078	1.5201	1.4926	1.1019	1.6052	2.2927	1.8026	1.6516	1.3014	1.1596	0.75858	1.336	1.5032	1.1169	2.1435	1.3679	1.1092	1.9533	1.5253	1.3405	1.6056	1.4155	1.1477	1.371	1.3124	1.1536	1.6946	1.2097	1.4577	1.3698	1.9392	1.4597	1.3501	1.4217
1.2439	1.7873	2.6407	1.9216	1.8179	2.0673	2.1193	1.9863	1.952	2.0575	2.1443	1.6234	1.3698	1.4193	1.7488	1.7859	1.8688	1.5998	1.7124	1.1387	1.9422	2.6842	2.0377	1.6416	1.3735	1.2568	0.86789	1.521	1.698	1.1156	2.2188	1.4352	1.264	1.9951	1.6896	1.4841	1.6789	1.5534	1.3899	1.5427	1.5065	1.201	1.9854	1.2433	1.501	1.4311	1.8826	1.5433	1.2576	1.3826
1.4979	2.8045	3.4562	2.8519	2.5578	2.5495	2.9918	2.2211	2.3209	2.6645	3.3014	2.1766	1.6988	1.8735	2.0118	2.6913	2.3533	1.7693	2.3085	1.8254	2.4079	3.238	2.3507	1.8353	1.6262	1.5622	1.0818	2.0832	2.0575	1.1908	3.1032	1.6326	1.4671	2.124	1.9632	1.7966	1.9402	1.8425	1.8836	1.9801	2.0268	1.3473	2.4941	1.4403	1.8504	1.6913	2.0739	1.5623	1.3941	1.466
1.8619	4.1008	4.6039	4.2073	3.5425	3.3529	4.1012	3.0055	2.9445	3.7449	4.7952	2.9312	2.045	2.46	2.3942	3.624	3.008	2.389	3.1249	2.9442	3.0535	4.3352	2.7697	2.1271	2.0217	2.0007	1.285	2.7026	2.5814	1.4001	4.0657	2.0029	1.846	2.5582	2.251	2.1332	2.2774	2.2091	2.5927	2.6979	2.9023	1.5317	3.2531	1.7129	2.2141	2.1142	2.4991	1.6797	1.6597	1.6244
2.3246	5.4658	6.0078	5.5694	4.6292	4.6692	5.3741	3.9466	3.8509	5.4124	6.8267	3.719	2.4525	3.0243	2.9503	4.5914	3.803	2.9092	3.8819	4.6535	3.7785	6.3791	3.4395	2.511	2.4057	2.3157	1.7164	3.3437	3.2473	1.5784	4.978	2.3413	2.4316	3.073	2.6703	2.4822	2.6896	2.5538	3.3343	3.1387	3.7743	1.8531	4.0789	2.0692	2.6277	2.6671	2.9513	1.8536	2.0832	1.9732
2.6573	6.2769	7.7965	7.1349	5.566	5.8533	6.4276	5.0782	4.7005	6.6566	8.6508	4.9469	2.7879	3.4809	3.6355	5.209	4.3123	3.6468	4.6577	6.3434	4.7651	7.7533	3.8656	2.9065	2.5922	2.6129	2.0502	3.9155	3.772	1.721	5.2981	2.5133	2.8903	3.9526	2.9822	2.6003	2.8048	2.815	4.0938	3.4484	4.3806	2.1229	4.7078	2.4239	2.8872	3.0863	3.3075	1.9423	2.5273	2.1817
3.0831	6.7975	9.2493	8.4356	6.5691	6.9187	7.2164	5.9938	5.4157	8.2542	10.499	5.2371	3.1711	4.0086	4.0811	5.8985	4.6375	4.1151	5.1146	7.9233	5.279	8.6495	4.378	3.2491	2.8552	2.8528	2.4427	4.3729	4.2252	1.887	5.6437	2.7343	3.1431	4.4716	3.1885	2.7105	2.8697	3.0821	4.83	3.7295	4.706	2.4813	5.4656	2.8511	3.1071	3.5084	3.5899	2.1008	2.9026	2.3704
3.384	7.1203	12.259	9.9314	7.0119	7.9054	7.2927	6.9313	5.6337	8.9603	11.18	5.107	3.312	4.1732	4.4372	6.1116	4.7392	4.2104	5.5203	8.9679	5.8262	10.321	4.5332	3.3647	3.0567	3.2506	2.4664	4.2936	4.5401	2.0737	5.6904	2.9509	3.4253	5.0991	3.3157	2.7499	2.8581	3.1172	5.3063	4.3696	5.0461	2.6233	6.1377	3.3734	3.1989	3.6658	3.8196	2.2517	3.1982	2.5011
3.589	7.9074	13.989	9.8144	7.3866	8.35	7.4428	6.9253	5.3586	8.746	11.959	3.9653	3.4057	4.3671	4.6144	6.2663	4.984	4.1798	5.2943	9.3417	5.8223	11.336	4.6365	3.4121	3.3541	3.5358	2.717	4.4178	4.6923	2.2747	5.7521	3.068	3.5841	5.0743	3.4122	2.8346	2.7999	3.0589	5.6313	4.8	5.2579	2.8673	6.6667	3.649	3.3903	3.9832	3.9185	2.4466	3.3798	2.6304
3.7044	8.3507	15.291	9.3614	7.0797	9.0836	7.5828	7.0153	5.2683	8.6946	11.813	3.8131	3.2922	4.0652	5.0816	5.8258	5.2513	3.9017	5.2443	10.181	5.928	13.932	4.52	3.5888	3.4498	3.7367	2.749	4.0573	4.7881	2.3916	5.5797	3.0817	3.9382	5.4283	3.4224	2.8754	2.9361	2.7612	5.6811	4.8133	5.5903	2.7197	6.9366	3.9416	3.3908	4.1535	3.8869	2.5194	3.563	2.7415
3.8796	8.1957	16.568	9.3781	6.8724	9.1568	7.6114	7.2199	5.1147	9.5688	12.509	4.2565	3.2393	4.2286	5.3453	5.6372	5.5829	4.1821	4.7209	10.646	5.7694	14.786	4.4016	3.8385	3.6073	3.7338	2.8797	4.1979	5.0239	2.4621	5.2977	3.1202	3.9457	5.7534	3.3983	2.9276	3.0551	2.7535	5.9217	4.7788	5.8626	2.6489	6.981	4.0061	3.5278	4.2801	3.7334	2.5747	3.6272	2.7312
4.0891	7.8461	16.742	9.6616	5.986	9.5813	7.6292	7.8084	5.2316	10.92	11.49	4.7705	3.1788	4.1486	5.1819	5.7077	5.6011	4.3731	4.0444	10.358	5.4551	14.773	4.1368	3.7407	3.7102	3.8679	2.6669	3.9383	5.1898	2.4198	4.8749	3.3869	3.9616	6.0547	3.4211	3.0158	3.2697	2.7837	5.8964	4.8454	6.2412	2.3343	7.4129	4.2046	3.4902	4.1462	3.7039	2.5772	3.7431	2.8468
4.1125	7.4101	18.29	9.8207	4.8084	8.8455	7.1531	8.067	4.9109	11.424	10.766	5.551	3.0876	4.0937	4.9238	5.297	5.7781	4.5455	3.3488	9.3945	5.1602	14.833	3.8724	3.3045	3.621	4.1617	2.5164	3.7587	5.2571	2.3374	4.4213	3.519	3.8631	6.2309	3.4015	2.9237	3.0964	2.8632	6.0229	4.9297	6.3292	2.1724	7.4096	4.0008	3.4894	3.7998	3.6836	2.6679	3.7033	2.9834
4.102	7.9895	15.329	8.7568	3.5433	8.1613	6.437	7.6923	4.7826	11.758	8.927	5.4872	3.0739	3.7961	4.4923	5.1981	5.5729	4.3835	2.9511	8.7333	4.6623	13.252	3.4894	2.8359	3.4238	4.3062	2.336	3.3809	4.8969	2.2545	3.9879	3.5707	3.496	6.258	3.3349	2.791	2.9681	2.7607	6.0216	4.7196	6.3052	1.9954	7.5895	3.7532	3.4786	3.4735	3.8453	2.7005	3.614	3.0546
4.3942	8.4732	14.263	8.5092	3.0438	7.0264	5.5522	7.1109	4.5653	12.932	7.8465	6.8236	2.9193	3.6813	4.4483	4.3248	5.4371	3.9073	2.8231	8.38	4.6867	13.403	3.2108	2.7511	3.1594	3.9259	2.4025	2.7173	4.6903	2.2122	3.4927	3.5081	2.9454	6.1793	2.9295	2.5001	2.6867	2.6253	5.7959	4.611	6.1018	1.8298	6.9073	3.2904	3.2733	3.0783	3.7122	2.767	3.5489	2.9129
4.5151	8.4606	10.833	7.9888	3.072	6.8918	4.8672	5.9039	4.4552	14.394	7.2684	7.2019	2.8012	3.6621	3.9798	4.5347	4.7871	3.5562	2.5035	8.204	4.3074	14.144	2.7034	2.6712	3.2671	3.385	2.4926	2.5143	4.4006	2.1709	3.1362	3.5472	2.2689	6.3412	2.821	2.3871	2.5699	2.5789	5.6296	4.7315	6.1305	1.7755	6.9226	3.0451	3.1572	2.8662	3.7496	2.7235	3.3273	2.7959
4.3792	7.4275	8.955	7.3499	3.3596	6.7552	4.578	4.4807	3.9084	15.765	7.7299	7.5522	2.4759	3.3901	3.7928	4.1567	4.1004	3.4636	2.1895	8.0025	3.9891	15.199	2.3822	2.7876	3.3084	2.9334	2.4437	2.1147	4.308	2.0576	2.9183	3.4001	1.8679	6.2579	2.5935	2.2615	2.4705	2.5298	4.8167	4.7749	5.9515	1.7666	6.693	2.8094	2.8798	2.5648	3.6408	2.5793	3.2221	2.6481
3.8696	6.319	6.3195	6.3353	3.4593	6.6827	4.2337	3.371	3.5055	14.738	8.9134	6.5336	2.1477	2.9834	3.2743	4.2668	3.3562	3.1619	1.8896	8.0756	3.4172	14.95	2.1438	2.6854	3.3366	2.8438	2.383	2.1435	4.0404	1.9945	2.8763	3.349	1.7122	6.1364	2.7037	2.1321	2.4557	2.4424	4.2236	4.5301	5.7912	1.7459	6.9349	2.6978	2.7816	2.3654	3.6934	2.479	2.9602	2.558
3.5088	5.7831	6.2258	5.6016	3.5533	6.5931	3.8938	2.6886	3.1518	16.876	9.8013	5.9509	1.8469	2.6399	3.064	3.8577	3.0213	3.0264	1.7985	8.2028	3.3419	13.149	2.1897	2.6625	3.26	2.7172	2.3201	1.7797	3.7764	1.8742	2.9532	3.1852	1.6523	5.8527	2.439	1.9761	2.3182	2.2701	3.195	4.4175	5.6669	1.6546	6.5334	2.552	2.7936	2.302	3.5597	2.3588	3.0033	2.413
3.3347	5.573	6.4655	5.0742	3.5696	5.5515	3.55	2.3341	3.1081	13.594	9.8493	5.9822	1.7258	2.4349	2.7401	3.5755	2.7492	2.611	1.8344	7.2264	3.3031	11.139	2.2017	2.3798	3.0631	2.8524	2.5022	1.743	3.332	1.789	2.8892	2.9851	1.6676	5.8	2.2765	1.836	2.0995	2.3312	2.6947	4.1623	5.333	1.5885	6.3725	2.4451	2.805	2.3397	3.2921	2.2683	2.9631	2.2981
2.8958	5.4486	9.6175	4.7657	3.322	5.0797	3.2469	2.2948	3.4262	13.555	10.545	6.1164	1.642	2.2211	2.6843	3.1994	2.7326	2.4851	1.9996	6.6167	3.2141	10.294	2.3401	2.2409	2.9914	2.8519	2.4672	1.5542	3.1754	1.7009	3.097	2.7923	1.7421	6.0752	2.2077	1.8611	2.0407	2.1671	2.4411	4.4032	5.2337	1.5834	5.8546	2.3213	2.6382	2.425	3.0399	2.1802	2.8995	2.2465
2.6034	5.1215	8.8774	4.4437	3.1845	4.3251	3.2317	2.482	3.538	10.623	10.64	5.5878	1.6164	2.0311	2.5041	3.3376	2.4933	2.4054	1.9926	5.5472	3.0539	8.0728	2.304	2.0636	2.871	2.8628	2.6862	1.6762	3.1375	1.6781	2.8913	2.5095	1.8103	5.4851	2.3064	1.7767	2.0237	2.0056	2.3836	4.3475	4.7523	1.6485	5.1188	2.0601	2.4695	2.4317	2.8011	2.1157	2.8681	2.2058
2.2104	4.8543	8.7564	4.6299	3.0926	4.6807	3.1179	2.8871	3.6087	11.989	11.289	5.1766	1.5046	2.0541	2.4648	3.2914	2.3732	2.3491	1.8563	5.8194	3.0587	6.8525	2.2595	2.0399	2.7882	2.7447	2.2993	1.7253	3.3399	1.7311	2.6201	2.3287	1.8516	5.1487	2.3172	1.6313	2.0166	1.6834	2.3555	4.6297	4.63	1.5529	3.875	1.8646	2.3872	2.4299	2.6825	2.0526	2.8395	2.1652
2.0802	4.2816	5.8303	4.8212	3.0249	4.9267	3.0474	3.1241	3.4247	13.386	11.058	4.4904	1.486	2.1051	2.5503	3.2319	2.2723	2.4944	1.7256	5.8832	3.2294	5.9726	2.132	1.9653	2.7151	2.6391	2.0217	1.9111	3.4065	1.6701	2.2103	2.094	1.8749	5.1522	2.0481	1.3714	1.8781	1.602	2.179	4.5716	4.5856	1.5588	3.326	1.7479	2.3623	2.2734	2.4772	2.0514	2.9386	2.029
1.8313	3.7293	5.2264	4.987	2.7773	5.1042	2.8487	3.4138	3.4201	14.33	10.407	4.5367	1.4309	2.101	2.6373	2.903	2.2497	2.3445	1.7194	5.7813	3.2837	5.4101	2.088	1.9678	2.6556	2.5568	1.4649	2.0195	3.6564	1.6598	2.1974	2.028	1.7416	5.0864	1.8698	1.2529	1.7893	1.5386	2.0006	4.745	4.5658	1.4893	3.6566	1.9168	2.3112	2.1165	2.2869	1.9974	2.8812	1.9142
1.6473	3.4106	5.2444	5.0685	2.3961	5.4049	2.9691	4.4368	3.5066	18.736	9.5822	4.3602	1.4442	2.0335	2.5921	2.78	2.3929	2.193	1.8053	5.3508	3.2625	5.6857	2.0364	1.9752	2.7351	2.5115	1.3782	2.0149	3.7546	1.5843	2.1919	2.0015	1.6279	4.6376	1.7821	1.1975	1.757	1.4516	1.8709	4.7357	4.8319	1.4866	4.6847	2.0417	2.3074	1.9716	2.1649	2.0619	2.9673	1.8602
1.4789	3.1026	4.9848	5.0475	2.1436	5.4248	3.1372	5.543	3.3474	21.201	8.5005	4.4261	1.4702	2.0013	2.4267	2.6693	2.4392	1.8402	1.8084	4.5129	3.1033	5.2869	1.9604	1.9516	2.7786	2.5752	1.3107	1.8973	3.7659	1.5988	2.1053	1.8592	1.519	3.6418	1.8876	1.1741	1.7339	1.3528	1.8201	4.609	4.511	1.3867	5.5314	2.0283	2.4566	1.863	2.1153	2.0211	2.9658	1.8288
1.3154	3.3579	5.454	5.0812	1.914	5.7882	3.6497	6.5804	3.0661	23.806	7.994	4.496	1.4641	1.934	2.4137	2.4362	2.4322	1.8178	1.7864	3.8536	3.145	5.4232	2.0891	1.9425	2.683	2.6089	1.277	1.7409	3.522	1.5774	2.0533	1.6925	1.5918	3.2934	1.8425	1.1805	1.7672	1.2843	1.8238	4.1677	4.0397	1.2902	6.1531	1.8734	2.6695	1.6687	2.089	2.0069	2.9578	1.7087
1.2682	3.325	5.3308	3.8291	1.7891	5.2251	4.0833	7.0995	2.9456	21.877	7.345	5.018	1.4296	1.8562	2.3595	2.1978	2.2688	1.8268	1.7538	3.2956	3.0765	4.341	2.1765	1.931	2.4865	2.7012	1.2755	1.6844	3.3652	1.5189	1.974	1.6262	1.6048	3.0752	1.7536	1.1857	1.7114	1.2833	1.7842	3.7604	3.3434	1.2382	5.8691	1.7319	2.8022	1.6083	1.9777	1.9241	2.836	1.6597
1.1943	3.3407	5.9073	2.8598	1.8031	5.3975	4.7919	8.2194	3.2237	-256.75	7.5707	5.8963	1.309	1.8387	2.3845	2.0093	2.175	2.0303	1.8294	3.6442	3.2138	4.0494	2.3481	1.9617	2.3963	2.617	1.4286	1.6667	3.3389	1.4669	2.0768	1.7268	1.6163	3.1238	1.6337	1.2203	1.6391	1.2913	1.6976	3.693	3.4351	1.2438	6.1143	1.7173	2.9544	1.6033	2.0167	1.7988	2.7492	1.63
1.1906	2.9705	5.0103	2.3563	1.8065	4.9697	4.5308	7.1366	3.4382	-257.14	6.7414	5.4079	1.2416	1.8721	2.1795	1.9919	2.1111	1.9783	1.7809	3.758	3.1555	3.2323	2.1779	1.9094	2.3518	2.5757	1.4979	1.7846	3.2017	1.4863	1.9545	1.8264	1.5184	2.9184	1.6021	1.2078	1.4941	1.3172	1.5698	3.407	3.4861	1.2846	5.8132	1.7065	2.9229	1.5935	1.9393	1.7396	2.6538	1.6355
1.1416	2.7286	4.747	3.5604	1.7874	4.9894	4.3448	5.4202	3.3643	-254.47	6.4385	4.454	1.1997	1.7821	2.0472	1.8677	2.111	2.0195	1.7618	3.8216	3.2188	3.508	2.1419	1.8207	2.3519	2.564	1.5881	1.8379	3.0969	1.594	1.8839	1.8104	1.4537	2.787	1.5293	1.2019	1.4469	1.3531	1.5034	3.2607	3.3735	1.2453	6.0735	1.7224	2.9753	1.5271	1.9751	1.7261	2.4973	1.6125
1.169	2.6414	-1.029	5.2543	1.7901	3.8919	3.3265	3.4846	2.881	32.917	7.1559	3.3854	1.2258	1.7695	1.8723	1.795	1.8673	1.9962	1.7018	3.5204	3.0193	7.6632	2.1133	1.623	2.4498	2.7248	1.3945	2.0086	2.9853	1.7201	1.6462	1.7029	1.4165	2.7591	1.4794	1.1636	1.353	1.4046	1.4609	3.1442	3.0428	1.2749	5.2825	1.7364	2.7043	1.4045	1.8798	1.7032	2.4093	1.5918
1.1795	2.4508	-0.44482	5.4297	1.8158	3.4912	2.849	3.9088	2.4078	18.339	10.561	3.1592	1.2176	1.5923	1.8241	1.8083	1.7762	2.0512	1.7151	3.5334	3.0311	9.7422	2.199	1.6141	2.5476	2.8204	1.3099	2.0875	2.9441	1.7556	1.5779	1.5693	1.4391	2.9126	1.4728	1.1678	1.4325	1.4215	1.4323	3.0807	3.1278	1.2853	4.5962	1.8594	2.5202	1.4992	1.9552	1.7061	2.4337	1.6411
1.1875	2.0363	-1.0814	4.8154	1.9766	3.087	2.0945	3.8669	2.2264	13.134	10.663	3.0778	1.2252	1.6542	1.8014	1.8348	1.7132	2.0407	1.7026	3.3116	2.8939	9.5324	2.1258	1.5848	2.6446	2.7517	1.2203	2.0896	2.814	1.7519	1.6083	1.5664	1.5419	2.8537	1.5398	1.1591	1.4716	1.3973	1.3947	3.2292	3.2381	1.2867	3.5582	1.8647	2.2639	1.6631	2.1867	1.6811	2.5829	1.636
1.1745	1.6344	3.9294	3.8273	1.9463	3.1834	1.9781	3.3457	2.1761	-0.18627	8.32	2.582	1.1901	1.5889	1.7915	1.8176	1.8215	2.0175	1.6631	3.2448	2.8491	5.2278	1.9975	1.6971	2.5266	2.4797	1.3559	2.0522	2.615	1.7639	1.6566	1.6015	1.629	2.5398	1.5388	1.1479	1.6379	1.4587	1.3627	3.2503	2.8789	1.2304	2.7194	1.8711	2.198	1.8645	2.2447	1.7109	2.735	1.7272
1.2036	1.6044	4.0075	3.7883	1.9891	2.9716	1.941	2.6057	2.4363	9.4673	5.0302	2.4651	1.2216	1.7101	1.8047	1.6181	1.8031	1.9455	1.6465	3.2819	2.7558	3.2388	1.9463	1.6422	2.4788	2.3185	1.4652	1.9731	2.5118	1.81	1.8032	1.6733	1.7329	2.2586	1.5624	1.1319	1.6422	1.4658	1.3304	3.4608	2.4252	1.1961	2.174	1.8004	2.1767	1.8464	2.2531	1.6816	2.7438	1.8452
1.1497	1.6144	4.1202	3.401	1.8472	2.9939	1.8798	2.538	2.3997	6.9253	4.3181	1.9928	1.1894	1.5473	1.7625	1.585	1.7368	1.9608	1.5918	3.2264	2.7322	2.9365	1.9906	1.6118	2.4674	2.1559	1.5449	1.8946	2.3144	1.818	1.8858	1.7354	1.8174	2.0855	1.5365	1.1344	1.61	1.4284	1.3039	3.1609	1.9965	1.2837	1.8011	1.7628	2.1789	1.7306	2.0425	1.6569	2.4696	1.8888
1.1337	1.496	5.1862	2.7243	1.8158	3.2114	1.7426	2.4221	2.4633	5.3094	4.0563	1.9574	1.2397	1.4594	1.7218	1.579	1.7698	1.8456	1.571	3.3703	2.7677	2.9389	2.0831	1.5774	2.5546	2.2247	1.5197	1.9095	2.1835	1.8489	2.0395	1.7467	1.8337	2.0969	1.5269	1.1598	1.6837	1.3817	1.2888	2.7734	1.9584	1.3261	1.8447	1.7521	2.3911	1.608	2.0686	1.6309	2.1922	1.9174
1.0783	1.3736	8.1605	2.0687	1.8579	3.4475	1.7722	2.4643	2.2003	4.3445	4.0379	2.0751	1.2101	1.4334	1.7855	1.6099	1.8389	2.0291	1.5911	3.4508	2.858	3.0882	2.1044	1.59	2.5001	2.1744	1.5638	1.8677	2.1516	1.7941	2.0559	1.7513	1.7546	2.0408	1.4959	1.1653	1.8448	1.4018	1.3157	2.3368	2.0049	1.3391	1.8549	1.6756	2.4568	1.614	2.0213	1.6099	2.0494	1.8634
1.0672	1.3624	9.2466	1.8832	1.9158	3.2222	1.9961	2.3993	2.0491	4.3708	4.1687	2.1597	1.2315	1.4232	1.737	1.6349	1.9739	1.9801	1.6375	3.5845	2.8493	3.2431	2.0692	1.6271	2.4239	2.1548	1.5553	2.0011	2.2539	1.8435	2.0519	1.6965	1.6787	2.1257	1.4632	1.1414	1.93	1.4583	1.3709	2.2475	2.1747	1.2367	1.998	1.7488	2.3542	1.6234	1.9884	1.6356	2.0673	1.8149
1.0971	1.4921	9.7235	1.671	2.0103	3.1732	2.2442	2.5989	1.9826	4.3427	4.4149	2.1796	1.232	1.5112	1.8201	1.6521	1.862	2.0485	1.7098	3.5474	2.9328	3.5369	2.0165	1.6212	2.3287	2.0149	1.6294	1.8841	2.2727	1.7491	1.9365	1.7595	1.7175	2.1594	1.5213	1.1533	1.9531	1.3922	1.4155	2.2501	2.2869	1.1758	2.0161	1.7583	2.1564	1.6105	1.9549	1.6284	2.0628	1.7614
1.0936	1.63	7.0277	1.6065	1.9104	2.7736	2.2561	2.3053	2.2353	3.9227	3.9254	1.8764	1.2441	1.4769	1.6924	1.5829	1.8111	1.9515	1.6931	3.5378	2.8898	3.4951	1.9566	1.6189	2.3769	2.0366	1.5314	2.01	2.2559	1.7468	1.8041	1.8035	1.7116	2.2996	1.4943	1.1418	1.9017	1.3704	1.405	2.3768	2.3348	1.177	1.9912	1.7454	2.095	1.5187	1.9693	1.6653	2.0929	1.7572
1.1146	1.7462	11.244	1.6253	1.8249	3.3084	2.1624	2.7994	2.3023	4.3433	3.9606	1.782	1.1967	1.5182	1.7216	1.5796	1.7253	2.0673	1.7052	3.859	2.9925	5.8765	2.0025	1.5938	2.4506	2.0298	1.5191	1.9498	2.2904	1.6714	1.7678	1.8292	1.695	2.4792	1.4885	1.1288	1.9223	1.2492	1.4445	2.373	2.4882	1.2228	1.9744	1.7291	2.1969	1.4827	2.0295	1.6897	2.2352	1.8774
1.2075	1.7771	10.584	1.5606	1.8222	3.3133	2.0733	2.8797	2.25	4.1007	3.7657	1.5951	1.2308	1.4294	1.6239	1.6132	1.8082	2.0598	1.6799	3.6628	2.8903	5.4289	1.9013	1.6036	2.4168	2.045	1.4586	2.0901	2.4181	1.6681	1.7862	1.7997	1.6637	2.5897	1.427	1.1201	1.9508	1.2639	1.4186	2.3798	2.6102	1.2821	1.9573	1.6396	2.2039	1.4631	2.0532	1.6943	2.3017	1.7826
1.2666	1.8004	13.905	1.7094	1.8766	3.7882	2.1869	3.3806	2.0626	4.1923	3.6436	1.5743	1.2358	1.39	1.8433	1.6932	1.8122	2.0993	1.6928	3.6475	2.9197	5.8712	1.9514	1.7118	2.4971	1.9542	1.5912	1.9737	2.529	1.6451	1.927	1.7856	1.797	2.6204	1.3662	1.1611	2.0823	1.1994	1.4827	2.6139	2.8044	1.2629	1.9678	1.6891	2.0531	1.6017	2.114	1.6908	2.3149	1.7491
1.297	1.7862	19.339	1.7524	2.0362	3.8616	2.5193	3.9643	2.1752	4.1237	3.454	1.739	1.287	1.4324	2.0042	1.76	1.8772	2.1699	1.7239	3.2708	2.9348	4.1183	2.0373	1.7604	2.4708	1.9084	1.6269	2.0273	2.4924	1.6178	2.0052	1.8522	1.8834	2.61	1.3825	1.1881	2.122	1.2745	1.4713	2.6141	3.0098	1.344	1.9786	1.657	1.9318	1.6828	2.2307	1.6699	2.2937	1.5902
1.2837	1.9643	19.144	1.8966	2.1398	3.7157	2.8033	5.3144	2.4372	4.1239	3.6973	1.7977	1.2325	1.4164	2.0384	1.6992	1.9649	2.2725	1.6331	3.2061	3.0389	4.7532	2.2052	1.7799	2.5382	1.8922	1.7106	1.8519	2.4049	1.6056	2.0925	1.7871	1.8732	2.6583	1.3545	1.2173	2.1247	1.2547	1.4825	2.4225	3.1746	1.3036	1.9417	1.7257	1.8499	1.7693	2.2323	1.6994	2.3093	1.604
1.2745	2.1421	15.738	1.936	2.306	3.3898	2.92	5.9431	2.6018	3.7628	3.7998	1.8285	1.2262	1.5883	1.8337	1.6817	1.9361	2.2909	1.6556	2.7993	3.0676	4.761	2.2908	1.6912	2.3447	1.9562	1.7988	1.9372	2.2378	1.5274	2.1758	1.7948	1.8047	2.7714	1.3929	1.1904	1.9881	1.3138	1.4787	2.0089	3.3649	1.3529	1.9063	1.7016	1.9362	1.7539	2.1985	1.7284	2.1971	1.5193
1.1994	2.2595	6.8611	2.0128	2.4789	3.2217	3.0168	6.4275	2.6914	3.5267	4.0442	1.6945	1.2733	1.6563	1.7054	1.6341	1.9804	2.3046	1.6225	2.9226	3.1129	4.7968	2.3334	1.7603	2.4741	1.9505	1.8905	1.9051	2.1966	1.5401	2.3524	1.7297	1.8053	3.0046	1.3345	1.1823	1.9968	1.3573	1.4629	1.9505	3.5819	1.2738	1.8797	1.6819	1.9553	1.791	2.0493	1.6773	2.0994	1.5639
0.94929	1.9816	9.1603	1.9916	2.5966	3.6792	3.1775	6.8879	2.6312	4.0797	4.6043	1.6542	1.3737	1.7211	1.7115	1.6379	2.1236	2.4911	1.6658	3.4352	3.1925	4.7878	2.4734	1.9448	2.7336	1.8119	1.8267	1.8749	2.1899	1.5926	2.5917	1.709	1.8751	3.4006	1.273	1.1458	1.9838	1.4439	1.4755	2.018	3.9568	1.2243	1.8472	1.6857	1.9581	1.906	1.99	1.5835	2.0419	1.6652
[truncated: 241 more columns]
