# Supplementary material for: Single-particle imaging of stress-promoters induction reveals the interplay between MAPK signaling, chromatin and transcription factors
Source: Nat Commun. 2020 Jun 23;11:3171. doi: 10.1038/s41467-020-16943-w (PMC7311541; doi:10.1038/s41467-020-16943-w)
Supplement: Supplementary file 12 — Source Data [file 41467_2020_16943_MOESM12_ESM.zip › SourceData/SupFig1/SupFig1_ySP884_NaCl_0p10M_B_YFP_NuclCytoRatio.csv]

1.6326	1.3574	1.709	1.4201	1.4525	1.5488	1.9209	1.5104	1.4017	1.5353	1.5443	1.3959	1.5501	2.0878	1.4355	1.2919	1.2411	1.8116	1.808	1.8713	1.6088	1.6476	1.7775	1.821	1.6772	1.5994	1.5464	1.3641	1.7299	1.7055	1.8461	1.4167	1.5628	1.5227	1.959	1.6865	1.8039	1.3476	1.6069	1.7878	1.6663	1.7321	1.4056	1.7151	1.489	1.734	1.733	1.4636	1.7698	1.5333
1.5848	1.2999	1.7044	1.3995	1.5	1.5169	2.1092	1.4628	1.464	1.5264	1.5845	1.5675	1.5511	2.1364	1.398	1.2702	1.2626	1.8787	1.8322	1.8248	1.6251	1.6357	1.7376	1.8925	1.8126	1.5571	1.5574	1.2932	1.6978	1.7854	1.7275	1.5368	1.6725	1.6046	1.896	1.6245	1.8491	1.3911	1.6474	1.8485	1.5909	1.8041	1.4842	1.7408	1.5165	1.6708	1.6713	1.4892	1.7092	1.563
1.5694	1.3245	1.7799	1.451	1.5657	1.4305	2.1216	1.4402	1.4867	1.5091	1.6774	1.5794	1.5795	2.1334	1.4215	1.361	1.4178	1.8797	1.9512	1.8263	1.7113	1.6216	1.7379	1.9971	1.9105	1.6232	1.6188	1.2955	1.6974	1.8829	1.855	1.6612	1.8047	1.672	2.0376	1.5488	1.9809	1.3789	1.7936	1.9138	1.5818	1.8626	1.545	1.7711	1.6229	1.6139	1.6359	1.534	1.7315	1.6179
1.7281	1.4738	1.9052	1.863	1.6285	1.4035	2.1961	1.4922	1.636	1.5461	1.8882	1.5971	1.6725	2.226	1.5105	1.5659	1.671	2.0919	2.3509	2.0734	1.8228	1.6905	1.8853	2.2989	2.2526	1.951	1.7353	1.3492	1.9224	2.1036	2.219	1.8178	2.137	1.7477	2.4288	1.6295	2.2469	1.392	2.0785	2.0578	1.612	1.9811	1.6698	1.941	1.7278	1.7848	1.6699	1.6381	1.9026	1.8045
1.8954	1.6545	2.1356	2.1488	1.8309	1.5356	2.4365	1.5929	1.8646	1.6075	2.1853	1.6991	1.7911	2.4627	1.6089	1.8302	1.9486	2.3697	2.7769	2.3607	1.9513	1.7886	2.0528	2.5844	2.6302	2.2163	2.0194	1.4995	2.2867	2.4764	2.6369	1.9871	2.3204	1.8475	2.7708	1.7868	2.5565	1.4455	2.3385	2.2693	1.6802	2.1625	1.8657	2.1262	1.8995	1.9808	1.78	1.7939	2.2285	1.9805
2.066	1.739	2.1916	2.3352	1.8974	1.6777	2.6822	1.6486	2.0192	1.6366	2.3741	1.8637	1.8655	2.6389	1.623	1.9832	1.9729	2.7024	3.1412	2.5622	1.9956	1.8762	2.2066	2.8083	2.9619	2.3965	2.1059	1.5323	2.4179	2.6806	2.842	2.1066	2.4683	1.9358	2.9834	1.9618	2.7317	1.4523	2.4466	2.4149	1.7532	2.2821	1.9899	2.2579	1.9529	2.1468	1.9039	1.8404	2.3727	2.0755
2.0284	1.7363	2.1197	2.1317	1.8708	1.7161	2.6702	1.6575	1.9779	1.6462	2.364	1.8351	1.8216	2.7377	1.5745	2.0208	1.8874	2.7997	3.1519	2.6081	1.9687	1.855	2.1883	2.8069	3.0451	2.3003	2.0764	1.5335	2.3954	2.7274	2.7722	2.1046	2.422	2.0011	2.9362	1.9723	2.6559	1.499	2.3829	2.414	1.7483	2.2989	1.9742	2.2443	1.9467	2.1544	1.8978	1.8163	2.3544	2.0267
1.9736	1.6607	2.0369	1.9933	1.7596	1.6707	2.5754	1.6254	1.8911	1.6589	2.2849	1.8707	1.7234	2.6528	1.5576	1.9238	1.8304	2.7402	3.1166	2.4179	1.9749	1.771	2.1262	2.7265	3.0529	2.143	1.931	1.5075	2.3152	2.5685	2.5726	2.0266	2.4518	1.9977	2.8078	1.9152	2.4924	1.4151	2.2392	2.2683	1.6971	2.2848	1.871	2.2407	1.8283	2.0527	1.8195	1.7245	2.1777	1.983
1.7823	1.6351	1.953	1.8878	1.6814	1.6538	2.4531	1.6089	1.8486	1.675	2.2132	1.8702	1.678	2.5339	1.5184	1.8866	1.8434	2.7619	2.9988	2.3713	1.9198	1.6689	2.0928	2.6148	3.0347	2.0176	1.8603	1.5163	2.3017	2.5964	2.4018	1.9074	2.3728	1.9076	2.6451	1.9155	2.3195	1.4412	2.1855	2.1542	1.6058	2.2417	1.8103	2.2088	1.7496	1.9812	1.7296	1.6488	2.0844	2.0211
1.6606	1.589	1.9368	1.8193	1.6203	1.6387	2.3621	1.5634	1.8151	1.6761	2.2094	1.9397	1.6424	2.461	1.5005	1.8341	1.8723	2.6624	2.7888	2.2693	1.8304	1.6122	2.063	2.4385	2.9485	1.8782	1.7936	1.5008	2.0031	2.5452	2.2046	1.7436	2.2981	1.7807	2.4514	1.907	2.2071	1.4338	2.1482	2.0602	1.5867	2.1262	1.7643	2.1328	1.7003	1.846	1.7028	1.5814	2.0289	2.0581
1.606	1.5258	1.8432	1.794	1.5751	1.5834	2.325	1.5113	1.7575	1.6269	2.1962	1.8231	1.6381	2.3657	1.4517	1.8253	1.8197	2.5315	2.6526	2.2734	1.7772	1.596	2.0164	2.3088	2.7368	1.804	1.7408	1.4439	1.8251	2.4534	2.1169	1.6545	2.1668	1.6775	2.342	1.9084	2.0936	1.4777	2.1867	2.0015	1.5702	1.9539	1.7438	2.0418	1.7064	1.7728	1.7306	1.5289	1.8878	1.9832
1.5762	1.4585	1.8133	1.782	1.5807	1.5493	2.25	1.4421	1.705	1.6627	2.0992	1.6817	1.5801	2.288	1.4807	1.716	1.7452	2.3119	2.5147	2.1998	1.7074	1.5779	1.9068	2.1738	2.5116	1.6858	1.7188	1.3784	1.6343	2.2673	1.9418	1.6665	2.0578	1.6649	2.1492	1.8268	2.0096	1.4939	2.1427	1.9188	1.5986	1.8671	1.6543	1.978	1.6708	1.7509	1.7035	1.5286	1.8509	1.8485
1.5495	1.4097	1.7944	1.7111	1.5683	1.4974	2.1587	1.3822	1.6437	1.6215	1.9818	1.6039	1.5568	2.198	1.5155	1.6453	1.7238	2.1788	2.4727	2.1082	1.7008	1.5313	1.8573	2.0898	2.2872	1.6562	1.6805	1.3295	1.6014	2.1214	1.8535	1.6233	1.9469	1.6718	2.016	1.7822	1.9712	1.4493	2.0995	1.8338	1.6113	1.8697	1.5537	1.9335	1.6473	1.6507	1.7156	1.5014	1.7781	1.7483
1.5639	1.3867	1.7444	1.6557	1.5298	1.4969	2.084	1.3093	1.6294	1.6264	1.8926	1.5412	1.5631	2.1445	1.5099	1.5379	1.695	2.0755	2.3427	2.0639	1.5161	1.4901	1.7899	2.0287	2.1928	1.6605	1.6307	1.3301	1.4854	1.9943	1.8548	1.5725	1.8078	1.6696	1.9428	1.6978	1.8859	1.4632	2.0095	1.7975	1.6486	1.8796	1.4973	1.8981	1.6391	1.6215	1.7013	1.4779	1.787	1.6834
1.6161	1.3246	1.7021	1.5963	1.4893	1.5005	2.075	1.3371	1.6399	1.6115	1.9335	1.6401	1.5665	2.2268	1.4941	1.5261	1.7494	2.0678	2.1898	2.1096	1.5921	1.4495	1.7423	2.0118	2.1289	1.6182	1.5547	1.3343	1.5204	1.921	1.8834	1.4665	1.7949	1.6367	1.9473	1.6723	1.8496	1.5066	1.9746	1.752	1.6251	1.8337	1.4979	1.8473	1.7165	1.5062	1.7084	1.4818	1.721	1.6638
1.5736	1.3215	1.6434	1.6453	1.4925	1.4859	2.0978	1.3457	1.6594	1.6013	1.9209	1.5981	1.5713	2.1045	1.4742	1.4589	1.7229	2.076	2.119	2.1936	1.6736	1.4298	1.6763	2.0546	2.1504	1.5845	1.5236	1.3618	1.4969	1.8212	1.8711	1.4979	1.7306	1.6401	1.9365	1.6561	1.7907	1.5458	1.8848	1.6845	1.5844	1.7783	1.4944	1.7425	1.741	1.4871	1.6812	1.5033	1.7016	1.6165
1.5421	1.3087	1.6054	1.664	1.495	1.4776	2.0774	1.371	1.6804	1.5788	1.8895	1.7238	1.568	2.1143	1.4948	1.4365	1.6368	2.0941	2.056	2.2387	1.7717	1.4567	1.6633	2.0484	2.0402	1.5291	1.4953	1.3422	1.5784	1.8062	1.7616	1.4764	1.7752	1.5756	1.9665	1.7141	1.8692	1.5803	1.8605	1.6782	1.585	1.7715	1.473	1.7192	1.6932	1.3673	1.6409	1.5004	1.7172	1.614
1.5689	1.2823	1.5721	1.6439	1.4966	1.4662	2.0666	1.3324	1.6477	1.539	1.8143	1.6493	1.5589	1.9618	1.4871	1.3809	1.6159	1.9931	2.0871	2.1602	1.6885	1.5058	1.6321	2.0265	2.0302	1.5231	1.4738	1.4282	1.5439	1.7479	1.7099	1.4771	1.7512	1.5867	1.9389	1.7274	1.879	1.5531	1.8534	1.6869	1.618	1.7877	1.4509	1.7141	1.5806	1.4338	1.6155	1.4884	1.7744	1.5937
1.6346	1.2691	1.543	1.5582	1.4492	1.4907	2.0575	1.3383	1.653	1.5228	1.8039	1.7396	1.5256	1.919	1.4223	1.3641	1.6064	1.946	1.9879	2.1035	1.5814	1.5502	1.6264	1.9496	1.9836	1.503	1.4639	1.4925	1.6545	1.7358	1.6951	1.4196	1.7306	1.5385	1.959	1.7009	1.8816	1.5262	1.8607	1.6988	1.6822	1.8327	1.4207	1.7454	1.5557	1.5027	1.6094	1.4907	1.7604	1.6028
1.569	1.2485	1.5368	1.5529	1.4488	1.5087	2.0298	1.3557	1.5913	1.5678	1.727	1.644	1.5026	1.7981	1.3959	1.3781	1.6227	1.9461	1.9228	2.1033	1.553	1.5997	1.634	1.8913	2.0024	1.5289	1.429	1.5477	1.6706	1.6979	1.7235	1.413	1.7303	1.5691	1.9089	1.6281	1.8221	1.4651	1.9258	1.6545	1.7133	1.8258	1.462	1.7712	1.5836	1.5906	1.6201	1.5301	1.7382	1.5992
1.5386	1.2365	1.6046	1.5599	1.4184	1.4731	2.0794	1.3658	1.5745	1.4857	1.7371	1.6254	1.518	1.8046	1.4267	1.3616	1.5692	1.9873	1.7751	2.1576	1.513	1.6617	1.6568	1.8488	1.93	1.566	1.4405	1.5249	1.6946	1.7112	1.694	1.392	1.7148	1.5488	1.9139	1.5948	1.7731	1.4469	1.8331	1.5784	1.7076	1.8031	1.5048	1.6149	1.598	1.5275	1.6293	1.5304	1.6968	1.5971
1.5596	1.209	1.624	1.5544	1.4788	1.4496	2.0701	1.3681	1.5468	1.5869	1.783	1.6014	1.5217	1.9291	1.4855	1.3815	1.562	1.9762	1.8345	2.1851	1.5	1.7093	1.6655	1.8237	1.954	1.5886	1.4222	1.5372	1.7271	1.6927	1.681	1.4072	1.6931	1.5505	1.9141	1.6124	1.7763	1.4465	1.8261	1.5169	1.7127	1.7407	1.519	1.5521	1.5685	1.499	1.6094	1.5316	1.6872	1.5781
1.6012	1.2735	1.66	1.5725	1.4767	1.4263	2.0992	1.3778	1.5544	1.5021	1.8633	1.5573	1.5059	1.9329	1.5008	1.3627	1.5542	1.8553	1.865	2.1555	1.5208	1.7419	1.646	1.888	1.9662	1.567	1.4701	1.5532	1.6545	1.6629	1.687	1.4443	1.6883	1.5545	1.9153	1.652	1.7646	1.4092	1.9196	1.4573	1.7174	1.7691	1.5187	1.5561	1.5197	1.4557	1.6191	1.4653	1.6918	1.6195
1.6205	1.3203	1.6227	1.5764	1.4694	1.4631	2.0526	1.3822	1.5832	1.6063	1.8888	1.5176	1.4938	1.9467	1.4917	1.3748	1.5632	1.86	1.9619	2.1287	1.5641	1.7617	1.6419	1.9446	2.0103	1.554	1.495	1.6123	1.6663	1.6236	1.6869	1.4068	1.696	1.5113	1.8933	1.6672	1.7659	1.3889	2.0139	1.4706	1.7254	1.7937	1.4773	1.6547	1.5304	1.4687	1.6037	1.4718	1.6955	1.6625
1.5836	1.3445	1.658	1.6035	1.4261	1.447	2.062	1.3816	1.5733	1.4696	1.8652	1.4784	1.5138	1.8873	1.4841	1.3521	1.532	1.7796	1.859	2.0596	1.6091	1.7821	1.6382	1.9767	2.0469	1.5846	1.4986	1.588	1.6129	1.5453	1.7277	1.4313	1.6782	1.5216	1.851	1.6862	1.7628	1.3477	2.0754	1.5033	1.721	1.8281	1.537	1.7068	1.5814	1.4144	1.5969	1.4389	1.7156	1.667
1.6647	1.3234	1.6387	1.5613	1.4177	1.448	2.0785	1.3859	1.5191	1.5752	1.8298	1.5357	1.5001	1.9897	1.5193	1.3604	1.5744	1.9372	1.7446	2.0223	1.6097	1.8071	1.6336	1.9716	2.0503	1.6002	1.4809	1.6277	1.6531	1.5324	1.7623	1.3938	1.6275	1.5065	1.8581	1.6833	1.7423	1.3827	1.9566	1.5138	1.7108	1.7945	1.5176	1.6532	1.632	1.434	1.5573	1.4988	1.7094	1.698
1.6966	1.3473	1.6744	1.5654	1.4087	1.4298	2.0816	1.3452	1.5077	1.5126	1.8465	1.589	1.5043	1.9568	1.5833	1.3567	1.5322	1.939	1.7642	2.0062	1.6574	1.8312	1.6464	1.9193	2.0475	1.6162	1.4445	1.5888	1.6381	1.48	1.8712	1.4153	1.6303	1.5623	1.815	1.5619	1.7634	1.3392	1.9405	1.5055	1.7074	1.7948	1.557	1.7234	1.6473	1.4401	1.6079	1.4822	1.766	1.6706
1.7044	1.328	1.6826	1.5452	1.407	1.4528	2.0433	1.3153	1.5416	1.573	1.8481	1.645	1.5232	1.9774	1.8095	1.334	1.5322	2.0395	1.8764	2.0125	1.6855	1.875	1.6781	1.9422	1.9348	1.5844	1.4766	1.6305	1.6112	1.5163	1.8675	1.3741	1.6872	1.5595	1.7315	1.56	1.7726	1.3923	2	1.5074	1.7209	1.7476	1.5489	1.7394	1.586	1.5719	1.5898	1.5332	1.7437	1.6368
1.6447	1.2989	1.6796	1.5354	1.4726	1.448	2.0471	1.2536	1.6068	1.5361	1.8811	1.69	1.5659	1.885	2.063	1.3537	1.483	2.0333	2.0308	1.9663	1.7603	1.8702	1.7049	1.9375	1.9218	1.6026	1.4748	1.6228	1.6581	1.561	1.8021	1.3694	1.7397	1.6115	1.6872	1.5695	1.8179	1.3977	1.9609	1.5184	1.7383	1.7415	1.6014	1.6999	1.5588	1.6628	1.5839	1.5124	1.7333	1.5945
1.6245	1.2924	1.6062	1.5197	1.4761	1.4201	2.046	1.2541	1.5426	1.6337	1.8522	1.6896	1.5381	1.859	2.2788	1.3354	1.5759	1.9007	2.0202	1.8934	1.7455	1.8697	1.7283	1.9634	1.9033	1.5978	1.518	1.6021	1.6718	1.6049	1.7333	1.362	1.7742	1.6104	1.7698	1.6929	1.8002	1.5019	2.0432	1.5144	1.7225	1.7865	1.6263	1.6454	1.5466	1.7293	1.5358	1.5474	1.6596	1.5636
1.6207	1.3136	1.5628	1.5435	1.5063	1.423	2.0849	1.2723	1.5269	1.6694	1.833	1.7135	1.5418	1.8734	2.4378	1.3497	1.593	1.8855	1.9861	1.9337	1.7097	1.8777	1.7066	1.9824	1.9341	1.5997	1.49	1.5971	1.7272	1.6708	1.7188	1.396	1.8233	1.6043	1.9425	1.713	1.7787	1.5217	2.1231	1.5239	1.7419	1.8562	1.6083	1.5758	1.5505	1.7278	1.5726	1.5389	1.6636	1.5795
1.6233	1.321	1.4216	1.5963	1.4847	1.4675	2.0448	1.3143	1.5442	1.6738	1.8548	1.6575	1.5428	1.8739	2.4801	1.3317	1.6554	1.7838	1.998	1.9542	1.7199	1.9015	1.707	2.0206	1.9655	1.5709	1.5075	1.5449	1.6472	1.651	1.7509	1.4224	1.7973	1.6076	1.9146	1.5833	1.793	1.5612	2.1731	1.5463	1.7401	1.9332	1.6236	1.5736	1.5831	1.7488	1.5993	1.5401	1.7344	1.5671
1.6377	1.2917	1.3702	1.6315	1.5326	1.481	2.0581	1.3689	1.6468	1.6654	1.8219	1.7295	1.5741	2.0093	2.5326	1.3932	1.6116	1.9378	2.0317	1.9936	1.7393	1.9389	1.702	2.0088	1.965	1.5348	1.4937	1.5649	1.7068	1.6484	1.7439	1.4412	1.8257	1.6026	1.8675	1.6237	1.8326	1.5525	2.1919	1.5585	1.7881	1.9611	1.6476	1.5358	1.6049	1.7509	1.6032	1.5096	1.7482	1.6162
1.654	1.2504	1.3422	1.6248	1.4715	1.4676	2.0515	1.3282	1.6599	1.6468	1.7927	1.6045	1.5386	1.9886	2.5138	1.4354	1.5812	1.8975	1.9309	1.8943	1.7525	1.8757	1.6681	1.9451	1.9679	1.5097	1.5253	1.5294	1.6336	1.6156	1.7563	1.4057	1.787	1.6108	1.762	1.5939	1.826	1.526	2.0588	1.5215	1.7654	1.9443	1.6887	1.5476	1.6436	1.6646	1.5941	1.4837	1.757	1.5956
1.6423	1.256	1.4599	1.6004	1.4621	1.428	2.1019	1.3168	1.6534	1.6973	1.7101	1.6466	1.5356	2.0246	2.5612	1.4571	1.5629	1.9964	1.7933	1.8309	1.7608	1.8863	1.6679	1.9232	1.982	1.4712	1.5223	1.5923	1.6909	1.6174	1.7576	1.3679	1.7915	1.5413	1.7676	1.7172	1.7832	1.5479	2.0715	1.4765	1.7854	1.9652	1.7189	1.6022	1.6946	1.6125	1.5917	1.5191	1.7301	1.5973
1.587	1.2451	1.5232	1.5812	1.4431	1.4174	2.1091	1.2924	1.5954	1.6534	1.724	1.6234	1.5251	1.9167	2.5786	1.4442	1.5289	1.928	1.7264	1.7864	1.7431	1.8059	1.6399	1.9892	2.088	1.4803	1.5127	1.5988	1.6356	1.5896	1.8249	1.3624	1.7756	1.5304	1.7656	1.701	1.7686	1.5142	2.0139	1.4762	1.7914	1.9377	1.7626	1.6286	1.6911	1.6403	1.6136	1.5879	1.7524	1.5374
1.5808	1.3064	1.549	1.5898	1.4957	1.4462	2.0939	1.3215	1.5888	1.6759	1.7739	1.6463	1.5472	1.9566	2.5542	1.4472	1.5729	2.0045	1.766	1.8013	1.7544	1.8876	1.6743	2.0413	2.0346	1.4659	1.4964	1.6271	1.6755	1.6182	1.8607	1.3944	1.7334	1.5184	1.7286	1.7076	1.8125	1.5352	1.9727	1.5041	1.8273	1.921	1.7934	1.6647	1.751	1.7167	1.6422	1.607	1.7593	1.5508
1.5612	1.2879	1.5443	1.6118	1.4716	1.4683	2.0403	1.3398	1.5975	1.531	1.8608	1.594	1.5314	1.9538	2.4521	1.4376	1.534	1.9004	1.8006	1.7731	1.7407	1.7871	1.6824	1.9935	2.0232	1.4339	1.4687	1.575	1.6071	1.5815	1.8649	1.426	1.7572	1.5509	1.7565	1.6072	1.8172	1.5197	1.9384	1.5385	1.7881	1.9112	1.7781	1.6163	1.6585	1.7214	1.6276	1.5872	1.7495	1.5435
1.6319	1.341	1.5088	1.6462	1.4695	1.4688	2.0574	1.3454	1.6859	1.5054	1.9456	1.6195	1.5128	2.1218	2.4166	1.4151	1.578	1.9456	1.7705	1.8138	1.8031	1.8375	1.7187	1.9853	1.9801	1.4188	1.4556	1.5901	1.5789	1.6016	1.8329	1.4277	1.6995	1.5443	1.7609	1.565	1.8015	1.5434	1.9326	1.5142	1.8177	1.8753	1.7098	1.612	1.6616	1.6843	1.6183	1.5483	1.7018	1.5626
1.6365	1.2801	1.4518	1.6655	1.4387	1.4553	2.0418	1.3176	1.6545	1.4965	1.911	1.6871	1.5035	2.0522	2.3449	1.3526	1.5866	1.9045	1.7915	1.7922	1.8253	1.82	1.7386	1.9871	1.9948	1.4066	1.4804	1.5972	1.6264	1.6449	1.8276	1.4455	1.7566	1.4926	1.787	1.6011	1.7742	1.5344	1.9296	1.5043	1.772	1.9403	1.6955	1.5607	1.6016	1.7186	1.5855	1.5665	1.7047	1.5705
1.6967	1.3109	1.4961	1.7319	1.432	1.4721	2.0861	1.3136	1.6629	1.6362	1.8842	1.7122	1.4978	2.0969	2.4268	1.3575	1.6404	1.9997	1.8902	1.8506	1.8832	1.9254	1.6993	2.0073	2.0116	1.4554	1.4929	1.6125	1.6619	1.7543	1.838	1.4221	1.8212	1.4154	1.7645	1.7693	1.8253	1.5681	2.0119	1.4725	1.8115	1.891	1.6978	1.5149	1.6363	1.6757	1.5892	1.5772	1.7435	1.574
1.6635	1.3109	1.5511	1.7576	1.4446	1.4962	2.0636	1.3269	1.4937	1.7104	1.8678	1.6229	1.5033	2.0586	2.4031	1.3592	1.6599	1.9985	1.9054	1.8026	1.8357	1.9161	1.6696	1.9694	2.0172	1.4848	1.4926	1.5647	1.664	1.7604	1.8537	1.4263	1.8842	1.3733	1.6921	1.7759	1.8546	1.5671	2.0312	1.4968	1.7736	1.9471	1.6792	1.4634	1.6017	1.6882	1.6076	1.577	1.7488	1.5859
1.6636	1.3137	1.5684	1.7691	1.4496	1.5145	2.099	1.3373	1.4946	1.666	1.8935	1.5727	1.5066	2.0516	2.4166	1.3979	1.6162	1.9479	1.9849	1.7881	1.8403	1.9366	1.6631	1.9434	1.9749	1.5394	1.5299	1.5354	1.6579	1.6935	1.8762	1.3865	1.961	1.3862	1.6834	1.751	1.8536	1.552	2.1328	1.4776	1.8333	1.8111	1.6488	1.5058	1.602	1.693	1.6157	1.5691	1.7895	1.6041
1.6801	1.3207	1.5531	1.7216	1.5179	1.5265	2.0941	1.3135	1.487	1.6293	1.8754	1.5505	1.5431	2.0694	2.3504	1.4116	1.6151	1.991	1.9838	1.8025	1.8321	1.9056	1.6816	1.9798	1.914	1.5266	1.5534	1.5404	1.694	1.7011	1.9113	1.3864	1.9784	1.3764	1.6726	1.6771	1.8142	1.5302	2.1217	1.5111	1.8397	1.866	1.6138	1.5698	1.5987	1.7236	1.6195	1.5911	1.7823	1.5791
1.6905	1.3288	1.5337	1.6909	1.5188	1.5212	2.1117	1.2698	1.5826	1.5599	1.8119	1.5365	1.5567	1.9938	2.3625	1.4422	1.6004	1.9656	2.0653	1.7062	1.9245	1.9389	1.7017	2.0385	1.8764	1.5103	1.6011	1.5467	1.7001	1.706	1.9672	1.4036	2.0116	1.3772	1.7508	1.7026	1.7596	1.5345	2.1027	1.5108	1.8658	1.8911	1.5837	1.6648	1.6603	1.6405	1.5684	1.5874	1.8365	1.5434
1.7624	1.313	1.5321	1.6511	1.515	1.5301	2.2827	1.3144	1.5968	1.5898	1.8159	1.5337	1.5639	2.0662	2.367	1.452	1.6118	2.0783	2.0363	1.7553	2.0331	1.9038	1.676	2.0069	1.9266	1.4655	1.5461	1.5316	1.6986	1.776	1.9468	1.4137	1.9609	1.3563	1.7359	1.6601	1.7438	1.5391	2.0072	1.5427	1.8505	2.0119	1.5052	1.6021	1.7019	1.4887	1.5548	1.6102	1.8104	1.5338
1.7706	1.2525	1.4874	1.5851	1.4519	1.5189	2.2824	1.3197	1.6017	1.6195	1.8525	1.5072	1.5328	2.0359	2.3569	1.4378	1.5802	1.9857	1.9631	1.7319	2.0445	1.9287	1.701	2.0294	1.9942	1.483	1.5031	1.4823	1.6679	1.7593	1.9463	1.4352	1.9421	1.3897	1.7627	1.4948	1.7032	1.5133	1.9865	1.5295	1.8661	2.0355	1.4668	1.6015	1.7616	1.4151	1.5617	1.604	1.7945	1.537
1.7295	1.2583	1.4166	1.5458	1.4285	1.5605	2.2922	1.3695	1.5955	1.5838	1.8955	1.599	1.5519	2.107	2.3354	1.427	1.5795	2.0544	1.9344	1.8116	1.977	1.9041	1.6726	1.9695	1.9487	1.4857	1.4631	1.4916	1.6725	1.8081	1.9345	1.4001	1.9748	1.3909	1.7473	1.467	1.708	1.5447	1.969	1.5362	1.8463	1.9697	1.5012	1.5356	1.7838	1.4559	1.5548	1.6263	1.7758	1.5744
1.6839	1.3217	1.4616	1.5299	1.4899	1.5817	2.1548	1.3412	1.6102	1.6264	1.9349	1.6426	1.5614	2.092	2.3411	1.4468	1.6311	1.9316	1.9236	1.7787	1.9226	1.9028	1.6859	2.0207	1.8741	1.4924	1.4706	1.527	1.5984	1.7709	2.0182	1.4348	1.9706	1.38	1.7922	1.5472	1.7087	1.5542	2.0174	1.5205	1.8126	1.8507	1.556	1.5367	1.7751	1.4786	1.5873	1.6435	1.7978	1.5549
1.6205	1.3515	1.4914	1.572	1.5253	1.5742	2.1434	1.3549	1.5865	1.462	1.8652	1.7027	1.5701	2.0169	2.3674	1.4329	1.6314	1.8636	1.9157	1.759	1.909	1.8897	1.6774	1.9306	1.8907	1.4757	1.4841	1.5647	1.5703	1.6868	2.0073	1.451	1.9473	1.3618	1.7361	1.6792	1.7123	1.5593	1.9651	1.514	1.7841	1.6512	1.5404	1.5036	1.7621	1.4391	1.57	1.6148	1.8071	1.5699
1.6065	1.3938	1.5219	1.5905	1.5625	1.5898	2.0546	1.3582	1.6152	1.5032	1.7919	1.6772	1.5598	1.988	2.3273	1.3961	1.6188	1.8053	1.9011	1.7461	1.9995	1.8705	1.6888	1.9337	1.8991	1.4362	1.4716	1.56	1.5985	1.6976	1.9362	1.4259	1.8943	1.3387	1.681	1.6913	1.7283	1.4781	1.9613	1.4882	1.7887	1.603	1.5363	1.5606	1.7446	1.3539	1.5878	1.6425	1.8375	1.5703
1.5511	1.3837	1.4936	1.6096	1.5646	1.5747	2.0748	1.3733	1.619	1.505	1.6175	1.6669	1.5181	2.0026	2.3355	1.4148	1.6021	1.9224	1.8655	1.758	2.0481	1.8703	1.685	1.9399	1.9209	1.4467	1.46	1.5538	1.5822	1.726	1.898	1.4044	1.9375	1.3621	1.6649	1.6347	1.697	1.4378	1.9542	1.4833	1.8156	1.596	1.5264	1.5952	1.7774	1.3624	1.5851	1.6667	1.8492	1.6114
1.532	1.3622	1.5049	1.5744	1.5942	1.5683	2.2242	1.3464	1.6159	1.7192	1.4609	1.6498	1.4462	2.1146	2.3659	1.5199	1.6667	2.1369	1.8188	1.8323	2.1041	1.8662	1.6589	2.0233	1.7797	1.5248	1.4813	1.6061	1.5075	1.8143	1.9677	1.4292	2.0112	1.3964	1.7446	1.6507	1.6335	1.3875	1.9996	1.4749	1.8325	1.5931	1.5034	1.556	1.8184	1.4362	1.6415	1.7669	1.8446	1.6536
[truncated: 320 more columns]
