# Supplementary material for: Single-particle imaging of stress-promoters induction reveals the interplay between MAPK signaling, chromatin and transcription factors
Source: Nat Commun. 2020 Jun 23;11:3171. doi: 10.1038/s41467-020-16943-w (PMC7311541; doi:10.1038/s41467-020-16943-w)
Supplement: Supplementary file 12 — Source Data [file 41467_2020_16943_MOESM12_ESM.zip › SourceData/SupFig1/SupFig1_ySP884_NaCl_0p20M_B_RFP_Area.csv]

392	733	549	787	506	548	567	531	656	474	518	484	603	479	707	845	664	555	525	868	502	739	686	885	618	618	474	335	784	653	757	673	546	543	506	358	1002	512	654	493	810	699	956	735	483	621	363	978	647	459
406.33	720.33	551.33	775	507	690	566.67	540.67	659	507.67	526.67	525.33	608.33	497	747.67	760	657.67	564.67	530.67	860.33	512.67	741	664	883	635.67	607	604.67	351	779.67	669.33	769	918.67	560.33	577.67	532.33	382	1006.7	525.67	676.33	525.67	705.67	718.67	965	738.67	523.33	643.67	353.33	816	712.33	484
404	689.67	551.33	750	479.67	750.33	551.33	526.67	633.33	484.67	506	519.67	589.33	478.33	688	697.33	625	544	506	816.67	485	696.33	631.33	851.33	615.67	575.33	628	341	746.67	624.67	754.33	1008	546	566.67	519.33	369.67	969	502.33	661	539.67	586.67	698.33	946	733.33	528.67	630.67	332.67	696.67	733.67	468.67
396.33	697	553	727.33	523.33	718.67	540.33	501.33	607.33	502.67	463	471	560.33	487.67	608.67	744.67	595.67	517.33	460	770.33	429	633	592.67	823	581.33	563.67	590.67	315.67	706	611.33	733	871.33	511	491	491.67	342	902	467.33	623.67	540.67	507	661.67	893.67	726	523.33	596.67	323.33	682	718	443
388	671	558.33	706	518.33	736.67	528.33	485	585	483.33	438.33	439.67	530.33	541	577.67	787	569	488	404.67	740	372.67	588.33	562	789.67	549	560.67	545.33	290.33	678	545.33	690.67	832.33	480.67	444	463.67	299.67	855.33	423	583.33	518	504	630.67	875	716.33	490	565	313.33	645	678.33	405
394.67	664.67	563.33	710.67	599.33	742.67	533.33	487.67	588.67	565.67	459.67	427.67	526.33	593.67	625	820.67	575	495.33	389.67	744.33	359.33	609.33	557	796	553.67	574.67	552.67	290	676.67	576.33	684.67	847.67	487.33	449.33	458.33	324	858	438.33	581.67	506.33	555.67	631.33	877.67	741	485.33	565.33	318	655	669.67	408.67
402	642	575.67	723.33	541	748	542.33	495.33	604	487.33	490.33	426.33	542.67	623.67	664	764.67	582	503.33	393	752.33	370.33	640	568.33	806.33	555	561	562.67	296.67	684.67	555	691.67	873	500.67	508.67	467.33	342	885.67	467	602	516	537	641.33	917	741.67	492.67	576.33	324	634.67	680	421.33
410.33	640.67	563.67	731.67	536.67	754	547.67	497.33	605.67	501.33	486.33	428.67	549.67	555.67	641.67	725.33	585.33	515.33	418.33	752.67	376	666	586	812.67	567	554.33	570.67	300	695	600.33	698.67	890	508.33	532.33	470	343.67	901.33	465.33	617.33	528	564.67	648.33	917	765.67	496	587.33	325	650.33	695.67	436
410	648.33	570.67	743.33	529.33	763.33	550	501.33	613.67	423.33	466.67	430	556	561	655.33	729.67	590.33	522.33	435.33	755.67	377.67	669.67	594.33	812.33	524.33	562.33	569.67	304.33	701.33	602.67	702	891.33	493	515.67	478.33	321	906.33	447.33	603	531.67	564.33	652	932.67	747.67	495	593.33	328.33	645.67	700	424.67
408.67	648.33	571	748	543	763.67	551.67	518	615.33	434	476.67	426.67	561	521.33	732.67	737	587.67	525.67	466	757.33	382.33	671	606.67	829.67	545	562	559.33	319.67	701	624.33	726.67	1001.3	512.67	529.33	477.67	321.67	915.67	414.67	613.33	536	549.67	657	936.33	755.67	508.33	601.67	325	654.67	718	440.33
408.67	649	588.33	749.33	547.67	772	548	527.33	621.33	430.33	502	468.33	563	553.67	766	814.33	592.33	535	455.33	768	383.33	672	597.33	841	540.33	581.33	552.67	327.33	708.33	622.67	721	1017.7	514.67	527	482	325.67	905.33	439.67	606.67	533.67	566	662	950	785.33	509.67	607	334.33	646.67	722.67	436
408.67	658.67	593.67	743.33	569.33	764.67	554.33	532.33	628	436.33	509	466.67	560	534.67	765	795.33	585.33	538.33	463	771.67	391.67	671	608.33	862	592.67	575.67	572.67	336.33	727	638	732.67	929	533.67	562	496.67	353	911.33	438	635.33	555.67	562.67	669.33	949	785.67	530.33	612.67	340.33	652.67	733.33	469
378.67	657.33	600.67	704.67	557	755	505	521	621.33	518.33	511.33	472	499.67	512.33	699.67	806.67	586.67	525.33	454	780.67	388.67	669.67	582	865.67	597.67	668.67	590.33	332.33	707.67	636.67	721.33	798	508	558	505.33	357	919.67	489.67	626	549.33	601	663	926	862.33	542.33	620.67	344.33	741.67	728	461
384	657.67	599	713.33	546.67	667.67	509.67	525	630.33	508.33	494.67	437	505.33	517.67	700	764.67	591.67	528	477.67	775.67	397	676.33	606	872.67	612.67	647	612.67	338.33	704	652.33	737.67	795.33	517.33	577.67	517	388.67	932.67	508.33	632.67	557.33	596.33	669.67	934.33	813.67	553	624.33	339	749	738.67	487.67
389	660	588	708	477	627.33	508	534	632.33	597.33	481.33	441.67	510.67	524	696.33	787.67	606.67	536.33	471	790	396	674	609	869.33	617	650	608.33	330	706	646.67	736.33	899.33	515	568.33	503.67	371	934	543.33	619.33	557.33	595.33	665	942.67	858	551.67	626.67	335.67	747	701.67	477.33
429.33	663.67	573	749.67	492.33	583.33	564	542.67	654	520	455.67	485.67	572.33	529.33	706.67	777.67	617.67	558.33	482	786.67	416.33	687	644.33	874.67	621	568	623.33	340.67	754.33	664.33	752.67	1041.7	545	585.67	504.67	396	954	553	636.33	583.67	573.33	675	983.33	777	548.67	640	337.67	668	709.67	488.33
424	657.67	558	743.33	519.33	582.33	573	535.33	656	538.67	447.67	490.67	573.67	535.67	685.33	793.33	627	559.33	471.33	788.33	421.33	694.67	634.33	883.33	615	579	618.67	336	758.67	616.33	747	1039.7	551.33	585	504	392	958	549	638.33	580.33	547.67	679	984.67	814	547	641.33	343.67	676	717	476
365.33	735	571.33	702	512.67	546.67	506	533	593.67	443	449	498.33	522	585.33	703.33	814.67	622.33	526	466.33	790	424.33	689.33	597	894.33	615	666.67	621.33	337.67	759.67	579.33	751.33	1037	546.33	550.67	510.33	401	965	551	649.33	576.67	531	691	984.67	791.33	542	645	353	694.67	764.67	474
330.33	741.67	576.67	629.67	522.33	526.33	464.33	495.33	571	432	466	477	486.67	608	721	800.33	623.33	508	475.33	794	424	690.33	622.67	893.33	625.33	667.67	630.33	338.67	750.33	507	767	925.67	546	501.67	517.33	403	966	561.33	650.33	508.67	521.33	649	813.33	792.67	542	643.33	357	692.33	778.33	479.67
335.67	766.67	599.67	627	514	519.67	463.67	505.67	578	431.67	489	484	489.67	608.67	743.33	802	625.33	503.67	474.33	805	427	695.67	636	902.67	633	672.33	621.67	344.67	774.33	522.67	760	942	525.67	508.33	509.33	401	989	565.67	660.67	512	520	647.33	830	806.33	550.67	653.33	356.33	684.67	773.33	471.67
408.67	702	597.33	677	508.67	548.33	541	507.67	652	454.33	516	500.67	562.67	562	724	765	634.33	541.67	505.67	800.67	438	718.33	682	902.33	644.33	587	634.67	364	787	519	773.33	956.33	557.67	574.67	522.33	415	1001	586.33	677.67	529.67	514.33	659.33	844.67	783	571.33	668.67	358.33	675.67	773.33	499.33
455.67	707	600	753.33	485.67	587.67	588	548.33	674.67	474.33	530.67	486.33	600	577.33	718.67	800.67	632	564.67	485	814	432.33	724.67	649.67	908.33	640.67	593	633.67	349.67	801	517	751.33	1073.3	546	624.67	518.33	412	993	573.67	668.67	603.67	544	713.67	1020.7	782.33	558	673.33	367.67	685.33	769.33	495
463	692	598.33	759.33	486	628.67	542	556.33	673.33	463.67	541.67	509	600.33	554.33	741.67	768	630.33	584	508.33	814.67	453	722.33	655	906.33	648.33	600	657.33	354	804.67	552.67	788.33	1069.7	569.33	633.67	526.33	422.33	995.33	591.33	594.33	591	541	703	1028.3	733	565	691	374	693.67	782.67	509.33
461	674.33	581.67	749.67	496	645.67	541.33	564.67	676.67	461.33	538.33	528	596.33	569.67	773	804.67	633	584	495.33	824.67	456.33	732.33	654.67	913	647.67	610.67	655	340.33	810.33	598.33	776.33	1067.7	543.67	622	518.67	413	998	579.67	588.67	602.67	550	700.33	1025.3	765.33	558.67	692	380.67	704.67	790	486.33
460.33	686	593.67	748	500	607	495.67	578.33	678.33	453	523.33	545	607	542.67	780.33	772.33	637.33	605.33	522.67	821.33	476.33	728.67	671	920	651.33	618.67	660.33	357.67	813.67	590.33	794.67	1081.7	566.67	628	515.67	423.67	924.33	603.33	608.33	602.67	541.33	700.33	1039.7	774	594.33	698.67	383.67	700	808.67	485
470.67	698.33	593.33	689.33	508	606	499.33	578.33	626.67	461.33	520	530.67	621.67	566	786.67	770	641	610.33	529.33	822	489.33	735	666.67	924.67	579.67	617.67	672.67	362.33	812.67	599	793	1087.3	565.33	638.67	527.67	429.33	831	605.33	653.67	644.33	551	724.33	1033.7	799.67	597.33	691.67	386	694	822.67	490.67
475.67	703.33	614.33	700	531.33	609	508.33	580.33	633.33	466.33	524.67	529.33	622.33	535.33	796	780	643.67	617.33	525.33	829.67	491.67	735.67	669.33	923.33	585.67	621	656.33	364.33	788	577.67	797	1104	584.33	636	534	430	828.67	612	657.33	594	550.33	730	1033	877.33	600	690	393.67	686	822.33	493
470	694.33	609.33	702	546.67	612	560	577.33	582	477.33	538	525	628.67	550	801	788.33	656	622.33	534.33	821.67	496.33	738.67	661.33	922.67	587	620.33	656.33	361	785.67	648	802	1097.3	593.67	636.33	547.33	429.33	918	609.33	657	600.67	544.67	745	1031	905.33	602	691.67	388	691	809	496
459	698	607	761.33	533	622	613.67	581.67	643	479.67	520	528.33	626.33	552	814.33	817.67	659	621.67	527	833	477.67	740.67	661.67	932	655	620	642.33	355	792.67	613	794	1105.3	589	630	533	425.67	1015.3	598	691	590	549	749	1038	945.67	586.67	691.67	393.33	693.67	792.33	489.33
451	701.67	604	761	529.67	618	618	583.33	636	464.67	518	513.33	632	572	812	779.67	669	634	547	826.33	499.33	736.33	651.33	937.33	662	620.67	666.33	365.67	809.67	628.67	813.67	1109	578	639	532	444	1019.7	609	706	642	547	754.67	1050.7	863	613	700.33	383.33	702	811.67	498.67
449	698.33	617.33	757	561.67	664.33	620	589.33	687.67	463	502	522.33	627.67	589	820	814.67	670	624	529.67	837.67	499.67	735.67	648.67	940.67	662.67	631	646.33	365.33	813	632	791.67	1123.7	557	643	525.33	424.33	1013.3	601.67	694	640.33	551.33	751.33	1047.3	845.33	602	703.33	385.33	690.67	810.67	498
454.67	696.33	611.33	756	574.33	624	574	584.67	687.67	459.33	506	514.33	632.33	561.67	813.33	848.67	670.33	629	504	832	504	714.67	642	924	634	631.67	638.33	346	811.33	577.33	770	1123.3	574.67	565.67	519.67	403	895.67	556.33	688.33	643.67	549.67	755.33	1053.7	799.33	626.33	646.33	401.67	684	757.67	460.33
457.33	695.67	628	755.67	562.33	631.33	575.33	584	693.67	464.33	519.33	529.67	623.67	575.67	815	892.33	667	613.67	487.67	827	484.33	710	639	920	626	629	619.67	333.33	812.33	519.67	750.33	1116.3	557.33	557.67	515	381.33	854.67	548.33	677.67	627	549.67	754	1049.3	803.67	600.67	646.33	401	674	744.67	432.67
466	696.33	628.33	753	542.67	626.67	578	588.33	702.33	465	531.33	529.33	633.33	557.67	809.33	871	671.67	621.33	495.67	831.33	488.67	706.33	637.33	924	630	616.33	640.67	337.33	814.33	532	768.33	1116	558.67	564.33	513.33	389	807	542	685.67	630.33	543.67	755.33	1062.7	819.67	613.67	638.67	402	686.67	750	430.33
463.33	697.67	639.67	756.67	526.33	682.33	624.33	592.67	695.67	466	530.33	529.67	627.67	605.67	780	878	677.33	613.67	512.67	847	486.67	717	637.67	934.33	662.33	626	637.67	350	809	619.67	784	1116.3	528	631.33	522.33	399	914.33	582	690.67	584.67	545.67	756.33	1052.7	911	593.33	691.67	388.67	692.67	746	458.67
463.67	700.33	626.33	756.33	537.67	671.33	571.67	595.67	692	461.67	524	529.33	644	590	777.67	871.67	674	635.33	531.67	849.33	502.33	708.67	642.33	867	602.67	623	644.67	352.67	813	670.67	802.67	1123.7	550.67	651	529	416.33	915.33	584	685	595.33	543.67	762.67	1061	895.33	608	693.33	393.67	689	734.67	485.67
455.33	700.33	633	752.33	547	674.33	567	589.67	685.33	449.67	504.33	518	630.67	618.33	751.33	888.67	678.33	629.67	527.67	855	496.33	720	645.67	871.67	596	630.33	643.33	341.67	811.67	640	792.33	1111.3	539.67	635	522.33	416.67	912.67	586.33	680.33	589.33	548.67	767	1050	877.33	581.33	695	397.33	684.33	728.33	484.33
473	715	690.33	754	563.33	630	504	604.33	616.33	455.67	578	573.67	572	631	737.33	879	744.33	620.67	527.67	836.67	499.33	730	610.33	884.67	593.33	671	651.67	347.67	803	610	806	1113.7	537	643.67	529.67	419.67	799.67	614	688	643.67	541.67	768.67	1044	790	597.33	688	397.33	710	925.67	591.67
467	722	698	752	571.67	647	554	602.33	614	465	564.67	573	567.67	647.33	714.33	862.33	751.67	606.33	504.33	846.67	488	745.33	600.33	968	648	672	656.33	342	803.33	604	787	1116.3	519.67	611.33	529.33	411	796.67	608.33	685.67	633.67	547.67	768.67	1043	816.67	593.33	679.33	398	725	944.33	590
474.67	734.33	704	758.67	542.33	644	557	601.33	613.33	476	570	592	573.33	610.67	715	879.33	756.67	611.33	488.33	852.67	479.67	758.33	591.33	970.33	639	681.67	644.33	350.67	792.67	594.67	779	1135.3	526.67	611.67	537.67	406	810.33	597.33	684.67	630	546	765	1042.3	890	596	667.67	398.33	815.33	938.33	588.33
462.33	738	653	752.67	532	686	627.33	588	683.67	477.67	495.33	580	637	582.67	726	891.67	685.67	617.67	475.33	867.67	492.67	742.67	630	967	647.67	633.67	636	355	781.33	622	776	1145.7	540	614.33	525.67	412.67	895.33	563.33	684	612.67	550.33	774.33	1057	987.33	583.33	675	485	802.33	811.33	483.67
473	740.33	655	749	509.33	673.67	633.67	595.33	686.33	471.67	493	581.67	646	560.33	756.67	884	680	629.67	497	867.33	507.33	734	639	969.33	656	636.33	634.67	365.33	783	628.33	803	1149	553.67	650.67	523	423.33	937.67	565.33	705	619	544.33	778.33	1059.3	996.67	575.33	674.67	482.67	792.33	805.33	502.67
471	736	654.33	749.67	515.33	679.33	637	601	687.67	475	526.67	578.33	647	595	780.33	881.33	664	630	496.33	859.33	511.67	720	639	956	672	634.33	639.67	357.33	783	646.67	796	1149	552.67	658	524	419.33	938.67	573	705.67	617.33	539.67	787.67	1070	999.67	568	683.33	490.67	714	815	505
463	708.67	658.33	742	532.67	681.33	631.67	601.67	687.33	473.33	532.67	545.33	647.33	610	811	883.67	674	638.67	508.67	863	492	732.33	622	946	659.67	647.67	647	348.67	802.67	607.67	780.33	1145.3	567.33	642.67	530.67	404.33	966.33	576.67	706.67	620	545	784	1072.7	972.67	560.33	678.67	404.33	804	796	515.67
460.33	715	654	747.67	552.33	682.33	625.67	595.67	682.67	475.33	535.67	529	636	608.67	813.33	922.67	672.33	634.67	501	862	488	727	620.33	949.33	646	638.33	643	347.33	803.33	605.33	761.33	1157	564.67	599.67	530	400.67	972.67	571.67	693	622	540.67	791.33	1073.3	942.67	563.33	683.33	409.67	807	778.67	504.33
460	705.33	648.33	744	543.67	669	577	594	687.67	463.33	504.33	525	646	580	820.33	916.33	669.33	644.33	518.33	860.67	494	715.67	623	961.67	645	621.33	648.67	350.67	814.33	609	775	1150	566.67	607.33	531.33	409	962	579.67	710	593.33	539.33	794.67	1007.3	899.33	571.67	690	396.67	795.33	787.33	516.67
462.67	703.67	648.33	754	530.67	668.33	582.67	600.33	688.67	447.67	506	533.33	651.67	557	828.33	918.67	660.67	637	516.33	865.33	516.67	716.33	639.33	971.67	652.33	620	639.67	352.33	814.33	621.67	768.33	1156	546.67	596.33	520.33	416.67	925	589.67	706.67	565.67	533	799.33	995	893.67	576	684	395.67	795	789.33	504
467.33	680.67	652	754.67	534	671	587.67	605	637.33	444.33	515.67	541.33	656.67	553	821.33	888	658.33	640.67	532.67	873.67	526.67	716.33	636.67	969.33	666	625	638.67	356.67	821	626.67	769	1148.7	563	633.67	533.67	413.33	903.67	598	715.67	566.33	537.67	806.67	987	885.67	595.67	680.33	391	798	805.33	522.33
474.33	676.67	644.33	761	544.67	680.33	640.33	604.33	634.33	448.67	545.67	540.33	649.33	560	812.67	860	652.67	638	543.67	877.67	547.33	717	636.67	966	667.33	624	624.67	359.67	817	640.67	744.67	1158.3	568	637.67	547.67	415	922.33	602.67	709	625.33	538	810.67	1042.3	861	617.67	687.67	395.67	789.67	796.33	538.67
478.67	683	635.67	763.67	542.67	680.67	645.67	596	582.33	456.33	558.67	549.67	647.67	569.33	809.67	835.33	648	648.67	558	873.33	563.33	705	641	968.67	668.33	612.67	635.33	368	819	645.33	740.67	1160.3	574	673.67	566.33	421.67	944	610	722	680	540.67	815.33	1053	781.67	646	696.67	399	705	807	562
469	683.33	640.33	758	532.67	690	645.33	599.33	637	470.67	574.67	564	650.67	602.67	810.67	866	652.33	634.33	548.67	870.67	544	715.33	642.33	960	663.67	620.67	629.67	360.67	813.33	643.67	704	1161.3	557.67	648.67	553	419.33	967	600.67	716	692	541.67	798.33	1054.3	864	630	695.33	397	706.67	797.67	545
470	687.67	645.33	761.67	552.67	689.33	644	605	634.33	476	550.33	586	657	595.33	818.33	882.33	660	633.33	550.67	867.67	543.33	717	646.33	960	666.33	626	646.33	361.67	819.67	636	705	1161.7	561	645	539	427	998	613	723	689.67	538.67	807	1050.3	951.67	629	692.33	395.67	723.67	797.33	542.67
490	691	654	778	596	676	640	612	683	475	512	593	659	542	821	858	665	648	563	852	563	716	641	960	682	618	671	365	822	651	713	1162	573	661	533	442	1020	653	731	694	523	834	1029	1081	632	715	393	728	798	560
[truncated: 346 more columns]
