# Supplementary material for: Single-particle imaging of stress-promoters induction reveals the interplay between MAPK signaling, chromatin and transcription factors
Source: Nat Commun. 2020 Jun 23;11:3171. doi: 10.1038/s41467-020-16943-w (PMC7311541; doi:10.1038/s41467-020-16943-w)
Supplement: Supplementary file 12 — Source Data [file 41467_2020_16943_MOESM12_ESM.zip › SourceData/SupFig1/SupFig1_ySP884_NaCl_0p10M_B_RFP_NuclCytoRatio.csv]

1.2268	1.1254	1.2859	0.80805	1.3867	1.2903	2.0646	1.6714	0.95906	1.6671	1.2347	1.7094	1.249	1.8993	1.2577	0.96763	0.81449	1.5174	1.6694	2.1822	1.2347	2.0018	1.4036	1.392	2.0803	1.372	1.2656	1.8607	1.9866	1.4231	1.3022	0.9237	1.3819	1.4234	1.551	1.5869	1.3466	1.3338	1.345	1.5169	1.1713	1.5445	1.0847	1.6495	1.1878	1.3088	1.5856	1.2013	1.5942	1.1182
1.2434	1.1612	1.4636	0.94227	1.295	1.0474	2.1401	1.3841	1.0015	1.8017	1.4487	1.5386	1.2325	1.847	1.1695	0.9463	1.2045	1.7169	1.8552	1.8922	1.3284	1.984	1.4301	1.4634	2.106	1.3562	1.3251	1.6292	1.766	1.4306	1.2759	1.0355	1.464	1.6177	1.5193	1.5888	1.4683	1.6521	1.5647	1.5327	1.1637	1.532	1.0928	1.5161	1.2386	1.3944	1.5509	1.2155	1.5621	1.133
1.3752	1.1379	1.6242	1.0519	1.3653	0.87988	1.9866	1.2735	1.1659	1.8619	1.5749	1.4537	1.295	1.7339	1.1006	1.0339	1.4282	1.7939	2.0419	1.686	1.4226	1.9657	1.4612	1.604	2.5774	1.4441	1.366	1.5536	1.6688	1.4722	1.4312	1.0956	1.5534	1.7031	1.5545	1.4497	1.5638	1.7157	1.6594	1.6205	1.1796	1.5044	1.173	1.4703	1.3306	1.4226	1.559	1.2023	1.5135	1.2041
1.6504	1.3832	1.8593	1.867	1.6477	0.96113	1.7338	1.4241	1.4882	1.9523	1.9342	1.7082	1.6993	1.9793	1.1851	1.3872	2.1657	2.1481	2.5116	2.1978	1.8274	2.1739	1.6349	1.9345	4.2765	1.777	1.5921	1.6104	1.9972	1.7649	1.7172	1.3197	1.9343	1.8464	1.9922	1.6015	1.73	1.7571	2.0235	2.0263	1.2742	1.6527	1.4145	1.6194	1.4601	1.7029	1.5976	1.2658	1.7484	1.4644
2.3128	1.9624	2.7556	2.6467	2.3827	1.4248	1.9269	1.7655	2.1518	2.2681	3.4915	2.5016	2.4132	2.9427	1.3535	2.1532	2.9927	3.0224	3.4415	3.7668	2.5454	3.0089	2.0438	2.6114	8.6117	2.4275	2.1852	1.8444	3.0689	2.4861	2.2925	1.6344	2.5237	2.0915	2.7309	2.228	2.0874	1.9746	2.9121	2.7741	1.4983	2.1432	1.8227	2.0299	1.7755	2.2036	1.8423	1.5204	2.1882	1.9289
3.4915	2.8161	4.2424	3.937	3.2217	2.1066	2.4708	2.386	2.976	2.693	5.7654	3.5699	3.4718	4.1705	1.653	3.081	4.1203	4.1939	4.9941	6.3195	3.5973	3.9571	2.7529	3.6025	18.754	3.4239	2.8612	1.958	3.9736	3.3973	3.0393	2.1645	3.4928	2.4282	3.5728	2.9954	2.767	2.39	4.2099	3.7349	1.9457	2.7855	2.3401	2.5879	2.0686	2.8913	2.1426	1.8284	2.7116	2.4291
3.738	3.4633	5.5362	4.9767	4.0592	3.0003	3.1022	3.1345	3.7349	3.1032	8.0827	4.0913	4.0026	5.293	1.8643	4.0587	4.8095	5.1835	6.8017	8.6995	4.3588	4.6029	3.464	4.3485	-489.65	4.5473	3.4913	2.187	5.0131	4.4202	3.8956	2.7099	4.3075	2.7701	4.1738	3.6246	3.048	2.9658	7.2921	4.4388	2.3538	3.5682	2.8018	3.4029	2.4431	3.4772	2.3971	2.0887	3.1119	2.8134
3.2492	3.6017	6.6243	6.2887	4.5754	3.539	3.6982	3.7152	4.3447	3.1281	9.4373	4.4437	3.933	5.4843	1.8191	4.6576	6.02	5.5802	8.0816	10.059	4.6518	4.9691	3.9279	4.7195	-482.68	5.0078	3.768	2.2879	5.5254	5.1375	4.4372	3.1054	4.9747	2.9468	4.1908	3.6965	2.9923	3.1218	8.3723	4.7985	2.1893	3.891	3.1334	4.0253	2.5396	3.3998	2.4827	2.2381	3.4255	3.3541
1.9155	3.6374	6.5068	7.0593	4.6145	3.473	4.0199	3.9143	4.8528	3.2458	9.7919	5.0895	3.25	5.369	1.5812	5.1836	6.7723	5.9962	9.0534	10.907	4.2694	5.0588	4.1415	4.5614	-477.23	4.842	3.9718	2.4601	6.3615	5.8045	4.7304	3.2419	4.5477	3.0331	3.9229	3.6401	2.419	2.7884	8.7982	4.8263	1.7794	3.9381	2.9864	4.4122	2.5337	2.7932	2.4613	2.3475	3.6279	3.8095
1.4589	3.7395	6.8454	7.7131	4.4643	2.7827	4.1511	3.5811	5.1415	3.1752	9.4156	5.919	2.4599	4.7715	1.3178	5.5934	7.9334	5.9563	8.4614	10.431	3.9013	5.5414	4.2314	3.981	36.836	4.1132	3.633	2.5056	6.26	6.0992	4.9146	3.1552	3.6732	2.8545	3.3336	3.3521	2.0383	2.1422	6.277	4.5534	1.3226	3.2926	2.4791	4.3544	2.2998	2.1968	2.374	2.208	3.6114	4.1719
1.3833	3.7595	6.0469	7.2364	3.8704	1.9372	3.7546	2.9091	4.8845	3.2083	9.9042	6.047	1.9226	3.853	1.1757	5.617	7.5088	5.6635	8.0685	8.3306	3.0868	5.1313	3.8085	3.0771	28.431	3.4525	3.1264	2.4226	6.2112	6.229	4.9234	2.9933	2.4933	2.4818	2.7072	3.0276	1.7448	1.634	4.7893	3.7013	1.2792	2.5804	1.8445	4.0142	2.0416	1.9157	2.2488	1.8473	3.2701	3.9965
1.3178	3.4421	4.9415	6.4111	3.1027	1.5195	3.2044	2.1632	3.8649	2.9754	9.2565	4.9481	1.6721	2.8428	1.1537	5.097	6.3305	4.7056	6.564	5.0761	2.3597	4.325	2.9515	2.1556	12.73	2.8598	2.3589	2.1348	5.1324	5.7249	4.5643	2.78	1.9164	2.077	2.0626	2.5516	1.5447	1.4903	3.1481	2.7321	1.2724	1.8953	1.45	3.5616	1.705	1.912	2.0701	1.451	2.833	3.3366
1.2621	3.089	3.1448	4.491	2.3873	1.2786	2.6209	1.7752	2.8626	2.6847	7.4279	3.7364	1.7083	2.3017	1.1719	4.2648	4.1111	3.9582	5.6843	2.6653	1.5031	2.917	1.9545	1.7516	5.5304	2.2777	1.8934	1.831	4.032	4.9186	4.0405	2.5086	1.6005	1.7235	1.5945	1.9787	1.4551	1.3772	2.3946	1.9509	1.2625	1.5564	1.2177	2.8706	1.4061	1.6642	2.0343	1.2298	2.3142	2.5467
1.1744	2.7322	1.9993	3.2869	1.8317	1.1743	2.307	1.583	2.0166	2.2986	4.4524	2.5173	1.637	2.0817	1.1665	3.3031	2.5563	3.3998	4.4094	1.785	1.202	2.0119	1.5364	1.6606	2.6118	1.815	1.5662	1.5631	2.5831	3.7997	3.6663	2.2193	1.4348	1.6221	1.5605	1.5968	1.3482	1.3101	1.9155	1.7011	1.2248	1.4536	1.1435	2.3093	1.2519	1.5504	1.954	1.1907	1.986	1.7826
1.2042	2.5296	1.6611	2.5249	1.6103	1.0402	2.2096	1.6215	1.6463	2.0548	2.8273	1.9659	1.4517	1.978	1.2099	2.5257	1.9612	3.4112	3.5248	1.6523	1.1835	1.6882	1.4679	1.6559	2.3319	1.5129	1.4156	1.5541	1.9013	3.0119	3.4548	2.083	1.4443	1.5421	1.5911	1.4722	1.3688	1.3407	2.0654	1.5406	1.1755	1.5259	1.0958	1.938	1.2445	1.3704	1.8761	1.1806	1.6847	1.4694
1.1073	2.2958	1.5555	2.2073	1.3478	0.9193	2.1404	1.5096	1.3885	1.8726	2.6179	1.5516	1.3768	1.7319	1.2759	1.7874	2.0287	3.1695	2.8871	1.673	1.2775	1.7639	1.5407	1.6123	2.2788	1.3656	1.3287	1.5031	1.6114	2.5091	3.2148	1.9588	1.4629	1.5237	1.5874	1.4679	1.3486	1.3643	2.0585	1.4847	1.1378	1.6371	1.1585	1.8075	1.2435	1.2376	1.7274	1.2097	1.5061	1.2901
1.1146	2.1079	1.4695	2.1171	1.3093	0.91229	2.1823	1.5512	1.3121	1.7444	2.7027	1.5768	1.3191	1.78	1.2868	1.6643	2.2489	3.0476	2.73	2.1358	1.2729	1.8842	1.6017	1.6456	2.3273	1.3221	1.2867	1.5791	1.6433	2.4001	3.0625	1.9275	1.5734	1.5558	1.5149	1.5088	1.437	1.3985	2.214	1.4518	1.2218	1.7398	1.1302	1.843	1.2462	1.1672	1.6866	1.1887	1.4042	1.2847
1.2281	1.9272	1.3914	1.9089	1.4942	0.92238	2.1622	1.4812	1.2975	1.5875	2.7517	1.5444	1.2473	1.8092	1.2827	1.7559	2.6606	2.8916	2.8323	2.6392	1.3124	2.0753	1.5993	1.6611	3.3748	1.2982	1.2588	1.5643	1.5736	2.3523	2.826	1.9116	1.6087	1.6238	1.5316	1.5066	1.4521	1.4685	2.3953	1.6054	1.2787	1.7666	1.128	1.8243	1.2159	1.2683	1.6846	1.1973	1.3978	1.3333
1.3131	1.5786	1.5576	2.0657	1.5731	1.0192	2.2041	1.5278	1.3831	1.5417	2.8312	1.8782	1.1687	1.9033	1.2813	2.27	2.9468	2.7871	3.0479	4.576	1.2465	2.1764	1.6219	1.6541	3.8152	1.3108	1.2554	1.6288	1.8311	2.3998	2.6474	1.8602	1.6018	1.6964	1.6081	1.4856	1.4715	1.5182	2.5555	1.6062	1.3637	1.7744	1.0972	1.8104	1.203	1.3541	1.6415	1.1751	1.3971	1.385
1.2357	1.542	1.7851	2.4409	1.6759	0.97948	2.2428	1.5463	1.4849	1.5116	2.8628	1.7857	1.2023	1.8433	1.2947	2.7517	2.8631	2.8021	3.0458	7.0983	1.3355	2.4675	1.7413	1.6131	3.843	1.4089	1.2291	1.5421	1.8992	2.3954	2.3545	1.8458	1.5786	1.71	1.7101	1.5092	1.4566	1.5321	2.9026	1.6319	1.4575	1.7666	1.0902	1.7849	1.2627	1.3953	1.5534	1.1604	1.4451	1.3649
1.402	1.6713	2.0825	2.7295	1.5147	0.90951	2.2477	1.572	1.7536	1.3539	2.9345	1.652	1.2192	1.8658	1.3014	3.2048	2.6746	2.5	2.8107	9.4658	1.3273	2.6517	1.7976	1.5781	2.6751	1.424	1.2892	1.4995	1.8997	2.2909	2.2248	1.6941	1.5712	1.6948	1.9044	1.4382	1.4525	1.4211	3.0869	1.6042	1.5614	1.7028	1.11	1.6368	1.3303	1.3856	1.5177	1.1604	1.5014	1.3692
1.5722	1.9911	2.106	2.7256	1.4551	0.90276	2.3534	1.5796	2.1012	1.2745	3.0287	1.4443	1.1655	1.8833	1.3211	3.607	2.5497	2.335	2.8057	10.071	1.452	2.7572	1.751	1.5341	2.1595	1.5461	1.336	1.4693	1.7447	2.0755	2.0344	1.6609	1.7225	1.7484	2.1377	1.5185	1.4544	1.3703	3.0365	1.6637	1.6566	1.6676	1.1393	1.5865	1.4521	1.3975	1.5356	1.1812	1.4965	1.3304
1.7737	2.1056	2.2622	2.4616	1.4288	0.92287	2.3491	1.5996	2.438	1.1707	2.8588	1.4198	1.1029	2.0571	1.4013	3.7495	2.8955	1.9168	2.5955	9.4626	1.4698	2.6758	1.6691	1.4785	2.4716	1.6542	1.3558	1.5333	1.8003	1.8365	2.0754	1.6239	1.983	1.7162	2.3829	1.5432	1.496	1.2453	3.0419	1.6777	1.7334	1.7142	1.2096	1.6862	1.422	1.3371	1.5683	1.1612	1.5148	1.3673
1.6545	2.2266	2.788	2.6821	1.3879	1.1221	2.4116	1.7546	2.761	1.32	2.4332	1.4968	1.1616	2.2411	1.473	4.0622	2.9092	1.814	2.8517	9.6408	1.4006	2.8214	1.8268	1.4657	2.6474	1.8382	1.3918	1.5829	2.2577	1.6767	2.2236	1.6995	2.3484	1.7196	2.7031	1.67	1.5161	1.1771	3.0019	1.8803	1.7659	1.776	1.2542	1.9466	1.4918	1.5077	1.6213	1.1695	1.5253	1.4707
1.7778	2.3654	3.8264	3.2404	1.5161	1.1863	2.3586	2.0942	2.6765	1.2038	2.2062	1.4097	1.2133	2.172	1.5182	4.1758	3.4234	1.6814	2.5286	10.723	1.3198	2.9636	2.0392	1.494	3.0513	1.8352	1.478	1.5416	2.9128	1.5087	2.472	1.7761	2.2878	1.6981	2.8989	1.6371	1.5192	1.1292	3.2531	2.0605	1.7344	1.8918	1.3767	2.2842	1.4477	1.7711	1.7278	1.1866	1.6081	1.557
1.8007	2.6663	4.3553	4.1522	1.6651	1.3401	2.3343	2.1264	2.9043	1.2741	2.0609	1.5401	1.27	2.1241	1.5476	4.9426	2.9544	1.9406	2.3323	9.7842	1.3226	3.2907	2.2688	1.5103	2.7636	1.7681	1.614	1.5072	3.649	1.3482	2.405	1.6601	2.0244	1.7321	3.0294	1.5075	1.5169	1.2013	2.8219	2.1845	1.613	1.9542	1.5008	2.3306	1.4698	2.0768	1.8133	1.2819	1.5903	1.6238
2.1877	2.7572	4.7981	4.455	1.7837	1.41	2.4392	2.1404	2.9268	1.151	2.4826	1.7298	1.2384	2.1853	1.7543	5.0608	3.2448	2.0721	2.3464	13.397	1.4631	3.4698	2.3376	1.5149	8.5383	1.7085	1.7472	1.5289	3.8641	1.3677	2.2771	1.6235	1.8223	1.6784	2.8367	1.2873	1.5467	1.2597	2.9602	2.114	1.5209	2.1931	1.6146	2.5554	1.5255	2.3235	1.8469	1.317	1.6933	1.7328
2.1165	2.7116	4.7712	4.3261	1.7659	1.4696	2.479	2.0418	2.8382	1.3428	2.6248	2.1221	1.2241	2.3673	2.3734	5.1898	3.0811	2.3184	2.7212	15.751	1.4505	3.764	2.4479	1.5043	11.004	1.6365	1.8934	1.6256	3.8475	1.4604	2.1747	1.5375	1.8862	1.6385	2.7176	1.2285	1.6537	1.4139	4.1141	1.981	1.5145	2.1675	1.7507	2.6034	1.614	2.5931	1.7572	1.3337	1.6676	1.9724
2.1166	2.4644	5.0447	3.8831	1.8057	1.353	2.6607	2.2025	2.4167	1.3471	2.9261	2.4674	1.2514	2.3324	2.8148	4.469	3.2054	2.3112	3.1173	17.044	1.4375	3.8623	2.528	1.5208	13.142	1.56	1.9203	1.6866	3.9467	1.5799	2.2596	1.5896	1.9009	1.6041	2.5652	1.2561	1.658	1.4824	4.7641	1.9181	1.5268	2.0507	1.9432	2.6775	1.7641	2.7827	1.6824	1.3099	1.7497	2.1623
1.7916	2.3028	5.2529	4.0707	1.8222	1.1844	2.6714	2.2269	2.1454	1.505	3.3703	2.7423	1.2844	2.4297	3.3499	4.3686	2.8868	2.0286	3.129	13.801	1.3944	3.8655	2.6741	1.5538	14.186	1.4989	1.9404	1.6826	4.2341	1.4702	2.4675	1.4718	1.9137	1.6721	2.6003	1.4682	1.6608	1.4361	5.3587	1.858	1.4821	1.7896	2.1628	2.6739	1.8532	2.8959	1.5932	1.2635	1.7076	2.2557
1.7532	2.3396	6.381	4.8056	1.7603	1.1226	2.6818	2.1758	2.3002	1.4874	3.6369	3.0568	1.2858	2.581	3.2635	4.1887	2.3314	1.9053	3.0473	11.605	1.3483	3.9652	2.8254	1.5942	12.157	1.5749	1.9402	1.7057	4.4373	1.443	2.6337	1.4248	1.8901	1.6343	2.5276	1.556	1.5093	1.302	5.4659	1.9764	1.4634	1.7163	2.2278	2.8424	1.9669	2.497	1.5486	1.2497	1.6678	2.2826
1.832	2.4845	6.1473	5.8111	1.5955	1.1084	2.558	1.9904	2.5339	1.6816	3.9339	3.2089	1.2416	2.5081	3.5267	4.0722	2.3013	1.6737	2.8854	10.963	1.3504	3.8398	2.7832	1.6823	10.359	1.7494	2.0709	1.679	4.3622	1.3429	2.9596	1.5057	1.9413	1.6045	2.3489	1.5117	1.4854	1.3035	5.9154	1.9322	1.4443	1.7517	2.0022	3.0974	2.0868	2.0733	1.5258	1.2373	1.5962	2.2569
1.8185	2.6625	6.0521	6.2797	1.5418	1.1538	2.5197	1.9906	2.7296	1.6585	3.6444	3.1282	1.2039	2.4354	3.4408	4.0322	2.3896	1.8361	2.6623	9.5064	1.3975	3.9274	2.7518	1.7231	3.555	1.753	2.1582	1.7073	4.5192	1.4456	2.8442	1.6418	1.8819	1.5366	2.2552	1.5268	1.4601	1.3998	5.7201	1.7472	1.5161	1.8576	1.779	3.4391	2.2507	1.6542	1.4858	1.2317	1.5064	2.0966
1.8698	2.4911	4.661	6.3104	1.6153	1.1751	2.464	1.9163	2.9788	1.7132	3.6177	2.5021	1.2225	2.2723	3.4098	3.5357	2.5135	1.9901	2.3776	6.0815	1.5037	3.8063	2.4143	1.8094	3.6055	1.7895	2.1344	1.6554	4.3503	1.4456	2.7891	1.695	2.022	1.5594	2.3597	1.6198	1.5274	1.4582	4.818	1.4768	1.4947	1.9672	1.8173	3.3961	2.3742	1.5448	1.4852	1.1996	1.5252	1.8313
1.7624	2.2988	4.6538	5.3874	1.7151	1.2264	2.5072	1.939	3.2418	1.5962	3.2363	2.3864	1.2446	2.3403	3.3265	3.3647	2.4604	2.2146	2.2429	4.7408	1.5477	3.9795	2.2105	1.7008	3.7117	1.7457	2.0606	1.6942	4.205	1.4764	2.6993	1.6649	1.9999	1.5389	2.423	1.7834	1.5767	1.4376	4.5601	1.4033	1.438	1.9915	2.132	3.4436	2.3802	1.6918	1.4646	1.1687	1.5574	1.6453
1.842	1.9353	4.0487	4.7182	1.7391	1.3386	2.4108	1.862	3.4022	1.564	2.9546	2.2618	1.2753	2.0027	3.2552	3.2677	2.6156	2.0718	2.3769	3.6054	1.4498	3.8841	1.8763	1.7154	4.1664	1.848	1.9443	1.6516	3.814	1.468	2.9826	1.6296	1.8887	1.558	2.3053	1.9001	1.6117	1.4963	4.997	1.4478	1.3942	2.028	2.4522	3.1885	2.1975	1.704	1.4816	1.1958	1.6245	1.5862
1.9029	1.7747	3.9401	4.0822	1.6061	1.3979	2.5004	1.9371	3.2233	1.4287	2.9961	2.4755	1.363	1.7766	3.4237	3.8732	3.1762	1.9282	2.4554	4.2692	1.4505	4.1165	1.8907	1.6334	3.54	1.9266	1.9621	1.6094	3.7368	1.506	2.9936	1.6616	1.6746	1.5431	2.106	1.8277	1.771	1.4599	5.4757	1.476	1.4367	2.0412	2.5648	3.3035	2.1458	1.7183	1.4606	1.235	1.7222	1.5979
2.0671	1.5724	3.7666	3.9054	1.4374	1.4435	2.5098	2.1083	2.905	1.3632	2.9777	2.5477	1.4225	1.7421	3.4884	4.1534	4.2174	1.6773	2.6037	4.5372	1.4241	3.9398	1.8476	1.6216	3.8196	2.1157	2.0324	1.5557	3.4737	1.5315	2.8482	1.6198	1.7452	1.5444	2.0204	1.6935	1.8053	1.4928	5.5058	1.562	1.4588	2.2761	2.676	3.2608	1.8971	1.5683	1.4653	1.2617	1.8273	1.5035
2.5101	1.4944	3.8696	3.5171	1.4364	1.3326	2.6472	2.1564	2.7083	1.2198	3.2068	3.035	1.4487	2.017	3.8268	4.0918	4.6762	1.8694	2.5759	5.2706	1.5013	4.0485	2.0047	1.6027	3.7918	2.5063	2.0361	1.6145	3.3566	1.5048	2.7068	1.6704	1.7161	1.538	1.9568	1.4835	1.8239	1.4568	4.8449	1.5738	1.4858	2.3594	2.7798	3.3439	1.8316	1.4603	1.4541	1.2828	1.8325	1.3444
2.5211	1.3828	3.8148	3.1724	1.492	1.2549	2.6881	2.1942	2.4691	1.3091	3.2217	3.5647	1.3969	1.998	4.0067	3.6317	4.5694	1.9393	2.6464	5.1104	1.4587	3.7128	2.149	1.566	3.9629	2.7008	1.9898	1.6084	3.1911	1.4367	2.688	1.6628	1.7435	1.5319	1.8941	1.3901	1.7899	1.512	3.9972	1.6484	1.4967	2.2926	2.7583	3.2567	1.6101	1.4109	1.4636	1.2633	1.8217	1.2692
2.7666	1.4478	3.9491	3.2004	1.4599	1.2057	2.7566	2.0129	2.5155	1.4226	3.3292	3.5774	1.3412	1.975	4.133	3.4701	4.3144	2.1828	2.8197	5.9078	1.5069	3.8917	2.2348	1.5971	3.6168	2.7318	1.8678	1.5828	3.0741	1.5172	2.6989	1.7681	1.7071	1.4684	1.7872	1.4751	1.8216	1.5622	3.5467	1.6409	1.6096	2.1043	2.7473	3.2617	1.5958	1.3155	1.4982	1.275	1.7993	1.2502
2.3864	1.385	4.0157	3.5853	1.467	1.2233	2.7548	1.9439	2.3699	1.5433	3.0159	3.3418	1.3801	1.925	3.7928	3.1218	4.0209	2.1717	2.7823	6.1575	1.4573	3.8029	2.2122	1.5871	3.2708	2.4947	1.7765	1.4511	2.9907	1.6139	2.6558	1.7133	1.7197	1.4401	1.7104	1.4049	1.8523	1.6305	3.3039	1.6585	1.6427	2.0346	2.4883	3.1799	1.4584	1.3043	1.4965	1.2403	1.7946	1.2534
2.5381	1.468	4.0495	3.9552	1.5685	1.2922	2.7923	1.8704	2.8035	1.5337	2.7924	3.1927	1.3992	2.0058	3.6506	2.8552	3.8913	1.9489	3.2574	8.1364	1.4251	3.745	2.126	1.6177	2.7538	2.4671	1.6813	1.4993	3.0147	1.66	2.6835	1.835	1.7224	1.4701	1.5812	1.5402	1.8059	1.5986	4.1083	1.6049	1.5737	1.8762	2.2071	3.071	1.4149	1.3685	1.4868	1.2219	1.7757	1.2348
2.8666	1.5509	3.9131	4.2264	1.6455	1.3876	2.806	2.0433	2.9017	1.6273	3.1474	3.3978	1.41	2.0764	3.3711	2.6909	3.2152	1.889	3.3509	7.5639	1.4166	3.5292	2.0091	1.634	2.3005	2.4839	1.6074	1.5082	3.2971	1.6157	2.7576	1.7872	1.7491	1.5089	1.5599	1.4298	1.7707	1.5968	4.46	1.5342	1.467	1.8404	1.8634	2.7432	1.4303	1.4434	1.42	1.1734	1.7077	1.2007
3.7247	1.9139	3.7045	4.3079	1.6448	1.5122	2.881	2.1846	2.8862	1.8459	4.1175	3.7111	1.4085	1.9772	3.5483	2.6817	2.7063	1.7197	3.6065	6.7398	1.4257	3.5353	1.9947	1.7184	2.6659	2.6953	1.6232	1.5638	3.2916	1.6296	2.8368	1.814	1.8344	1.5235	1.6117	1.4737	1.7819	1.5477	5.2794	1.514	1.4398	1.8084	1.6962	2.4296	1.5087	1.4523	1.4139	1.1525	1.711	1.1794
8.4557	2.1066	3.7021	4.073	1.5678	1.572	3.5247	2.2545	2.4089	2.1316	4.8914	4.1797	1.4467	2.1483	3.7036	2.6294	5.4097	1.9817	5.1844	1.3409	1.4396	3.5701	1.9684	1.7215	0.68422	2.9771	1.595	1.5689	3.3069	1.6913	2.9404	1.6779	1.891	1.4662	1.6646	1.4383	1.7753	1.5642	9.0308	1.5905	1.6163	1.9474	1.6552	2.2373	1.5285	1.3577	1.4091	1.185	1.838	1.1542
8.6682	2.1188	3.3412	3.551	1.6279	1.736	3.535	2.0762	2.1493	2.279	4.5783	3.9042	1.5452	2.0534	3.6987	2.487	5.3801	1.8188	4.8332	5.0764	1.3508	3.8301	2.0647	1.7707	0.82779	3.1891	1.5544	1.5098	3.0714	1.7117	3.0803	1.6095	1.8573	1.5132	1.7319	1.3095	1.7731	1.5611	9.0758	1.6167	1.6794	1.9368	1.675	2.1381	1.6103	1.2631	1.419	1.2425	1.919	1.1884
8.2044	1.9044	2.7292	3.0739	1.6395	1.7496	3.4508	2.0131	2.1869	1.9804	3.6038	3.6467	1.5712	2.0844	3.4214	2.3317	5.225	1.8978	4.6123	6.5905	1.2871	3.7782	1.9806	1.7525	0.45892	3.2364	1.52	1.5513	2.9911	1.6704	3.1118	1.5846	1.8523	1.5429	1.7997	1.3553	1.8066	1.6042	8.1489	1.6277	1.6706	1.9104	1.7726	2.0682	1.6473	1.2901	1.395	1.2948	2.099	1.2065
3.5295	1.7573	2.0886	2.731	1.6561	1.7694	2.7761	1.9194	2.5532	1.6374	2.6442	3.2022	1.5292	1.9043	2.9525	2.1757	1.9735	1.6929	2.5983	12.114	1.2702	3.7361	1.8644	1.7518	2.2605	3.0631	1.5909	1.6429	2.8322	1.6188	3.1048	1.6205	1.744	1.5699	1.7569	1.2313	1.811	1.7048	4.1235	1.6161	1.5213	1.9791	1.8812	1.986	1.6744	1.3267	1.3926	1.295	2.2065	1.2103
3.548	1.5405	1.9223	2.5413	1.6063	1.7831	2.7684	1.9621	2.7666	1.2331	2.299	3.8145	1.5026	1.8513	2.9041	1.9616	2.267	1.6785	2.6287	12.219	1.4863	3.6763	1.7439	1.7009	2.6317	2.8355	1.6269	1.8927	2.8437	1.5808	3.0416	1.7588	1.7574	1.5256	1.6538	1.3857	1.7854	1.5041	4.0142	1.6797	1.5038	1.8168	1.8447	2.0029	1.6268	1.348	1.3851	1.2903	2.2523	1.1787
3.631	1.9345	2.0939	2.1943	1.6777	1.9792	2.7901	2.1852	2.9819	1.3363	2.1557	4.0301	1.4611	1.8175	2.9051	1.7829	3.1291	1.7716	2.5851	14.109	1.7359	3.853	1.6893	1.792	2.5489	2.6076	1.6953	1.944	2.9943	1.5719	2.9688	1.7947	1.7285	1.5114	1.5433	1.3813	1.7415	1.495	4.4286	1.6856	1.4909	1.6187	1.755	1.9832	1.5239	1.2506	1.4073	1.2844	2.2671	1.1703
3.6498	1.8703	1.9838	2.107	1.6239	2.242	2.8216	2.2916	2.7303	1.2731	1.81	3.8557	1.4541	1.8662	2.9437	1.7033	3.5891	1.8815	2.4557	12.219	1.9284	3.9816	1.6852	1.9129	2.9367	2.5355	1.6732	1.909	2.923	1.535	2.8652	1.789	1.8038	1.5169	1.6013	1.4347	1.7281	1.3981	4.1089	1.5765	1.4991	1.4844	1.6522	1.8937	1.5504	1.3235	1.4116	1.3508	2.1823	1.163
2.8783	1.5578	1.6473	2.0322	1.4627	2.4575	2.8819	2.2309	2.2878	1.158	1.4545	3.0146	1.4211	2.0146	2.8874	1.622	3.3464	2.0213	2.2975	5.1679	1.8778	3.7941	1.7552	1.9985	2.7933	2.6645	1.6948	1.8378	2.5906	1.5012	2.6844	1.7122	1.8332	1.5588	1.755	1.4647	1.7305	1.5012	3.8306	1.3808	1.4945	1.6401	1.6284	1.759	1.6521	1.5574	1.4216	1.4506	2.1435	1.1623
[truncated: 320 more columns]
