# Supplementary material for: Single-particle imaging of stress-promoters induction reveals the interplay between MAPK signaling, chromatin and transcription factors
Source: Nat Commun. 2020 Jun 23;11:3171. doi: 10.1038/s41467-020-16943-w (PMC7311541; doi:10.1038/s41467-020-16943-w)
Supplement: Supplementary file 12 — Source Data [file 41467_2020_16943_MOESM12_ESM.zip › SourceData/SupFig1/SupFig1_ySP884_NaCl_0p30M_B_Time.csv]

-1.1445
-0.55985
0.01865
1.5961
2.1788
2.7624
3.3556
3.9234
4.5022
5.0812
5.6621
6.2413
6.8095
7.3797
7.9577
8.5383
9.1088
9.6881
10.266
10.839
11.42
12.002
12.584
13.166
13.737
14.3
14.888
15.46
16.04
16.611
17.187
17.776
18.367
18.944
19.519
20.078
20.65
21.241
21.824
22.399
22.966
23.532
24.105
24.693
25.265
25.824
26.396
26.972
27.539
28.123
28.695
29.281
29.849
