# Supplementary material for: Single-particle imaging of stress-promoters induction reveals the interplay between MAPK signaling, chromatin and transcription factors
Source: Nat Commun. 2020 Jun 23;11:3171. doi: 10.1038/s41467-020-16943-w (PMC7311541; doi:10.1038/s41467-020-16943-w)
Supplement: Supplementary file 12 — Source Data [file 41467_2020_16943_MOESM12_ESM.zip › SourceData/SupFig1/SupFig1_ySP884_NaCl_0p30M_B_YFP_NuclCytoRatio.csv]

1.3973	1.8915	1.7233	1.9515	2.2625	1.6984	1.699	1.56	1.5851	1.9635	1.7082	1.6863	1.2948	1.3724	1.9989	1.5233	1.8414	1.8218	1.7315	1.6863	1.8862	1.8547	1.961	1.839	1.3558	1.563	1.5323	1.5003	1.7361	1.4636	2.0039	1.5989	1.7926	1.9254	1.5285	1.5965	1.6029	1.4534	1.7389	1.8449	1.7421	1.591	1.8718	1.5838	1.427	1.8581	1.6509	1.5536	1.7546	1.7093
1.4337	1.7547	1.7989	1.8945	2.1208	1.7459	1.6853	1.6517	1.6317	1.771	1.6973	1.7949	1.3203	1.3423	1.9906	1.4879	1.9347	1.9225	1.7634	1.7943	1.9249	1.9013	1.9595	1.8618	1.3993	1.5741	1.4717	1.4843	1.7397	1.4048	2.0148	1.605	1.7474	1.937	1.523	1.5524	1.5804	1.4786	1.7312	1.9131	1.7165	1.677	1.8688	1.5528	1.484	1.8557	1.6639	1.5159	1.7457	1.6637
1.4745	1.7991	1.976	2.1081	2.1344	1.8319	1.7533	1.602	1.7199	1.7895	1.7946	1.8674	1.3603	1.4155	2.0073	1.6855	2.0257	1.9292	1.8627	1.8021	2.0293	2.0289	2.053	1.936	1.506	1.6241	1.443	1.5108	1.8253	1.3581	2.0622	1.6045	1.8664	2.0205	1.6173	1.5714	1.5974	1.5922	1.7564	1.9473	1.8149	1.6668	1.9471	1.631	1.5912	1.8578	1.7257	1.5269	1.7726	1.6305
1.6018	2.1482	2.2916	2.5739	2.3988	2.0355	2.1066	1.6634	1.8573	1.9712	2.1034	2.1048	1.449	1.6155	2.2506	2.0131	2.1683	2.0905	2.23	1.9403	2.3817	2.3258	2.3051	2.1777	1.8187	1.742	1.5656	1.8956	2.1595	1.4704	2.2457	1.8111	2.2358	2.1314	1.7565	1.6857	1.6701	1.8521	1.9528	2.123	2.1438	1.6444	2.2259	1.9341	1.7174	2.043	1.8979	1.6468	1.9599	1.6942
1.9019	2.7199	2.7126	3.2484	2.8594	2.3142	2.595	1.9223	2.0486	2.4011	2.6453	2.5378	1.6632	1.8948	2.6321	2.4235	2.4167	2.2559	2.7283	2.2119	2.8897	2.7356	2.5972	2.5212	2.1468	2.0115	1.7657	2.4747	2.6499	1.6272	2.5798	1.9939	2.7051	2.4215	1.95	1.8304	1.7759	2.0818	2.3089	2.4048	2.64	1.6789	2.6158	2.3145	1.9439	2.1772	2.1347	1.7636	2.2908	1.8334
2.148	3.0617	3.1044	3.6014	3.2535	2.4796	3.046	2.2771	2.1003	2.6916	3.0439	2.903	1.83	2.1074	3.0376	2.6853	2.6216	2.561	3.2071	2.5549	3.431	3.1298	2.9422	2.9477	2.4129	2.2477	1.8851	3.0659	3.0584	1.8408	2.8424	2.2513	2.9818	2.743	2.0177	1.9225	1.8792	2.225	2.6569	2.6028	3.0662	1.6752	2.9122	2.6627	2.0876	2.375	2.3373	1.9229	2.5763	1.9559
2.3345	3.1394	3.2595	3.7526	3.494	2.6219	3.262	2.5227	2.175	3.0132	3.2382	3.2433	1.912	2.2076	3.2894	2.8129	2.8176	2.6884	3.4248	2.6966	3.7684	3.2755	3.2489	3.1986	2.4983	2.3423	1.9818	3.3173	3.2295	1.9574	2.8677	2.3355	3.0926	2.9826	2.0611	1.9408	1.9464	2.232	2.8493	2.5952	3.2588	1.6794	3.0287	2.7691	2.1899	2.4361	2.4431	1.992	2.7228	1.9893
2.2778	3.0488	3.3151	3.6266	3.5705	2.6931	3.2496	2.6159	2.2603	3.0235	3.2048	3.2817	1.9391	2.2551	3.4027	2.8036	2.8551	2.8123	3.5511	2.7635	3.9364	3.348	3.5011	3.4496	2.4757	2.3114	1.9862	3.4202	3.2808	2.0377	2.7333	2.3132	3.0492	3.1082	2.0179	1.8997	1.9466	2.2301	2.8983	2.5602	3.2574	1.6751	2.9888	2.7704	2.1442	2.4853	2.4832	2.0305	2.7506	1.9708
2.2928	3.0797	3.2084	3.6474	3.67	2.7739	3.1807	2.5429	2.4303	3.0125	3.1645	3.2662	1.981	2.2419	3.4167	2.755	2.9219	2.8459	3.5537	2.7708	4.0152	3.2258	3.5798	3.4936	2.4712	2.2977	2.1309	3.4715	3.3509	2.0546	2.6308	2.2655	3.0676	3.0277	2.0107	1.9004	1.9079	2.3486	3.0067	2.5817	3.1207	1.7365	3.0563	2.7437	2.1077	2.5758	2.518	2.047	2.7583	1.9289
2.2256	3.0565	3.169	3.7042	3.7465	2.7593	2.9805	2.4424	2.4653	2.8165	3.0842	2.9768	1.9886	2.1722	3.3771	2.6331	2.8316	2.7082	3.5198	2.668	3.9888	3.2273	3.576	3.5351	2.4195	2.288	2.0438	3.243	3.3751	2.0245	2.5791	2.1181	3.0429	3.1088	1.9602	1.897	1.813	2.2822	2.9686	2.7057	3.0533	1.7756	3.1225	2.7495	2.05	2.5715	2.479	2.0884	2.7596	1.9301
2.2504	3.0505	3.1223	3.6483	3.7252	2.7127	2.9571	2.3447	2.3763	2.6188	2.9675	2.5943	2.0053	2.1251	3.2673	2.6474	2.8695	2.6048	3.4669	2.5374	3.9713	3.136	3.5102	3.5602	2.3737	2.3234	2.02	3.1685	3.4021	1.9802	2.5491	2.1203	2.9565	3.0214	2.0126	1.9149	1.8148	2.2642	3.0384	2.7514	3.0216	1.7991	3.1764	2.7572	2.1439	2.5652	2.4468	2.1892	2.7821	1.9102
2.1885	3.0111	3.1329	3.6189	3.5884	2.7279	2.8534	2.3337	2.3312	2.5121	2.8776	2.3785	1.9566	2.0265	3.3314	2.4562	2.8485	2.4314	3.469	2.4853	3.9381	3.1721	3.4652	3.5327	2.3182	2.3199	1.9262	2.9659	3.3593	1.9839	2.4517	2.0919	2.977	3.0675	2.0292	1.9131	1.7867	2.1581	2.9604	2.7469	3.0254	1.7734	3.1825	2.7299	2.193	2.472	2.3618	2.2118	2.8273	1.9314
2.1535	2.8679	3.1477	3.4976	3.4073	2.72	2.8645	2.2831	2.2835	2.4627	2.9037	2.3335	1.8947	2.0032	3.3151	2.373	2.8395	2.4119	3.4504	2.5164	3.8644	3.1662	3.4749	3.4856	2.2218	2.3342	1.9889	3.1895	3.3693	2.0136	2.392	2.1346	2.932	2.9591	2.0253	1.916	1.8412	2.1831	3.0152	2.7056	3.0224	1.7467	3.1624	2.7463	2.247	2.4588	2.3101	2.2315	2.808	1.9125
2.1505	2.9085	3.1369	3.5546	3.4531	2.6716	2.8387	2.2709	2.2787	2.5346	2.8977	2.472	1.8829	1.9926	3.4158	2.3141	2.7594	2.3826	3.3432	2.497	3.8527	3.1816	3.4734	3.3562	2.2188	2.3988	1.9808	3.276	3.3137	2.0704	2.4002	2.1181	2.9446	2.9157	2.0128	1.9108	1.83	2.1634	3.0074	2.7335	3.0006	1.7119	3.2143	2.7328	2.2322	2.44	2.275	2.1604	2.8536	1.8985
2.1586	2.728	3.1022	3.5451	3.4917	2.5355	2.8737	2.3406	2.2373	2.5388	2.9434	2.6812	1.8747	2.004	3.3004	2.2918	2.7476	2.4127	3.3134	2.3957	3.7841	3.2259	3.5216	3.3787	2.1367	2.3857	1.9586	3.3915	3.3155	2.0072	2.4397	2.1484	2.8766	2.9139	2.0172	1.8951	1.8599	2.1252	3.0167	2.8103	3.0083	1.7185	3.1173	2.7121	2.2268	2.3987	2.2554	2.2236	2.8576	1.9437
2.1416	2.8234	3.224	3.5702	3.5684	2.5038	2.8702	2.3827	2.2627	2.5883	2.8891	2.7386	2.0315	2.006	3.2437	2.3742	2.743	2.462	3.2931	2.4062	3.7262	3.1718	3.3351	3.3584	2.1308	2.4135	1.8929	3.4124	3.2177	1.9892	2.4528	2.1469	2.862	3.0111	2.0947	1.8981	1.853	2.0668	3.0033	2.8115	2.9784	1.7348	3.1026	2.6367	2.2572	2.3844	2.2815	2.3534	2.8438	1.9763
2.1373	2.7191	3.2807	3.5565	3.4674	2.4723	2.8162	2.3224	2.2335	2.6256	2.9232	2.8404	2.032	1.907	3.3563	2.2104	2.722	2.3909	3.2697	2.429	3.6975	3.1615	3.1415	3.341	2.0695	2.2353	1.8647	3.1501	3.2064	1.9002	2.4572	2.1649	2.8456	3.0898	2.1013	1.8871	1.8275	2.0132	2.9476	2.7097	3.0131	1.705	2.9677	2.6062	2.2385	2.3414	2.2171	2.4862	2.7766	1.9607
2.0974	2.8319	3.3185	3.4943	3.5285	2.5376	2.7992	2.2538	2.25	2.6796	2.9027	2.8665	2.1353	1.9287	3.3802	2.227	2.707	2.3705	3.1333	2.4997	3.7123	3.0949	2.9879	3.3361	2.1108	2.2109	1.9364	3.2011	3.1098	1.9641	2.463	2.1118	2.8714	3.0454	2.081	1.8916	1.7776	2.0159	2.9459	2.6364	3.0632	1.7588	2.9593	2.6457	2.2485	2.3334	2.2547	2.4885	2.6952	1.9243
2.0976	2.7768	3.2022	3.3678	3.4792	2.4875	2.722	2.2536	2.2567	2.7715	2.8578	2.9068	1.9986	1.8367	3.4344	2.0457	2.6744	2.424	3.0593	2.4419	3.7702	3.0923	3.1259	3.3564	2.1434	2.1111	1.954	2.9783	3.1039	1.8755	2.3843	2.0773	2.8975	2.9943	2.0699	1.8479	1.7157	2.0093	2.8885	2.6503	3.0565	1.752	2.8987	2.6242	2.2373	2.2993	2.2325	2.3827	2.7312	1.9074
2.0525	2.7971	3.1734	3.3136	3.6685	2.5073	2.7131	2.204	2.3468	2.7789	2.8035	2.914	2.0251	1.8449	3.2869	2.0339	2.5983	2.3737	3.0719	2.4599	3.5584	3.089	3.1161	3.3741	2.183	2.1848	1.9471	3.1584	3.0193	1.8587	2.2517	2.0796	2.873	2.9212	2.0595	1.853	1.6894	2.0209	2.8612	2.6801	2.9894	1.848	2.8595	2.6048	2.2931	2.2619	2.2622	2.2722	2.7139	1.9291
2.0657	2.7743	3.1838	3.2129	3.5776	2.5143	2.641	2.1477	2.3927	2.8315	2.7455	2.7938	1.9421	1.7723	3.2301	1.9777	2.5284	2.365	3.1007	2.4331	3.3551	3.0678	3.2031	3.3294	2.1564	2.1613	1.8224	2.8886	2.9659	1.7658	2.127	2.0653	2.8267	2.9281	2.0155	1.8062	1.7022	1.9427	2.7914	2.6338	2.8949	1.8018	2.7631	2.4542	2.342	2.239	2.2193	2.2033	2.7488	1.9562
2.0273	2.8062	3.1362	3.1273	3.545	2.3432	2.6419	2.0454	2.3492	2.7199	2.7094	2.8642	1.9697	1.7889	3.2619	1.9542	2.5267	2.2735	3.106	2.4261	3.1845	2.9589	3.0499	3.3323	2.0438	2.2828	1.8917	2.9157	2.8795	1.7715	2.1173	2.1155	2.7521	2.9112	1.975	1.8215	1.7189	1.8864	2.7445	2.4227	2.8698	1.7265	2.6684	2.4458	2.2852	2.1812	2.1909	2.2045	2.6537	1.9622
1.8982	2.7975	3.1231	3.0207	3.2932	2.3517	2.5395	2.0269	2.4011	2.7302	2.7413	2.7908	1.9495	1.7341	3.2551	1.9274	2.531	2.3846	3.0694	2.4039	3.2423	2.8494	3.2275	3.335	1.9401	2.2826	1.9495	2.712	2.8366	1.7182	2.0982	2.0446	2.737	2.9881	1.9603	1.8062	1.8325	1.887	2.751	2.3583	2.8571	1.6402	2.6329	2.4112	2.143	2.1733	2.1754	2.258	2.5885	1.9403
1.8143	2.7894	3.0241	3.001	3.2985	2.362	2.6987	2.1188	2.3823	2.7034	2.8032	2.8323	1.9703	1.7334	3.1795	2.0474	2.4972	2.3125	3.02	2.3899	3.2429	2.8524	3.099	3.2996	1.9001	2.3094	2.2727	2.9509	2.8247	1.6879	2.0856	2.0385	2.6628	2.9038	2.0124	1.8369	1.8615	1.9051	2.7646	2.3406	2.8416	1.6698	2.6924	2.465	2.0541	2.1401	2.152	2.2747	2.594	1.8967
1.7204	2.7658	2.9242	2.9947	3.3594	2.5448	2.674	2.2049	2.3745	2.7879	2.8084	2.7365	1.9676	1.7085	2.9958	2.0905	2.4149	2.2963	2.9639	2.4406	3.251	2.9065	3.24	3.26	1.9559	2.2618	2.2441	2.9323	2.7887	1.709	2.0009	1.9275	2.6918	2.8649	2.0152	1.82	1.8112	1.9488	2.7482	2.4554	2.7658	1.6873	2.7264	2.39	2.1152	2.1104	2.1627	2.2358	2.6206	1.8952
1.6797	2.6863	2.8507	2.9735	3.3039	2.5666	2.7549	2.2552	2.2787	2.7648	2.6967	2.7151	1.8763	1.6799	2.9322	2.075	2.3753	2.1872	2.9386	2.3915	3.1807	2.9671	3.1498	3.1678	2.0029	2.2044	2.1539	3.0889	2.7525	1.6464	1.9602	1.9249	2.633	2.8546	2.0239	1.7437	1.6669	1.9013	2.612	2.4568	2.7007	1.6817	2.7531	2.4034	2.1818	2.0516	2.14	2.132	2.6663	1.9361
1.5874	2.4958	2.8978	2.8418	3.3197	2.5535	2.5574	2.2312	2.2668	2.7562	2.5284	2.6932	1.803	1.6123	2.9606	1.9347	2.3049	2.2349	2.874	2.3506	3.0999	2.8824	3.1596	3.0809	1.9941	2.2161	1.8358	3.0451	2.6819	1.6296	1.896	1.9112	2.5815	2.8392	2.0438	1.6585	1.5997	1.8648	2.5113	2.4439	2.6579	1.617	2.6684	2.4047	2.1481	2.0361	2.1183	2.0557	2.6092	1.9359
1.5119	2.4588	2.9182	2.7033	3.1798	2.4606	2.5057	2.206	2.2834	2.7162	2.4319	2.6496	1.7227	1.5881	2.9123	1.8671	2.2815	2.1523	2.8416	2.2826	2.999	2.8866	3.0674	2.9688	1.9278	2.1495	1.7356	2.9216	2.5734	1.5714	1.8794	1.9083	2.5423	2.7881	2.0281	1.6021	1.6218	1.8188	2.4595	2.3416	2.6817	1.5975	2.5837	2.3983	2.0428	2.0143	2.0679	2.0637	2.5645	1.9555
1.501	2.4248	2.7766	2.5931	3.0878	2.3183	2.3494	2.1711	2.2253	2.6389	2.3517	2.6782	1.74	1.5825	2.7381	1.831	2.2621	2.0848	2.7677	2.2539	2.9129	2.7546	2.9563	2.9417	1.8702	2.2021	1.7233	2.763	2.527	1.6085	1.8674	1.889	2.4859	2.6814	1.9832	1.629	1.6735	1.8197	2.4592	2.2244	2.6093	1.5772	2.4866	2.3716	1.9443	1.9681	2.0502	2.0505	2.5246	1.8785
1.4648	2.5278	2.5342	2.6155	2.8374	2.2284	2.2821	2.1111	2.1752	2.6161	2.3544	2.5822	1.7009	1.6099	2.6875	1.7481	2.2242	2.0123	2.7932	2.235	2.9476	2.7193	2.9967	2.9021	1.8252	2.1074	1.6155	2.5682	2.4794	1.6086	1.8427	1.9086	2.5241	2.7321	1.9191	1.6473	1.6739	1.7618	2.4078	2.086	2.5562	1.5779	2.4114	2.3237	1.9185	1.8903	2.0188	2.0888	2.4694	1.864
1.395	2.39	2.4313	2.4749	2.7059	2.1658	2.1848	1.9895	2.144	2.5894	2.3226	2.6442	1.6504	1.6009	2.699	1.7016	2.2004	2.0351	2.7159	2.2449	2.8849	2.5945	2.9472	2.8866	1.7844	2.1016	1.6041	2.6101	2.4991	1.5439	1.7868	1.9034	2.3647	2.7568	1.915	1.6628	1.6349	1.7382	2.3319	1.9685	2.4795	1.5435	2.2941	2.3673	1.9164	1.8649	1.9875	2.021	2.4294	1.8161
1.336	2.2619	2.3635	2.3401	2.6086	2.1258	2.2344	1.933	2.1536	2.589	2.3058	2.6576	1.5867	1.5968	2.7602	1.7156	2.1962	2.0734	2.7372	2.2173	2.9043	2.5842	2.9807	2.7842	1.7351	1.9863	1.6001	2.5869	2.456	1.5095	1.7354	1.9342	2.4159	2.7414	1.8727	1.6409	1.5702	1.6846	2.2717	1.8982	2.4486	1.4908	2.2504	2.351	1.9472	1.8342	1.9652	2.0326	2.3865	1.8184
1.3162	2.2026	2.2956	2.1894	2.5282	2.0085	2.1922	1.8685	2.1729	2.555	2.2163	2.7611	1.5784	1.5675	2.6331	1.8341	2.2089	2.0415	2.6538	2.1922	2.8327	2.4505	2.7907	2.69	1.7907	2.0119	1.6952	2.7498	2.4152	1.544	1.6978	1.9291	2.3723	2.5941	1.8471	1.6025	1.5355	1.7305	2.2124	1.8888	2.3538	1.397	2.2194	2.3539	1.915	1.7363	1.9518	1.9407	2.3699	1.7919
1.3102	2.2087	2.2103	2.1746	2.4416	2.0174	2.2191	1.8879	2.1583	2.5348	2.1946	2.7273	1.5832	1.5638	2.4901	1.8528	2.2056	2.0121	2.6719	2.1486	2.8708	2.4583	2.7812	2.5561	1.8413	2.0554	1.7253	2.7331	2.3147	1.6337	1.6812	1.9485	2.4195	2.4447	1.7961	1.5639	1.5252	1.7543	2.1739	1.9158	2.2968	1.3864	2.21	2.2657	1.9049	1.7203	1.9716	1.9847	2.2997	1.8077
1.3111	2.2679	2.3441	2.1982	2.4117	1.9286	2.063	1.9089	2.1051	2.4152	2.1828	2.7186	1.5622	1.581	2.4336	1.8123	2.0633	2.0281	2.6824	2.097	2.8115	2.5821	2.9377	2.3344	2.0005	2.1931	1.6971	2.9306	2.3122	1.6999	1.6776	1.9215	2.418	2.4501	1.8006	1.4885	1.4541	1.7349	2.0744	1.9632	2.2968	1.4037	2.1625	2.2647	1.8461	1.6276	1.9698	1.939	2.194	1.8044
1.2188	2.1828	2.3647	2.0721	2.409	1.8813	2.0488	1.9349	1.9741	2.4203	2.2175	2.6572	1.5235	1.5362	2.3863	1.7914	2.0897	2.0468	2.6573	2.0476	2.7512	2.6874	3.1373	2.3242	1.9349	2.2019	1.7139	2.9	2.3075	1.651	1.7001	1.8525	2.3969	2.4794	1.7709	1.5036	1.4948	1.6866	1.9829	1.8348	2.2692	1.4485	2.131	2.2242	1.8177	1.6882	1.9642	1.9762	2.106	1.8505
1.2088	1.9813	2.3115	2.0359	2.4306	1.8219	1.9748	1.8655	1.8919	2.2909	2.1924	2.6243	1.535	1.5187	2.3339	1.7786	2.0394	2.0455	2.5724	2.0169	2.6854	2.6	3.0063	2.3009	1.9208	2.1472	1.7175	2.8867	2.346	1.6347	1.7176	1.8291	2.4126	2.435	1.761	1.4931	1.4864	1.6623	1.8734	1.8445	2.1847	1.4173	2.0976	2.2302	1.7394	1.6895	2.108	1.9365	2.122	1.7837
1.1954	1.851	2.2034	2.0349	2.4814	1.8252	2.0675	1.7987	1.895	2.3318	2.1804	2.5859	1.5389	1.5199	2.2742	1.7885	2.1195	2.113	2.5119	2.1147	2.7466	2.4191	2.8688	2.4008	1.7802	2.042	1.8176	2.8246	2.3199	1.6927	1.7461	1.8329	2.4102	2.3834	1.7739	1.5276	1.5472	1.7147	1.8313	1.8239	2.088	1.3905	2.0115	2.2181	1.694	1.77	2.1415	1.9501	2.1516	1.8309
1.2569	1.7933	2.1749	2.0537	2.5002	1.8249	2.0036	1.7101	1.9079	2.0973	2.1245	2.5619	1.5458	1.535	2.2644	1.6302	2.0091	2.0269	2.4648	2.1331	2.7845	2.3112	2.7277	2.3396	1.7809	2.0063	1.7929	2.764	2.2708	1.7422	1.7396	1.7796	2.4122	2.3207	1.7364	1.4919	1.4807	1.7229	1.8073	1.9531	2.0567	1.4364	1.9392	2.1861	1.6825	1.7565	2.1388	1.8683	2.1918	1.7907
1.2304	1.8556	2.2166	1.9891	2.4964	1.7958	1.9942	1.7684	1.9204	2.1332	2.0819	2.4221	1.4866	1.5429	2.2832	1.6087	1.994	2.0948	2.4552	2.0771	2.8537	2.3027	2.8422	2.3665	1.8335	1.9773	1.8759	2.7457	2.1896	1.7739	1.7535	1.7597	2.4351	2.3835	1.6735	1.4965	1.4617	1.7169	1.823	1.9337	2.1005	1.5124	1.851	2.156	1.7013	1.7177	1.9722	1.8105	2.0954	1.7906
1.2272	1.8078	2.1195	1.8785	2.4573	1.7587	1.8879	1.776	1.8611	2.0209	1.9782	2.2474	1.4576	1.5479	2.1649	1.5554	1.9859	1.9107	2.3158	2.0187	2.7536	2.2813	2.7265	2.3322	1.8314	1.9837	1.8007	2.6138	2.0795	1.7241	1.7065	1.7182	2.3483	2.3059	1.6417	1.5165	1.4152	1.6449	1.7683	1.8793	2.0191	1.5429	1.902	2.0291	1.6885	1.6677	1.9318	1.7809	2.0543	1.7251
1.2158	1.741	2.1274	1.8706	2.4748	1.7575	1.9456	1.7438	1.8303	2.026	1.9076	2.1698	1.4392	1.5436	2.1275	1.5546	1.9842	2.0352	2.297	2.0138	2.7432	2.2599	2.6728	2.3303	1.7847	1.9427	1.7879	2.4284	2.016	1.7025	1.6776	1.7332	2.3066	2.208	1.6546	1.5074	1.3925	1.5661	1.7322	1.8308	1.9635	1.5063	1.8873	1.9517	1.6671	1.6697	1.947	1.826	1.9352	1.6893
1.2406	1.6588	2.0658	1.7995	2.51	1.7912	1.9891	1.6867	1.732	1.9141	1.8679	2.1757	1.4647	1.5001	2.0303	1.5422	1.9342	1.9903	2.1963	2.0348	2.6701	2.2206	2.5338	2.2098	1.7101	1.8987	1.721	2.506	2.0711	1.6912	1.6287	1.7069	2.2267	2.1705	1.69	1.4878	1.4403	1.5467	1.6796	1.8019	1.8705	1.4153	1.9398	1.9208	1.6238	1.6924	1.944	1.8402	1.9062	1.6883
1.2494	1.6825	2.0672	1.7099	2.5757	1.8252	2.0078	1.6967	1.7173	1.8597	1.887	2.187	1.4603	1.4043	2.068	1.5336	1.8072	2.0167	2.133	1.9964	2.6625	2.1772	2.4542	2.1716	1.716	1.8114	1.7638	2.3903	2.0597	1.6549	1.6255	1.7014	2.2197	2.148	1.68	1.4535	1.4687	1.5724	1.6932	1.8385	1.872	1.4326	1.9371	1.9606	1.637	1.7108	1.9379	1.7952	1.8158	1.6694
1.227	1.7846	2.0754	1.6142	2.6218	1.8155	1.9202	1.7771	1.7636	1.8837	1.9151	2.1694	1.4737	1.3959	2.0538	1.5834	1.8264	2.0655	2.0662	1.9981	2.6287	2.232	2.4363	2.1508	1.7552	1.8026	1.8444	2.5701	2.1148	1.6663	1.664	1.7069	2.2053	2.2633	1.7362	1.4756	1.4647	1.6731	1.7041	1.9122	1.892	1.4759	2.0669	2.0054	1.6573	1.7217	1.9123	1.7437	1.8157	1.6772
1.2179	1.8309	2.1644	1.647	2.5179	1.8492	1.8464	1.8411	1.8125	1.8599	1.9408	2.0608	1.4163	1.3908	2.0484	1.6097	1.9152	1.9914	2.0689	1.9924	2.6331	2.2823	2.5726	2.1397	1.7805	1.793	1.8392	2.4403	2.0448	1.6126	1.6977	1.7185	2.1815	2.291	1.7046	1.4706	1.3625	1.6237	1.7183	1.9355	1.8654	1.5405	2.0926	1.9723	1.6457	1.7085	1.9375	1.7287	1.7806	1.6778
1.249	1.8085	2.2005	1.6361	2.4973	1.8418	1.8302	1.8126	1.8338	1.893	1.9213	2.052	1.4203	1.4501	1.9798	1.6342	2.0373	1.952	2.0311	1.9989	2.6081	2.3225	2.5354	2.1649	1.7551	1.7935	1.8065	2.5495	2.0362	1.6451	1.7163	1.7174	2.1487	2.3135	1.6905	1.4953	1.3171	1.6194	1.698	1.9658	1.8488	1.5637	2.0943	1.8979	1.5973	1.7285	1.9186	1.7162	1.7732	1.6676
1.3181	1.7905	2.205	1.6533	2.3276	1.8948	1.8395	1.8135	1.7626	1.7988	1.8737	2.0325	1.3938	1.4267	2.0121	1.6125	2.0469	1.8267	2.0335	2.0052	2.5537	2.2883	2.5382	2.1399	1.7592	1.7043	1.8148	2.3379	1.99	1.5976	1.673	1.74	2.118	2.33	1.6093	1.4691	1.3274	1.5236	1.7149	1.9561	1.8393	1.5489	1.9533	1.8487	1.5295	1.7058	1.9222	1.751	1.7496	1.6392
1.3182	1.7906	2.1397	1.6215	2.2909	1.8022	1.8221	1.7146	1.7956	1.8281	1.8237	2.08	1.4075	1.3996	2.0917	1.5738	2.0114	1.9153	1.9845	1.9821	2.552	2.2347	2.451	2.1945	1.6964	1.6913	1.7784	2.3498	1.9836	1.6008	1.66	1.7538	2.1162	2.3378	1.6179	1.4932	1.3758	1.535	1.7279	1.938	1.8318	1.5536	1.9434	1.851	1.5113	1.6925	2.0323	1.7507	1.7516	1.6233
1.2931	1.8517	2.0641	1.6518	2.2132	1.8235	1.7864	1.7727	1.7476	1.7935	1.8915	2.117	1.3813	1.3704	2.0801	1.5592	2.0211	1.9371	1.9661	1.9821	2.558	2.258	2.4182	2.1789	1.6652	1.6753	1.791	2.2438	2.031	1.5593	1.6647	1.7539	2.1761	2.2835	1.6367	1.4555	1.4175	1.5394	1.7124	1.9109	1.8487	1.5753	1.8934	1.8778	1.5272	1.6634	2.0464	1.7822	1.7655	1.6317
1.2365	1.8554	2.0046	1.6779	2.2981	1.8149	1.7984	1.6638	1.7756	1.8128	1.916	2.1168	1.3577	1.4003	2.0205	1.5479	2.0164	1.9706	1.8926	1.9419	2.5981	2.2414	2.4152	2.1686	1.6304	1.7283	1.769	2.4007	2.0251	1.5714	1.6774	1.7088	2.1873	2.2606	1.6903	1.4775	1.3972	1.5615	1.686	1.8917	1.8061	1.5869	1.9087	1.8277	1.5546	1.6516	2.05	1.7791	1.7099	1.634
1.2426	1.8301	1.9774	1.7752	2.3299	1.8353	1.8665	1.6664	1.748	1.7812	1.8926	2.1482	1.3818	1.4087	1.944	1.5586	2.0554	1.9348	1.8999	1.941	2.58	2.2447	2.4263	2.1278	1.6598	1.7348	1.8196	2.3888	2.0488	1.5627	1.6633	1.6592	2.1739	2.2398	1.6571	1.4786	1.4474	1.5312	1.6583	1.9094	1.8258	1.6011	1.906	1.7603	1.5732	1.6433	1.8831	1.7231	1.6791	1.6248
1.1824	1.6499	2.0067	1.8636	2.2288	1.7775	1.9828	1.5912	1.7657	1.8035	1.7755	2.1364	1.4107	1.3569	1.93	1.5419	2.11	2.0046	1.9481	1.8897	2.6188	2.141	2.5692	2.1243	1.7104	1.7422	1.8161	2.2731	2.0525	1.5426	1.6158	1.6116	2.0858	2.2934	1.5265	1.5253	1.5422	1.4347	1.6516	1.8771	1.8559	1.5308	1.9793	1.664	1.5487	1.6373	1.8192	1.5987	1.6315	1.6149
[truncated: 241 more columns]
