# Supplementary material for: Single-particle imaging of stress-promoters induction reveals the interplay between MAPK signaling, chromatin and transcription factors
Source: Nat Commun. 2020 Jun 23;11:3171. doi: 10.1038/s41467-020-16943-w (PMC7311541; doi:10.1038/s41467-020-16943-w)
Supplement: Supplementary file 12 — Source Data [file 41467_2020_16943_MOESM12_ESM.zip › SourceData/SupFig1/SupFig1_ySP884_NaCl_0p20M_B_Time.csv]

-1.1442
-0.56383
0.018917
1.5882
2.1801
2.7611
3.3518
3.9186
4.5032
5.0761
5.6621
6.2379
6.8106
7.3824
7.959
8.5437
9.1163
9.6957
10.266
10.834
11.419
12.002
12.58
13.162
13.738
14.304
14.885
15.459
16.039
16.607
17.183
17.777
18.365
18.943
19.517
20.083
20.652
21.226
21.818
22.396
22.972
23.533
24.104
24.687
25.267
25.83
26.399
26.968
27.546
28.119
28.703
29.275
29.856
