# Supplementary material for: Single-particle imaging of stress-promoters induction reveals the interplay between MAPK signaling, chromatin and transcription factors
Source: Nat Commun. 2020 Jun 23;11:3171. doi: 10.1038/s41467-020-16943-w (PMC7311541; doi:10.1038/s41467-020-16943-w)
Supplement: Supplementary file 12 — Source Data [file 41467_2020_16943_MOESM12_ESM.zip › SourceData/SupFig1/SupFig1_ySP884_NaCl_0p30M_B_RFP_Area.csv]

691	918	611	677	817	772	929	341	705	707	999	750	639	470	735	779	826	642	778	849	779	521	469	766	539	536	434	686	653	702	924	558	722	708	590	656	743	320	834	564	617	516	662	800	640	961	934	759	591	744
690	879.33	591.67	681	685.67	747.67	939	359.67	705.33	735	989	754	633.33	458	743	794.67	816	644.67	776.33	861.67	780.67	530.33	472.67	790	544.33	537.67	448	655.33	704.33	685.67	926	574.67	710.67	720.33	584	648.33	713.33	326.67	843	571.67	622.33	509.33	659.67	785.33	644.33	947	938.67	742.67	601.33	753.33
658.67	795.33	530.33	636.33	621.33	678	888	333	661	676.33	910	684.33	590.67	421.33	667.33	799	744.67	585.67	709.33	801.67	716.33	497.33	450	716	504.67	502	418.33	590.33	658.33	620.67	867	537.67	633.67	660.33	562	619	640	308.67	784.33	534.33	577.67	473.67	604.67	726.67	605.33	851.67	852.67	692	526.33	676.67
598.67	709	476.67	603	553	626.67	852	300	617.67	616.33	809.33	609.67	540.33	389	598.67	804.67	677	541.33	645	727.67	658	467.33	415	628.67	464	432.67	376	566	587.67	561.67	801.67	507.67	569	580.67	539.33	594.33	586	284.67	724.33	497	540.33	435.67	558.67	683.67	571.33	780	774	671	451.33	593
535.33	683	430.67	551	611.67	566.33	783	264.33	568	547.33	743.67	545.33	496.67	365.67	532	860.67	607.33	468	589	662.33	593.67	423.67	367.33	517.33	416	416.33	349	607.33	504	516.67	750.33	455.67	479.33	495.67	546.33	561.33	518.33	263	659	448.67	481.67	414	501	624.67	531.33	695.67	679.67	601.67	380	524.67
512	697.67	434.33	564	611.67	565	783.67	266.67	571.33	551.67	752.33	560	503.67	373	543.33	923.67	606.67	485.33	593.67	669.33	602	425.67	351.67	521.33	408	428.33	353.67	668.67	499	523.67	756	466.33	482	499.67	546.33	559.67	517	259.33	658.33	447.67	493	417	513.67	633.33	542.67	714	687	606	385.33	534.33
510.33	711.67	443.33	569	620	574.67	789	272.33	579.33	562.67	794	579.67	512.33	377	551	971.33	616.33	488	597.33	683.33	601.33	435.33	352.33	503.33	409.67	431.33	364.33	678.33	504.33	530.33	772	464	488.67	500.33	556.67	564	524.67	263.33	661	449.33	497.33	417.67	518.33	627.33	543.67	725	699.33	615.33	389.67	552.67
512.33	705	445.33	568.67	635.33	585.33	816.67	277.33	588	562	799	589.33	522.33	376.33	562.33	968.33	621.67	513.33	599.33	702.67	608.67	442.67	365	537.33	412	428.33	364.33	681.33	510.67	529.67	770.33	466.67	488.67	528.33	548.67	570	536	264	661	463.33	503	415.67	524.33	629.33	550.67	740	734.33	614.67	392	554
510.33	697.67	445.67	566.33	640.67	589.33	829	284.33	592	567.67	801.33	591.67	514.33	371.67	566.33	960.67	626	501	602	703	619.67	440.33	370.33	533.33	425	412.33	372.33	684.33	519.33	525.33	777.33	459.33	492.33	529	559.33	567.67	542.67	270.33	664.67	465.67	492.33	417	520	626	549	747	741.67	613	396.33	548.67
519.67	704.33	447.67	583.33	647.33	590.33	816.67	289	597	572.33	805	602	512	371.33	571	881.67	640.67	496.33	609	706.67	633.67	438.67	386.67	560.67	441	424.33	374.67	628.67	527.67	523	768	465.33	509.67	555.67	557.33	568	545.67	264.67	671.67	479.67	492.33	420	526	634.67	557.67	760.67	750.33	611	400.33	555.67
525	700	451.67	577.67	641.33	583	808.67	290.67	593	579.33	798.33	599	507.67	375.67	554.67	858	644	498	608.67	691.33	635.67	431.33	383.33	544.67	443.67	427.67	378.33	632	529	530	773.67	459.67	517	542.67	559.33	571	537.33	266.67	668.67	468.67	492	427.67	532.67	642	561.67	754.67	730	616.67	397.33	551
523.67	722.67	459.33	579.67	641.33	604.33	807.33	296.67	600.33	592.33	767	613.67	506.33	375	586.33	780.67	664	508.33	623	705.67	636.33	442.33	390.33	562.67	450	444	376	582	539	535.67	768.67	460.67	545	540.67	561	580.67	544.67	261	678.33	475	499	431	544.67	651.67	563.33	757.33	727	623.33	396.67	584
528.33	668.33	463.67	570.33	642.33	602.67	791.67	295.33	604	593.33	763.67	600.33	509	375	586.33	782.33	661	523.33	621.33	714.67	636	441.33	386.67	561.33	438.67	440.33	380.33	639.33	541	545.67	776.67	454.33	536.67	529.33	561	583	545.33	262.67	687.67	465.33	501.33	437.67	545.67	661.33	557.33	756.67	717.67	625.67	392.33	581
552	682.33	458	581	649.67	608.67	793	296	609.67	600.67	740	604.67	515.33	371.67	590	819	662	517.67	618.67	717	645.67	447.67	391	555	445.67	454.33	384.33	645.67	549	546.33	786.67	457.33	535.67	531.67	561.33	575.33	554	265.33	690.67	466.33	510.67	438.67	547.33	671.33	555.33	752	710.67	622.33	416	584.67
567.33	619	464.33	584	653.33	590.33	792.33	297	609	600.67	779.67	590	524.67	376.33	560.67	821.67	665.33	524.33	615	710.67	640	454.33	391	555.67	441	466.67	386.33	708	539.67	546	807.33	458	535.67	535.33	560	577.33	542.33	270.33	697.67	466.33	510.67	439.67	545.33	673	553.33	750.67	718	625.33	438.67	581
587.33	682.33	464.33	590.67	654.67	599.33	817.33	301.33	610.33	603	786.33	586	528.67	379	558.67	915	658.67	529.67	629.33	706.67	646.67	454.33	389.67	562	447	490.67	389.33	716.33	539	542.67	815	457.67	543.33	552	567	582.33	555.67	268.67	695	474	518.33	437.67	547.67	673.67	559	751	730.33	620.67	444.33	580.33
615	697	480.67	591.67	665	610.33	830.33	311.67	617.67	607.67	831.33	586	530	381	598.33	826.33	676.67	545	649.67	726.33	655	461.67	403.33	592.33	450.67	463	385	638.33	555.33	543.33	813	474	563.67	575	549.67	592.67	561.33	263.33	716.67	490.67	525.33	437.33	555.33	676.33	564	773.33	766.67	641.67	447	594.67
655.33	757.67	480	595.67	673.33	622.33	838.33	314.67	624	611	841.33	582.67	542.33	381	607.33	831.67	677	540.67	651.67	721	665	458.33	403.33	576	454.33	452.33	392.67	641.67	565.67	550.33	802.67	482	547	580.67	558.33	596.33	563.33	260	716.33	496.67	532.33	446	558	672	570.67	779.33	794.33	633.33	427	589.33
691.67	756.67	482.33	609	686	630	839.33	324.67	627.67	627	848	575	538	381.67	644.67	742.33	698	548.67	658.67	732	688.33	466	408.67	585.33	467.33	435	390.33	592.67	584.67	545.67	797.33	486.33	557	579.67	574	610.67	558.67	266.67	722.67	514.67	544	443.67	572.67	673.67	573.67	801	798.67	646	446.67	611.67
700.67	748	478.67	619	708.33	623	841.33	324	631	629.33	849	565.67	539.33	385.67	624.33	748	696.33	539	647	728.67	683.67	468.33	396.67	588	459.67	455.67	397	673	569	549.33	797.33	477.33	552.33	563	603.67	610.67	560	269.33	715.33	505	538	449.67	571.67	681.33	573.33	783.67	775	633	424	622.33
712.67	711.67	485.33	629.33	713.33	635.67	845	327.67	634.33	666.67	828.33	566	527.67	386.33	645.33	745.67	704	548	655.33	747.33	685.67	471	413.67	611	469	457.67	396	589.33	578.67	552	805.33	484.33	576.67	581.33	585	610	571	273.67	717.67	520.67	550	442.67	577.67	685.33	583.33	784.67	779.33	645.67	445	638
712.67	718.33	482.33	626.33	707	564.33	846.67	336.67	637.67	661.33	828	578.33	539.33	389.67	633.67	746	704.67	548.33	648	740.67	676	470.33	411.33	600.67	464	501.67	401	604	567.67	562.67	828	490.67	568.33	592.33	578	606.33	574.33	271.33	714.67	505.67	552	448.33	576.33	683.33	584.67	766.67	788.33	652	425.33	626.33
646	738.33	497.33	610.33	674.67	578.33	853	345.67	637	670.33	833	587.33	537.33	390.33	659.33	750.67	722.67	555	661	748.67	681.33	473	436	604.67	474	521.33	405.67	531	589.67	566.33	835	504	569.33	621.67	583.33	618	582	274.67	724.67	524.33	566.33	447.67	583.33	679.67	590.67	793	818	664.33	423	627
575.33	771.33	497	598.33	696.67	570.67	875.33	342.33	631	638.67	854.67	579	570	396.67	624.67	848.67	707.67	548.67	655	739	684	467.67	418	582.33	465	535	479	615.67	580.67	563.67	840	498	539.67	596.67	601.33	622.67	572.67	287	725.67	512	559.33	461.67	576	687	586	801	804.33	659	431.67	607
508	777.33	518.33	593.33	722	641.33	877.67	337.33	631.67	650.33	866	578.67	581	396.33	622	859.33	708.67	544	655	745	687.33	472.33	436.33	597.67	469	518	485.33	624	598.33	570.33	833.33	492	542.67	586.67	601.33	620.33	575	293.67	740.67	520.33	556	463	575.33	691.33	596.33	811	818	657	440.67	614
502	783.33	516	608.33	652.67	650	898.67	337.33	635.67	659	869	577	594	394.67	620.33	860.67	706.67	557	659	746	702.67	477.33	428	586.67	474.33	509	491.33	705.67	597	569.67	839.33	492	544	587.33	584.67	615.67	559.67	296.33	751	515.33	564	465.33	559	696.33	600.67	802.67	820.33	661.33	472.67	632
498	745.67	531	618	644.33	660.67	889.33	341.33	640.33	668	875.67	584	569	393.67	658.67	775.67	724.67	560	671	754	714.33	486.67	439.67	603.33	488.33	506	423.67	708.67	614	582	849	492.67	551.67	608	591	618.33	570.67	294.33	757.33	533.67	580.67	465	557.67	702.33	612	808.33	838.67	667.33	477.67	662.67
492.33	763.67	543.33	626.33	642.33	674	904.33	347	649.33	673.67	875.33	585	560.33	393.33	681.67	765	745	573.67	689.33	764.33	727.33	502.33	428	607.33	492.33	488.67	418.67	708	616	576	849.33	517	571.67	622.67	629	628.33	579.33	296.67	770	557.67	600.33	467	569	710.33	618.33	835.67	824.67	671.33	506.67	688.67
496.67	765.67	552.33	638.67	745	669	892	351.67	649	672.33	830.67	587	561.33	395	676.67	767.67	749	572.33	690.67	765.67	719	506.67	422	620.67	488.33	505.67	426	671.67	620.67	587.33	854.33	513.67	577	624	649.67	629.67	594.67	304	773.67	555.67	592.67	472.33	588.67	714	623.33	838	812.67	665.33	511.67	686.33
499.67	839.67	558.67	646.33	713	676	918.33	362.67	655.67	689.67	835.67	593.67	565.67	393.33	688.67	766	767	597.67	703	774.67	727.67	521	438.33	631.33	486.67	517.67	429.33	607	627.33	584.33	853	530	607.33	637.33	641.33	639	607.33	297.67	783	540	600	468.67	610	710	622.67	855	822.67	675.67	503.33	681.33
506	816.67	562.33	657.67	706	677	923	366.33	637.33	696	833.67	599	571.67	396	687.33	765.33	771.67	613	700	781	722.33	519	447	636.67	482.67	558.67	432.33	570.33	635.33	590.67	857	524	597.67	649	622	641.67	608.33	296.33	790	526	598	474	611.67	717.67	631	851.67	826.33	683.33	504.33	680
505	795	562.67	657.67	699	687	951.33	370	638.33	702.33	852	603.67	570.67	390.67	706	764.33	784	619	705.33	788.67	738.67	520	455.67	635.67	487	526.33	428.33	576.33	637.67	590	863.33	532.67	606	648.67	626.67	645	609	290.33	804	539	605.67	469	620.33	737.67	634	867	847	689	511.67	685.33
505.33	785.67	552.33	654.33	715	676.67	930.33	358	635	697	814.67	602	584.33	399.33	683.67	861.33	768.33	601	684.67	783.33	730.67	512	437.33	634.33	483.33	521.33	431.33	656.33	631.67	603.33	871.67	525.33	589.33	639	640	641.67	609.67	297.33	810.33	542	589	473	617.33	755	631	784.67	835.67	646.67	521.33	686.33
503	820.67	544	633.67	714.67	670.33	956.33	352.33	650	688	828	606.33	589.33	403.67	679.33	879	769	589.33	682.67	786.33	739.33	509.67	438.67	630.67	489.67	520	437	698.33	627.67	608.33	880.67	527.33	593	638.33	615.33	640.33	613	304.67	814	534.67	588.33	473	615	756	625	781.33	862.33	648.33	521	685
496.33	847.67	562	597.33	725	596.67	886.33	359.33	606	629.67	829.33	614.33	584.33	413.67	679.33	890.33	708.67	573	664.67	751.67	696	528.67	441	577.67	482.33	609.33	437.67	731	632.67	609.67	867	527.67	613.67	633.33	622	618	512.33	306.67	822	546	600	476.67	614.33	738	638.33	713	870	650	521	684.67
503.67	856.67	538	552.33	728	590.67	868	376.33	606	617	816.67	620.33	576	409	695	900.67	720.33	588	673	757.67	704	543.33	452	590.67	493.33	625.67	434.33	722	644.33	604	872	533.33	638.33	645.33	638.33	622.33	561.33	290	831	496	623.33	478.33	624	732.67	662	793.33	860.67	671.67	523	705.33
500.67	776.67	533.33	521.33	730.33	598	844	383	607.33	623.33	810.67	625.33	582.67	411.33	701.33	891.67	724	584.33	666.67	760.67	695.33	544.67	448.67	596.67	493.67	624	435.33	728.67	645.67	606.33	877.33	530	641	636.33	663.33	626	557.67	288.33	835.33	500.67	614.33	482.67	627.33	728.33	661.33	799.33	969.67	658.67	531.33	687
505.67	739.33	525.67	621.67	700	676.67	922	380.67	614.33	695.67	804	626.33	598.33	414.33	708.33	887.33	790.33	606.67	690.33	810.67	744.33	534	449	659.33	497.67	552.33	435.33	743	650.33	609.33	896	535	644.33	655	664.67	650.67	678.67	290.67	826.67	509	615	482.33	632.67	731	652.33	874.67	972	648.33	527.67	690.67
499.67	743	558	634	703.33	703.67	956	381.67	627.67	711.33	868.33	626	604	420.67	717.67	790.33	805.67	605	700.33	822.33	758	522.67	443	659	494.33	532.67	446.33	750.67	652.33	621.67	905.67	538	642	650.33	662.33	649.33	630.33	310.67	834	569.33	614	484.33	634.67	736	642.67	878.33	973	649.33	531	683.67
506	789	572.33	631.33	685.67	717.67	963	383	639	725.33	877	633	599.67	419.67	734	789.33	813.67	625	725.67	822	770	524.33	453	664.33	497	526	452	747.67	651	622	903.33	549	658	659	671	650.33	637	306.67	846.67	579.33	640.33	486.67	636	737.33	653	873.33	883	647.67	517.67	706.33
512	776.33	564	555.67	680.33	708.67	941.67	384	684.33	715	883	630.67	600.33	422	729.67	792	823.33	613.67	722.67	822.33	759.33	521.67	459.67	660.33	508	533.67	462.33	746.33	648	632.67	905	540.67	645	665.33	668.67	651.33	633	303.67	851.33	561	625.67	496	640.67	729.33	651.33	872.33	883	645.33	518	725
543.67	721.67	565.33	634	697.33	710	966	390	687.67	729	884.67	636.33	602	423	742.67	776	824	629.33	736	830.67	757.33	531	465	654.33	510	538.67	461	708.67	660	625.67	895.67	541	645.33	645	646	656.33	645.33	299	863	563	630	494.33	643	726	648.67	886.67	892.33	639	522.33	745
541.67	701.67	563	672	696	699	989	389.33	685	725	892	633.33	613.33	425.67	726.67	780.33	821	621.33	720.33	827.33	743.67	526.67	460.33	646	495	519.33	463.67	751.33	669	633	897.33	529.67	658	651.33	644.67	648	648	301.67	851.67	564.33	619.33	494	648.67	738.33	647	890.33	880	646.33	529.33	754.67
566.33	746	577.67	689.67	635	713.33	1013.7	389	697.67	731.33	939.33	640.67	612.67	423	742	786.33	753.33	637	726.33	831.33	749.67	527.67	460	634.33	488.67	494.67	462.33	710.33	673	626.67	900.33	536	668.67	642.67	654	656.33	652	307	855	583	644	496.33	650.67	787.33	654.67	895	888	635.67	542	750.67
537	808.33	579	623.67	545.33	704.33	991	377.67	699.67	730.33	940.33	651.33	614.67	419.67	741.67	793.67	763	634.33	723.67	833	745.67	530	452.67	635.33	478.67	493.67	462.33	752	664.33	633.33	906	536.67	653	666	685.67	654	648.67	313.33	845.33	583	644.33	495.67	653.33	791	658	881.33	884	624	540.67	751.33
543.33	828.33	589	604.33	559	701.67	974	380.33	706	741.33	940	652.67	605	417.67	744.33	804	771	635.67	742	836.33	755.67	547.33	455.67	653.33	485.33	492.33	456.33	713.67	660.33	631	912	546.33	652.33	669.33	685.67	659	648	311.67	855.67	575.33	647.67	495	656.67	791	656.67	898.33	888.67	622.67	544	752.67
533	848.33	589	580.33	644.67	691	965.33	372	702.67	744.67	936	656.67	604.33	422.33	715.33	801	833.67	646	740	836	748	550	446.67	678	487.67	522	452.33	753	656.67	637.33	916.33	548.33	655.33	666	691.67	657.67	643.33	310.67	858	552.33	635.33	492.33	659.33	761	653.67	905	884	610.33	539.67	745.67
549.33	831.33	608.33	621.67	737.67	707.67	969	375	704.67	749.67	905.67	653.33	598.67	423.67	717.33	804.33	833.33	656.33	738.67	841.67	754.33	554	458.33	697.33	495	502	451.67	711.67	658.33	635	909.67	553.67	682	678.33	674.67	663	648.67	303.67	869.33	554	644.33	499.33	662	765.33	652.67	922.67	910	638	548	733.67
544	851.67	605	617.67	748	717.33	958.33	376.67	711.67	739.67	914	654.67	599.33	425	735.67	798.67	836.67	671	738.33	850.67	761.67	550	460.67	694.33	498	503	452.33	715.33	661.33	635	904	558.33	698	684.67	648	671.33	663.67	306.33	876	573	658	503	670.33	770.33	656.33	916	1013	637.33	552.33	735.67
555	851.67	595.33	625.67	711.67	724.67	942.33	380.67	714.33	734.67	924.33	655	608	423.67	740	793.33	845	659	734.67	850.67	760	550.67	462	697	493	481.33	454.33	643.33	671	633	910.67	554	709.33	684.33	646	662	662.67	307.67	876.67	580	658	507	669	776.33	659.33	902	1012.7	659.67	556.67	750.33
533.33	852.33	585.33	648	738	712	934.33	383	708.67	719.33	961.33	655.67	611.33	425.67	730.33	801.33	834.33	656	736.67	837	762.33	552	455.33	691.33	490.67	517	460.33	683.33	676.67	638	912	545	706	673.67	665.33	659	656	311.33	880.33	577	647.33	510.33	667.67	779.33	661	885.67	1026	667	550	759.67
529.33	817.33	582.33	725	762.67	711.33	953.33	389	704.33	720.33	948.67	665.33	613.33	427.67	728.67	802.33	831.67	643.67	740	840	756.67	551	453.67	699.33	496	523	461	681	687.33	638	916.67	544	691	661.67	664.67	655.67	654	316.33	874.67	575.33	645.33	504	667	775.33	657	878.67	940	631.67	546.33	761.67
498	733	587	787	818	715	980	411	710	734	930	683	607	429	767	795	843	643	759	853	759	546	466	717	511	500	450	680	693	629	911	560	681	667	605	666	681	324	873	608	667	481	680	770	652	887	968	565	541	754
[truncated: 241 more columns]
