# Supplementary material for: Single-particle imaging of stress-promoters induction reveals the interplay between MAPK signaling, chromatin and transcription factors
Source: Nat Commun. 2020 Jun 23;11:3171. doi: 10.1038/s41467-020-16943-w (PMC7311541; doi:10.1038/s41467-020-16943-w)
Supplement: Supplementary file 12 — Source Data [file 41467_2020_16943_MOESM12_ESM.zip › SourceData/SupFig6/SupFig6_ySP927_NaCl_0p20M_A_GFP_ConnectedHiPix.csv]

0	0	0	0	0	0	0	0	0	0	0	0	0	0	0	0	0	0	0	0	0	0	0	0	0	0	0	0	0	0	0	0	0	0	0	0	0	0	0	0	0	0	0	0	0	0	0	0	0	0
0	0	0	0	0	0	0	0	0	0	0	0	0	0	0	0	0	0	0	0	0	0	0	0	0	0	0	0	0	0	0	0	0	0	0	0	0	0	0	0	0	0	0	0	0	0	0	0	0	0
0	0	0	0	0	0	0	0	0	0	0	0	0	0	0	0	0	0	0	0	0	0	0	0	0	0	0	0	0	0	0	0	0	0	0	0	0	0	0	0	0	0	0	0	0	0	0	0	0	0
0	0	0	0	0	0	0	0	0	0	0	0	0	0	0	0	0	0	0	0	0	0	0	0	0	0	0	0	0	0	0	0	0	0	0	0	0	0	0	0	0	0	0	0	0	0	0	0	0	0
0	0	0	0	0	0	0	0	0	0	0	0	0	0	0	0	0	0	0	0	0	0	0	0	0	0	0	0	0	0	0	0	0	0	0	0	0	0	0	0	0	0	0	0	0	0	0	0	0	0
0	0	0	0	0	0	0	0	0	0	0	0	0	0	0	0	0	0	0	0	0	0	0	0	0	0	0	0	0	0	0	0	0	0	0	0	0	0	0	0	0	0	0	0	0	0	0	0	0	0
0	0	0	0	0	0	0	0	0	0	0	0	0	0	0	0	0	0	0	0	0	0	0	0	0	0	0	0	0	0	0	0	0	0	0	0	0	0	0	0	0	0	0	0	0	0	0	0	0	0
0	0	0	0	0	0	0	0	0	0	0	0	0	0	0	0	0	0	0	0	0	0	0	0	0	0	0	0	0	0	0	0	0	0	0	0	0	0	0	0	0	0	0	0	0	0	0	0	0	0
0	0	0	0	0	0	0	0	0	0	0	0	0	0	0	0	0	0	0	0	0	0	0	0	0	0	0	0	0	0	0	0	0	0	0	0	0	0	0	0	0	0	0	0	0	0	0	0	0	0
0	0	0	0	0	0	0	0	0	0	0	0	0	0	0	0	0	0	0	0	0	0	0	0	0	0	0	0	0	0	0	0	0	0	0	0	0	0	0	0	0	0	0	0	0	0	0	0	0	0
0	0	0	0	0	0	0	0	0	0	0	0	0	0	0	0	0	0	0	0	0	0	0	0	0	0	0	0	0	0	0	0	0	0	0	0	0	0	0	0	0	0	0	0	0	0	0	0	0	0
0	0	0	0	0	0	0	0	0	0	0	0	0	0	0	0	0	0	0	0	0	0	0	0	0	0	0	0	0	0	0	0	0	0	0	0	0	0	0	0	0	0	0	0	0	0	0	0	0	0
0	0	0	0	0	0	0	0	0	0	0	0	0	0	0	0	0	0	0	0	0	0	0	0	0	0	0	0	0	0	0	0	0	0	0	0	0	0	0	0	0	0	0	0	0	0	0	0	0	0
0	0	0	0	0	0	0	0	0	0	0	0	0	0	0	0	0	0	0	0	0	0	0	0	0	0	0	0	0	0	0	0	0	0	0	0	0	0	0	0	0	0	0	0	0	0	0	0	0	0
0	0	0	0	0	0	0	0	0	0	0	0	0	0	0	0	0	0	0	0	0	0	0	0	0	0	0	0	0	0	0	0	116.2	0	0	0	0	0	0	0	0	0	0	0	0	0	0	0	0	0
0	0	0	0	0	0	0	0	0	0	0	0	0	0	0	0	0	0	0	0	0	0	0	0	0	0	0	0	0	0	0	0	141.77	0	0	0	0	0	0	0	0	0	0	0	0	0	0	0	0	0
0	0	0	0	0	0	0	0	0	0	0	0	0	0	0	0	0	0	0	0	0	0	0	116.87	0	0	0	0	0	0	0	0	178.19	0	0	0	0	0	0	0	0	120.6	0	0	0	0	0	0	0	0
0	175.36	0	123	0	0	0	0	0	122.4	0	0	0	0	0	0	0	0	0	0	0	0	0	134.08	0	0	0	0	0	0	0	0	177.42	169.25	0	0	0	0	0	0	0	140.08	0	0	0	0	0	0	0	0
0	198.2	0	127.4	0	0	0	0	0	143.47	0	0	0	0	0	0	0	0	0	0	0	0	0	158.85	0	174.14	0	0	0	0	0	0	217.18	179	0	0	0	0	0	0	0	166.14	0	0	0	128.6	0	0	0	0
0	218.6	0	142.83	0	0	0	0	0	167.92	0	0	0	0	0	0	0	0	0	0	0	0	0	172.69	0	177.38	0	0	0	0	152.2	0	222.82	217.65	0	0	0	0	0	0	0	167.88	0	0	0	152	0	0	0	0
0	0	0	169.88	0	0	0	0	0	183.78	0	0	0	0	0	0	0	0	0	0	0	0	0	154.86	0	187.13	0	0	0	0	163.17	0	235.13	223.88	0	0	0	0	0	0	0	224.47	0	0	0	149.36	0	0	0	0
0	0	0	222.35	0	0	0	0	0	190.24	0	0	0	0	0	0	0	0	0	0	0	0	0	142.18	0	182.07	0	0	0	0	190.61	0	221.47	303.25	0	0	0	0	0	0	0	231.62	0	0	0	168.7	0	0	0	0
0	0	0	213.05	0	0	0	0	0	226.56	0	0	0	0	0	0	0	0	0	132.75	0	0	0	154.6	0	189	0	0	0	0	202.18	0	216.1	292.63	0	0	0	0	0	0	0	270.72	0	0	0	175.37	0	0	0	0
0	0	0	237.88	0	0	0	0	0	245.59	0	0	0	0	0	0	0	0	0	143.55	0	0	0	154.81	0	215.37	170.75	0	0	0	237.67	0	252.18	304	0	0	0	0	0	189.37	0	294.44	0	0	0	192.47	0	0	0	0
0	0	0	243.81	0	0	0	0	0	252.38	0	0	0	0	0	129.25	0	0	0	161.8	0	0	0	159.87	0	219.58	176.53	0	0	0	220.94	0	219.05	280.94	0	0	0	0	0	149.33	0	295.53	0	142.36	0	142.08	0	119.3	0	0
0	0	0	225.06	0	0	0	0	0	244.35	0	0	132.8	0	0	127.33	0	0	0	212	0	0	0	0	0	254.21	204.11	0	183.64	0	246.35	0	212.47	256.66	0	0	0	0	0	200.18	0	216.19	0	152.91	0	175.6	0	146.69	0	0
0	0	0	198.75	0	0	0	0	0	283.42	0	0	134.86	0	0	148.6	0	0	0	191.88	0	0	0	0	0	241.19	240.44	0	214.94	0	217	0	234.13	268.67	0	0	0	0	0	202.58	0	237.22	0	155.69	0	170.12	0	154.29	0	0
0	0	0	178.1	0	0	0	0	0	261.7	0	0	133.58	0	0	0	0	0	0	234.11	0	0	0	0	0	242.31	248	0	249.73	0	175.11	0	198.73	261.94	0	0	0	0	0	0	0	239.71	0	167.75	0	178.5	0	178	0	0
0	137.58	0	174	0	0	0	0	0	274.88	0	0	143.56	0	0	150.77	0	0	0	240.17	0	0	0	0	0	264.68	269.89	0	266.44	0	175.6	0	227.62	230.24	0	0	0	0	0	0	0	232	0	193.72	0	155.13	0	224.81	0	0
0	160.8	0	160.38	0	0	0	0	0	275.73	0	0	174.11	0	0	142.58	0	0	0	241.24	0	0	144.12	0	0	294.72	291.12	0	286.18	0	176.79	0	196.24	187.25	0	0	0	119.38	0	0	0	260.12	0	175.58	0	165.93	0	230.41	0	0
0	138.5	0	118.13	0	0	0	0	0	245.95	0	0	178.67	0	0	167.4	0	0	0	233.88	0	0	146.56	106.6	0	271.35	281.67	0	301.32	0	187.8	0	174.31	182.44	0	0	0	159.09	0	0	0	276.22	0	160.89	0	150.17	0	253.28	0	0
0	136.67	0	0	0	0	0	0	0	248.15	0	0	206.2	0	0	152.07	0	0	0	243.59	0	0	158.06	111.2	0	249.42	287.35	0	284.65	0	202.88	0	153.8	190.93	0	0	122.2	181.41	0	0	0	264.42	0	193.12	0	154.07	0	255.24	0	0
0	166	0	0	0	0	0	0	0	247.39	0	0	185.4	0	0	155.13	0	0	0	243	0	0	141.73	103.8	0	249.38	286.5	0	309.89	0	190.81	0	152.67	179.61	0	0	154.9	163.79	0	0	0	238	0	236.82	0	170.94	0	237.69	0	0
0	189	0	0	0	0	0	0	0	223.63	0	0	199.6	0	0	145.25	0	0	0	212	0	0	163.31	113.29	0	232.5	264.37	0	294.39	0	191.76	0	152.5	138.31	0	110.6	142	153.44	0	0	0	236.44	0	239.18	0	168.43	0	245.65	0	0
0	178.47	0	0	0	0	0	0	0	231.16	0	0	222.47	0	0	151.11	0	0	0	228.83	0	0	138.12	0	0	234.56	248.69	0	261.6	0	158.21	0	152.5	124.13	0	137.27	144.36	132	0	0	0	225.07	0	187.65	0	150.18	0	222.2	0	0
0	215.33	0	0	0	0	0	0	0	204.11	0	0	240.33	0	157	165.94	0	0	0	238.45	0	0	153	124.08	0	210.79	251.29	0	228.84	0	181	0	169.93	122.17	0	129	0	123.6	0	0	0	241.5	0	199.36	0	144.88	0	197.47	0	0
0	192.8	99	0	0	0	0	0	0	187.64	0	0	229.56	0	170.88	150.67	0	0	0	227.55	0	0	0	150.75	0	195	276.53	0	234.94	126.83	162.87	0	139.69	119	0	158.58	201.64	0	123.3	0	0	241.18	0	205.12	0	129.43	0	138.62	0	0
0	193.06	124.6	0	0	0	0	0	0	171.08	0	0	208.68	0	174.64	159.88	0	0	0	251.24	0	0	118.44	177.2	0	169.58	281.76	98.556	185.31	136.12	145.69	0	176.79	0	146.57	185.95	206.95	0	134.87	0	0	222.31	0	215.5	0	135.8	0	122.25	0	0
0	201.31	150.07	0	0	0	0	0	0	183.29	0	0	223.67	0	187.64	159	0	0	0	246.88	0	0	104.4	202.8	0	169	275.35	113	156.76	149.06	0	0	174.35	0	179.72	192.25	227.82	0	160.28	0	0	265.5	0	236.3	0	153.44	0	109.37	0	0
0	234.19	166.18	0	0	0	0	0	0	184.64	0	0	194.4	0	207.5	170.77	0	0	0	237.59	0	0	0	179.06	0	182.65	278.1	0	159.28	160.31	0	0	180.35	0	177.81	189.6	197.09	0	169.32	0	0	209.11	0	243.05	0	160.29	0	0	0	0
0	234.59	224.53	0	0	0	0	0	0	194.07	0	0	185.17	0	192.65	201.86	0	0	0	225.05	0	0	0	189.38	0	215.37	253.72	0	155	142.06	0	0	203	0	180.83	193.31	197.31	0	187.64	0	0	200	0	229.56	0	134.67	0	0	0	0
0	226.72	233.2	0	0	0	0	0	0	182.5	0	0	207.81	0	216.67	157.67	0	0	0	229.13	0	0	0	182.31	0	223.21	285.47	0	138.5	162.24	0	0	250.2	0	151	142.67	159	0	230.94	0	0	187.53	0	257.71	0	127.56	0	0	0	0
0	190.58	226.87	0	0	0	0	0	0	181.47	0	0	193.88	0	253.93	141.36	101.37	0	0	207.38	0	0	0	180.75	0	204.24	230.06	91.818	117	185.41	0	0	226.39	0	160.44	144.4	175.35	0	201.94	0	0	212.36	0	215.31	0	125.12	0	91.6	0	0
0	195.86	184.06	0	0	0	0	0	0	193.32	0	0	205.2	0	216.17	112.8	112.09	0	0	184.5	0	0	0	188.5	0	248.64	244.94	120	130.87	180	0	0	192.94	0	145.5	115.86	149.05	99.4	220.06	0	0	185	0	248.79	0	151.06	0	111.6	0	0
0	177.08	211.82	0	0	0	0	0	0	181.4	0	0	181.12	0	244.63	0	126	0	0	200.2	0	0	0	192.39	0	232.78	225.33	60.6	167.62	185.63	128.3	0	215.07	0	130.47	144.62	146.47	106.12	253.89	0	0	149.53	0	208.1	0	171.42	0	108.27	0	0
0	183.76	197.19	0	0	0	0	0	0	205	0	0	182.89	0	241.75	0	137.87	0	0	219.63	0	0	0	164.86	0	239.57	161.26	0	151.81	203.41	128.9	0	186.78	99.6	160.24	146	156.87	128	250.38	0	0	146.25	0	195.44	0	183.25	0	137.75	0	0
0	166.94	171.56	0	0	0	0	0	0	195.18	0	0	188.11	0	236.88	0	136.06	0	0	223.41	0	0	0	149.18	0	225.26	119.09	76.8	180.87	204.11	130.47	0	167.62	119.4	148.25	125.92	121	160.3	232.25	0	0	148.67	0	221.17	0	153.81	0	166.21	0	0
0	165.38	169.18	0	0	0	0	0	0	215.22	0	0	216.83	0	207.5	0	141.31	0	0	192.4	0	0	0	139.69	0	239.69	145.5	78.25	155.71	196.28	140.36	0	154.87	123.67	138.64	132.2	106	135.71	226.81	0	0	107	0	204	0	127.31	0	160.12	0	0
0	160.47	139.36	0	0	0	0	0	0	195.44	0	0	215.29	0	245.33	0	128.93	0	0	168.8	0	0	0	141.57	0	210.16	0	0	160.06	184.39	153.25	0	175.47	113.6	228.82	139.87	0	121.2	215.44	0	0	97.8	0	194	0	124.08	0	163.71	0	0
0	134.5	123.75	0	0	0	0	0	0	153.81	0	0	194	0	227.73	0	130.32	0	0	160	0	0	0	115.6	0	213.44	0	0	135.42	181.44	133.6	0	131.93	108.1	192.11	169.36	115.5	113.45	166.79	0	0	0	0	192.8	0	0	0	186.89	0	0
0	137.87	150.56	0	0	0	0	0	0	136.35	0	0	130.93	0	272.94	0	118.44	0	0	151.59	0	0	0	100.2	0	185.44	0	0	119.73	187	113.46	0	122	105.45	174.59	165.89	108.7	0	160.81	0	0	0	0	194.2	0	0	0	156.53	0	0
0	117.27	159.82	0	0	0	0	0	0	135.75	0	0	165.94	0	277.83	0	125.86	0	0	130.81	0	0	0	0	0	166.07	0	0	110.33	138.76	120.2	0	118.75	102.4	143.21	185	105.12	0	142.75	0	0	0	0	161.94	0	0	0	130.53	0	0
0	134.4	173	0	0	0	0	0	0	104.6	0	0	129.5	0	235.63	0	107.73	0	0	121.07	0	0	0	0	0	136.43	0	0	86.2	109.13	120.92	0	107.53	0	155.63	161.21	110.88	0	113.75	0	0	0	0	201.11	0	0	0	114.73	0	0
0	118.07	185.14	0	0	0	0	0	0	100.2	0	0	124.62	0	263.56	0	0	0	0	88.9	0	0	0	0	0	0	0	0	0	100.4	131.5	0	91.5	0	139.18	150.94	104.5	0	0	0	0	0	0	197.29	0	0	0	95.6	0	0
0	104.2	170.12	0	0	0	0	0	0	110	0	0	89.9	0	228.38	0	0	0	0	0	0	0	0	0	0	0	0	0	0	0	0	0	0	0	131.1	155.58	110.69	0	0	0	0	0	0	196	0	0	0	0	0	0
0	0	148.18	0	0	0	0	0	0	0	0	0	66.8	0	225.27	0	0	0	0	0	0	0	0	0	0	0	0	0	0	0	124.43	0	0	0	0	134.25	0	0	0	0	0	0	0	165.62	0	0	0	0	0	0
0	0	128.41	0	0	0	0	0	0	0	0	0	0	0	197.69	0	0	0	0	0	0	0	0	0	0	0	0	0	0	0	109.5	0	0	0	0	96.455	114.8	0	0	0	0	0	0	175.35	0	0	0	0	0	0
0	0	131.08	0	0	0	0	0	0	0	0	0	0	0	160.43	0	0	0	0	0	0	0	0	0	0	0	0	0	0	0	0	0	0	0	0	85.4	102.6	0	0	0	0	0	0	128.62	0	0	0	0	0	0
0	0	123.4	0	0	0	0	0	0	0	0	0	0	0	137.93	0	0	0	0	0	0	0	0	0	0	0	0	0	0	0	0	0	0	0	0	0	0	0	0	0	0	0	0	126.81	0	0	0	0	0	0
0	0	90.125	0	0	0	0	0	0	0	0	0	0	0	123	0	0	0	0	0	0	0	0	0	0	0	0	0	0	0	0	0	0	0	0	0	0	0	0	0	0	0	0	116.8	0	0	0	0	0	0
0	0	0	0	0	0	0	0	0	0	0	0	0	0	116.5	0	0	0	0	0	0	0	0	0	0	0	0	0	0	0	0	0	0	0	0	0	0	0	0	0	0	0	0	106	0	0	0	0	0	0
0	0	0	0	0	0	0	0	0	0	0	0	0	0	117.8	0	0	0	0	0	0	0	0	0	0	0	0	0	0	0	0	0	0	0	0	0	0	0	0	0	0	0	0	0	0	0	0	0	0	0
0	0	0	0	0	0	0	0	0	0	0	0	0	0	137.2	0	0	0	0	0	0	0	0	0	0	0	0	0	0	0	0	0	0	0	0	0	0	0	0	0	0	0	0	0	0	0	0	0	0	0
0	0	0	0	0	0	0	0	0	0	0	0	0	0	137.08	0	0	0	0	0	0	0	0	0	0	0	0	0	0	0	0	0	0	0	0	0	0	0	0	0	0	0	0	0	0	0	0	0	0	0
0	0	0	0	0	0	0	0	0	0	0	0	0	0	170	0	0	0	0	0	0	0	0	0	0	0	0	0	0	0	0	0	0	0	0	0	0	0	0	0	0	0	0	0	0	0	0	0	0	0
0	0	0	0	0	0	0	0	0	0	0	0	0	0	154.6	0	0	0	0	0	0	0	0	0	0	0	0	0	0	0	0	0	0	0	0	0	0	0	0	0	0	0	0	0	0	0	0	0	0	0
0	0	0	0	0	0	0	0	0	0	0	0	0	0	158.11	0	0	0	0	0	0	0	0	0	0	0	0	0	0	0	0	0	0	0	0	0	0	0	0	0	0	0	0	0	0	0	0	0	0	0
0	0	0	0	0	0	0	0	0	0	0	0	0	0	155.86	0	0	0	0	0	0	0	0	0	0	0	0	0	0	0	0	0	0	0	0	0	0	0	0	0	0	0	0	0	0	0	0	0	0	0
0	0	0	0	0	0	0	0	0	0	0	0	0	0	158.25	0	0	0	0	0	0	0	0	0	0	0	0	0	0	0	0	0	0	0	0	0	0	0	0	0	0	0	0	0	0	0	0	0	0	0
0	0	0	0	0	0	0	0	0	0	0	0	0	0	125.41	0	0	0	0	0	0	0	0	0	0	0	0	0	0	0	0	0	0	0	0	0	0	0	0	0	0	0	0	0	0	0	0	0	0	0
0	0	0	0	0	0	0	0	0	0	0	0	0	0	124.17	0	0	0	0	0	0	0	0	0	0	0	0	0	0	0	0	0	0	0	0	0	0	0	0	0	0	0	0	0	0	0	0	0	0	0
0	0	0	0	0	0	0	0	0	0	0	0	0	0	0	0	0	0	0	0	0	0	0	0	0	0	0	0	0	0	0	0	0	0	0	0	0	0	0	0	0	0	0	0	0	0	0	0	0	0
0	0	0	0	0	0	0	0	0	0	0	0	0	0	0	0	0	0	0	0	0	0	0	0	0	0	0	0	0	0	0	0	0	0	0	0	0	0	0	0	0	0	0	0	0	0	0	0	0	0
0	0	0	0	0	0	0	0	0	0	0	0	0	0	0	0	0	0	0	0	0	0	0	0	0	0	0	0	0	0	0	0	0	0	0	0	0	0	0	0	0	0	0	0	0	0	0	0	0	0
0	0	0	0	0	0	0	0	0	0	0	0	0	0	0	0	0	0	0	0	0	0	0	0	0	0	0	0	0	0	0	0	0	0	0	0	0	0	0	0	0	0	0	0	0	0	0	0	0	0
0	0	0	0	0	0	0	0	0	0	0	0	0	0	0	0	0	0	0	0	0	0	0	0	0	0	0	0	0	0	0	0	0	0	0	0	0	0	0	0	0	0	0	0	0	0	0	0	0	0
0	0	0	0	0	0	0	0	0	0	0	0	0	0	0	0	0	0	0	0	0	0	0	0	0	0	0	0	0	0	0	0	0	0	0	0	0	0	0	0	0	0	0	0	0	0	0	0	0	0
0	0	0	0	0	0	0	0	0	0	0	0	0	0	0	0	0	0	0	0	0	0	0	0	0	0	0	0	0	0	0	0	0	0	0	0	0	0	0	0	0	0	0	0	0	0	0	0	0	0
0	0	0	0	0	0	0	0	0	0	0	0	0	0	0	0	0	0	0	0	0	0	0	0	0	0	0	0	67.2	0	0	0	0	0	0	0	0	0	0	0	0	0	0	0	0	0	0	0	0	0
0	0	0	0	0	0	0	0	0	0	0	0	0	0	0	0	0	0	0	0	0	0	0	0	0	0	0	0	63	0	0	0	0	0	0	0	0	0	0	0	0	0	0	0	0	0	0	0	0	0
0	0	0	0	0	0	0	0	0	0	0	0	0	0	0	0	0	0	0	0	0	0	0	0	0	0	0	0	0	0	0	0	0	0	0	0	0	0	0	0	0	0	0	0	0	0	0	0	0	0
0	0	0	0	0	0	0	0	0	0	0	0	0	0	0	0	0	0	0	0	0	0	0	0	0	0	0	0	0	0	0	0	0	0	0	0	0	0	0	0	0	0	0	0	0	0	0	0	0	0
0	0	0	0	0	0	0	0	0	0	0	0	0	0	0	0	0	0	0	0	0	0	0	0	0	0	0	0	0	0	0	0	0	0	0	0	0	0	0	0	0	0	0	0	0	0	0	0	0	0
0	0	0	0	0	0	0	0	0	0	0	0	0	0	0	0	0	0	0	0	0	0	0	0	0	0	0	0	0	0	0	0	0	0	0	0	0	0	0	0	0	0	0	0	0	0	0	0	0	0
0	0	0	0	0	0	0	0	0	0	0	0	0	0	0	0	0	0	0	0	0	0	0	0	0	0	0	0	0	0	0	0	0	0	0	0	0	0	0	0	0	0	0	0	0	0	0	0	0	0
0	0	0	0	0	0	0	0	0	0	0	0	0	0	0	0	0	0	0	0	0	0	0	0	0	0	0	0	0	0	0	0	0	0	0	0	0	0	0	0	0	0	0	0	0	0	0	0	0	0
0	0	0	0	0	0	0	0	0	0	0	0	0	0	0	0	0	0	0	0	0	0	0	0	0	0	0	0	0	0	0	0	0	0	0	0	0	0	0	0	0	0	0	0	0	0	0	0	0	0
0	0	0	0	0	0	0	0	0	0	0	0	0	0	0	0	0	0	0	0	0	0	0	0	0	0	0	0	0	0	0	0	0	0	0	0	0	0	0	0	0	0	0	0	0	0	0	0	0	0
0	0	0	0	0	0	0	0	0	0	0	0	0	0	0	0	0	0	0	0	0	0	0	0	0	0	0	0	0	0	0	0	0	0	0	0	0	0	0	0	0	0	0	0	0	0	0	0	0	0
0	0	0	0	0	0	0	0	0	0	0	0	0	0	0	0	0	0	0	0	0	0	0	0	0	0	0	0	0	0	0	0	0	0	0	0	0	0	0	0	0	0	0	0	0	0	0	0	0	0
0	0	0	0	0	0	0	0	0	0	0	0	0	0	0	0	0	0	0	0	0	0	0	0	0	0	0	0	0	0	0	0	0	0	0	0	0	0	0	0	0	0	0	0	0	0	0	0	0	0
0	0	0	0	0	0	0	0	0	0	0	0	0	0	0	0	0	0	0	0	0	0	0	0	0	0	0	0	0	0	0	0	0	0	0	0	0	0	0	0	0	0	0	0	0	0	0	0	0	0
0	0	0	0	0	0	0	0	0	0	0	0	0	0	0	0	0	0	0	0	0	0	0	0	0	0	0	0	0	0	0	0	0	0	0	0	0	0	0	0	0	0	0	0	0	0	0	0	0	0
0	0	0	0	0	0	0	0	0	0	0	0	0	0	0	0	0	0	0	0	0	0	0	0	0	0	0	0	0	0	0	0	0	0	0	0	0	0	0	0	0	0	0	0	0	0	0	0	0	0
0	0	0	0	0	0	0	0	0	0	0	0	0	0	0	0	0	0	0	0	0	0	0	0	0	0	0	0	0	0	0	0	0	0	0	0	0	0	0	0	0	0	0	0	0	0	0	0	0	0
0	0	0	0	0	0	0	0	0	0	0	0	0	0	0	0	0	0	0	0	0	0	0	0	0	0	0	0	0	0	0	0	0	0	0	0	0	0	0	0	0	0	0	0	0	0	0	0	0	0
0	0	0	0	0	0	0	0	0	0	0	0	0	0	0	0	0	0	0	0	0	0	0	0	0	0	0	0	0	0	0	0	0	0	0	0	0	0	0	0	0	0	0	0	0	0	0	0	0	0
0	0	0	0	0	0	0	0	0	0	0	0	0	0	0	0	0	0	0	0	0	0	0	0	0	0	0	0	0	0	0	0	0	0	0	0	0	0	0	0	0	0	0	0	0	0	0	0	0	0
0	0	0	0	0	0	0	0	0	0	0	0	0	0	0	0	0	0	0	0	0	0	0	0	0	0	0	0	0	0	0	0	0	0	0	0	0	0	0	0	0	0	0	0	0	0	0	0	0	0
0	0	0	0	0	0	0	0	0	0	0	0	0	0	0	0	0	0	0	0	0	0	0	0	0	0	0	0	0	0	0	0	0	0	0	0	0	0	0	0	0	0	0	0	0	0	0	0	0	0
0	0	0	0	0	0	0	0	0	0	0	0	0	0	0	0	0	0	0	0	0	0	0	0	0	0	0	0	0	0	0	0	0	0	0	0	0	0	0	0	0	0	0	0	0	0	0	0	0	0
0	0	0	0	0	0	0	0	0	0	0	0	0	0	0	0	0	0	0	0	0	0	0	0	0	0	0	0	0	0	0	0	0	0	0	0	0	0	0	0	0	0	0	0	0	0	0	0	0	0
0	0	0	0	0	0	0	0	0	0	0	0	0	0	0	0	0	0	0	0	0	0	0	0	0	0	0	0	0	0	0	0	0	0	0	0	0	0	0	0	0	0	0	0	0	0	0	0	0	0
[truncated: 39 more columns]
