# Supplementary material for: Single-particle imaging of stress-promoters induction reveals the interplay between MAPK signaling, chromatin and transcription factors
Source: Nat Commun. 2020 Jun 23;11:3171. doi: 10.1038/s41467-020-16943-w (PMC7311541; doi:10.1038/s41467-020-16943-w)
Supplement: Supplementary file 12 — Source Data [file 41467_2020_16943_MOESM12_ESM.zip › SourceData/SupFig6/SupFig6_ySP927_NaCl_0p20M_C_GFP_HiPix.csv]

94.95	103.05	99.8	83.85	80.8	111.8	85.05	124	110	84.7	59.35	66.6	69.7	126.55	86.7	99.5	88.7	68.75	93.45	135.75	130.7	125.5	93.55	96.15	116.4	83.7	156.25	66.65	128.3	85.55	105.25	114	149	97.15	106.8	76.6	123.75	130.6	138.55	111.45	124.7	78	127.15	102.9	132.9	116.35	113.2	105.55	123.95	82.7
90.7	96.5	95.05	83.3	72.55	97.6	76.1	120.75	94.45	76.7	56.5	65.4	64.75	118.45	80.65	95	81.65	68.4	83.4	127.2	135.65	119.9	80.65	89.8	92.4	82.25	143.6	72.55	122.7	77.65	100.4	105.6	128.85	86.35	96.5	74.05	112.75	109.75	125.75	105.4	124.15	77.8	119	94.6	119.35	110.25	104.65	93.05	102.15	73.45
90.2	101.15	88.55	73.95	76.1	97.05	84.15	121.4	92.45	76.4	53.05	63.65	69.35	129.85	85.8	97	85.85	67.8	91.85	120.85	119.65	120.8	76.9	84.45	109.2	73.1	140.5	71.05	121.2	81.35	98.55	101.3	125.2	89.7	98.6	73.05	116.45	111.2	124.95	96.1	126.5	80.95	116.3	91.85	116.3	111.75	98.6	96.85	110.8	74.9
97.8	127.5	114.7	106.75	85.85	113.3	122.75	136.15	123.95	96.15	57.7	93	91.75	118.6	106.05	103.95	96.8	52.6	115.8	134.65	168.05	161.05	106.15	110.75	101.5	102.95	149.85	95.8	156.05	98.9	118.9	119.75	156.65	116.65	121.95	100.9	138.6	141.6	168.35	144.4	144.35	126.15	148.2	128.3	142.95	149.75	140.4	127.2	125.55	105.2
96.35	132.3	119.6	106.5	94.6	105.25	114.85	148.15	129.25	103.4	68.85	91.5	85.3	151.35	117.45	113.5	109.45	58.45	130.8	140.65	162.25	144.35	118.55	122.15	129.1	95.55	164.9	90.5	169.45	103	112.05	111.8	147.45	105.75	107.6	86.7	136.65	158.4	165.05	135.85	150.45	98.5	127.95	109.85	135.9	140.25	133.45	106.7	118.7	90.1
102.65	129.05	116.1	106.65	96.1	105.5	118.9	152.25	130.55	100.75	64.55	93.1	86.95	155.85	113.15	122.9	104.45	56.85	128.05	140.1	168.35	147.5	114.95	122.3	125.7	96.75	162.45	88.3	170.35	107.25	112.15	117.6	146.65	108.2	105.3	84.25	136.65	152	164.35	133.95	142.4	95.75	131.2	102.55	150.2	131.9	131.5	114.55	121.3	84.55
97.4	128.15	120.95	106.9	95.75	102.45	111.45	144.4	135.4	99.75	65.65	96.45	81.3	148.55	112.75	120.75	95.2	55.15	120.85	152.45	160.05	137.15	112.2	115.8	121.4	94.95	153.15	83.7	168.5	109.6	107.1	120.35	141.25	115	100.3	82.2	133.7	146.25	165.65	133.25	142	94.35	137.1	102.35	143.6	128.85	126	104.3	120.55	84.65
99.1	121.45	115.1	103.95	87.75	101.75	105.2	136.05	128.75	97.95	61.5	88.6	80.05	149.2	104.6	126.4	94.8	57.8	124.35	143.05	162.2	131.95	108	115.8	117.25	96.8	154.95	80.75	168.55	98.25	105.2	126.2	145.3	111.35	109.35	85.3	136.35	154.15	162.1	130.2	141.1	86.55	125.45	99.55	137.7	136.9	120.45	102.4	118.75	79.9
99	114.1	117.85	103.65	96.45	103.35	107.2	141.2	120.9	94.35	65.45	86.15	80.55	151.4	96.6	115.75	97.1	54.75	118.1	143.8	152.65	130.95	104.3	112.15	103	96.2	147.6	83.35	172.65	98.95	113.1	116.1	153.25	112.1	99.5	85.5	133.95	137.55	155.15	132.55	141.5	94.9	136.2	101.35	129.05	125.45	123.9	106.4	119.2	87.2
105.3	118.1	116.8	103.15	93.15	99.2	107.8	135.25	125.1	95.2	61.9	84.9	87.3	148.4	95.65	117.1	94.7	54.85	118.8	140.15	158.8	128.2	105	117.15	104.7	96.1	146.1	79.15	161.35	98.65	105.25	120.75	149.25	119.2	98.8	89.3	136	132.2	154.3	127.4	142.95	94.2	132.7	100.5	124.5	124.7	117.1	110.2	115.75	84.15
104.8	103.05	107.05	101.55	87.2	97.3	107.5	135.6	127.1	95.55	61.6	87.25	83.5	142.6	101.5	111.65	89.5	61.8	112.45	137.6	154.45	133.45	98.95	119.2	101.05	96.85	138.8	83.3	157.3	96.15	98.45	122.05	153.65	114	94.1	83.85	131	134.2	151.75	128.65	138.95	88	135.5	104.3	126.9	118.6	123.15	106.6	109.9	83.05
99	102.05	111.2	93.2	92.45	105.4	106.9	138.7	117.55	91.95	55.75	85.7	79.05	139.7	96.5	102.75	91.85	60.9	115.85	139	153.45	125.85	99.7	112.65	102.75	96.6	139.45	88.1	156.8	94.95	102.95	119.05	146.15	110.55	92.1	82.6	129.45	127.15	145.7	124.65	133.3	82.85	124.1	100.3	122.75	118.65	113.85	99.25	115.25	86.15
90.15	104.75	110.25	93.25	92.25	103.5	105.45	129.6	120.85	88.2	53.5	84.7	77.95	143.7	113.8	111.65	91	53.95	129.9	139.35	156.75	135.05	102.65	109.4	115.45	98.9	144.25	87.55	150.25	96.8	106.3	117.75	133.95	115	101.75	84.1	127.25	112	134.8	126.85	128.9	86.95	130.05	110.75	125.05	123.65	125.75	117.9	109.95	92.35
90.7	105.15	110.5	92.05	90.5	102.8	110.9	121.6	118.25	89.05	53.7	85	75.3	142.25	110.5	115	85.1	49.1	125.4	139.35	144.55	132.4	100.1	107.95	112.65	95.65	142.7	93.4	150.8	103.9	105.95	111.15	136.5	107	102.15	82.85	129.6	118.6	125.05	116.45	123.15	92.55	128.75	106.9	122.25	117.1	123.5	114.2	113.6	88.9
93.2	99.9	108.35	89.85	85.05	98.7	106	123.45	111.75	79.6	56.9	85.6	74.85	138.3	112	111.25	80.4	50.9	122.5	134.85	150.5	127.9	101.7	103.65	113.95	93.5	140.8	82.6	154.2	92.6	109	107.9	126.75	128.3	98.9	79.85	123.75	114.35	126.4	118.3	117.3	83.6	129.2	106.9	114.25	121.3	121.15	113.55	107.9	90.45
89.45	97.95	111.3	83.65	85.35	97.75	101.1	122.85	120.45	85.4	55.1	77.85	69.8	142.55	110	108.3	79.65	55.7	115.45	138.05	140.25	129.9	99.95	101.85	109.8	94.2	146.6	84.85	144.45	91.75	121.8	107.9	131.9	146	107.05	83.75	123.5	115.95	127.35	113.3	126	80.2	123.55	100.35	120	120.45	121.65	114.2	104.7	85.25
94.7	106.55	102.65	107.1	82.05	108.95	99.55	120.15	129.7	78.2	50.95	78.95	66.8	133.85	82.35	97.75	77.6	51.35	118.85	126.3	158.35	121	93.9	114.4	101.15	88.5	139.95	88.2	154.85	93.75	132	108.6	132.35	171.65	99.4	73.8	110.45	135.9	135.8	121.85	119.85	75.55	125.65	100.25	108.55	115.7	108.05	102.4	103.15	78.7
97.8	102.1	106.2	101.3	84.1	109.55	106.85	117.35	122.45	84.25	51.35	76.45	67.55	131.55	84.8	98.85	80.75	48.05	118.1	125.6	154.7	113.25	97.8	122.45	88.2	86.05	141.55	90.3	141.6	96.8	150.45	108.15	131.2	174.85	99.15	90.45	111.95	135.55	137.75	125	112.3	73.8	117.6	89	105.95	114.45	106.4	96.3	98	78.4
91.8	97.3	104.55	103.2	115.05	102.9	102	119.05	125.25	81.3	53.8	81	73.05	127.85	81.35	89.45	74.45	49.75	115.55	124.85	146.4	122.9	93.1	131.35	86.1	87.55	130.8	89.15	131	97.45	166.85	99.6	129.9	190.65	105.15	109.25	109.85	132.85	152.6	126.95	112.9	82.5	115.1	88.8	103.4	112.2	104.55	90.7	109.55	76.85
97.55	94.6	106.7	106	104.55	110.6	121.75	119.7	124.15	78.05	52.65	73.2	65.05	142.9	76.75	98.95	70.9	42.9	112.75	124.4	149.7	128.8	97.25	152.4	87.9	85.4	133.7	88.65	138.75	89.85	167.2	107.55	132.1	196.15	100.1	110	108.25	133.65	162.4	118.4	101.55	75.4	113.4	90.75	105.55	118.2	99.8	91.7	104.15	76.9
92.7	102.9	107.05	91.3	136.55	108.35	141.05	109.4	110.15	80.95	52.25	82.6	68.5	141.2	77.55	101.65	68.8	54.15	116.2	117.85	146.6	119.4	94	209.1	84.15	80.3	131.15	86.95	125.1	90.15	171.45	100.35	122.1	163.75	99.55	115.7	105.5	131.15	196.7	119.7	102.25	72.75	111.8	92.45	97	122.75	101.45	90.7	105	77.75
95.15	97.3	95.1	90.8	159.8	110.15	148.35	112.55	112.6	78.65	50.4	80.2	75.9	134.15	77.55	99	66.05	50.4	120.9	121.2	133.55	116.6	98.3	202.65	85	97.7	128.55	83.55	120.45	88.4	197.8	104.05	117.9	169.7	97.75	107.7	107.05	125.6	225.6	114.9	99	69.85	129.2	91.8	85.95	119.5	105.8	86.3	105.85	75.6
98.1	98.45	95.35	91.45	164.55	108.85	155.55	110.15	113.4	79.55	50.75	77.95	92.1	132.25	78	91.9	66.6	53.75	117	122.6	135.35	122.9	93.55	251.2	84.4	110.5	132.45	87.6	118.75	89.85	222.15	98.35	117.3	174.25	98.05	111	108.1	119.9	265.8	110.65	102.05	84.4	132.35	88.5	86.1	114	104.7	91.6	114.05	81.2
92.1	92.25	89.4	91.4	146.7	104.5	174.9	118	108.2	80	51.3	81.35	108.5	133.15	75.25	102.5	69.15	51.85	116.75	117.85	133.45	121.05	96.45	263.55	78.9	131.8	130.1	85.1	115.1	86.5	211.6	104.2	114.9	160.75	100.35	117.6	98.6	122.7	258.65	119.3	98.9	75.05	148.2	88.75	92.15	114.8	97.25	88.25	112.2	74.4
90.6	89.75	125	87.65	145.8	106.8	185	121.1	110.2	79.85	48.05	81.65	139	131.15	83.35	92.8	70.8	54.05	109.25	126.9	138.7	137.35	94.3	294.8	78.55	144.85	123.05	82.55	110.1	86.65	197.9	114.7	115.1	203.4	96.25	137.4	98.65	122.65	237.15	112.75	97.8	72.4	186.7	91.7	87.75	114.45	102.05	91.65	116.8	71.85
92.55	86.65	153.05	90.15	120.5	98.6	181	131.75	110.55	79.35	47.35	79	136.15	124.65	82.3	86.3	71.5	53.15	104.45	122.55	138	151.35	93.15	291.95	79.65	138.35	126.7	81	113.15	83.2	214.65	112.85	120.7	213	89.45	138	103.95	123.1	269.1	110.15	96.95	74.8	205.5	87.25	79.3	112.45	92.45	89.55	117.35	72.8
86.85	92.55	168.25	85.75	111	99.05	152.55	136.25	102.15	76.05	47.7	77.95	143.55	134.1	82.25	94.05	70.2	57.65	105.6	120.95	133.35	152.85	96.25	227.85	80.9	163.75	121.2	80.55	104.05	80.4	225.9	106.6	115.95	211.9	94.65	169.5	102.15	117.6	167	105.55	100.95	84.25	210.7	87.6	90.65	111.65	96.9	85.65	108.4	74.75
82.15	90.85	175.05	85.3	123.75	100.25	120.05	170	99.6	72.8	48.6	82.65	117.4	126.6	73.8	93.1	68.55	50.9	126.35	120.3	132.75	169.15	96.4	204.95	69.9	172.7	114.9	79.8	110.25	78.85	247.9	103.6	125.75	210.05	105.4	199	108.2	122.4	235.65	109.9	94.65	78.2	238.2	83.2	84.95	111.6	95.95	83.45	104.25	71.65
88	90	185	91.75	140.45	96.65	113.6	187.35	100	72.35	45.3	80.6	128.75	132.45	78.9	95.65	69.2	54.05	149.1	116.8	134.55	231.1	91.2	150.35	73.25	165.2	119.95	81.55	112.6	86.1	272.75	104.85	115.5	219.2	113.6	198.15	111.05	115.45	265.6	108.25	94.65	85.1	244.4	83.85	92.9	128.8	89.6	78.8	100.85	76.6
91.05	89.05	195.25	85.65	123.45	94.25	101	219.65	102	68.35	46.65	76.9	108.55	132.85	75.65	98.1	73.1	55.6	167.25	122.05	128.85	249.6	96.45	116.8	82	175.5	120.15	80.75	110.6	85.7	251.75	103.25	118.2	216.1	150.15	197.5	128.2	114.5	234.2	112.25	95.25	82.2	236.1	83.9	94.4	151.85	88.9	89.05	102.7	76.1
82.35	95.6	95	86.6	126.8	94.7	94.25	221.7	98.95	73.65	49.55	74	92.6	126.65	81.65	95.85	66.15	57.85	186.5	116.1	127	252.1	93.85	118.2	68	176.7	115.65	83.35	100.2	75.5	269.2	102.7	122.85	201.25	151.35	233.35	123.35	116.55	242.6	102.35	95.6	85.6	228.8	90.8	92.45	166.1	92.6	84.25	107.45	72.8
84.65	96.95	91.45	85.3	147.15	100.65	107.4	169.85	102.3	75.2	46.55	74.6	71.05	123.35	80.8	100.85	73.75	55.55	197.7	116.65	126.8	242.55	95.45	101.85	71.35	159.2	112.4	82.05	105	80.9	273.35	103.5	122.65	227.75	168.3	227.55	119.8	108.5	251.4	106.3	86.4	82.85	217.5	87.75	91.95	162.7	90.5	84.65	106.25	71.6
80.55	91.9	182.1	79.4	162.8	97.7	129.35	261.55	99.1	74.2	44.2	74.6	85.65	128.9	81.05	103.25	74.7	59.45	244.75	118.5	124.3	209.1	97.7	104.65	73.65	161.6	112.1	84.85	124.45	82	267.55	106.35	107.9	219.8	227.6	235.65	168.6	102.6	266.65	112.55	95.4	97.3	209.1	92.05	81.1	161.8	99	96	101.7	72.65
80.3	88.75	190.15	72.9	156.05	94.4	138.8	289.8	98.1	80.65	49.35	72.2	79.75	132.05	85.45	115.3	77	65.55	238.55	110.15	124.05	153	90	102.5	73.85	153.05	119.35	71.15	126.1	78.25	246.2	107.5	107.8	221.9	259.9	211.55	159	109.2	247.95	114.7	101.35	105	228.85	85.85	76.95	165.15	96.55	95.05	109.2	74.85
80.85	91.15	174.1	75.75	119.65	88.55	164.25	294	99.6	78.9	43.25	73.05	77.05	127.95	81	105.45	84.9	66.05	246.25	100.7	117.65	158.15	90.8	121.35	77.9	169.1	114.75	76	125.3	76.5	254.2	103.7	112	229	251.9	166	216.6	103	222.5	110.25	101.1	102.65	241.5	86.55	76.8	158.65	93.1	95.05	107.3	74.6
82.55	96.95	184.7	78.45	117.4	92.1	152.4	290.35	100.9	72.35	45.9	79.8	73.65	127.45	80.25	101.9	125.65	67.15	239.05	111.45	120.25	217.6	88.7	144.75	84.1	183.45	117.6	77.25	120.2	78.9	247.35	98	110.3	233.6	267.1	158.9	151	102.65	234	110.2	96.5	108.9	209.55	81.85	79.9	143.5	97.5	93.85	102.5	76.7
86.35	98.8	187.75	86	122.65	93.6	176.05	298.75	93.8	72.7	46.05	87.2	75.85	121.25	74.75	98.7	154.55	63.65	241.3	105.7	112.85	232.4	89.5	159.8	82.75	184.85	119.45	77.2	112.45	74	264.6	102.8	110.35	262.5	252.55	116.8	173.8	111.7	222.15	104.15	94.75	110.8	191.6	74.9	85.65	144.85	89.6	77.95	103.75	71.1
85.25	98.3	174.45	82	142.15	97.25	203.3	320.9	99.95	69.95	42.55	122	86.95	115	75.6	101.2	147.8	60.95	231.2	101.7	111	274.95	85.2	166.25	84.35	213.65	112.4	77.5	116.7	76	265.45	106.95	117.4	281.65	258.7	136.85	186.95	109.3	228.6	103.9	91.2	133.35	207.6	74.35	82.45	119.75	90.15	79.3	105.2	67.45
87.6	90.7	183	77.3	162.4	94.9	244.15	291.85	98.45	69.05	46.3	118.6	113.2	114.45	77	97.6	172.4	57.6	221.05	95.75	115.05	232.7	86.75	149.95	84.1	218.1	112.55	76.05	113.05	76.1	239.4	101.9	115	256.2	255.9	151.5	193.6	107.65	223.85	105.7	88.95	172.1	169.9	72.35	84.9	103.4	89.35	74.4	107.4	74.25
81.9	93.2	166.35	83.15	187.4	92.2	220.4	278.5	90.55	64.5	47.5	138.1	89.35	114.8	78.65	101.95	219.5	51.25	221.75	94.05	109.85	182.55	90.8	155.15	89.3	223.35	108.35	72.5	117.55	70.95	226.15	102.25	109.15	262.65	247.9	156.45	187.35	104.4	225.4	94.4	88.35	146.6	168.45	68.05	86.7	103.6	85.45	77.65	110.5	70.4
80.7	90.3	144.7	75.4	186.2	91.25	205.15	234.5	98.85	71.05	50.85	129.45	116.4	113.55	84.15	99.4	199.3	48.25	217.8	98.05	115.65	155.95	84.05	158.7	78	227.9	109.4	80.9	113.15	75.1	208.85	100.85	105.9	261.35	250.3	145.8	142.75	101.35	216.1	103	93.75	156.65	153.95	76.85	91.5	107.45	88.65	82	116.75	66.45
84.25	92.85	150.55	73.9	173.95	86.8	160.6	199.25	97.7	69.9	48.35	129.3	98.25	113.45	77.6	101	193.95	54.2	213.35	103.4	109.3	184	80.15	142.3	75.4	216.55	110.25	74.85	118.75	71.95	214.75	99.65	103.9	234.8	212.1	143.5	141.45	97.05	188.85	100.65	92.7	145.85	169.4	70.65	91.45	105	81.2	75.65	109.3	62.05
83.15	91.55	122.85	74.65	192.85	85.45	125.8	185.15	91.95	69.7	47.95	125.55	93.55	121.75	78.15	106.85	187.9	52.35	210.15	97.2	109.85	159	84.6	95.65	76.4	224.4	115.6	74.5	112	89.8	193.55	98.1	111.75	253.5	185.75	136.9	132.55	102.35	213.2	103.95	91.35	145.15	182.85	71.65	90.2	103.55	81.95	81.25	115.55	68.6
82.65	91.75	116.2	72.55	208.8	84.85	118.15	160.5	89.8	71.15	46.1	145.4	93.1	110.55	79.95	107.4	175.7	49.05	177.25	99.4	105.85	167.85	83.1	89.9	79.9	235.6	124.3	82.25	108.1	81.25	175.35	101.25	103.4	215.15	208.3	127.7	110.15	103.25	216.35	100.5	90	162.55	176.75	72.35	86.55	104.3	81.25	76.05	113.1	64.1
79.6	93.8	100.8	76.15	223.15	87.65	95.15	142.05	91.4	71.75	44.3	109.9	85.8	117.85	76.1	116.85	189.9	50.9	173.75	97.65	113.05	150.55	90	85.1	76.45	242.65	113.85	85.6	118.2	80.25	182.25	100.65	93.5	219.75	181.9	121.35	113.15	95.4	238.6	103.05	91.55	127.2	190.05	75.25	78.85	96.75	81.15	82.15	101.85	67.25
78.85	95	92.65	73.55	234.6	90.4	98.4	103.1	91.05	69.3	44.65	92.35	65.45	125	72.65	109.6	194.9	45.2	140.95	92.4	111.45	115.4	88.6	83.9	70.2	212.45	118.05	91.5	123.4	83.95	162.7	94.75	85.25	215.25	172.7	102.75	129.4	97	280.8	95.75	91.8	118.4	225.05	75.9	79.2	95.6	81.35	79.75	101.8	63.15
75.45	88.35	92.5	69.75	207.7	82.35	95.15	100.4	87.85	65.8	47.05	78.35	69	120.1	70.2	101.4	193.85	44.25	123.7	89	111.05	162.65	81.35	89.75	69.35	226.7	114.95	86.4	115.4	101.65	174.75	95.65	91	219.2	167.9	129.65	163.35	92.55	259.85	102.8	92.75	124.85	231.4	79.25	78	91.1	84.6	73.8	97.35	61.3
78.45	92.55	83.1	76.35	192.1	80.55	93.9	101.55	85.9	69.1	44.1	73.4	81.45	116.5	74.1	94.75	167.6	44.7	135.3	91.4	106.15	151.05	82.85	81.75	72.45	227.75	112.9	102.2	119.65	125.9	162.5	96.3	79.2	209.3	180.15	121.8	172.3	96.9	258.25	93.85	87.9	135	226.65	76.75	78.4	95.95	76.6	74.45	104.1	66.45
79.05	90.6	88.3	72.2	191.1	85.55	90.5	96.9	94.55	70.6	52.8	71.05	68.95	110.9	78.8	105.35	184.45	43.15	130.1	85.9	100.6	155.6	75.85	75.95	87.7	201.05	112.8	141.5	109.85	139.8	173.1	99.65	84.8	187.8	176.45	145.8	170.5	91.45	182.35	98	89.9	150.25	245.1	75.9	82.7	91	86.15	77.5	102.7	63.55
75.7	91.85	80.2	71.9	187.55	83.6	95.65	95.85	90.9	80.45	51.7	67.3	68.15	114.35	82.85	106.05	125.25	52.4	113	91.55	103.95	174.2	74.4	81.9	91.35	167.8	110.9	166.55	106.9	155.85	197.5	94.7	83.05	172.2	197.55	165.15	158.95	90.45	215.05	97.35	91.6	131.25	208.55	74.9	82	95.6	78.75	80.1	97.9	65.1
71.25	91.15	90.15	72.2	166.35	87.55	92.05	87.7	91.95	69.35	53.15	66.9	66	106.5	74.2	104.6	146.45	44.05	113.95	94.25	103.75	106.85	75.05	78.95	82.15	149.2	113.1	174.45	98.7	164.5	174.35	96.2	96.1	189.15	198.2	169.5	183.3	90.4	275.65	98.55	94.9	148.85	183.4	74.85	82.8	91.15	78.55	78.7	91.5	66.75
72.1	93.5	85.75	71.65	148.55	86.05	94	89.55	88.35	74.5	50.65	71.4	60.05	101.5	75.15	111.45	134.65	46.35	108.7	95.7	108.5	122.05	73.3	81.15	78.1	145.85	105.05	170.95	106.85	187	184.5	98.75	95.45	161.6	178.25	183.6	200.2	91.9	245.9	92.3	90.7	143.75	180.3	80.45	82.3	97.2	75.25	71.7	88.85	63.2
66.7	89.75	90.25	66.95	160.65	86.3	93.7	86.5	86.3	69.65	56.75	68.55	61.9	106.45	86.15	99.3	116.5	46.05	104.05	116.5	109.75	120.75	79.65	88	65.8	120.6	108.05	158.8	115.1	204.2	170.6	101.2	91.75	127.45	173.4	208.45	183.55	93.65	251.5	97.3	90.6	128.25	159.8	82.15	75.85	97.55	82	79.45	82.6	65.8
70.95	91.55	98.6	75.55	121.25	87.5	88.65	83.3	91.6	70.3	58.25	67.9	62.7	102.1	76.85	94.5	87.35	46.8	94	114.35	110.2	128.3	76.05	91.15	65.95	109.85	108.8	148.75	116.45	203.55	142.7	93.9	85.45	91.15	178	152.45	189.75	89.8	229.6	95.1	88.1	93.15	158.9	80.2	79.55	96.05	81.3	75.3	88.2	60.55
71.15	93.1	104.5	70.3	97.5	83.85	90.8	86.35	86.1	70.8	56.9	65.15	57.8	109.85	72.25	98.6	66.9	50.8	110.65	135.95	109.05	158.4	74.5	83.85	68.85	94.1	102.2	133.15	119.4	202.15	158.1	96.4	85.9	86.7	161.65	149.95	221.55	91.8	217.55	92.5	91.45	96.95	152.3	76.2	77	98.2	84	74.35	88.25	62.2
67.95	93.2	87.95	74.85	94.85	81.65	93.15	77.9	86.3	65.75	55.3	62.15	54.65	107.35	74.15	96.5	66.8	50.5	95.6	133.65	104.6	141.65	75.65	85.5	71.2	74.7	102.2	136.5	116.35	166.35	123.85	89.85	80.8	84.1	154.7	116.15	204.5	90.45	200.75	92.2	88.05	91.45	121	78.7	81	96.8	83.45	71.15	86.35	61.75
67.25	96.85	82.85	67.8	74.05	87.7	89.25	85.5	83.65	61.35	50.05	65.05	57.85	113.1	75.2	104	66	48.35	90.2	93.9	108.3	147.25	80.85	82.15	81.15	77.8	110.1	126.7	120.15	160	112.95	97.3	80.35	86.4	214	92.5	227.2	84.2	159.05	94.55	87.9	83.85	125.9	71.5	78.5	98.95	79.45	66.75	80	62
65.45	97.95	82.05	68.35	62.85	80.9	88.35	83.15	82.65	62.55	52	68.2	55.15	109.65	75.3	104.95	61.5	48.15	86.35	108.4	105.9	127.25	79.75	83.95	78.5	66.6	103.9	113.9	117.8	134.15	92.2	95.2	79.15	83.75	181.95	78	230.25	83.85	152.2	90.15	92.95	86.5	113.4	75.15	71.35	93.95	79.65	69.85	88.35	63.8
67.75	100	78.7	62.05	59.25	85.5	82.1	84.45	87.05	57.3	46.15	66.25	57.8	112.35	74.85	102.1	59.7	47.65	86.6	98.9	103.1	163.8	74.95	82.5	74.8	67.6	106.45	86.75	119.2	110.7	75.6	98.2	85.75	79.9	169	70.55	202.55	79.9	132.15	95.05	92.25	77.1	99.7	72.25	75.65	94.75	77.85	68.75	86.9	59.95
65.3	94.7	75.8	67.65	62.25	81.05	82.7	86.7	87.7	61.7	48.55	65.1	55.95	111.8	77.7	110.25	59.95	45	90	85	109.75	135.3	79.35	77.8	79	67.75	107.2	69.8	123.55	103.65	63.15	91.7	76.25	79.4	149.8	61.45	218.7	73.4	156.35	96.55	91.8	72.15	91.8	72.2	81.65	93.5	76.95	71.45	80.95	64.1
63.15	100.15	77.1	70.6	63.35	82.25	84.8	90.05	84.45	66.55	52.15	66.4	53.35	107	75.5	106.9	56.95	59.5	85.4	76.9	117.1	164.45	72.1	70.5	64	69.5	105.8	77.55	106.85	85.2	61.1	98.25	71.6	68.65	152.25	58.75	206.85	89.65	169.7	99.15	87.85	74.4	102.6	69.55	71.25	94.5	64.65	72.55	80.7	58.5
63.5	95.6	75.65	65.9	60.2	81.2	87.25	88.6	84.75	69	51.4	61.45	55.15	107.8	71.2	100.35	56.45	50.3	78.5	75.5	115.3	111.5	80.9	71.05	71.45	66.65	107.35	90.35	100.85	71.4	69.15	98.5	82.2	70.95	106.65	60.25	214.6	86.05	145.95	101.25	90.65	70.7	91.4	74.3	78.6	98.5	69.2	65.3	71.05	61.35
65.9	93.65	76.2	68.5	56.05	83.7	80.7	85.7	86.1	68.55	47.7	67.8	51.6	108.95	70.4	103.3	59.2	50.25	80.45	86.7	119.45	103.85	76.85	66.7	74.4	59.9	104.3	82.05	100.2	65.35	61.55	93.65	75.5	68.8	114.45	57.7	201.1	84.1	187.35	97.8	85.7	64	92.3	73.05	77	98.75	70.7	64	77.35	60.45
63.2	91.35	69.95	68.5	59.5	79.6	83.75	81.95	81.65	71.95	61.7	60.85	56.7	100.5	66.25	96.25	58.9	48.45	79	78.4	116.2	103.1	76.2	70	66.3	64.5	103.35	78.25	101.25	61.4	63.05	88.3	77.65	78.35	98.4	61	202.75	85.6	205.75	96.05	78.6	69.3	83.6	72.1	72.05	94	70.95	63.5	76.2	62.9
68.35	92.65	83.95	71.9	53.3	86.7	81.45	87.2	86.75	63.75	49.1	60.85	53.05	113.65	60.85	100.1	60.05	41.9	79.65	86.9	115.35	96.8	76.15	77.9	58.15	67.1	99.65	81.2	91.4	56.7	62.2	81.5	76.3	84.8	104.15	62.2	226.1	84.05	173.4	93.4	84	68.4	94.05	76.2	76.6	92.6	64.65	61.95	85	59.85
68.8	94.1	74.75	62.9	60.15	84.85	78.4	84.55	87.85	69.3	46	63.25	52.5	107.35	64.55	91.35	53.4	39.65	79.2	89.8	117.4	103.7	72.6	75.4	67.25	67.8	104.55	70.2	96.8	54.7	63.85	90.9	85.1	73.2	89.6	58.15	184.75	89.25	182.7	96.9	82.95	80.85	88.1	76.15	74.5	94.5	61.95	59.55	85.85	56.4
71.55	88.4	74.65	63	58.3	80.9	77.55	88.7	80.95	65.95	47.9	63.7	51.35	103.15	60.55	90.05	55.3	37.7	76.05	86.5	114.55	115.5	73.1	77.8	68.8	66.5	99.6	72.2	93.8	55.95	67.35	84.75	78.9	76.85	87.8	56.35	181.1	80.75	142.05	91.25	83.85	75.25	82.8	75.3	68.95	92.8	64.75	60.75	80.75	57.3
65.6	85.55	76.3	61.8	60.5	84.45	77.35	87	82.7	65.35	47.35	58.25	51	106	64.05	93.8	60.65	43.6	80.85	87.55	108.75	99.45	71.85	74.75	71.25	63.5	105.6	76.8	91.1	62.9	62.65	86.45	86.95	75.5	95.4	59.05	174.75	85.25	112.3	93.75	81.75	71.75	86.85	79.75	72.5	94.7	70.65	61.55	72.9	57.15
66.65	88.15	77.6	68.7	53.3	82.05	80.8	83.65	88.35	63.2	54.25	62.1	57.65	106.4	65.8	96.65	56.45	41.5	80.15	83.25	113	111.5	69.7	76.4	72.25	64.35	107.2	72.9	111.95	68.55	59.45	89.65	77.05	68.75	91.85	59.2	153.6	88.65	110.15	91.75	86.05	74.95	83.5	74.9	72.7	95.45	78.65	63.4	75.55	59.3
65.1	87.75	75.2	70.4	52.7	81.45	80.45	79.95	81.4	64.9	54.6	62.5	56.6	98.6	64.4	92.2	59.6	41.95	75.45	77.8	111.25	115.05	69.35	74.9	70.15	60.05	104.2	75.2	108.9	58.05	58.8	87.75	79.05	66.45	82.05	64.05	126.9	91.05	97.5	89.5	89	77	84.8	78.3	72.75	93.65	76.45	64.65	81.65	62.75
63	81.9	75.2	71.95	53.65	78.65	75.65	81.45	83	67.2	57.8	62.05	54.55	100.5	71.5	94.35	53.45	40.55	72.95	79	111.15	112.75	69.85	71.2	61.35	59.45	100.8	72.6	105.25	58	55.8	86.35	81.65	61.8	91.3	62.1	104.7	85.55	90.25	89	89.55	80.3	85.95	77.45	68.25	97.5	78.95	62.2	72.8	59.75
62.25	91.95	79	69.7	49.3	82.7	78.4	69.35	77.05	62.2	54.25	63.3	49.75	98.6	68.4	97.8	53.3	44	80.1	86.45	115.15	121.1	72.45	75.75	60.4	56.4	100.9	73.45	103.8	54.65	55.05	85.7	78.85	63.1	85.4	61.5	94.05	73.55	77.05	87.6	84.05	77.65	88.15	73.75	77.15	97.1	82.45	70.7	77.25	56.9
62.8	95.55	82.95	63.05	62.4	85.7	77	86.55	82.6	71.15	53.45	57.45	55.05	106.15	70.2	91.9	53.85	43.4	82.6	91.9	106.4	106	76.45	71.45	71.75	65.7	106.1	74.8	114.35	57.85	57.2	85.2	71.15	72.3	66.65	63	87.45	84.4	75.55	91.55	80.9	77.6	86.35	77.1	68.45	97	73.4	65.3	83.15	53.45
61.3	84.85	78.15	60.25	59.95	84.3	87.1	91.9	76.6	69.15	46.6	62.9	54.6	101.2	65.7	89.6	56.7	40.9	82.8	93.75	115.45	109.75	69.6	75.6	69.3	64	106.05	67.95	105.3	55.3	62.75	92.1	66.7	81.55	72.15	59.8	82.85	78.15	68.65	93.1	79.5	74.2	84.35	78.8	69.65	89.9	69.85	66.15	82.9	57.15
62.2	92.75	76.15	64.65	63.3	92.35	80.75	90.15	81.6	66.4	49.7	63.3	55.5	95.9	70	87.8	56.05	38.4	75.55	85.6	110.65	108.9	71.7	75.3	72.2	61.15	102.4	69.95	108.4	62.65	62.75	98.1	73.85	78.5	79.25	57.85	78.5	85.85	69.2	87.35	80.9	78.35	82.1	72.35	65.65	90.3	70.85	62.3	86.5	53.15
60	89.4	79.15	64.2	61.85	81.65	82.5	87.75	82.4	72.4	53.8	61.2	53.5	91.65	65.65	78.75	54.8	39.3	79.05	87.15	109.65	104.25	75.2	73.55	78.5	66.1	105.95	69.05	112.8	60.5	60.65	92.8	71.05	79.65	74.95	60.75	79.3	84.85	70.9	84.2	79.6	78.6	83.05	74.45	63.75	84.85	72.8	61.2	90.95	58.4
64.9	87	75.25	72.4	67.9	85.8	75.75	78.25	76	72.75	46.95	61.55	53.1	96.55	68.75	83.05	56.85	43.3	79.65	76.25	111.95	114.15	76.35	74.7	77.55	63.1	97.3	71.75	119.5	63.85	66.5	90.35	74.1	72.4	76.15	58.5	76.3	82.5	62.2	82.5	77.75	74.3	82.65	70	65.3	91.5	68.65	60.2	89.45	57.6
66.9	90.35	70.65	68.05	66.75	83.2	81.15	78.5	78.5	68.85	57.3	61.4	49.95	90.15	68.3	89.1	61.25	41.3	88.9	79	109.5	108.8	77.6	75.1	70.25	64.55	100.75	66.8	106.65	63.4	61.1	86.9	78.2	75.25	84.05	57.3	81.25	87.5	68.9	91.75	79.5	75.35	86.5	72.55	64.4	92.45	68.3	57.3	81.9	58.2
68.2	82.8	75.9	70.7	72.25	91	75.25	81.55	80.7	63.8	52.35	60.8	54.8	94.5	72.8	94.05	54.6	44.95	82	73.05	112.5	111.4	85.05	76.8	78.25	69.2	99	71.4	109	70	57.9	82.95	74.65	74.65	77.55	55.75	77.2	79.05	63.8	95.95	75	75.65	85.2	76.85	67.65	92.85	68.75	58.65	87.95	57.55
66.05	81.25	72.85	67.2	72.2	84.95	76.75	79.65	79.1	68.65	53.7	62.1	52.45	89.3	69.55	90	54.45	42.15	82.5	72.5	113.7	107.55	89	73.55	73.95	65.4	102.5	73.9	113.1	65.9	61.05	91.05	73.55	71.7	76.05	56.55	79.3	83.05	67.85	89.65	75.05	79	83.8	80.75	64.85	90.6	67.9	58.55	81.95	54.85
61.15	93.15	71.5	74.05	72.5	86.05	78.85	83.6	75.1	62.5	52.9	64.3	57.05	89.85	71.7	87.2	55.25	44.15	82.6	69.4	115	109	81.9	78.2	79.15	68.7	95.55	68.1	102	68.55	73.45	89.8	69.8	67.65	73.55	56.15	79.3	80.75	69.65	94.1	70.55	81.9	84.35	76.65	54.25	84.4	80.9	62.25	78.1	54
63.15	85.15	74.05	66.35	67.4	88.35	77.55	83.65	79.55	72.35	49.5	59.95	54.1	88.3	66.15	90.6	60.55	44.95	83.5	71.7	108.85	109.9	84.15	76.5	78.95	63.35	102.1	70.55	98.05	71.25	72.85	83.2	73.8	66.6	69.75	57.65	70.55	81.65	72.8	83.35	80.95	75.5	80.75	74.4	63.95	90.05	78.45	65.65	80.8	56.45
61.2	88	73.05	74.2	70.85	81.45	73.1	77.1	79.75	70.5	56.4	60.95	53.45	93.85	68.35	86.6	60.4	47.9	81.15	75.2	104.25	112.8	84.6	80.1	80	66.15	99.7	72.85	98.25	71.15	71.9	88.6	63.3	69.45	71.5	54.25	66.3	72.45	81.65	80.05	82.25	81.2	78.05	72.85	65.3	91.15	80.7	64.15	76.1	54.35
62.55	90.55	73.75	72.9	72.05	79.15	74.1	81.45	76.2	71.3	54.85	57.45	55.25	84.6	62.8	90.9	55.4	41.5	84.2	75.85	106.85	103.1	85.2	77.8	75.9	63.1	99.55	72.35	98.6	69.8	72	90.9	68.9	67.9	71.45	50.45	67.9	71.85	77.1	81.5	82.8	81.35	81.55	74.95	68.35	89.8	80.95	63.4	72.2	53.65
63.35	87.05	46.4	72.4	72.95	87.5	74.4	78.3	79.45	67.55	49.65	56.4	56.35	89.3	68	85	55.6	45.45	83.65	78.35	119.5	110.05	76.45	73.3	78.6	63.35	129.3	72	101.65	73.65	69.25	100.05	66.1	79.05	75.1	55.7	69.2	75.75	68.55	84.8	77	81.3	83.7	75.3	73.9	86.4	87.7	69.7	75.8	58.4
64.25	90	47.55	70.8	69.2	89.85	73.4	77.65	77.2	68.9	51.35	57.6	58.7	95	61.85	80.45	54.6	49.25	82.25	77.3	120.4	98.75	80.7	74.2	75.45	62.15	126.95	68.3	109.2	71.5	63.35	100.2	64.45	71.2	81.15	56.7	66.5	74.8	72.9	85.95	71.05	77.5	82.2	70.4	63.25	83.8	88.8	70.7	66.45	59.4
65.55	90.6	50.25	72.95	68.45	90.25	77.15	81.25	79.7	71.25	55	58	61	99.05	67.5	75.75	57.95	53.6	76.9	83.15	118.8	104.05	82.4	73.1	74.85	60.85	130.65	72.15	103.3	72.35	58.65	101.9	64.35	73.2	81.55	58.85	68.2	82.15	70.25	84	71.9	76.55	85.05	76.45	74.8	89.25	89.05	59.7	64.4	60.55
69.75	90.15	49.2	69.9	71.2	84.75	80.15	80.65	78.8	68	55.2	61.05	54.95	91.15	64.55	78.9	59.7	45.8	81.5	82.8	116.75	102.55	82.7	72.7	89.5	61.5	126.75	71.6	103.1	71.75	58.45	103.05	71.35	73.8	74.85	59	66.05	81.35	63.35	91.8	74.55	83.65	80.75	76.85	73.75	83.4	85.15	59.45	67.05	64.95
69.8	83	76.95	72	76.05	85.7	75.6	80.65	78.55	68.15	49.65	57	57.85	93.1	65.25	91.45	58.55	48.2	92.95	71.5	113.35	109.6	81.8	74.75	87.4	59.8	96.9	68.55	101.3	69.75	64.1	104.55	54.65	73.95	73.15	51.8	66.95	69.1	69.8	84.75	78.85	86.35	77.2	69.65	72.95	85.5	90.6	61.35	66	59.05
65.1	91.35	83.3	70.35	75.15	80.3	73.8	81.55	79.05	73.85	52.35	56.45	59.95	89.4	66.1	87.25	54.3	50.1	89.25	79.15	113.5	109.05	84.65	72.1	94.45	59.75	98.1	70.5	100.5	72.7	70.3	102.75	57.75	74	74	52.25	70.3	64.8	73.95	92.5	78.5	82.8	79.75	70.6	75.45	83.5	89.65	61.55	68	54.6
60.1	92.15	80.35	69.05	73.35	82	75.1	79.7	79.8	70.2	48.45	56.75	55.95	95.65	65.95	91.2	54.55	51.55	84.3	87.85	115.5	114.9	72.25	80.1	85.65	58.95	96.5	68.3	102.5	68.45	63.85	100.05	55.15	73.4	76.9	57.15	66.1	67.2	66.15	89.5	78	78	79.6	69.65	75.2	76.95	90.75	61	71.15	50.3
58.5	88.05	68.1	69.25	70.3	89.45	71.65	82.05	82.8	76.05	49.75	55.75	56.15	94.8	65.3	83.5	52.15	45.75	85.65	90.55	114.85	111.8	72.55	76.45	90.45	52.6	97.6	67.25	104.35	71.65	60.35	101.25	64.15	70	70.2	58.65	65.85	63.8	68.45	87.2	77.5	80.2	86.25	69.9	76.85	86.15	86.4	59.25	73.35	51.6
64.35	85.1	79.9	77.15	75.5	78.85	71.85	84.95	76.4	69.7	54.7	57.05	52.7	90	69.4	87.65	52.2	44.7	90.95	87.55	116	92.6	77.45	67.95	87.35	54.9	92.45	69.3	94.4	73	78.65	109.05	61.85	65.45	76.6	57.75	69.65	68.85	78.35	83.2	77.8	78.2	79.55	70.15	79.1	85.1	95.45	61.55	67	55.15
61.4	91.1	79.8	70.85	76.55	78.9	74.75	88.1	73.85	67.9	49.2	59	53.45	88.35	70.1	87.4	53.3	48.75	91.15	83.15	112.55	90.25	76.6	75.6	87.8	59.25	91.4	70.45	82.3	81.6	68.1	107.4	60.45	64.4	69	59	71.1	72.25	78.85	84.4	71	77	77.1	69.75	74.05	85.8	97.8	60.1	72.3	53.4
61.65	85	76.4	72.8	70.2	80.8	74.4	86.3	78.6	75.1	50.85	56.75	56.05	88.3	66.55	88.75	55.7	45.25	92.8	81.2	114.7	88.15	74.5	72.45	88.75	62.65	94.05	75.05	86.55	73.25	78.7	109.65	68	69.2	75.9	56.2	72	70.35	80.95	82.7	75.65	78	75.4	72.55	76.35	82.05	92.35	57	69.9	54.45
59.4	83.3	76.85	71	70.2	85.6	75.4	82	76.3	67.2	49.35	58	51	90	63.85	84.65	52.9	45.7	92.8	79.05	110.95	86.9	73.15	74.15	87.75	57.55	89.2	66.7	91.75	71.4	76.95	100.55	69.75	63.95	76.85	59.8	66.3	76.45	72.45	81.55	72.65	80.95	79.65	72.75	74.4	81.8	97.9	58.65	68.6	55.25
63.25	90.2	75.15	62.15	73.65	84.6	66.8	83.1	98.8	66.3	48.2	58.4	57.8	86.4	66.35	77.1	52.15	46.5	87.2	76.2	118.2	106.6	81.4	73.85	87.05	63.6	90.6	72.35	107.9	69.95	64.85	101.1	68.45	68.2	77.05	56.7	67.15	77.2	71.3	85	74.05	77.1	77.35	77.5	73.7	76.9	90.45	59.45	72.05	54.7
61.25	86.95	72.45	60.45	65.5	79.3	66.65	84.2	91.25	68.4	51.6	58.2	48.4	86.55	65.8	79	53.1	44.5	83.4	82.2	112.75	101.6	76.75	68.4	93.05	63.9	92.9	69.55	110.05	76.2	72.65	97.75	68.4	69.85	79.95	59.7	59.35	72.1	75.05	89.5	66.65	77.8	75	75.75	74.05	79.3	94.25	60.55	71.4	54.1
62.9	92.6	76.6	62.15	73.85	73.65	73.65	84	93.15	70.6	48.55	59.8	53.35	84.15	68.3	78.15	52	45.4	91.15	79.7	111.15	100	76	70.25	92.4	61.4	91.2	70.65	108.3	75.15	67.05	101.25	64.25	63.8	69.7	57.4	62.4	75.1	71.5	83.25	76.35	79.05	70.7	74.1	75	77.1	87.6	57.3	74.85	51.4
65.4	83.95	75.2	60.7	69.35	82.05	74.55	81.85	90.75	69.4	50.95	57.1	54.7	84.05	69.4	79.05	55.2	40.8	86.25	84.8	116.95	102.3	80.55	75.55	87.4	59.05	93.95	73.15	106.55	76.55	69.6	102.05	67.15	63.5	67.6	59.8	60.45	80.75	73.4	81.95	72.6	75.55	77.05	74.4	73.45	77.2	87.3	56.45	76.55	53.9
60.05	84.65	76.85	62.7	69.05	80.55	69.6	83.4	70.25	73.95	53.7	57.1	58.15	78.9	65.75	73.15	50.1	42.9	83.65	84.15	103.95	104.4	84.8	74.1	84.7	60.25	91.9	68.6	111.8	70.6	63.3	119	68.75	66.35	67.15	57.65	61.75	73.05	72.7	84.2	66.35	81.3	78.3	73.25	73.65	78.15	74.85	63.2	74.55	54.95
63.25	84.2	73.5	63.4	70.8	79.6	72.15	81	65.15	65.5	54.6	57	58.05	80	64.8	78.2	54.15	44.25	79.8	77.35	101.9	102.45	77.45	72.4	80.6	60.65	95.4	74.4	108.5	73.75	67.6	112.75	62.3	67.8	75.85	57.55	61.75	69.55	69.75	88.7	67	76.8	75.45	67.85	71.15	79	75.9	59.85	74.2	54.65
61.15	82.9	71.6	60.45	74.95	77.8	70.35	82	65.65	74.3	53	51.2	53.3	77.45	65.2	74.45	55.7	46.55	85.6	78.9	104.6	107.35	74.55	70.95	84.05	58.7	95.35	70.3	104.55	68.85	67	113.85	60.55	67.75	72.55	53.5	61.55	72.8	66	82.15	68.75	82.55	74.6	70.35	69.5	83.85	74.7	60.6	71.2	52.25
[truncated: 27 more columns]
