# Supplementary material for: Single-particle imaging of stress-promoters induction reveals the interplay between MAPK signaling, chromatin and transcription factors
Source: Nat Commun. 2020 Jun 23;11:3171. doi: 10.1038/s41467-020-16943-w (PMC7311541; doi:10.1038/s41467-020-16943-w)
Supplement: Supplementary file 12 — Source Data [file 41467_2020_16943_MOESM12_ESM.zip › SourceData/SupFig6/SupFig6_ySP927_NaCl_0p20M_B_GFP_ConnectedHiPix.csv]

0	0	0	0	0	0	0	0	0	0	0	0	0	0	0	0	0	0	0	0	0	0	0	0	0	0	0	0	0	0	0	0	0	0	0	0	0	0	0	0	0	0	0	0	0	0	0	0	0	0
0	0	0	0	0	0	0	0	0	0	0	0	0	0	0	0	0	0	0	0	0	0	0	0	0	0	0	0	0	0	0	0	0	0	0	0	0	0	0	0	0	0	0	0	0	0	0	0	0	0
0	0	0	0	0	0	0	0	0	0	0	0	0	0	0	0	0	0	0	0	0	0	0	0	0	0	0	0	0	0	0	0	0	0	0	0	0	0	0	0	0	0	0	0	0	0	0	0	0	0
0	0	0	0	0	0	0	0	0	0	0	0	0	0	0	0	0	0	0	0	0	0	0	0	0	0	0	0	0	0	0	0	0	0	0	0	0	0	0	0	0	0	0	0	0	0	0	0	0	0
0	0	0	0	0	0	0	0	0	0	0	0	0	0	0	0	0	0	0	0	0	0	0	0	0	0	0	0	0	0	0	0	0	0	0	0	0	0	0	0	0	0	0	0	0	0	0	0	0	0
0	0	0	0	0	0	0	0	0	0	0	0	0	0	0	0	0	0	0	0	0	0	0	0	0	0	0	0	0	0	0	0	0	0	0	0	0	0	0	0	0	0	0	0	0	0	0	0	0	0
0	0	0	0	0	0	0	0	0	0	0	0	0	0	0	0	0	0	0	0	0	0	0	0	0	0	0	0	0	0	0	0	0	0	0	0	0	0	0	0	0	0	0	0	0	0	0	0	0	0
0	0	0	0	0	0	0	0	0	0	0	0	0	0	0	0	0	0	0	0	0	0	0	0	0	0	0	0	0	0	0	0	0	0	0	0	0	0	0	0	0	0	0	0	0	0	0	0	0	0
0	0	0	0	0	0	0	0	0	0	0	0	0	0	0	0	0	0	0	0	0	0	0	0	0	0	0	0	0	0	0	0	0	0	0	0	0	0	0	0	0	0	0	0	0	0	0	0	0	0
0	0	0	0	0	0	0	0	0	0	0	0	0	0	0	0	0	0	0	0	0	0	0	0	0	0	0	0	0	0	0	0	0	0	0	0	0	0	0	0	0	0	0	0	0	0	0	0	0	0
0	0	0	0	0	0	0	0	0	0	0	0	0	0	0	0	0	0	0	0	0	0	0	0	0	0	0	0	0	0	0	0	0	0	0	0	0	0	0	0	0	0	0	0	0	0	0	0	0	0
0	0	0	0	0	0	0	0	0	0	0	0	0	0	0	0	0	0	0	0	0	0	0	0	0	0	0	0	0	0	0	0	0	0	0	0	0	0	0	0	0	0	0	0	0	0	0	0	0	0
0	0	0	0	0	0	0	0	0	0	0	0	0	0	0	0	0	0	0	0	0	0	0	0	0	0	0	0	0	0	0	0	0	0	0	0	0	0	0	0	0	0	0	0	0	0	0	0	0	0
0	0	0	0	0	0	0	0	0	0	0	0	0	0	0	0	0	0	0	0	0	0	0	0	0	130.2	0	0	0	0	0	0	0	0	0	0	0	0	0	0	0	0	0	0	111.45	0	0	0	0	0
0	0	0	0	0	0	0	0	0	0	0	0	0	0	0	0	0	0	0	0	0	0	0	0	0	149.6	0	0	0	0	0	0	0	0	0	0	0	0	0	0	0	0	0	0	145.6	0	0	0	0	0
0	0	0	0	0	0	0	0	0	0	0	0	0	0	0	0	0	0	0	0	0	0	0	0	0	161	0	0	0	0	0	0	0	0	0	0	0	0	0	0	0	0	0	0	162.44	0	0	0	0	0
0	0	0	0	0	0	0	0	0	0	128.2	0	0	0	0	133.17	0	0	0	0	0	0	0	0	0	162	0	0	0	0	0	0	0	0	0	0	0	0	0	0	0	0	0	0	184.53	0	0	171.5	0	0
0	0	0	0	0	0	0	0	0	0	149.58	0	0	0	0	148.73	0	0	0	0	0	0	0	0	0	160	0	0	0	0	0	0	0	0	0	0	0	0	0	0	0	0	0	0	237.06	0	0	191.73	0	0
0	0	0	0	0	0	0	0	0	0	168.36	0	0	0	139.29	167.08	0	0	0	0	0	180.12	0	0	0	169.12	0	0	0	0	0	0	0	0	0	0	0	0	0	0	0	0	0	0	245.1	0	0	192.2	0	0
0	0	0	0	107.87	120.5	0	0	0	0	170.08	0	0	0	160.56	174.83	0	0	0	0	0	190.86	0	0	0	164	0	0	0	0	0	0	0	0	0	0	0	0	0	0	0	0	0	0	285.12	0	0	232	0	0
0	0	0	0	133.62	143.4	0	0	0	0	157.58	0	0	0	217.07	186.05	0	0	0	0	0	221.75	0	0	0	151	0	0	0	0	0	0	0	0	0	0	0	0	0	0	0	0	0	0	311.83	0	0	228.33	0	0
0	0	0	0	153.65	131.1	0	0	0	0	208.07	0	0	0	246.5	215.87	0	0	0	0	0	232.16	0	0	0	173.42	137.2	0	0	0	0	0	0	0	0	124.55	0	0	0	0	0	0	0	0	292.47	0	0	235.13	95.5	0
0	173.8	0	0	180.95	129.44	0	0	0	0	220.56	160.86	0	0	244.47	222.56	0	0	0	0	0	255.47	0	0	0	166.2	165.43	0	0	0	0	0	0	0	0	129.77	174	128.87	0	0	0	82.2	0	0	275.67	0	0	237.35	122.45	0
0	164.5	0	0	185.24	129.31	0	0	0	0	235.94	176.44	0	0	259	220.42	0	0	0	0	0	302.85	0	0	0	193	168.72	0	0	0	0	0	0	0	0	121.25	203.47	169.83	0	0	0	93.625	0	0	293.39	0	0	272.33	135	0
91.625	158.5	0	0	195.13	144.44	0	0	0	0	256.55	208.29	0	0	290.31	206.16	0	0	0	104.25	0	291.35	0	0	0	154.75	202.22	0	0	0	0	0	0	0	151.92	125.33	257.5	187.89	0	0	0	101.07	0	0	292.88	0	0	257.25	134.36	0
120	201.75	0	0	154.16	177.57	0	0	0	0	215.37	227.89	0	0	285.76	212.94	0	0	0	157	0	285.95	0	0	0	176.62	228.88	0	0	0	0	0	0	0	192	112.64	282.61	213.89	0	0	0	140.75	0	0	252.71	0	0	304.25	138.14	0
114.44	182	0	0	132.11	183.19	0	0	0	0	249.24	208.07	0	0	306.74	229.63	0	0	0	152	0	239.2	0	0	0	157.08	289.17	0	0	0	0	0	0	0	200.94	0	292	229.11	0	0	0	135	0	0	272	0	0	328.1	172.54	0
175.88	196.86	0	0	120.57	181.2	0	0	0	0	273	180.08	0	0	321	226	0	0	0	159.13	116.6	245.94	0	0	0	157.56	266	0	0	0	0	0	0	0	216.82	0	316.14	304.12	0	0	0	169.27	0	0	255.62	0	0	365.53	209.29	115.6
109	209.81	0	0	117.12	190.67	0	0	0	0	254.29	180.05	0	0	293.9	231.61	0	0	0	168.69	144.11	224.06	0	0	0	164.31	331.47	0	0	0	0	0	0	0	216.75	0	302.07	275.63	0	0	0	188.88	0	0	242.05	0	0	378.71	201.94	150.71
145.71	253.73	0	0	81.8	221.12	0	0	0	0	258.56	195.28	0	0	284.05	215.79	0	0	0	204.62	164.94	192.64	0	0	0	136.5	326.29	0	0	0	0	0	0	0	254.53	0	333.19	326.82	0	0	0	192.31	0	0	260.88	0	0	381.53	226.5	141.59
139.65	244.63	0	0	0	240.59	0	0	0	0	257.65	234.16	0	0	254.33	168.47	0	0	0	213.89	172.5	173.57	0	0	0	0	277.89	0	0	0	0	91.6	0	0	236.88	0	289.79	287.84	0	0	0	224	0	0	225.89	0	0	430.18	244.89	138.68
155.12	230.55	0	0	0	221.17	0	0	0	0	244.73	222.56	0	0	252.13	169.07	0	0	0	215.22	217.13	169.4	0	0	0	0	316.91	0	0	0	0	139.75	0	0	244.31	0	237.31	266.8	0	0	0	179.83	0	0	218.17	0	0	403	231.71	140.5
152.33	218.44	0	0	133.6	229.27	0	0	0	0	237.71	209.75	0	0	260.75	162.44	0	0	0	234.88	230.56	142.6	0	0	105.79	0	287.29	0	0	0	0	132.57	0	0	258.56	0	231.18	231	0	0	0	175.82	0	0	252.24	0	0	377.16	189	141.67
121.56	173.9	0	0	151.57	228.42	0	0	0	106.25	230.94	223.29	0	0	220.47	158.59	0	0	0	186.5	223.76	139.8	0	0	107.19	0	237.47	0	0	0	0	170.74	0	0	259.21	0	266.67	195.06	0	0	63.5	211.53	0	0	227.94	0	0	341.58	191.59	122.42
99.063	179.46	0	0	155.47	230.76	0	0	0	121.2	265.57	232.75	0	82.8	181.24	134.8	0	0	121.6	201.32	196.58	125.55	0	0	116.25	153	224.32	0	0	0	0	204.25	0	0	254.82	0	279.5	203	0	0	87	205.72	0	0	216	0	0	361.76	171.81	141.65
84.462	165.4	0	0	158.78	249	138.12	0	0	113.2	229.75	224.16	0	83.727	183.19	132	0	0	160.62	196.37	175.19	0	0	0	99.769	154.69	167.84	0	0	125.2	0	144.79	0	0	253.59	0	279.83	169.38	0	0	76	164.44	0	0	200.18	0	0	328.68	174.94	167.6
86.929	0	0	0	202.78	249.25	181.83	0	0	169.79	200	240.32	0	115.5	182.36	0	0	0	188.21	189.18	176.37	173.82	0	0	90.2	164.2	156	0	0	137.4	0	179.71	0	0	251.65	0	259.06	162.47	0	0	127.06	211.35	0	0	198.2	0	0	344.56	125.29	177.53
86.5	0	0	0	206.59	297.06	200.8	0	0	113.13	193.11	231.47	0	131.07	183.69	115.46	0	0	160.6	155.63	208.56	199.06	0	0	70.8	161.36	149	0	0	182.27	0	193.24	0	0	262.44	0	256.82	169.35	0	0	146.38	227.44	0	0	167.89	0	0	299.05	103.12	178.22
65.333	0	0	0	166.67	212.31	251.16	0	0	162.06	142	155.71	0	142.94	216.44	135.07	0	0	178.05	140.67	201.94	205.83	0	0	0	152.5	0	0	0	157.12	0	149.18	0	0	269	0	244.63	173.41	0	0	127.4	218.94	0	0	185.06	0	0	297.61	0	167
0	0	0	0	185.61	201.24	240	0	0	196.94	130.79	145.17	0	167.21	174.88	131.88	0	0	237.35	102.93	221	226	0	0	0	114.4	0	0	0	178.94	0	116.17	0	0	264.74	0	249.5	152.4	0	0	127	190.47	0	0	178.06	0	0	281.71	0	160.33
0	0	0	0	177.06	224.89	276.19	0	0	192.77	101	143.83	0	172.39	175.12	141.13	0	0	261.31	93.2	205.58	267.12	0	0	0	0	0	0	0	197.47	0	114.3	0	0	282.84	0	253.21	191.28	0	0	124.19	162.16	0	0	142.71	0	0	305.06	145.75	138.94
0	0	0	0	141.35	186.33	274.83	0	0	160.12	0	137.75	0	177.5	184.93	105.3	0	0	239.94	89.824	215.22	277.31	0	0	0	0	0	0	0	183.39	0	106.63	0	0	306.5	0	236.33	228.56	0	0	182.3	187.44	0	0	140.11	0	0	294.19	151.7	158.07
0	0	0	0	140.24	188.65	282.06	0	0	176.57	0	135.83	0	166.88	168.87	112.46	0	0	228.29	0	215.78	245.94	0	0	0	0	0	0	0	165.1	0	0	0	0	276	0	223.94	222.5	0	0	146.21	171.21	0	0	142.53	0	0	259.06	137.19	146.97
0	0	0	0	93.333	185.81	253.89	0	0	116.82	0	146.36	0	211.76	171.32	134.29	0	0	194.93	0	283.67	284.12	0	0	0	0	0	0	0	132.91	0	0	0	0	217.05	0	192.38	219.27	0	0	130	158.28	0	0	169.94	0	0	232.76	135.38	121.53
0	0	0	0	0	169.88	234.12	0	0	0	0	176	0	160.68	173.53	117.62	0	0	189.57	0	257.06	209.83	0	0	0	0	0	0	0	136.93	0	0	0	0	242.6	0	183.79	188.12	0	0	126.75	153.72	0	0	186.07	0	0	190.72	130.54	138.62
0	0	0	0	0	134.62	195.61	0	111.53	111.2	0	167	0	151.63	195.53	162.79	0	0	149.3	0	257.42	287.94	0	0	0	0	0	0	0	130.5	0	0	0	0	203.63	0	145.5	176.44	0	0	143.18	126.83	0	0	203.37	0	0	221.21	143.44	132.62
61.2	0	0	0	0	119.12	208.06	0	109.13	132.55	0	204.41	0	145.67	186.35	139.71	0	0	131.17	0	250.06	259.56	0	0	0	0	0	0	0	104.75	0	0	0	0	208.6	0	118.33	172.47	0	0	128.21	115.94	0	0	197.58	0	0	207.79	197.21	100.5
41.2	0	0	0	0	121.12	236.47	0	114.83	0	0	222.53	0	136.14	165.94	137.29	0	0	116.33	0	199.94	222.71	0	0	0	0	0	0	0	108.86	0	0	0	0	190.2	0	98.2	147.31	0	0	129.65	107.58	0	0	205.53	0	0	255.14	189.25	108.2
0	0	0	0	0	0	200.59	0	113.83	0	0	223.31	0	132.24	124.87	111.75	0	0	0	0	214.93	192.06	0	0	0	0	0	0	0	128.08	0	0	0	0	152.25	0	0	165.82	0	0	137.56	86.769	0	0	201.74	0	0	226.88	184.44	106.2
0	0	0	0	0	0	186.17	0	0	0	0	172.67	0	107.82	112.14	106.87	0	0	0	0	159.69	158.5	0	0	0	0	0	0	0	120.85	0	0	0	0	108.9	0	0	147.63	0	0	116.58	60.375	0	0	184.72	0	0	199.11	155.89	109.75
0	0	0	0	0	0	164	0	0	0	0	144	0	107.83	83.7	87	0	0	0	0	145.93	146.07	0	0	0	0	0	0	0	117.2	0	0	0	0	103	0	0	131.92	0	0	99.25	0	0	0	201.47	0	0	162.41	131.5	93.4
0	0	0	0	0	0	209.29	0	0	0	0	147.71	0	95.385	77.125	95.75	0	0	0	0	118.7	113.2	0	0	0	0	0	0	0	0	0	0	0	0	96	0	0	136.56	0	0	114.6	0	0	0	144.67	0	0	142.88	130.14	108.8
0	0	0	0	0	0	210.56	0	0	0	0	142.92	0	88.583	97.25	94.167	0	0	0	0	0	0	0	0	0	0	0	0	0	0	0	0	0	0	0	0	0	146.81	0	0	121.44	0	0	0	141.35	0	0	138.43	109.47	105.6
0	0	0	0	79.625	0	194.79	0	0	0	0	120.75	0	85.375	0	92.4	0	0	0	0	0	0	0	0	0	0	0	0	0	0	0	0	0	0	0	0	0	139.06	0	0	132.22	0	0	0	117.67	0	0	128.82	112.37	0
0	0	0	0	79.25	0	196.43	0	0	0	0	0	0	81.2	0	0	0	0	0	0	0	0	0	0	0	0	0	0	0	0	0	0	0	0	0	0	0	126.25	0	0	112.14	0	0	0	0	0	0	0	128.44	0
0	0	0	0	0	0	170.89	0	0	0	0	0	0	72.2	0	0	0	0	0	0	0	0	0	0	0	0	0	0	0	0	0	0	0	0	0	0	0	130.19	0	0	113.84	0	0	0	0	0	0	0	109.92	0
0	0	0	0	81	0	158.86	0	0	0	0	0	0	0	0	0	0	0	0	0	0	0	0	0	0	0	0	0	0	0	0	0	0	0	0	0	0	111.39	0	0	93.133	0	0	0	0	0	0	0	93.714	0
0	0	0	0	102	0	209	0	0	0	0	0	0	0	0	0	0	0	0	0	0	0	0	0	0	0	0	0	0	0	0	0	0	0	0	0	0	115	0	0	98.2	0	0	0	0	0	0	0	98.25	0
0	0	0	0	0	0	236.79	0	0	0	0	0	0	0	0	0	0	0	0	0	0	0	0	0	0	0	0	0	0	0	0	0	0	0	0	0	0	108.82	0	0	0	0	0	0	0	0	0	0	0	0
0	0	0	0	0	0	191.94	0	0	0	0	0	0	0	0	0	0	0	0	0	0	0	0	0	0	0	0	0	0	0	0	0	0	0	0	0	0	91.4	0	0	0	0	0	0	0	0	0	0	0	0
0	0	0	0	0	0	181.11	0	0	0	0	0	0	0	0	0	0	0	0	0	0	0	0	0	0	0	0	0	0	0	0	0	0	0	0	0	0	86.4	0	0	0	0	0	0	0	0	0	0	0	0
0	0	0	0	0	0	158.61	0	0	0	0	0	0	0	0	0	0	0	0	0	0	0	0	0	0	0	0	0	0	0	0	0	0	0	0	0	0	0	0	0	0	0	0	0	0	0	0	0	0	0
0	0	0	0	0	0	138.63	0	0	0	0	0	0	0	0	0	0	0	0	0	0	0	0	0	0	0	0	0	0	0	0	0	0	0	0	0	0	0	0	0	0	0	0	0	0	0	0	0	0	0
0	0	0	0	0	0	0	0	0	0	0	0	0	0	0	0	0	0	0	0	0	0	0	0	0	0	0	0	0	0	0	0	0	0	0	0	0	0	0	0	0	0	0	0	0	0	0	0	0	0
0	0	0	0	0	0	104.2	0	0	0	0	0	0	0	0	0	0	0	0	0	0	0	0	0	0	0	0	0	0	0	0	0	0	0	0	0	0	0	0	0	0	0	0	0	0	0	0	0	0	0
0	0	0	0	0	0	180.92	0	0	0	0	0	0	0	0	0	0	0	0	0	0	0	0	0	0	0	0	0	0	0	0	0	0	0	0	0	0	0	0	0	0	0	0	0	0	0	0	0	0	0
0	0	0	0	0	0	161.18	0	0	0	0	0	0	0	0	0	0	0	0	0	0	0	0	0	0	0	0	0	0	0	0	0	0	0	0	0	0	0	0	0	0	0	0	0	0	0	0	0	0	0
0	0	0	0	0	0	149.5	0	0	0	0	0	0	0	0	0	0	0	0	0	0	0	0	0	0	0	0	0	0	0	0	0	0	0	0	0	0	0	0	0	0	0	0	0	0	0	0	0	0	0
0	0	0	0	0	0	143.62	0	0	0	0	0	0	0	0	0	0	0	0	0	0	0	0	0	0	0	0	0	0	0	0	0	0	0	0	0	0	0	0	0	0	0	0	0	0	0	0	0	0	0
0	0	0	0	0	0	153.25	0	0	0	0	0	0	0	0	0	0	0	0	0	0	0	0	0	0	0	0	0	0	0	0	0	0	0	0	0	0	0	0	0	0	0	0	0	0	0	0	0	0	0
0	0	0	0	0	0	143.08	0	0	0	0	0	0	0	0	0	0	0	0	0	0	0	0	0	0	0	0	0	0	0	0	0	0	0	0	0	0	0	0	0	0	0	0	0	0	0	0	0	0	0
0	0	0	0	0	0	152.3	0	0	0	0	0	0	0	0	0	0	0	0	0	0	0	0	0	0	0	0	0	0	0	0	0	0	0	0	0	0	0	0	0	0	0	0	0	0	0	0	0	0	0
0	0	0	0	0	0	155.86	0	0	0	0	0	0	0	0	0	0	0	0	0	0	0	0	0	0	0	0	0	0	0	0	0	0	0	0	0	0	0	0	0	0	0	0	0	0	0	0	0	0	0
0	0	0	0	0	0	0	0	0	0	0	0	0	0	0	0	0	0	0	0	0	0	0	0	0	0	0	0	0	0	0	0	0	0	0	0	0	0	0	0	0	0	0	0	0	0	0	0	0	0
0	0	0	0	0	0	0	0	0	0	0	0	0	0	0	0	0	0	0	0	0	0	0	0	0	0	0	0	0	0	0	0	0	0	0	0	0	0	0	0	0	0	0	0	0	0	0	0	0	0
0	0	0	0	0	0	0	0	0	0	0	0	0	0	0	0	0	0	0	0	0	0	0	0	0	0	0	0	0	0	0	0	0	0	0	0	0	0	0	0	0	0	0	0	0	0	0	0	0	0
0	0	0	0	0	0	0	0	0	0	0	0	0	0	0	0	0	0	0	0	0	0	0	0	0	0	0	0	0	0	0	0	0	0	0	0	0	0	0	0	0	0	0	0	0	0	0	0	0	0
0	0	0	0	0	0	0	0	0	0	0	0	0	0	0	0	0	0	0	0	0	0	0	0	0	0	0	0	0	0	0	0	0	0	0	0	0	0	0	0	0	0	0	0	0	0	0	0	0	0
0	0	0	0	0	0	0	0	0	0	0	0	0	0	0	0	0	0	0	0	0	0	0	0	0	0	0	0	0	0	0	0	0	0	0	0	0	0	0	0	0	0	0	0	0	0	0	0	0	0
0	0	0	0	0	0	0	0	0	0	0	0	0	0	0	0	0	0	0	0	0	0	0	0	0	0	0	0	0	0	0	0	0	0	0	0	0	0	0	0	0	0	0	0	0	0	0	0	0	0
0	0	0	0	0	0	0	0	0	0	0	0	0	0	0	0	0	0	0	0	0	0	0	0	0	0	0	0	0	0	0	0	0	0	0	0	0	0	0	0	0	0	0	0	0	0	0	0	0	0
0	0	0	0	0	0	0	0	0	0	0	0	0	0	0	0	0	0	0	0	0	0	0	0	0	0	0	0	0	0	0	0	0	0	0	0	0	0	0	0	0	0	0	0	0	0	0	0	0	0
0	0	0	0	0	0	0	0	0	0	0	0	0	0	0	0	0	0	0	0	0	0	0	0	0	0	0	0	0	0	0	0	0	0	0	0	0	0	0	0	0	0	0	0	0	0	0	0	0	0
0	0	0	0	0	0	0	0	0	0	0	0	0	0	0	0	0	0	0	0	0	0	0	0	0	0	0	0	0	0	0	0	0	0	0	0	0	0	0	0	0	0	0	0	0	0	0	0	0	0
0	0	0	0	0	0	0	0	0	0	0	0	0	0	0	0	0	0	0	0	0	0	0	0	0	0	0	0	0	0	0	0	0	0	0	0	0	0	0	0	0	0	0	0	0	0	0	0	0	0
0	0	0	0	0	0	0	0	0	0	0	0	0	0	0	0	0	0	0	0	0	0	0	0	0	0	0	0	0	0	0	0	0	0	0	0	0	0	0	0	0	0	0	0	0	0	0	0	0	0
0	0	0	0	0	0	0	0	0	0	0	0	0	0	0	0	0	0	0	0	0	0	0	0	0	0	0	0	0	0	0	0	0	0	0	0	0	0	0	0	0	0	0	0	0	0	0	0	0	0
0	0	0	0	0	0	0	0	0	0	0	0	0	0	0	0	0	0	0	0	0	0	0	0	0	0	0	0	0	0	0	0	0	0	0	0	0	0	0	0	0	0	0	0	0	0	0	0	0	0
0	0	0	0	0	0	0	0	0	0	0	0	0	0	0	0	0	0	0	0	0	0	0	0	0	0	0	0	0	0	0	0	0	0	0	0	0	0	0	0	0	0	0	0	0	0	0	0	0	0
0	0	0	0	0	0	0	0	0	0	0	0	0	0	0	0	0	0	0	0	0	0	0	0	0	0	0	0	0	0	0	0	0	0	0	0	0	0	0	0	0	0	0	0	0	0	0	0	0	0
0	0	0	0	0	0	0	0	0	0	0	0	0	0	0	0	0	0	0	0	0	0	0	0	0	0	0	0	0	0	0	0	0	0	0	0	0	0	0	0	0	0	0	0	0	0	0	0	0	0
0	0	0	0	0	0	0	0	0	0	0	0	0	0	0	0	0	0	0	0	0	0	0	0	0	0	0	0	0	0	0	0	0	0	0	0	0	0	0	0	0	0	0	0	0	0	0	0	0	0
0	0	0	0	0	0	0	0	0	0	0	0	0	0	0	0	0	0	0	0	0	0	0	0	0	0	0	0	0	0	0	0	0	0	0	0	0	0	0	0	0	0	0	0	0	0	0	0	0	0
0	0	0	0	0	0	0	0	0	0	0	0	0	0	0	0	0	0	0	0	0	0	0	0	0	0	0	0	0	0	0	0	0	0	0	0	0	0	0	0	0	0	0	0	0	0	0	0	0	0
0	0	0	0	0	0	0	0	0	0	0	0	0	0	0	0	0	0	0	0	0	0	0	0	0	0	0	0	0	0	0	0	0	0	0	0	0	0	0	0	0	0	0	0	0	0	0	0	0	0
0	0	0	0	0	0	0	0	0	0	0	0	0	0	0	0	0	0	0	0	0	0	0	0	0	0	0	0	0	0	0	0	0	0	0	0	0	0	0	0	0	0	0	0	0	0	0	0	0	0
0	0	0	0	0	0	0	0	0	0	0	0	0	0	0	0	0	0	0	0	0	0	0	0	0	0	0	0	0	0	0	0	0	0	0	0	0	0	0	0	0	0	0	0	0	0	0	0	0	0
0	0	0	0	0	0	0	0	0	0	0	0	0	0	0	0	0	0	0	0	0	0	0	0	0	0	0	0	0	0	0	0	0	0	0	0	0	0	0	0	0	0	0	0	0	0	0	0	0	0
0	0	0	0	0	0	0	0	0	0	0	0	0	0	0	0	0	0	0	0	0	0	0	0	0	0	0	0	0	0	0	0	0	0	0	0	0	0	0	0	0	0	0	0	0	0	0	0	0	0
0	0	0	0	0	0	0	0	0	0	0	0	0	0	0	0	0	0	0	0	0	0	0	0	0	0	0	0	0	0	0	0	0	0	0	0	0	0	0	0	0	0	0	0	0	0	0	0	0	0
0	0	0	0	0	0	0	0	0	0	0	0	0	0	0	0	0	0	0	0	0	0	0	0	0	0	0	0	0	0	0	0	0	0	0	0	0	0	0	0	0	0	0	0	0	0	0	0	0	0
0	0	0	0	0	0	0	0	0	0	0	0	0	0	0	0	0	0	0	0	0	0	0	0	0	0	0	0	0	0	0	0	0	0	0	0	0	0	0	0	0	0	0	0	0	0	0	0	0	0
0	0	0	0	0	0	0	0	0	0	0	0	0	0	0	0	0	0	0	0	0	0	0	0	0	0	0	0	0	0	0	0	0	0	0	0	0	0	0	0	0	0	0	0	0	0	0	0	0	0
[truncated: 41 more columns]
