# Supplementary material for: Single-particle imaging of stress-promoters induction reveals the interplay between MAPK signaling, chromatin and transcription factors
Source: Nat Commun. 2020 Jun 23;11:3171. doi: 10.1038/s41467-020-16943-w (PMC7311541; doi:10.1038/s41467-020-16943-w)
Supplement: Supplementary file 12 — Source Data [file 41467_2020_16943_MOESM12_ESM.zip › SourceData/SupFig6/SupFig6_ySP927_NaCl_0p20M_B_RFP_ConnectedHiPix.csv]

0	0	0	0	0	0	0	0	0	0	0	0	0	0	0	0	0	0	0	0	0	0	0	0	0	0	0	0	0	0	0	0	0	0	0	0	0	0	0	0	0	0	0	0	0	0	0	0	0	0
0	0	0	0	0	0	0	0	0	0	0	0	0	0	0	0	0	0	0	0	0	0	0	0	0	0	0	0	0	0	0	0	0	0	0	0	0	0	0	0	0	0	0	0	0	0	0	0	0	0
0	0	0	0	0	0	0	0	0	0	0	0	0	0	0	0	0	0	0	0	0	0	0	0	0	0	0	0	0	0	0	0	0	0	0	0	0	0	0	0	0	0	0	0	0	0	0	0	0	0
0	0	0	0	0	0	0	0	0	0	0	0	0	0	0	0	0	0	0	0	0	0	0	0	0	0	0	0	0	0	0	0	0	0	0	0	0	0	0	0	0	0	0	0	0	0	0	0	0	0
0	0	0	0	0	0	0	0	0	0	0	0	0	0	0	0	0	0	0	0	0	0	0	0	0	0	0	0	0	0	0	0	0	0	0	0	0	0	0	0	0	0	0	0	0	0	0	0	0	0
0	0	0	0	0	0	0	0	0	0	0	0	0	0	0	0	0	0	0	0	0	0	0	0	0	0	0	0	0	0	0	0	0	0	0	0	0	0	0	0	0	0	0	0	0	0	0	0	0	0
0	0	0	0	0	0	0	0	0	0	0	0	0	0	0	0	0	0	0	0	0	0	0	0	0	0	0	0	0	0	0	0	0	0	0	0	0	0	0	0	0	0	0	0	0	0	0	0	0	0
0	0	0	0	0	0	0	0	0	0	0	0	0	0	0	0	0	0	0	0	0	0	0	0	0	0	0	0	0	0	0	0	0	0	0	0	0	0	0	0	0	0	0	0	0	0	0	0	0	0
0	0	0	0	0	0	0	0	0	0	0	0	0	0	0	0	0	0	0	0	0	0	0	0	0	0	0	0	0	0	0	0	0	0	0	0	0	0	0	0	0	0	0	0	0	0	0	0	0	0
0	0	0	0	0	0	0	0	0	0	0	0	0	0	0	0	0	0	0	0	0	0	0	0	0	0	0	0	0	0	0	0	0	0	0	0	0	0	0	0	0	0	0	0	0	0	0	0	0	0
0	0	0	0	0	0	0	0	0	0	0	0	0	0	0	0	0	0	0	0	0	0	0	0	0	0	0	0	0	0	0	0	0	0	0	0	0	0	0	0	0	0	0	0	0	0	0	0	0	0
0	0	0	0	0	0	0	0	0	0	0	0	0	0	0	0	0	0	0	0	0	0	0	0	0	0	0	0	0	0	0	0	0	0	0	0	0	0	0	0	0	0	0	0	0	0	0	0	0	0
0	0	0	0	0	0	0	0	0	0	0	0	0	0	0	0	0	0	0	0	0	0	0	0	0	0	0	0	0	0	0	0	0	0	0	0	0	0	0	0	0	0	0	0	0	0	0	39.8	0	0
0	0	0	0	0	0	0	0	0	0	0	0	0	0	0	0	0	0	0	0	0	0	0	0	0	0	0	0	0	0	0	0	0	0	0	0	0	0	0	60.625	0	0	0	0	0	0	0	37.125	0	0
0	0	0	0	0	0	0	0	0	0	0	0	0	0	0	0	0	0	0	0	0	0	0	0	0	0	37.6	0	0	0	0	0	0	0	45.769	0	0	0	0	71.889	0	0	0	0	0	0	0	0	0	0
0	0	0	0	0	0	0	0	0	0	0	0	0	0	0	0	0	0	0	0	0	0	0	0	0	0	40.625	0	0	0	0	0	0	0	40.6	0	0	0	0	91	0	0	0	0	0	0	43	38.25	0	0
0	0	0	0	0	0	0	0	0	0	0	0	0	0	0	0	0	0	0	0	0	46.125	0	0	0	0	54.4	0	0	0	0	0	0	0	49.4	0	0	0	0	106.41	0	0	0	0	0	0	52.923	40.4	0	0
0	0	0	0	0	0	0	0	0	0	0	0	0	0	0	0	0	0	0	0	0	57.9	0	0	0	0	48.5	0	0	0	0	0	0	0	56.4	0	0	0	0	101.47	0	0	0	0	0	0	65.125	0	0	0
0	0	0	0	0	0	0	0	40.083	0	0	0	0	0	0	0	0	0	0	0	0	49.5	0	0	36.4	0	45.105	0	0	0	0	0	0	0	59.412	0	0	0	0	105.78	0	0	0	0	0	0	69	0	0	0
31.2	0	0	0	0	0	0	0	31.8	0	0	0	0	0	0	0	0	0	0	0	0	77.4	0	0	55.6	0	53.8	0	0	0	0	0	45.8	0	64.4	0	0	0	40.2	79.4	0	0	0	0	0	0	65.143	0	0	0
42.375	0	0	0	0	0	0	0	0	0	0	0	0	0	0	0	0	41.75	0	0	0	56	0	0	44.714	0	49.583	0	0	0	0	0	45.6	0	61.632	0	0	0	44.8	98.143	0	0	49.8	0	0	0	69.455	0	40.375	0
0	0	0	0	0	0	0	0	0	0	0	0	0	0	36.8	0	0	46.2	0	0	0	59.9	0	0	56.812	0	54.6	0	0	0	0	0	45.727	0	55.75	0	0	0	40.25	104.4	0	0	55.062	0	0	50.375	0	0	59.6	0
38.6	0	0	0	0	0	0	0	0	0	0	0	0	0	47.364	0	0	50.8	0	0	0	53.692	0	0	61.643	0	37.8	0	44	0	0	38.4	45.2	0	51.4	0	0	0	0	82	0	0	57.4	0	0	48.5	53.875	0	61.75	0
32.4	0	0	0	0	0	58.4	0	0	0	0	0	0	0	45.75	0	0	60.25	0	0	0	52.625	0	57	58.714	0	0	0	44.4	0	0	48.125	46.125	0	52.5	0	0	0	44.375	69	0	0	55.2	0	0	36	46.8	0	64.267	0
0	0	0	0	0	0	69	0	0	0	0	0	0	0	54.625	0	0	70	0	0	0	56	0	63.688	58.133	0	0	0	37.6	0	0	49.5	43.8	0	55.2	0	0	0	46.8	63.143	0	0	64.143	0	0	0	51.6	0	64	0
39.75	0	0	0	0	0	67.4	0	0	0	0	36.222	0	0	52.8	0	0	57.5	0	0	36.2	39.625	0	66.455	44.75	0	0	0	45.1	0	0	50.222	48.875	0	0	0	0	0	41.667	72.346	0	0	54.364	0	0	50	44.364	0	64.063	0
42	0	0	0	0	0	73	0	0	0	0	34	0	0	52	0	0	63.188	0	0	33	43.125	0	72.875	51.222	0	0	0	0	0	0	54.2	41.8	0	0	0	0	0	37.4	72.4	0	0	58.917	0	0	56.833	0	0	71.467	0
39.182	0	0	0	0	0	80.143	0	0	0	0	35.692	0	0	50.4	0	0	68.588	0	0	38	0	0	78.4	45	0	0	0	0	0	0	54.667	36.4	0	0	0	0	0	37.5	0	0	0	41	0	0	44.4	42.5	0	61.733	0
31.6	0	0	0	0	0	76.4	0	0	0	0	0	0	0	44.083	0	0	54.643	0	0	35.2	40	0	82	40.643	0	0	0	46.625	0	0	62.6	0	0	0	0	0	0	31.4	0	0	0	40.8	0	0	53.923	37.6	0	54.786	0
32.8	0	0	0	0	0	69.688	0	0	0	0	0	0	0	0	0	0	62.733	0	0	0	51	0	75.364	0	0	0	0	41.6	0	0	44.214	37.8	0	0	0	0	0	0	0	0	0	39.364	0	0	55.467	34.6	0	47.2	0
35.2	0	0	0	0	0	66.833	0	0	0	0	0	0	0	0	0	0	49.8	0	0	0	0	0	81.583	36.364	0	0	0	0	0	0	52.9	35.6	0	0	0	0	0	0	0	0	0	0	0	0	59.125	0	0	41.8	0
0	0	0	0	0	0	72.941	0	0	0	0	0	0	0	37.25	0	0	54.214	0	0	0	0	0	87.231	40	0	0	43.5	0	0	0	59.8	33.6	0	0	0	0	0	0	0	0	0	0	0	0	57.143	0	0	0	0
0	0	0	0	0	0	81.667	0	0	0	0	0	0	0	34.2	0	0	54	0	0	0	44	0	89.062	37.25	0	0	49.857	0	0	0	48	38.2	0	0	0	40.2	35.636	0	58.75	0	0	0	0	0	53.769	0	0	0	0
0	0	0	0	0	0	67.267	0	0	0	0	0	0	0	0	0	0	50.4	0	32.2	0	40	0	71	0	0	0	59.545	0	0	0	47.909	0	0	0	0	55.125	38.6	0	58.125	0	0	0	0	0	58.867	0	0	0	0
0	0	34.2	0	0	0	0	0	0	0	0	0	0	0	0	0	0	0	0	37.8	0	0	0	62.25	0	45.625	0	58.529	0	0	0	0	0	0	0	0	48.333	45.75	0	0	0	0	0	0	0	51	0	0	0	0
0	0	39	0	0	0	0	0	0	0	0	0	0	0	0	0	0	0	0	0	0	0	0	47.25	0	47.75	0	65	0	0	0	48.9	0	0	0	34	53.75	49.8	0	0	0	0	0	0	0	56.3	0	0	0	0
0	0	0	0	0	0	0	0	0	0	0	0	0	0	34.375	0	0	0	0	0	0	0	0	47.357	0	53.4	0	59.588	0	0	0	55	0	0	0	35.583	43.182	34.769	0	0	0	0	0	0	0	43.125	0	0	0	0
0	0	0	0	0	0	65	0	0	0	0	0	0	0	31	0	0	0	0	0	0	0	0	0	0	49.4	0	63.643	0	0	41.625	0	0	0	0	37	45.9	30	0	0	0	0	0	0	0	0	0	0	0	0
0	0	0	0	46.2	0	60.2	0	0	0	0	0	0	0	0	0	40.417	0	0	0	0	0	0	0	0	0	0	65.267	0	0	39.6	43.6	0	0	0	39.4	35.9	0	0	0	0	0	0	0	0	43.4	0	0	0	0
0	0	0	0	43.4	0	0	0	0	0	0	0	0	0	0	0	43.4	0	0	0	0	0	0	49.5	0	59.917	0	61.706	0	0	48.8	37.1	0	0	0	43.4	0	0	0	0	32.6	0	0	0	0	43.1	0	0	0	0
0	0	0	0	46.5	0	0	0	0	0	0	0	0	0	0	0	41.8	0	0	0	0	0	0	43.4	0	55.6	0	51.571	0	34.625	0	38.6	0	0	0	47.417	0	0	0	0	38.2	0	0	0	0	39.2	0	0	35.4	0
0	0	0	0	51.875	0	0	0	0	0	0	0	0	0	0	0	38.125	0	0	0	0	0	0	0	0	56.1	0	51.625	0	42.125	0	41.8	0	0	0	0	0	0	0	0	0	0	0	0	0	38.4	0	0	31.8	38
0	0	0	0	46.4	0	58.222	0	0	0	0	0	0	0	0	0	0	0	0	0	0	0	0	0	0	0	0	40.467	0	41.2	0	0	0	0	0	0	0	0	0	0	0	0	0	0	0	0	0	0	0	39
0	0	0	0	39.625	0	70.769	0	0	0	0	0	0	0	0	0	36.8	0	0	0	0	0	0	0	0	38.25	0	44.8	0	45.8	0	0	0	0	0	0	0	0	0	0	0	0	0	0	0	0	0	0	0	41.636
0	0	0	0	44.727	0	72.4	0	0	0	0	0	0	0	0	0	40.6	0	0	0	0	0	0	0	0	46.143	0	0	0	43.875	0	0	0	0	0	0	0	0	0	0	0	0	0	0	0	0	0	0	0	41.75
0	0	0	0	0	0	64.938	0	0	0	0	0	0	0	0	0	0	0	0	0	0	0	0	0	0	40.8	0	0	0	44	0	0	0	0	0	0	0	0	0	0	0	0	0	0	0	0	0	0	0	38.182
0	0	0	0	37.833	0	56.692	0	0	0	0	0	0	0	0	0	0	0	0	0	0	0	0	0	0	0	0	0	0	36.4	0	0	0	0	0	0	0	0	0	0	0	0	0	0	0	0	0	0	0	41.125
0	0	0	0	39.4	0	58.25	0	0	0	0	0	0	0	0	0	0	0	0	0	0	0	0	0	0	0	0	0	0	0	0	0	0	0	0	0	0	0	0	0	0	0	0	0	0	0	0	0	0	33.1
0	0	0	0	0	0	73.067	0	0	0	0	0	0	0	0	0	0	0	0	0	0	0	0	0	0	0	0	0	0	0	0	0	0	0	0	0	0	0	0	0	0	0	0	0	0	0	0	0	0	36
0	0	0	0	0	0	77.091	0	0	0	0	0	0	0	0	0	0	0	0	0	0	0	0	0	0	0	0	0	0	0	0	0	0	0	0	0	0	0	0	0	0	0	0	0	0	0	0	0	0	34.8
0	0	0	0	0	0	0	0	0	0	0	0	0	0	0	0	0	0	0	0	0	0	0	0	0	0	0	0	0	0	0	0	0	0	0	0	0	0	0	0	0	0	0	0	0	0	0	0	0	0
0	0	0	0	0	0	63	0	0	0	0	0	0	0	0	0	0	0	0	0	0	0	0	0	0	0	0	0	0	0	0	0	0	0	0	0	0	0	0	0	0	0	0	0	0	0	0	0	0	0
0	0	0	0	0	0	63.8	0	0	0	0	0	0	0	0	0	0	0	0	0	0	0	0	0	0	0	0	0	0	0	0	0	0	0	0	0	0	0	0	0	0	0	0	0	0	0	0	0	0	0
0	0	0	0	0	0	66.813	0	0	0	0	0	0	0	0	0	0	0	0	0	0	0	0	0	0	0	0	0	0	0	0	0	0	0	0	0	0	0	0	0	0	0	0	0	0	0	0	0	0	0
0	0	0	0	0	0	0	0	0	0	0	0	0	0	0	0	0	0	0	0	0	0	0	0	0	0	0	0	0	0	0	0	0	0	0	0	0	0	0	0	0	0	0	0	0	0	0	0	0	0
0	0	0	0	0	0	78.714	0	0	0	0	0	0	0	0	0	0	0	0	0	0	0	0	0	0	0	0	0	0	0	0	0	0	0	0	0	0	0	0	0	0	0	0	0	0	0	0	0	0	0
0	0	0	0	0	0	69.25	0	0	0	0	0	0	0	0	0	0	0	0	0	0	0	0	0	0	0	0	0	0	0	0	0	0	0	0	0	0	0	0	0	0	0	0	0	0	0	0	0	0	0
0	0	0	0	0	0	66.071	0	0	0	0	0	0	0	0	0	0	0	0	0	0	0	0	0	0	0	0	0	0	0	0	0	0	0	0	0	0	0	0	0	0	0	0	0	0	0	0	0	0	0
0	0	0	0	0	0	59.714	0	0	0	0	0	0	0	0	0	0	0	0	0	0	0	0	0	0	0	0	0	0	0	0	0	0	0	0	0	0	0	0	0	0	0	0	0	0	0	0	0	0	0
0	0	0	0	0	0	77.5	0	0	0	0	0	0	0	0	0	0	0	0	0	0	0	0	0	0	0	0	0	0	0	0	0	0	0	0	0	0	0	0	0	0	0	0	0	0	0	0	0	0	0
0	0	0	0	0	0	71.143	0	0	0	0	0	0	0	0	0	0	0	0	0	0	0	0	0	0	0	0	0	0	0	0	0	0	0	0	0	0	0	0	0	0	0	0	0	0	0	0	0	0	0
0	0	0	0	0	0	60.611	0	0	0	0	0	0	0	0	0	0	0	0	0	0	0	0	0	0	0	0	0	0	0	0	0	0	0	0	0	0	0	0	0	0	0	0	0	0	0	0	0	0	0
0	0	0	0	0	0	60.6	0	0	0	0	0	0	0	0	0	0	0	0	0	0	0	0	0	0	0	0	0	0	0	0	0	0	0	0	0	0	0	0	0	0	0	0	0	0	0	0	0	0	0
0	0	0	0	0	0	60.833	0	0	0	0	0	0	0	0	0	0	0	0	0	0	0	0	0	0	0	0	0	0	0	0	0	0	0	0	0	0	0	0	0	0	0	0	0	0	0	0	0	0	0
0	0	0	0	0	0	47.75	0	0	0	0	0	0	0	0	0	0	0	0	0	0	0	0	0	0	0	0	0	0	0	0	0	0	0	0	0	0	0	0	0	0	0	0	0	0	0	0	0	0	0
0	0	0	0	0	0	44.118	0	0	0	0	0	0	0	0	0	0	0	0	0	0	0	0	0	0	0	0	0	0	0	0	0	0	0	0	0	0	0	0	0	0	0	0	0	0	0	0	0	0	0
0	0	0	0	0	0	43.6	0	0	0	0	0	0	0	0	0	0	0	0	0	0	0	0	0	0	0	0	0	0	0	0	0	0	0	0	0	0	0	0	0	0	0	0	0	0	0	0	0	0	0
0	0	0	0	0	0	0	0	0	0	0	0	0	0	0	0	0	0	0	0	0	0	0	0	0	0	0	0	0	0	0	0	0	0	0	0	0	0	0	0	0	0	0	0	0	0	0	0	0	0
0	0	0	0	0	0	0	0	0	0	0	0	0	0	0	0	0	0	0	0	0	0	0	0	0	0	0	0	0	0	0	0	0	0	0	0	0	0	0	0	0	0	0	0	0	0	0	0	0	0
0	0	0	0	0	0	0	0	0	0	0	0	0	0	0	0	0	0	0	0	0	0	0	0	0	0	0	0	0	0	0	0	0	0	0	0	0	0	0	0	0	0	0	0	0	0	0	0	0	0
0	0	0	0	0	0	0	0	0	0	0	0	0	0	0	0	0	0	0	0	0	0	0	0	0	0	0	0	0	0	0	0	0	0	0	0	0	0	0	0	0	0	0	0	0	0	0	0	0	0
0	0	0	0	0	0	0	0	0	0	0	0	0	0	0	0	0	0	0	0	0	0	0	0	0	0	0	0	0	0	0	0	0	0	0	0	0	0	0	0	0	0	0	0	0	0	0	0	0	0
0	0	0	0	0	0	0	0	0	0	0	0	0	0	0	0	0	0	0	0	0	0	0	0	0	0	0	0	0	0	0	0	0	0	0	0	0	0	0	0	0	0	0	0	0	0	0	0	0	0
0	0	0	0	0	0	0	0	0	0	0	0	0	0	0	0	0	0	0	0	0	0	0	0	0	0	0	0	0	0	0	0	0	0	0	0	0	0	0	0	0	0	0	0	0	0	0	0	0	0
0	0	0	0	0	0	0	0	0	0	0	0	0	0	0	0	0	0	0	0	0	0	0	0	0	0	0	0	0	0	0	0	0	0	0	0	0	0	0	0	0	0	0	0	0	0	0	0	0	0
0	0	0	0	0	0	0	0	0	0	0	0	0	0	0	0	0	0	0	0	0	0	0	0	0	0	0	0	0	0	0	0	0	0	0	0	0	0	0	0	0	0	0	0	0	0	0	0	0	0
0	0	0	0	0	0	0	0	0	0	0	0	0	0	0	0	0	0	0	0	0	0	0	0	0	0	0	0	0	0	0	0	0	0	0	0	0	0	0	0	0	0	0	0	0	0	0	0	0	0
0	0	0	0	0	0	0	0	0	0	0	0	0	0	0	0	0	0	0	0	0	0	0	0	0	0	0	0	0	0	0	0	0	0	0	0	0	0	0	0	0	0	0	0	0	0	0	0	0	0
0	0	0	0	0	0	0	0	0	0	0	0	0	0	0	0	0	0	0	0	0	0	0	0	0	0	0	0	0	0	0	0	0	0	0	0	0	0	0	0	0	0	0	0	0	0	0	0	0	0
0	0	0	0	0	0	0	0	0	0	0	0	0	0	0	0	0	0	0	0	0	0	0	0	0	0	0	0	0	0	0	0	0	0	0	0	0	0	0	0	0	0	0	0	0	0	0	0	0	0
0	0	0	0	0	0	0	0	0	0	0	0	0	0	0	0	0	0	0	0	0	0	0	0	0	0	0	0	0	0	0	0	0	0	0	0	0	0	0	0	0	0	0	0	0	0	0	0	0	0
0	0	0	0	0	0	0	0	0	0	0	0	0	0	0	0	0	0	0	0	0	0	0	0	0	0	0	0	0	0	0	0	0	0	0	0	0	0	0	0	0	0	0	0	0	0	0	0	0	0
0	0	0	0	0	0	0	0	0	0	0	0	0	0	0	0	0	0	0	0	0	0	0	0	0	0	0	0	0	0	0	0	0	0	0	0	0	0	0	0	0	0	0	0	0	0	0	0	0	0
0	0	0	0	0	0	0	0	0	0	0	0	0	0	0	0	0	0	0	0	0	0	0	0	0	0	0	0	0	0	0	0	0	0	0	0	0	0	0	0	0	0	0	0	0	0	0	0	0	0
0	0	0	0	0	0	0	0	0	0	0	0	0	0	0	0	0	0	0	0	0	0	0	0	0	0	0	0	0	0	0	0	0	0	0	0	0	0	0	0	0	0	0	0	0	0	0	0	0	0
0	0	0	0	0	0	0	0	0	0	0	0	0	0	0	0	0	0	0	0	0	0	0	0	0	0	0	0	0	0	0	0	0	0	0	0	0	0	0	0	0	0	0	0	0	0	0	0	0	0
0	0	0	0	0	0	0	0	0	0	0	0	0	0	0	0	0	0	0	0	0	0	0	0	0	0	0	0	0	0	0	0	0	0	0	0	0	0	0	0	0	0	0	0	0	0	0	0	0	0
0	0	0	0	0	0	0	0	0	0	0	0	0	0	0	0	0	0	0	0	0	0	0	0	0	0	0	0	0	0	0	0	0	0	0	0	0	0	0	0	0	0	0	0	0	0	0	0	0	0
0	0	0	0	0	0	0	0	0	0	0	0	0	0	0	0	0	0	0	0	0	0	0	0	0	0	0	0	0	0	0	0	0	0	0	0	0	0	0	0	0	0	0	0	0	0	0	0	0	0
0	0	0	0	0	0	0	0	0	0	0	0	0	0	0	0	0	0	0	0	0	0	0	0	0	0	0	0	0	0	0	0	0	0	0	0	0	0	0	0	0	0	0	0	0	0	0	0	0	0
0	0	0	0	0	0	0	0	0	0	0	0	0	0	0	0	0	0	0	0	0	0	0	0	0	0	0	0	0	0	0	0	0	0	0	0	0	0	0	0	0	0	0	0	0	0	0	0	0	0
0	0	0	0	0	0	0	0	0	0	0	0	0	0	0	0	0	0	0	0	0	0	0	0	0	0	0	0	0	0	0	0	0	0	0	0	0	0	0	0	0	0	0	0	0	0	0	0	0	0
0	0	0	0	0	0	0	0	0	0	0	0	0	0	0	0	0	0	0	0	0	0	0	0	0	0	0	0	0	0	0	0	0	0	0	0	0	0	0	0	0	0	0	0	0	0	0	0	0	0
0	0	0	0	0	0	0	0	0	0	0	0	0	0	0	0	0	0	0	0	0	0	0	0	0	0	0	0	0	0	0	0	0	0	0	0	0	0	0	0	0	0	0	0	0	0	0	0	0	0
0	0	0	0	0	0	0	0	0	0	0	0	0	0	0	0	0	0	0	0	0	0	0	0	0	0	0	0	0	0	0	0	0	0	0	0	0	0	0	0	0	0	0	0	0	0	0	0	0	0
0	0	0	0	0	0	0	0	0	0	0	0	0	0	0	0	0	0	0	0	0	0	0	0	0	0	0	0	0	0	0	0	0	0	0	0	0	0	0	0	0	0	0	0	0	0	0	0	0	0
0	0	0	0	0	0	0	0	0	0	0	0	0	0	0	0	0	0	0	0	0	0	0	0	0	0	0	0	0	0	0	0	0	0	0	0	0	0	0	0	0	0	0	0	0	0	0	0	0	0
0	0	0	0	0	0	0	0	0	0	0	0	0	0	0	0	0	0	0	0	0	0	0	0	0	0	0	0	0	0	0	0	0	0	0	0	0	0	0	0	0	0	0	0	0	0	0	0	0	0
0	0	0	0	0	0	0	0	0	0	0	0	0	0	0	0	0	0	0	0	0	0	0	0	0	0	0	0	0	0	0	0	0	0	0	0	0	0	0	0	0	0	0	0	0	0	0	0	0	0
0	0	0	0	0	0	0	0	0	0	0	0	0	0	0	0	0	0	0	0	0	0	0	0	0	0	0	0	0	0	0	0	0	0	0	0	0	0	0	0	0	0	0	0	0	0	0	0	0	0
0	0	0	0	0	0	0	0	0	0	0	0	0	0	0	0	0	0	0	0	0	0	0	0	0	0	0	0	0	0	0	0	0	0	0	0	0	0	0	0	0	0	0	0	0	0	0	0	0	0
0	0	0	0	0	0	0	0	0	0	0	0	0	0	0	0	0	0	0	0	0	0	0	0	0	0	0	0	0	0	0	0	0	0	0	0	0	0	0	0	0	0	0	0	0	0	0	0	0	0
0	0	0	0	0	0	0	0	0	0	0	0	0	0	0	0	0	0	0	0	0	0	0	0	0	0	0	0	0	0	0	0	0	0	0	0	0	0	0	0	0	0	0	0	0	0	0	0	0	0
[truncated: 42 more columns]
