# Supplementary material for: Single-particle imaging of stress-promoters induction reveals the interplay between MAPK signaling, chromatin and transcription factors
Source: Nat Commun. 2020 Jun 23;11:3171. doi: 10.1038/s41467-020-16943-w (PMC7311541; doi:10.1038/s41467-020-16943-w)
Supplement: Supplementary file 12 — Source Data [file 41467_2020_16943_MOESM12_ESM.zip › SourceData/SupFig6/SupFig6_ySP927_NaCl_0p20M_C_GFP_ConnectedHiPix.csv]

0	0	0	0	0	0	0	0	0	0	0	0	0	0	0	0	0	0	0	0	0	0	0	0	0	0	0	0	0	0	0	0	0	0	0	0	0	0	0	0	0	0	0	0	0	0	0	0	0	0
0	0	0	0	0	0	0	0	0	0	0	0	0	0	0	0	0	0	0	0	0	0	0	0	0	0	0	0	0	0	0	0	0	0	0	0	0	0	0	0	0	0	0	0	0	0	0	0	0	0
0	0	0	0	0	0	0	0	0	0	0	0	0	0	0	0	0	0	0	0	0	0	0	0	0	0	0	0	0	0	0	0	0	0	0	0	0	0	0	0	0	0	0	0	0	0	0	0	0	0
0	0	0	0	0	0	0	0	0	0	0	0	0	0	0	0	0	0	0	0	0	0	0	0	0	0	0	0	0	0	0	0	0	0	0	0	0	0	0	0	0	0	0	0	0	0	0	0	0	0
0	0	0	0	0	0	0	0	0	0	0	0	0	0	0	0	0	0	0	0	0	0	0	0	0	0	0	0	0	0	0	0	0	0	0	0	0	0	0	0	0	0	0	0	0	0	0	0	0	0
0	0	0	0	0	0	0	0	0	0	0	0	0	0	0	0	0	0	0	0	0	0	0	0	0	0	0	0	0	0	0	0	0	0	0	0	0	0	0	0	0	0	0	0	0	0	0	0	0	0
0	0	0	0	0	0	0	0	0	0	0	0	0	0	0	0	0	0	0	0	0	0	0	0	0	0	0	0	0	0	0	0	0	0	0	0	0	0	0	0	0	0	0	0	0	0	0	0	0	0
0	0	0	0	0	0	0	0	0	0	0	0	0	0	0	0	0	0	0	0	0	0	0	0	0	0	0	0	0	0	0	0	0	0	0	0	0	0	0	0	0	0	0	0	0	0	0	0	0	0
0	0	0	0	0	0	0	0	0	0	0	0	0	0	0	0	0	0	0	0	0	0	0	0	0	0	0	0	0	0	0	0	0	0	0	0	0	0	0	0	0	0	0	0	0	0	0	0	0	0
0	0	0	0	0	0	0	0	0	0	0	0	0	0	0	0	0	0	0	0	0	0	0	0	0	0	0	0	0	0	0	0	0	0	0	0	0	0	0	0	0	0	0	0	0	0	0	0	0	0
0	0	0	0	0	0	0	0	0	0	0	0	0	0	0	0	0	0	0	0	0	0	0	0	0	0	0	0	0	0	0	0	0	0	0	0	0	0	0	0	0	0	0	0	0	0	0	0	0	0
0	0	0	0	0	0	0	0	0	0	0	0	0	0	0	0	0	0	0	0	0	0	0	0	0	0	0	0	0	0	0	0	0	0	0	0	0	0	0	0	0	0	0	0	0	0	0	0	0	0
0	0	0	0	0	0	0	0	0	0	0	0	0	0	0	0	0	0	0	0	0	0	0	0	0	0	0	0	0	0	0	0	0	0	0	0	0	0	0	0	0	0	0	0	0	0	0	0	0	0
0	0	0	0	0	0	0	0	0	0	0	0	0	0	0	0	0	0	0	0	0	0	0	0	0	0	0	0	0	0	0	0	0	0	0	0	0	0	0	0	0	0	0	0	0	0	0	0	0	0
0	0	0	0	0	0	0	0	0	0	0	0	0	0	0	0	0	0	0	0	0	0	0	0	0	0	0	0	0	0	0	0	0	137.36	0	0	0	0	0	0	0	0	0	0	0	0	0	0	0	0
0	0	0	0	0	0	0	0	0	0	0	0	0	0	0	0	0	0	0	0	0	0	0	0	0	0	0	0	0	0	0	0	0	150.5	0	0	0	0	0	0	0	0	0	0	0	0	0	0	0	0
0	0	0	0	0	0	0	0	0	0	0	0	0	0	0	0	0	0	0	0	0	0	0	0	0	0	0	0	0	0	137.69	0	0	177.94	0	0	0	0	0	0	0	0	0	0	0	0	0	0	0	0
0	0	0	0	0	0	0	0	0	0	0	0	0	0	0	0	0	0	0	0	0	0	0	135.6	0	0	0	0	0	0	159.13	0	0	184.27	0	95	0	0	0	0	0	0	0	0	0	0	0	0	0	0
0	0	0	0	121.19	0	0	0	0	0	0	0	0	0	0	0	0	0	0	0	0	0	0	156.2	0	0	0	0	0	0	179.43	0	0	201.53	0	123.82	0	0	0	0	0	0	0	0	0	0	0	0	0	0
0	0	0	0	114.75	0	126.62	0	0	0	0	0	0	0	0	0	0	0	0	0	0	0	0	161.3	0	0	0	0	0	0	168.78	0	0	206.31	0	114.8	0	0	164.4	0	0	0	0	0	0	0	0	0	0	0
0	0	0	0	143.65	0	152.71	0	0	0	0	0	0	0	0	0	0	0	0	0	0	0	0	209.74	0	0	0	0	0	0	179.06	0	0	170	0	124.77	0	0	209.21	0	0	0	0	0	0	0	0	0	0	0
0	0	0	0	168.41	0	168.5	0	0	0	0	0	0	0	0	0	0	0	0	0	0	0	0	219.19	0	115.2	0	0	0	0	202.41	0	0	176.71	0	111.15	0	0	234.25	0	0	0	142	0	0	0	0	0	0	0
0	0	0	0	166.95	0	161.4	0	0	0	0	0	102.82	0	0	0	0	0	0	0	0	0	0	264.94	0	118.2	0	0	0	0	235.37	0	0	177.44	0	120.15	0	0	285.13	0	0	0	147	0	0	0	0	0	0	0
0	0	0	0	151	0	179.33	0	0	0	0	0	119	0	0	0	0	0	0	0	0	0	0	269.78	0	145.35	0	0	0	0	217.72	0	0	168.35	0	124	0	0	262.32	0	0	0	164.1	0	0	0	0	0	0	0
0	0	149.5	0	153.65	0	196.94	122.4	0	0	0	0	147.2	0	0	0	0	0	0	0	0	159	0	301	0	151.53	0	0	0	0	206.18	0	0	214	0	154.92	0	0	245.94	0	0	0	193.73	0	0	0	0	0	0	0
0	0	156.11	0	146.91	0	183.84	129.87	0	0	0	0	151.5	0	0	0	0	0	0	0	0	155.88	0	301.28	0	155.08	0	0	0	0	229.25	0	0	223.06	0	149.5	0	0	279.75	0	0	0	211.61	0	0	0	0	0	0	0
0	0	169.42	0	123.92	0	173.4	150.62	0	0	0	0	148.76	0	0	0	0	0	0	0	0	177.3	0	231.53	0	173.06	0	0	0	0	239.75	0	0	215.65	0	186.77	0	0	182.36	0	0	0	216.61	0	0	0	0	0	0	0
0	0	184.19	0	125.84	0	128.5	184.43	0	0	0	0	120.62	0	0	0	0	0	133	0	0	176.94	0	220.25	0	174.32	0	0	0	0	252.53	0	0	214.94	123	209.62	0	0	241.33	0	0	0	241.42	0	0	0	0	0	0	0
0	0	187.12	0	149.62	0	128	197.19	0	0	0	0	135.94	0	0	0	0	0	153.59	0	0	241.76	0	160.47	0	170.18	0	0	0	0	291.06	0	0	230.19	123.83	217.82	127.2	0	278.33	0	0	0	253.61	0	0	140	0	0	0	0
0	0	198.26	0	136.93	0	0	232.81	0	0	0	0	116.5	0	0	0	0	0	169.68	0	0	251.79	0	119.4	0	192.86	0	0	0	0	261.59	0	0	217.28	169.57	200	146.2	0	239.39	0	0	0	245.5	0	0	165.17	0	0	0	0
0	0	0	0	133.24	0	0	229.53	0	0	0	0	97.7	0	0	0	0	0	191.59	0	0	260.71	0	133.88	0	187.24	0	0	0	0	272.26	0	0	209.76	168.71	236.84	130.57	0	248.82	0	0	0	248.27	0	0	187.58	0	0	0	0
0	0	0	0	162.07	0	0	172.38	0	0	0	0	0	0	0	0	0	0	210.31	0	0	246.79	0	0	0	163	0	0	0	0	277.68	0	0	233.65	181.56	227.55	122.06	0	267.93	0	0	0	220.58	0	0	168.62	0	0	0	0
0	0	191.06	0	178.25	0	138	269.28	0	0	0	0	94.3	0	0	0	0	0	252.65	0	0	215.33	0	0	0	170.5	0	0	0	0	289.5	0	0	219.8	231.74	239.42	172.39	0	271.74	0	0	0	225.19	0	0	167.88	0	0	0	0
0	0	192.61	0	162.22	0	154.57	311.5	0	0	0	0	91.2	0	0	0	80.2	0	260.64	0	0	162.87	0	102	0	161.19	0	0	0	0	249	0	0	225.11	267.89	218.06	167.14	0	256.78	0	0	0	231.42	0	0	169.5	0	0	0	0
0	0	174.1	0	127.94	0	181.69	310.19	0	0	0	0	0	0	0	0	91.25	0	262.76	0	0	163.69	0	125.73	0	176.18	0	0	0	0	266.71	0	0	229	257.11	170.44	225.24	0	231.53	0	0	0	245.21	0	0	164.12	0	0	0	0
0	0	192.62	0	145.3	0	165.43	302.5	0	0	0	0	81.8	0	0	0	142.77	0	241.63	0	0	217.6	0	156.43	0	193.12	0	0	0	0	251.11	0	0	239.56	275.56	161.72	155.37	0	237.72	0	0	0	210.94	0	0	155.5	0	0	0	0
0	0	190.44	0	136.29	0	180.5	314.13	0	0	0	102.25	83.5	0	0	0	160.61	0	252.41	0	0	241.24	0	165	0	199.86	0	0	0	0	276.41	0	0	272.24	255	127.83	179.94	0	231.71	0	0	115	191.6	0	0	154.58	0	0	0	0
0	0	181.38	0	144.72	0	219.53	322.5	0	0	0	125.67	0	0	0	0	162.86	0	233.74	0	0	288.65	0	174.87	0	218.56	0	0	0	0	284.31	0	0	282.68	258.7	143.83	191.67	0	235.33	0	0	138.75	222.25	0	0	136.1	0	0	0	0
0	0	186.83	0	174.06	0	251.56	307.75	0	0	0	123.25	133.5	0	0	0	177.33	0	228.78	0	0	241.41	0	173.67	0	224.94	0	0	0	0	241	0	0	260.71	264.65	155.75	202.62	0	227.32	0	0	176.87	174	0	0	0	0	0	0	0
0	0	173.82	0	204.17	0	232.53	292.27	0	0	0	144.41	98.2	0	0	0	221.32	0	232.5	0	0	189.18	0	162.75	0	225.37	0	0	0	0	240	0	0	267.88	256.28	161.44	189	0	228.53	0	0	152	177.21	0	0	0	0	0	0	0
0	0	151.69	0	190.94	0	209.72	237.89	0	0	0	132.33	128.07	0	0	0	207.82	0	224.39	0	0	164.53	0	178.5	0	236.65	0	0	0	0	221.81	0	0	271.71	253.58	148.83	158.33	0	220.78	0	0	160.87	158	0	0	0	0	0	0	0
0	0	152.31	0	177.56	0	166	208	0	0	0	133.61	112.73	0	0	0	196.89	0	219.89	0	0	197.25	0	147.24	0	237.57	0	0	0	0	217.42	0	0	237.53	222.64	145.44	149.36	0	214.27	0	0	155.6	180.81	0	0	0	0	0	0	0
0	0	125	0	203.94	0	141.8	190.76	0	0	0	128.72	101.42	0	0	0	196.12	0	219	0	0	168.44	0	0	0	231	0	0	0	95.25	201.76	0	0	263.53	195.14	142.53	133.5	0	216	0	0	152.88	192.38	0	0	0	0	0	0	0
0	0	123.08	0	219.18	0	117.36	167.07	0	0	0	149.5	104.08	0	0	0	179.94	0	192.56	0	0	176.93	0	0	0	235.6	0	0	0	89.4	181.24	0	0	218.39	218.53	135.25	122.6	0	232.5	0	0	167.89	180.06	0	0	0	0	0	0	0
0	0	121	0	230.67	0	0	149.14	0	0	0	123.31	88.273	0	0	0	202.44	0	188.93	0	0	162.87	0	0	0	264.27	0	94.125	0	0	182.25	0	0	221.89	187.71	126.67	130.25	0	246.59	0	0	133.92	197.76	0	0	0	0	0	0	0
0	0	0	0	242.56	0	0	0	0	0	0	96.8	0	0	0	0	199.72	0	153.29	0	0	120.53	0	0	0	219.61	0	101.4	0	101	169.73	0	0	218.41	180.62	110.58	136.79	0	284.42	0	0	121.86	228.05	0	0	0	0	0	0	0
0	0	0	0	214.22	0	0	0	0	0	0	86.6	0	0	0	0	195.79	0	132.69	0	0	169.88	0	0	0	234.11	0	0	0	108.07	180.28	0	0	219.63	175.06	138.5	170.41	0	269.88	0	0	128.36	235.88	0	0	0	0	0	0	0
0	0	0	0	195.05	0	0	0	0	0	0	0	95.75	0	0	0	169.28	0	149.27	0	0	154.56	0	0	0	246	0	108.93	0	128.65	168.47	0	0	212.16	192.33	128.5	177.5	0	264.28	0	0	139	231.33	0	0	0	0	0	0	0
0	0	0	0	207.38	0	0	0	0	0	0	0	78.375	0	0	0	189.76	0	138	0	0	159.24	0	0	0	204.42	0	148	0	147.29	178.35	0	0	192.47	201.42	152.76	182.31	0	192.8	0	0	162.77	248.79	0	0	0	0	0	0	0
0	0	0	0	199.63	0	0	0	0	0	0	0	0	0	0	108.17	128.81	0	0	0	0	178.72	0	0	0	175.5	0	173.59	0	158.94	198.29	0	0	175.65	211.31	168.78	162.69	0	229.79	0	0	136.6	219.81	0	0	0	0	0	0	0
0	0	0	0	169.33	0	0	0	0	0	0	0	0	0	0	103.2	155.06	0	150	0	0	0	0	0	0	163.92	0	185	0	166.79	186.8	0	0	195.73	217.29	173.47	186.76	0	274.21	0	0	156.86	184.63	0	0	0	0	0	0	0
0	0	0	0	153.94	0	0	0	0	0	0	0	0	0	0	0	145.2	0	119.7	100.2	0	0	0	0	0	147.53	0	177.18	0	198.13	193.53	0	0	161.78	188.06	188.71	207.61	0	248.63	0	0	143.83	190.42	0	0	0	0	0	0	0
0	0	0	0	170.35	0	0	0	0	0	0	0	0	0	0	0	125.57	0	113.92	137.62	0	0	0	0	0	143.25	0	162.24	0	211.29	180	0	0	144.93	180.71	216.19	191.12	0	263.75	0	0	144.1	163.94	0	0	0	0	0	0	0
0	0	0	0	129.86	0	0	0	0	0	0	0	0	0	0	0	93.143	0	119.2	120.8	0	124.8	0	0	0	117.21	0	161.5	0	207	145.72	0	0	100.88	179.84	153.78	193.5	0	243.25	0	0	102.8	165.88	0	0	0	0	0	0	0
0	0	0	0	120	0	0	0	0	0	0	0	0	0	0	98.6	0	0	125.25	143.43	0	164.18	0	0	0	94.818	0	139.25	0	219.36	160.11	0	0	88.2	166.81	151.89	230.59	0	224.19	0	0	113.5	158.5	0	0	0	0	0	0	0
0	0	0	0	103.92	0	0	0	0	0	0	0	0	0	0	92.2	0	0	107	150.92	0	144.94	0	0	0	0	0	141.64	0	166.58	140.75	0	0	0	156.44	124.27	210.56	0	209.18	0	0	0	128.33	0	0	0	0	0	0	0
0	0	0	0	82	0	0	0	0	0	0	0	0	0	0	105.88	0	0	96.25	0	0	172.4	0	0	0	0	0	139.92	0	167.29	117.53	0	0	0	221.06	96.615	241.38	0	171.64	0	0	0	132.8	0	0	0	0	0	0	0
0	0	0	0	0	0	0	0	0	0	0	0	0	0	0	0	0	0	0	129.75	0	131.6	0	0	0	0	0	120.93	0	142.31	99.4	0	0	0	186.35	88.25	236.83	0	157.29	0	0	0	124.67	0	0	0	0	0	0	0
0	0	0	0	0	0	0	0	0	0	0	0	0	0	0	0	0	0	0	109.4	0	169.6	0	0	0	0	0	107.87	0	119.29	88.2	0	0	0	169.05	0	206	0	135.67	0	0	0	117.4	0	0	0	0	0	0	0
0	0	0	0	0	0	0	0	0	0	0	0	0	0	0	0	0	0	0	0	0	0	0	0	0	0	0	0	0	118.5	71.6	0	0	0	156.81	0	226.19	0	170.08	0	0	0	103.4	0	0	0	0	0	0	0
0	0	0	0	0	0	0	0	0	0	0	0	0	0	0	0	0	0	0	0	0	0	0	0	0	0	0	0	0	95.1	0	0	0	0	159	0	212.38	0	181	0	0	0	109.8	0	0	0	0	0	0	0
0	0	0	0	0	0	0	0	0	0	0	0	0	0	0	0	0	0	0	0	0	0	0	0	0	0	0	0	0	0	0	0	0	0	110.4	0	218.17	0	149	0	0	0	0	0	0	0	0	0	0	0
0	0	0	0	0	0	0	0	0	0	0	0	0	0	0	0	0	0	0	0	0	0	0	0	0	0	0	0	0	0	0	0	0	0	117.53	0	212.5	0	194.75	0	0	0	0	0	0	0	0	0	0	0
0	0	0	0	0	0	0	0	0	0	0	0	0	0	0	0	0	0	0	0	0	0	0	0	0	0	0	77.2	0	0	0	0	0	0	105.58	0	212.37	0	208.89	0	0	0	0	0	0	0	0	0	0	0
0	0	0	0	0	0	0	0	0	0	0	0	0	0	0	0	0	0	0	0	0	0	0	0	0	0	0	88.625	0	0	0	0	0	0	104.6	0	235.29	0	184	0	0	0	0	0	0	0	0	0	0	0
0	0	0	0	0	0	0	0	0	0	0	0	0	0	0	0	0	0	0	0	0	0	0	0	0	0	0	0	0	0	0	0	0	0	0	0	186.58	0	188.94	0	0	0	0	0	0	0	0	0	0	0
0	0	0	0	0	0	0	0	0	0	0	0	0	0	0	0	0	0	0	0	0	0	0	0	0	0	0	0	0	0	0	0	0	0	0	0	187.12	0	148.29	0	0	0	0	0	0	0	0	0	0	0
0	0	0	0	0	0	0	0	0	0	0	0	0	0	0	0	0	0	0	0	0	0	0	0	0	0	0	0	0	0	0	0	0	0	0	0	179.06	0	124.33	0	0	0	0	0	0	0	0	0	0	0
0	0	0	0	0	0	0	0	0	0	0	0	0	0	0	0	0	0	0	0	0	0	0	0	0	0	0	0	0	0	0	0	0	0	0	0	159.27	0	127.82	0	0	0	0	0	0	0	0	0	0	0
0	0	0	0	0	0	0	0	0	0	0	0	0	0	0	0	0	0	0	0	0	0	0	0	0	0	0	0	0	0	0	0	0	0	0	0	131	0	0	0	0	0	0	0	0	0	0	0	0	0
0	0	0	0	0	0	0	0	0	0	0	0	0	0	0	0	0	0	0	0	0	0	0	0	0	0	0	0	0	0	0	0	0	0	0	0	107.76	0	0	0	0	0	0	0	0	0	0	0	0	0
0	0	0	0	0	0	0	0	0	0	0	0	0	0	0	0	0	0	0	0	0	0	0	0	0	0	0	0	0	0	0	0	0	0	0	0	106.4	0	0	0	0	0	0	0	0	0	0	0	0	0
0	0	0	0	0	0	0	0	0	0	0	0	0	0	0	0	0	0	0	0	0	0	0	0	0	0	0	0	0	0	0	0	0	0	0	0	0	0	0	0	0	0	0	0	0	0	0	0	0	0
0	0	0	0	0	0	0	0	0	0	0	0	0	0	0	0	0	0	0	0	0	0	0	0	0	0	0	0	0	0	0	0	0	0	0	0	0	0	0	0	0	0	0	0	0	0	0	0	0	0
0	0	0	0	0	0	0	0	0	0	0	0	0	0	0	0	0	0	0	0	0	0	0	0	0	0	0	0	0	0	0	0	0	0	0	0	0	0	0	0	0	0	0	0	0	0	0	0	0	0
0	0	0	0	0	0	0	0	0	0	0	0	0	0	0	0	0	0	0	0	0	0	0	0	0	0	0	0	0	0	0	0	0	0	0	0	0	0	0	0	0	0	0	0	0	0	0	0	0	0
0	0	0	0	0	0	0	0	0	0	0	0	0	0	0	0	0	0	0	0	0	0	0	0	0	0	0	0	0	0	0	0	0	0	0	0	0	0	0	0	0	0	0	0	0	0	0	0	0	0
0	0	0	0	0	0	0	0	0	0	0	0	0	0	0	0	0	0	0	0	0	0	0	0	0	0	0	0	0	0	0	0	0	0	0	0	0	0	0	0	0	0	0	0	0	0	0	0	0	0
0	0	0	0	0	0	0	0	0	0	0	0	0	0	0	0	0	0	0	0	0	0	0	0	0	0	0	0	0	0	0	0	0	0	0	0	0	0	0	0	0	0	0	0	0	0	0	0	0	0
0	0	0	0	0	0	0	0	0	0	0	0	0	0	0	0	0	0	0	0	0	0	0	0	0	0	0	0	0	0	0	0	0	0	0	0	0	0	0	0	0	0	0	0	0	0	0	0	0	0
0	0	0	0	0	0	0	0	0	0	0	0	0	0	0	0	0	0	0	0	0	0	0	0	0	0	0	0	0	0	0	0	0	0	0	0	0	0	0	0	0	0	0	0	0	0	0	0	0	0
0	0	0	0	0	0	0	0	0	0	0	0	0	0	0	0	0	0	0	0	0	0	0	0	0	0	0	0	0	0	0	0	0	0	0	0	0	0	0	0	0	0	0	0	0	0	0	0	0	0
0	0	0	0	0	0	0	0	0	0	0	0	0	0	0	0	0	0	0	0	0	0	0	0	0	0	0	0	0	0	0	0	0	0	0	0	0	0	0	0	0	0	0	0	0	0	0	0	0	0
0	0	0	0	0	0	0	0	0	0	0	0	0	0	0	0	0	0	0	0	0	0	0	0	0	0	0	0	0	0	0	0	0	0	0	0	0	0	0	0	0	0	0	0	0	0	0	0	0	0
0	0	0	0	0	0	0	0	0	0	0	0	0	0	0	0	0	0	0	0	0	0	0	0	0	0	0	0	0	0	0	0	0	0	0	0	0	0	0	0	0	0	0	0	0	0	0	0	0	0
0	0	0	0	0	0	0	0	0	0	0	0	0	0	0	0	0	0	0	0	0	0	0	0	0	0	0	0	0	0	0	0	0	0	0	0	0	0	0	0	0	0	0	0	0	0	0	0	0	0
0	0	0	0	0	0	0	0	0	0	0	0	0	0	0	0	0	0	0	0	0	0	0	0	0	0	0	0	0	0	0	0	0	0	0	0	0	0	0	0	0	0	0	0	0	0	0	0	0	0
0	0	0	0	0	0	0	0	0	0	0	0	0	0	0	0	0	0	0	0	0	0	0	0	0	0	0	0	0	0	0	0	0	0	0	0	0	0	0	0	0	0	0	0	0	0	0	0	0	0
0	0	0	0	0	0	0	0	0	0	0	0	0	0	0	0	0	0	0	0	0	0	0	0	0	0	0	0	0	0	0	0	0	0	0	0	0	0	0	0	0	0	0	0	0	0	0	0	0	0
0	0	0	0	0	0	0	0	0	0	0	0	0	0	0	0	0	0	0	0	0	0	0	0	0	0	0	0	0	0	0	0	0	0	0	0	0	0	0	0	0	0	0	0	0	0	0	0	0	0
0	0	0	0	0	0	0	0	0	0	0	0	0	0	0	0	0	0	0	0	0	0	0	0	0	0	0	0	0	0	0	0	0	0	0	0	0	0	0	0	0	0	0	0	0	0	0	0	0	0
0	0	0	0	0	0	0	0	0	0	0	0	0	0	0	0	0	0	0	0	0	0	0	0	0	0	0	0	0	0	0	0	0	0	0	0	0	0	0	0	0	0	0	0	0	0	0	0	0	0
0	0	0	0	0	0	0	0	0	0	0	0	0	0	0	0	0	0	0	0	0	0	0	0	0	0	0	0	0	0	0	0	0	0	0	0	0	0	0	0	0	0	0	0	0	0	0	0	0	0
0	0	0	0	0	0	0	0	0	0	0	0	0	0	0	0	0	0	0	0	0	0	0	0	0	0	0	0	0	0	0	0	0	0	0	0	0	0	0	0	0	0	0	0	0	0	0	0	0	0
0	0	0	0	0	0	0	0	0	0	0	0	0	0	0	0	0	0	0	0	0	0	0	0	0	0	0	0	0	0	0	0	0	0	0	0	0	0	0	0	0	0	0	0	0	0	0	0	0	0
0	0	0	0	0	0	0	0	0	0	0	0	0	0	0	0	0	0	0	0	0	0	0	0	0	0	0	0	0	0	0	0	0	0	0	0	0	0	0	0	0	0	0	0	0	0	0	0	0	0
0	0	0	0	0	0	0	0	0	0	0	0	0	0	0	0	0	0	0	0	0	0	0	0	0	0	0	0	0	0	0	0	0	0	0	0	0	0	0	0	0	0	0	0	0	0	0	0	0	0
0	0	0	0	0	0	0	0	0	0	0	0	0	0	0	0	0	0	0	0	0	0	0	0	0	0	0	0	0	0	0	0	0	0	0	0	0	0	0	0	0	0	0	0	0	0	0	0	0	0
0	0	0	0	0	0	0	0	0	0	0	0	0	0	0	0	0	0	0	0	0	0	0	0	0	0	0	0	0	0	0	0	0	0	0	0	0	0	0	0	0	0	0	0	0	0	0	0	0	0
0	0	0	0	0	0	0	0	0	0	0	0	0	0	0	0	0	0	0	0	0	0	0	0	0	0	0	0	0	0	0	0	0	0	0	0	0	0	0	0	0	0	0	0	0	0	0	0	0	0
0	0	0	0	0	0	0	0	0	0	0	0	0	0	0	0	0	0	0	0	0	0	0	0	0	0	0	0	0	0	0	0	0	0	0	0	0	0	0	0	0	0	0	0	0	0	0	0	0	0
0	0	0	0	0	0	0	0	0	0	0	0	0	0	0	0	0	0	0	0	0	0	0	0	0	0	0	0	0	0	0	0	0	0	0	0	0	0	0	0	0	0	0	0	0	0	0	0	0	0
0	0	0	0	0	0	0	0	0	0	0	0	0	0	0	0	0	0	0	0	0	0	0	0	0	0	0	0	0	0	0	0	0	0	0	0	0	0	0	0	0	0	0	0	0	0	0	0	0	0
[truncated: 27 more columns]
