# Supplementary material for: Single-particle imaging of stress-promoters induction reveals the interplay between MAPK signaling, chromatin and transcription factors
Source: Nat Commun. 2020 Jun 23;11:3171. doi: 10.1038/s41467-020-16943-w (PMC7311541; doi:10.1038/s41467-020-16943-w)
Supplement: Supplementary file 12 — Source Data [file 41467_2020_16943_MOESM12_ESM.zip › SourceData/SupFig6/SupFig6_ySP927_NaCl_0p20M_B_Time.csv]

-1.0768
-0.85475
-0.60583
0
0.27295
0.50725
0.75645
1.0067
1.3292
1.5518
1.7986
2.0513
2.372
2.5988
2.8484
3.0972
3.4189
3.6386
3.8894
4.1388
4.4638
4.6861
4.9345
5.1866
5.5067
5.732
5.9809
6.2314
6.5513
6.7723
7.0194
7.2728
7.5932
7.818
8.0683
8.3182
8.6404
8.8689
9.1208
9.3692
9.6927
9.9137
10.168
10.418
10.74
10.966
11.216
11.467
11.79
12.025
12.273
12.522
12.846
13.076
13.327
13.576
13.901
14.129
14.38
14.629
14.953
15.181
15.432
15.682
16.004
16.228
16.474
16.724
17.051
17.276
17.525
17.775
18.098
18.321
18.572
18.821
19.145
19.369
19.62
19.869
20.193
20.423
20.67
20.921
21.244
21.467
21.716
21.965
22.29
22.513
22.761
23.014
23.335
23.558
23.807
24.058
24.381
24.604
24.855
25.104
25.427
25.649
25.899
