# Supplementary material for: Single-particle imaging of stress-promoters induction reveals the interplay between MAPK signaling, chromatin and transcription factors
Source: Nat Commun. 2020 Jun 23;11:3171. doi: 10.1038/s41467-020-16943-w (PMC7311541; doi:10.1038/s41467-020-16943-w)
Supplement: Supplementary file 12 — Source Data [file 41467_2020_16943_MOESM12_ESM.zip › SourceData/SupFig6/SupFig6_ySP927_NaCl_0p20M_C_Time.csv]

-1.0206
-0.79828
-0.55067
0
0.26813
0.48748
0.74053
0.99098
1.3138
1.5347
1.7829
2.0358
2.3583
2.5812
2.8294
3.0796
3.4023
3.6246
3.8742
4.1239
4.4477
4.668
4.9166
5.1674
5.4904
5.7215
5.9706
6.2211
6.5443
6.7656
7.0153
7.2662
7.5873
7.8152
8.0636
8.314
8.638
8.8603
9.1101
9.359
9.6836
9.9049
10.154
10.405
10.725
10.947
11.198
11.447
11.771
11.992
12.239
12.491
12.812
13.041
13.291
13.541
13.863
14.086
14.335
14.586
14.908
15.132
15.38
15.632
15.953
16.181
16.428
16.681
17.002
17.225
17.472
17.725
18.046
18.27
18.52
18.77
19.091
19.315
19.565
19.816
20.139
20.363
20.614
20.864
21.188
21.417
21.668
21.917
22.241
22.462
22.716
22.964
23.289
23.513
23.767
24.013
24.34
24.56
24.814
25.061
25.387
25.608
25.859
