# Supplementary material for: Single-particle imaging of stress-promoters induction reveals the interplay between MAPK signaling, chromatin and transcription factors
Source: Nat Commun. 2020 Jun 23;11:3171. doi: 10.1038/s41467-020-16943-w (PMC7311541; doi:10.1038/s41467-020-16943-w)
Supplement: Supplementary file 12 — Source Data [file 41467_2020_16943_MOESM12_ESM.zip › SourceData/SupFig6/SupFig6_ySP927_NaCl_0p20M_C_RFP_HiPix.csv]

29.15	28.9	31.95	34.85	24.75	31.45	28.35	30.9	36.95	29.95	30.35	23.4	30.2	26.75	26.9	26.6	25.8	31.35	27.6	27.75	33.45	41.7	33.9	30.35	31.75	29.8	28.15	37.35	28.05	36.5	30.1	32.9	39.1	43.55	33.75	32.95	25.75	35.9	29.3	32.1	28.15	35.3	30.25	30.95	30.6	32.3	33.35	32.6	36.8	33.85
29.1	29.6	33.85	28.35	26.3	28.25	30.15	33.75	34.75	31.35	27.15	25.3	32.75	25.45	25.65	29.85	27.5	28.05	29.45	27.8	36.5	36	33.6	29.5	31.05	28.05	28.1	35.85	28.4	34.25	32.8	35	41.2	40.55	31.75	35.95	28.45	34.6	30.7	37.75	28.95	30.9	25.35	33.6	28.5	34.5	32	35.05	33.45	30.1
30.3	28.7	32.1	29.3	24.55	27.85	32.15	30.45	32.95	32.15	28.8	25.6	32	25.7	27.4	26.45	24.25	27.55	29.6	27.55	32.75	37.35	33.75	28.4	30.4	31.95	27.9	36.65	30.95	35.55	28.1	32.6	38.8	44.05	31.4	32.25	29.6	34.95	29.25	33.3	30.45	32.3	23.9	29.35	32.8	37.2	30.35	30.9	33.55	32.45
30.5	36.85	40.55	32.7	25.3	32.05	37.25	40.05	35.4	38.3	39.1	24.4	37.55	31.45	20.6	33	27.65	35.95	21	36.7	36.1	50.25	40.1	36.65	31	31.95	30.15	37.65	31.45	43.1	37.75	40.3	46.25	53.7	36.15	42.4	32.3	37.8	35.75	41.1	35.8	34.6	36.3	37.2	36.55	41.45	38.2	39.05	42.05	39.25
32.95	33.9	41.35	33.4	30.35	30.2	33.9	34.15	38.9	36.3	40.15	27.7	36.3	27.45	32.4	35.6	30.7	31.4	23.45	35.85	40.25	47.55	41.35	36.35	33.4	32.45	29.2	42.7	32.95	45.85	33.2	33.85	43.2	44.65	33.35	34.85	31.65	38.85	41.3	38.45	34.95	31.9	27.85	36	35.4	42.75	34.65	36.65	35.55	38.1
32.45	34.45	39.95	35.7	29.95	30.9	35.25	33.75	36.55	35.6	35.2	28	34.25	28.85	31.55	34.25	31.9	30.65	24.8	35.25	35.05	45.8	40.25	35.85	34.2	36.15	30.5	40.75	31.2	42.05	34.8	37.25	39	46.65	38.65	37.95	28.9	37.2	41.15	38.5	35.5	32.6	29.25	34.15	35.25	38.65	35.6	32.65	33.95	37.5
29.65	32.4	40.7	33.9	29.9	31.45	30.35	33.15	39.95	34.25	34.45	26.4	36.3	27.6	30.45	33.9	31.4	31.4	24.1	34.2	35.3	44.3	35.45	35.3	34.8	35.8	29.3	37.9	29.3	45.35	33.9	35.05	44.65	43.9	33.95	33.5	29.65	36.35	37.75	39.8	34.9	30.4	29.75	31.55	32.45	39.1	35.7	32.8	36.05	36.75
30.95	30.4	36.45	36.3	31.15	30.35	32.65	30.7	33.8	34.85	32.45	23.75	35.95	26.1	33.75	32.45	30.3	31.05	25.15	38.05	36.25	43	35.45	35.95	35	34.15	28.55	41.65	30.75	42.35	35.2	33.85	39.7	42.55	34.05	34.75	28.9	38.85	40	36.35	34.05	32.35	29.05	34.65	29.65	35.15	33.4	31.8	34.35	34.5
34.2	28.5	42.05	33.7	30.05	29.75	32.6	32	36.9	33.1	35.3	25.05	34.4	27.55	31.9	32.6	34.95	27	25.35	35.25	40.05	44.85	33.15	33.55	35.15	27.8	29.05	38.2	30.3	44.15	34.5	32.7	41.5	48.2	37.8	33.6	30.2	37.75	31.5	39.5	38.15	32.75	28.8	31.5	30.6	36.2	35.35	33.4	35.15	33.25
29.75	28.6	40.1	33.5	26.9	32.05	34.45	34.3	34.6	33	36.25	23.9	32.35	27.2	30.7	29.65	31.45	27.1	22.75	34.85	37.05	43.35	34.85	33.8	35.4	30.7	31.45	39	31.95	42.2	34.75	33.45	43	50.2	36.2	34.05	32.4	38.65	34.7	36.3	35.1	33.05	29.15	31.5	32.5	36.05	37.35	29.9	36.3	30.8
31	24.4	39.95	34.65	29.2	28.4	34.45	31.4	35.35	35.5	33.05	24.2	31.65	26.25	34.6	29.8	30.6	29.7	22.75	35.1	36.65	42.3	34.3	34.4	30.25	33.1	29.45	33.65	29.95	44.3	31.2	32.4	42.3	47.25	38.75	33.9	29.55	37.35	31.65	35.6	35.1	32.7	29.5	29.35	29.55	32.5	35.1	34.95	34.05	34.7
28.1	30	40.05	33.6	28.55	29.35	33.35	31	36	34.9	33.7	25.45	34.7	29.1	36.05	32.45	25.65	31.8	23.4	34.6	36.85	41.5	32.6	34.35	31.75	30.45	28.85	32.8	33.95	40.75	34.3	34.95	42	42.6	39.1	31.35	31.9	38.1	33.75	37.5	33.9	32.35	28.95	31.9	30.45	31.4	34.9	33.75	31.45	36.8
31	28.8	37.85	31.2	29.15	30.35	34.9	32.6	34.45	35.7	33.35	25.45	36.15	34.3	30.25	35.85	29.15	27.5	20.8	31.5	34.85	40.95	36.4	31.3	34.2	31.8	31.05	35.9	31.3	44.25	33.8	39.6	41.75	41.75	37.05	31.5	29.05	40.35	31.8	31.65	30.95	31.85	28.7	35.7	35.25	35.45	39.4	35.6	34.4	35.5
29.9	36.95	42.3	31.55	28.35	31.95	36.3	30.2	35.4	30.85	31.9	25.4	37.2	30.15	34.05	34.6	32.75	27.7	23.1	37.65	36.8	41.6	35.1	33.65	30.6	33.55	38.5	37.6	32.35	42.05	32.15	33.75	40.3	44	34.95	32.2	30.1	37.9	30.05	32	32.3	30.5	31.35	31.45	33.1	34.95	45.6	33.4	37.05	36
29.8	35.55	38.1	34.75	27	29.1	33.5	32.75	35.2	30.45	32.75	25	37.15	40.35	29.55	35	31	25.05	23.4	35.2	41.3	39.1	38.75	33.55	34	33.65	34.6	39.05	29.85	42.85	30.05	36.9	38.85	44.95	39.95	33.8	30.75	35.5	30.85	31.4	30.3	29.65	30.6	31.55	32.5	37.35	50.95	31.35	32.8	31.45
34.9	37.7	38.3	31.15	28.85	28.95	35.15	30.35	35.85	33.85	30.2	28.2	35.3	44	28.95	35.4	28.95	26.5	20.35	33.4	39.35	38.15	35.6	33	31.8	32.25	37.5	33.95	30.9	41.35	32.5	36.75	40.25	41.85	38.55	36.8	28.8	39.8	31.5	31.55	29.9	31.1	29.9	34.1	31.95	31.2	55.35	33.4	33.8	34
36	41.2	33.75	37.15	27.5	31	34.5	33.55	44.3	35.4	29.45	25.45	41.05	43.25	31.85	28.2	31.85	27.05	24.65	33.85	34.7	40.8	32.55	33.05	32.45	28.15	37.1	36.7	29.1	40.25	31.95	35.6	37.1	44.35	32.6	36.95	27.35	36.95	36.4	35.1	32.55	29.9	29.9	32.55	29.15	34.9	65.25	31.1	30.2	32.55
36.8	40.85	36.45	36.15	28.6	35.35	32.3	31.4	44.4	35.8	29.05	28.6	47.7	48.95	29.95	33	38.4	28.9	25.6	34	41.2	42.1	37.65	30.95	33.4	29.4	42.95	35.1	31.3	39.25	35	33.9	38.4	40.95	32.9	43.25	25.3	32.35	35.8	32.85	31.7	32.4	27.55	31.35	34.8	30.05	65.55	29.8	28.65	30.75
40.5	46.65	37.05	39.3	27.25	33.5	33.9	30.1	49	31.5	34.8	26.35	51.2	51.05	32.75	35.9	40.15	26.2	24.9	33.95	38.55	45.55	33.95	31.65	32.1	25.25	35.95	33.8	30.65	38.1	37.25	35.4	38.2	42.65	36.35	48.7	29.45	37.25	37.55	31.3	31.35	27.9	26.45	30.55	36.9	30.65	60.2	32.3	31	31.5
36.95	42.15	36	43.45	28.1	38.45	34	34.9	41	34.4	30.55	28.65	67.5	43.35	30.2	35.4	43.2	30	24.1	30.85	44.1	53.55	34.3	34	34.05	29.05	37.7	33.8	34	41.15	37.3	35.95	38.45	42.5	34.6	52.3	30.3	41.15	38	32.25	30.8	26.4	29.8	32.35	46.2	63.75	61.65	30.8	28.15	32.2
41.25	41.6	37.45	38.35	28.95	40.2	33.4	36.4	45.4	33.2	30.55	33	65.85	47.55	31.05	33.75	49.95	26	21.2	33.1	47.6	52	35.35	32.35	36.65	35.45	27.4	34.5	29.35	36.15	36	34.25	36	49.85	36.9	53.95	28.55	38.85	40.35	45.4	32	26.7	28.05	32.7	47.95	27.6	63.25	32.95	28.25	33.3
45.9	34	39	41.8	29.55	47	28.75	45.55	46.1	33.8	32.15	36.95	67.5	29.6	33.2	39.9	40.65	29	23.85	33.8	51.65	54.85	31.95	33.35	33.5	36.35	27.85	32.3	28.25	35.15	33.55	35.75	40.4	52.3	34.45	59.5	25.35	44.55	38.3	42.8	32.9	30.4	29.7	33.95	45.25	31.05	54.6	34.45	34.4	33.35
41.75	33.9	33.9	40.1	31.3	44.55	32.55	46.9	44.75	32.65	26.65	37.75	70.9	33.1	32.5	38.25	39.2	27.25	22.05	33.2	47.15	60.95	31.95	33.85	31.6	33.95	27.6	32.2	32.85	38.65	33.3	32.95	34.4	51.15	34.15	65.95	28.1	41.65	36.4	45.9	34.05	29.75	27.6	38.75	40.7	44.5	54.7	37.5	34.4	33.55
35.45	34.3	36.3	40.4	30.15	47.3	35.5	44.1	38.05	31.8	28.8	34.6	68.85	28.6	31.3	34.75	39.25	32.15	22.95	34.15	48.15	59.15	32.6	35.75	32.25	41.6	28.85	34.2	32.9	31.85	31.7	30.75	35.9	49.9	30.25	66.35	31.15	47.7	41.4	52.75	32.1	28.7	25.5	34.05	46.2	41.25	47.45	43.8	34.9	36.75
34.1	35.2	43.6	41.1	28	45.25	40.15	58.2	32.8	30.3	29.45	35.75	71.55	31.4	32.65	32.6	29.45	28.3	24.65	31.2	54.95	60.05	33.1	34.1	28.35	42.4	28.9	30.5	33.3	39	32.6	37.1	38.35	50.95	31.85	60.3	28	52.95	40.85	47.95	32.35	27.25	29.3	37.4	43.7	40.25	45.8	53.15	36.9	31.2
35.95	27.5	49.35	45.65	31.3	42.5	41.85	53.35	34	32.35	34.5	37.2	65.3	30.75	32.2	34.6	30.95	27.55	24.7	31.6	47.75	55.8	35.5	36.9	32.4	52.75	28.7	33.8	29.2	38.65	30.35	36.25	40.95	46.45	32.5	62.15	25.8	48.65	35.85	50.9	28.9	27.65	25.75	40.2	43.4	32.9	42.35	47.75	49.55	36.55
32.25	27.45	49.75	44.95	30.15	37.4	41.45	54.8	32.1	29	33.7	34.3	60	30.15	31.9	28.8	29.6	27.95	25.8	32.5	47.15	52.65	32.75	38.3	34.9	51.8	30.95	34.35	35.4	32.75	33.45	29.8	39.25	40.55	33.3	51.4	30.2	45.8	32.5	51.35	33.05	29.15	26.1	33.4	39.6	40.75	42.95	48.85	44.8	33.1
32.9	26.45	56.15	46.35	25.8	34.65	44.15	53.3	33.5	31.5	28.3	36.2	55.45	28.65	34.9	25.85	28.5	30.7	22.85	30.3	44.75	47.55	33.05	42.85	31.65	53.95	27.9	32.3	44.2	33.9	30.85	31.6	36.2	47.05	32.25	47	26.2	48	30.25	46.25	31	27.5	26.8	38	39.25	31.6	42	50.05	36	30.25
31.5	24.3	52.7	50.2	33.85	34.5	42.25	43.1	34.15	33.4	29.25	29.95	55.75	26.75	31.75	26.7	30	29.05	24.5	29.8	45.7	48.8	31.15	46.5	27.85	58.85	27.45	32.25	32.45	33.85	31.8	35.75	36.65	44.8	31.65	40.8	27.75	40.3	27.95	45.9	33.2	29.45	26.65	39.3	39	42.2	42.15	43.55	42.35	28.9
32.4	25.15	55.2	47.25	29.85	34.3	42.85	43.4	33.95	30.15	30.1	31.65	54	25.85	40.35	28.5	33.9	29.6	24.75	29.9	48.5	50.45	33.45	42.4	37.8	50.2	26.9	32.95	34.7	33.8	31.35	31.5	34.9	45.15	33.7	45	27.45	40.3	31.25	36.65	33.8	28.15	27.4	36.7	37.35	34.75	46.05	44.75	39.25	27.85
27.8	27.4	42.5	39.25	43.8	34.4	42.05	41.7	33.25	31.55	30.5	29.3	45.95	24.7	33.9	25.1	32.65	28.5	22.35	30.35	46.8	45.1	32.6	43.7	38.85	42.55	28.2	31.25	35.2	34.45	28.95	32.3	38.35	47.05	33.75	40.15	29	37.15	30.25	35.05	38.6	25.7	27.85	34.1	39.1	31.25	38.15	46.4	33.05	33.05
23.8	29.75	45.2	38.55	42.65	30.6	36	40.85	39.9	30.9	27.35	25.5	44.65	25.55	37.6	26.05	31.8	27.7	23.6	28.6	41.75	38.9	39.4	38.75	37.5	41.9	29.4	29.75	37.05	32.4	28.3	33.95	36.85	43.65	32.85	38.4	26.25	34.25	29.7	42.3	35.45	27.05	27.85	37.9	36.3	33.25	38.25	39.8	32.6	33.25
29.85	23.4	50.75	33.2	46.45	30.75	37.75	34.45	42.3	32.15	28.45	29.45	48.55	24.55	36.4	28.5	31.6	35	27.55	31.4	42.1	39.05	36.4	38.45	38.75	43.5	28.05	32.45	37.6	37.6	31.05	34.45	35.55	39.7	33.6	40.15	26.4	36.4	28.25	33.75	39.35	29.75	30.45	39.25	33.3	27.05	37.85	45.25	34	26.7
28.8	25.85	45.75	39.95	39.4	34.6	39.5	34.95	42.15	32.35	28.5	24.45	47.7	22.6	35.45	31.25	32.45	26.95	24.6	31.6	40.25	37	34.35	40.45	38.6	31.2	27.85	30.7	39.2	38.85	29.55	36.6	37	37.55	33.7	37.55	27.7	34.6	28.8	30.95	36.3	26.45	27	36.6	29.5	24.95	35.05	43.45	33.75	31
26.5	25.4	42.9	35.1	39.75	31.15	38.2	32.35	39.5	30	30.3	24.8	42.7	22.8	33.45	38.45	28.55	28.35	23.55	30.4	43.55	40.45	38.05	37.65	41.5	42	30.5	30.55	35.1	33.7	29.45	32	36.05	42.15	37.7	34.55	27.75	35.45	29.6	31.3	33.8	26.75	29.25	32.65	30.7	26.35	37.1	45.75	30.3	34.4
28.65	27.25	40.35	38.2	45	25.75	39.25	38.45	39.85	28.45	26.55	24.5	43.95	23.1	30	35.45	28.65	27	24.35	30.2	41.55	37.8	36.2	37.3	37.5	38.75	27.4	31.6	35.3	34.25	28.8	32.15	35.9	39.25	35.45	35.15	27.6	36.3	28.9	33.05	32.6	28.45	32.15	37.5	31.55	22.05	39.8	39.7	30.05	34.75
28.75	29.15	41.4	39.05	39.4	26.6	36.35	36.35	42	34.85	30.45	24.1	39.85	23.05	28.2	32.85	29.65	28.05	24.55	32.55	44.85	35.9	42.5	37.45	36.15	34.25	27.35	31.2	33.35	39.25	28.65	33.85	36.85	40.8	30.8	30.9	28.2	26.65	27.15	32.25	28.15	29.4	27.1	31.2	25.3	24.6	40.25	33.45	27.9	29.65
25.45	25.2	38.2	36.95	34.1	27.65	34.45	32.4	36.45	37.65	27.35	25.05	41.5	25.3	27.95	31	28.25	28.3	24.5	38.7	36.5	32.45	38.2	38	30.6	35.35	28.5	31.05	33.6	36.8	27.55	28.8	33.25	41.1	32.55	31.35	28.2	29.25	28.6	32.2	26.3	26.4	25.9	27.9	27.95	23.2	35.5	35	30.6	32.95
24.15	24.05	33.75	34.2	29.15	24.95	36.95	36.3	37.65	38	28	22.9	35.05	25.7	30.05	30.7	28.8	23.4	21.95	41.45	33.05	34.35	34.6	34.2	31.4	30.8	26.15	29.05	35.2	35.45	29.6	27.55	39.25	40.3	33.2	27.05	25.45	30	26.9	29.05	28.7	25.9	25.8	33.5	30.95	23.4	35.2	31.7	27.75	28.25
22.65	27.65	35.9	34.05	28.15	26	33.35	33.35	35	38.9	31.05	25.65	34.8	23.65	29.3	31.6	26.7	27	26.2	41.65	34.05	34.8	31.85	35.6	31.4	32.2	23.15	31.9	33.7	38.25	29.4	33.55	35	40.1	30.9	30.55	27.35	29.75	27.4	32.5	30.7	22.85	27.6	30.8	28.75	23.65	33.15	32.95	29.25	30.75
24.35	28.85	30.8	34.95	32.35	26	34.85	33.55	29.4	36.6	28.45	22.2	38.6	23.9	28.2	28.8	26.5	25.6	21.1	40.1	32.7	32.75	33.05	33.55	29.75	31.4	31.1	30.35	30	32.75	31.9	30.9	35.15	37.35	27.8	27.9	27.15	32.85	28.35	28.75	29.8	29.3	29.6	33.35	27.85	26.2	35.45	32.65	29.2	31.85
25.35	26.1	36	33.2	30.6	23.55	30.35	32.15	34.8	36.5	29.6	23.7	35.05	27.05	32.6	28.15	25.05	24.1	23.6	37.65	26.75	32.95	30.4	34.95	25.3	29.9	26.9	29.45	33.95	35.2	27.45	31.25	35	34.95	30.7	32.15	27.45	30.55	30.3	26.75	26.1	30.05	28.9	29.55	26.3	27.75	33	31.9	26.35	32.35
28.2	25.4	34.55	36.25	28.05	23.85	30.85	31.65	28.9	36.75	27.55	20.8	36.4	23.45	32.75	27.75	25.9	25.8	20.4	43.85	29.9	35.7	28.8	32.05	27.25	31.35	29.65	34.5	29.6	31.7	26.85	31.95	35.5	40.6	29.75	27.95	26.25	31.85	27.35	28	31	26.2	28.2	28.9	28.25	26.55	30.35	32.95	25.75	30.6
26.95	25.2	33.55	34.05	27.4	24.8	32.35	30.75	31.75	32.6	26.9	21.15	32.65	25.3	29.25	29.6	25.1	27.35	20.4	45.65	29.15	33.45	30.35	32.9	27.4	28	25.4	35.25	30	34.65	25.8	30.35	35	38.25	29.45	30.5	29.7	29.75	27.1	26.9	26.6	27.25	30.1	29.15	30.75	29.1	33.05	30.55	25.8	30
26.95	27.25	31.65	35	24.55	23.45	29.25	29.2	26.05	34.5	28.3	25.85	29.4	24.8	26.7	28.85	25.55	27	20.8	41.6	28.25	32.75	29.95	33.35	29.65	28.15	24.75	30	31.85	36.65	31.45	37.4	35.55	43.15	29.55	28.65	30.6	30.25	25.8	26.15	30.25	25.55	25.55	28.7	27.5	21.55	33.35	28.05	27.5	34.1
26.2	25.8	34.05	29.15	27.9	21.7	29.75	31.1	27.8	33.95	28.85	24.65	32.15	25.8	29.9	29.3	28	23.65	23.35	40.2	30.95	31.5	29.75	33.35	28.25	27.15	26.45	29.3	28.5	33.85	30.15	30	34.85	40.2	29.2	27.6	29.6	30.55	27.6	28.4	30.25	28	24.45	28.1	27.35	25.75	33.65	31.45	28.15	29.55
30.2	23.05	37.65	31.45	29.25	25.8	31.8	31.55	31.25	33.4	28.85	20.35	33.1	21.5	24.1	28.85	25.1	23.35	21.7	40.1	26.35	35.95	31.1	29.4	28	25.65	25.35	31.65	33.4	33.85	27.7	30.1	35.15	40.3	26.6	27.05	27.1	30.9	24.65	28.15	29.85	29.45	23.85	25.5	26.95	22.85	30.1	30	30.3	31.3
24.1	25.7	36.6	30.6	27.2	23	29.35	31.65	30.35	32.65	31	23.4	30.35	26.95	30.65	27.9	24.4	22.25	20.8	37.1	30.75	34.1	31.35	29.2	27.85	29.4	25.9	32.5	27.95	37.25	30.2	31.45	35.2	31.55	30.5	27.95	23.75	26.3	27.2	27.35	23.4	28.15	24.25	23.8	28.25	23.75	31.85	30.5	27.8	31.55
25.6	24.7	36.55	31.65	25.9	22.75	27.05	28.2	31.45	30.75	28.7	21.9	29.95	23.95	27.1	24.8	28.95	24.75	20.4	33.65	25.4	33.95	30.5	27.2	29.1	29.3	24.65	32.15	28.5	30.9	27.5	28.1	36.45	30.6	31.75	28.1	28.45	29.4	23.65	24.25	23.8	28.55	25.35	28	26.05	25.65	33.45	28.9	31.55	30.7
23.95	28.45	43.25	29.75	20.55	27.35	29.25	23.6	25.6	30.85	30.35	21.55	30	25.55	26.15	30.15	26.2	24.7	19.05	39.25	25.8	32.65	34.3	23.2	33	32.75	26.15	32.55	28.7	33.2	25.75	28.75	39.7	31.05	31.6	26.9	26.85	25.55	28.05	23.8	28.8	25.1	28.45	27.4	27.25	27.35	30.5	31.2	32.95	35.55
23.2	27.9	36.6	29.4	21.45	22.3	30.65	30.35	23.25	30.65	29.6	26.5	26.3	26.75	22.3	30.35	25.6	23.45	18.35	33.7	26.1	28.75	33.6	25.4	28.7	28.15	24.7	28	29.25	34.05	26.65	28.05	35.9	30.15	29.7	27.25	26.2	28.65	23.95	29.6	25	27.1	27.4	25	26.05	26.1	32.85	28.2	30.25	38.05
22.1	25.4	34.25	26.95	23.15	24.1	30.3	28.3	29.4	31.95	28.05	22.9	27.25	20.45	27.85	28.85	25.15	20.8	22.45	31.85	27.2	31.15	35.45	25	27.55	28.7	27.05	31.4	26.5	30.6	24	32.5	34.25	34.4	30.7	27.5	23.95	26.35	22.9	23.6	26.05	25.25	26	28.25	23.4	27.05	27.15	28.8	32.55	30.4
22.75	26.65	33.65	26.9	22.95	25.55	29.25	27.7	30.9	31.9	29.85	19.75	27.2	24.2	26	29.4	23.1	22.4	23.05	28.1	26.95	31.3	35.75	25.7	27.5	25.7	25.55	32.6	25.3	33.25	26.3	30.1	36.55	31.2	29	23.85	25.1	27.35	25.9	26.15	25.65	29.25	23.6	28.35	28.75	24.5	28.85	28.65	31.95	28.2
22.05	26.05	34.05	27.65	25.75	23.9	27.75	24.95	26.05	31.15	30.55	21.05	28.5	26.3	24	25.8	25.15	21.75	21.4	32.6	27.7	26.6	33.9	24.65	27.3	28.95	24.1	33	25	32.45	26.75	34.35	35.2	32.25	33.55	23.45	25.25	28.4	27.8	23.25	26.7	26.3	27.1	25.55	21.65	27.8	29.25	30.05	30.05	28.15
22.2	29.25	34.5	27.45	22.9	25.55	27.65	24.8	26.15	30.5	29	22.5	28.2	24.95	26.1	26.55	22.4	21.8	21	27	28.5	33.25	35.6	26.4	28.1	24.05	23.55	31.9	27.6	35.75	26.75	32.1	34	32.1	28.55	24.35	25.35	28.85	26.2	23.55	26.95	25.85	24.45	26.6	24.1	25.35	27.75	30.1	26.4	28.05
20.35	26.35	31.85	27.25	23.75	26.65	27.45	22.65	24.65	29.5	30.25	19.7	28.95	24.15	27.25	27.15	25.95	21.55	24.75	30.55	25.65	28.65	31.55	24.35	27	24.85	23	31.6	26	33	25.9	32.65	33.85	28.9	27.55	24	25.05	29.1	27.75	23.8	24.85	23.95	24.55	26	27.25	25	30.5	29.95	30.6	30
21.8	28.1	31.15	25.9	23.25	23.3	29.6	25.2	28.4	28.7	28.55	20.65	25.45	24.95	25.2	27.9	22.9	20.05	22	26.3	29.55	31.3	32.8	25.85	26.45	23	26.75	28.2	27.85	32.7	29.3	30.45	34.8	31.75	28.75	29.35	31.7	29.55	23.25	24.8	27.95	29.2	24.1	25.25	23.95	25.05	28.4	33.1	25	30.9
22.6	27.5	27.95	24.75	25.9	21.4	27.8	22.3	26.7	29.35	26.9	19.2	26.55	24.25	25.4	26.1	21.3	23.15	21.6	26.05	27.55	30.5	37.85	23.8	28.3	28	25.7	27.35	26.5	32.8	28.8	30.4	34.6	32.8	28.25	23.65	25.7	31.1	21.9	23.05	26.55	24.45	26.8	26.9	23.35	24.55	28	29.75	25.05	30.95
21	25.55	27.6	21.65	23.3	20.9	26.85	23.45	26.8	28.45	26.85	16.9	29.3	25.6	26.35	26.35	24.4	21.7	20.8	24.15	26.9	32.6	34	27.05	27.1	25.5	27.9	28.3	27.15	34.95	27.95	30	38.05	32.95	29.05	29.2	25.05	26.95	24.3	25.6	27.2	29.85	26.7	28.95	22.05	26.45	28.4	30.55	24.6	29.95
23.6	24.5	28.95	21.4	25.25	23.15	26.8	23.85	28.4	28.85	30.35	18	27	27	29.2	24.2	21.95	20	20.1	25.95	28.15	29.4	37.8	25.4	27.05	25.65	25.95	32.8	26.8	36.35	30.35	31.55	32.65	30	29.1	26.65	26.9	27.25	23.2	23.25	24.05	26.3	27.85	26.9	23	26.3	28.3	28.2	23.75	28.35
21.95	26.65	29.7	24.9	24.45	20.15	27.3	23.75	25.15	27.8	29.8	18.3	25.5	24.4	23.6	22.5	21.95	21.2	22.65	25.55	27.7	32	33.3	27.55	22.4	24.45	25.95	31.15	26.45	32.7	25.95	30.8	35.8	29.3	27.2	27.15	25.1	25.3	25.55	21.4	28.15	23.95	28.25	27.75	23.45	25.05	26.2	23.75	24.95	28.5
21.5	28.7	26.55	22.75	23.9	21.65	28.95	24.3	27.7	27.15	29.85	18.3	26.8	27.15	25.65	23.3	23.55	20	25.05	24.4	24.85	30.5	31.85	23.15	25	25.9	23.95	29.7	26.75	34.1	26.85	28.6	33.15	29.05	26.85	24.7	27.5	24.8	23.35	21.8	25.8	25.45	23.65	27.8	23	24.1	26.55	25.4	21.9	28.45
20.85	27.2	27.8	22.65	21.3	21.85	25.1	24.6	22.7	28.6	29.7	20.4	26.95	23.45	23.15	23.05	21.2	18.95	19.85	25.85	26.45	28.75	30.95	24.5	24.7	29.3	23.65	30.3	26.7	32.15	26.15	32	34.45	32.4	27.2	24	28.7	25.6	26.95	22.45	25.45	24.1	26.5	27	20.45	21.85	28.9	28.4	24.85	25.85
22.95	27.35	26	24.35	20.5	21.4	27.25	23.65	26.45	26.15	30.6	21.9	26.9	24.65	23	22.4	23.1	24.4	23.9	25.25	23.45	30.45	30.4	28	23.65	25.05	23.5	28.2	28.7	29.45	27.1	27.85	32.45	28.8	27.65	24.6	26.8	27.55	25.75	21.35	28.2	21.7	24	25.7	19.3	21.5	26.25	26.6	21.4	27.95
21.5	24.6	31.05	23.65	21.8	21.9	26.5	25.4	24.75	30.05	28.5	18.95	28.1	23.1	28.05	23.8	18.95	21.25	19.8	27.05	26.1	30	32.45	24.2	27.95	23.9	25.65	28.05	26.6	30.6	27.6	30.2	31.25	32.1	30.1	28.45	24.5	26.5	25.55	21.25	25.45	25	24.6	25.7	22.4	22.45	29	23.35	22.9	28.35
26.15	23.85	26.45	22	24.35	19.95	27.45	21.75	27.1	25.9	28.85	19.15	30.45	23.9	28.55	25.1	18.7	19.1	18.3	24.1	27.3	30.95	33.3	24.2	25.8	25.4	25.6	27.9	26.25	33.25	28.5	28.15	34.7	38.3	28.45	27.8	26.95	27.6	27.85	21.1	24.3	26.4	24.25	28.9	24.9	23.95	29.85	23.6	23.15	29.9
25.7	25.75	28.8	24.35	22.95	19	23	21.5	27.25	26	25.35	17.9	28	26.1	28.95	24.2	20.8	17	17.65	24.6	26.15	31	30.05	23.55	25.2	23.95	23.4	29.7	27.2	31.05	26.3	29.15	33.4	34.55	26.25	29.6	26.85	26.7	24.6	20.3	28.65	24.5	25.8	22.5	23.5	20.5	24.6	22.95	28.15	29.7
20.3	24.85	24.35	19.2	23.25	18.2	27.1	21.35	27.95	29.05	26.45	21.05	27.5	23.75	28.4	22.65	21.35	18.55	20.2	23.6	25.8	33.25	31.8	22.15	30	26.1	26.8	30.1	26.05	31.05	28.2	27.4	34.25	32.05	25.2	29.3	25.75	24	24.85	24.55	27.1	23.2	22.15	25.8	23.25	21.55	26	24.7	20.85	31.7
21.25	29.6	25.35	28	18.6	20.55	24.85	22.9	22.45	28.05	26.4	20.75	27.1	26.8	20.15	23.2	22.25	18.3	22.3	25.1	24.7	31.3	34.75	22.65	26.85	24.65	22.55	28.5	27	34.55	27	30.45	37.15	30.25	24.95	29.3	25.75	26.9	21.3	22.3	25.95	24.35	25.2	26.05	24.2	20.2	26.65	25.95	23.65	27.5
19.1	23	26.45	22.8	20.8	19.9	30.65	24.55	30.05	25.95	28.8	20.5	25.9	24.8	27.75	23.55	21.2	21.65	20.35	24.6	23.3	28.2	33.6	23.2	25.5	26	22.85	30.45	27.7	32.95	25.2	31.6	32.5	32.45	26.05	26.55	29.6	26.8	24.55	24.95	24.9	25.85	23.45	25.3	24.1	23.5	26.9	26.3	21.4	29.15
22.2	24.9	27.1	25.7	20.2	23.95	26.4	22.8	27	33.3	29.6	21.2	27.1	24.1	21.45	23.1	22.95	19.55	23.05	27.65	24.95	29.55	34.9	23.4	26.6	23.55	22.75	27.55	24.5	33.55	25.85	30.25	31.35	31.75	24.1	26.75	27.15	24.1	24.55	23.05	25.85	26.1	28.1	24.65	25.05	23.4	26.75	24.9	22.2	25.85
21.95	29.05	27.75	26.85	20.35	20.45	27.45	21.8	27.95	29.45	25.35	22	26.7	22.75	23.35	24.35	21.65	19.65	21.95	28.65	24.65	29.05	35.65	24.2	24.65	22.8	22.2	32.1	28.3	34.1	26.9	29.1	31.8	32.15	27.6	24.45	26.8	24.3	22.5	23.95	22.9	28.5	28.1	25.25	24.6	25.2	31	25	22.55	30.2
21.45	25.9	28.25	20.85	20	21.75	27.25	26.95	21.75	26.4	28.95	18.65	26.7	23.2	23.45	24.65	23.85	22.2	17.65	23.45	25.15	28.55	36.95	25.9	32.15	25.7	25.1	30.15	28.05	35.3	25.7	27.4	30.55	31.45	29.75	22.1	27.9	25.1	25.05	21.85	24.75	24	24	28.55	21.6	23.95	25.7	25.75	20.3	28.15
23.15	22.55	25	21.25	24.7	20.5	27.6	26	26.75	29.35	30.85	16.85	28.1	25.35	24.65	25.35	26.1	20.4	18.2	24.3	26	29.45	33.75	23.1	27.7	24.15	23.2	26.15	25.05	35	29.1	28.5	33.55	33.1	32.1	24.6	28.85	28.35	20.7	22.65	28.6	27.7	26.55	22.95	22	22.5	22.9	24.35	20.3	32.45
23.4	25.9	25.8	21.2	20.45	21.5	27.35	27.1	26.3	28.95	30.1	22.8	27.25	23.15	23.45	22.3	22.8	20.85	19.7	22.2	28.95	33.5	33	25.3	25.45	24.3	23.8	29.3	25.55	36.5	26.95	27.55	35.85	30.25	30.3	26.7	26	25.45	24.8	23.7	23.95	26.7	27.9	24.4	24.6	23.65	25.25	24.75	21.9	31.1
19	27.9	27.7	20.95	22.85	19.85	26.05	25.85	25.15	28.15	29.25	18.55	27.65	25.7	23.65	25.5	22.55	19.35	17.95	21.25	29.35	31.55	35	22	28.4	26.2	22.6	27.25	24.65	32.2	26.05	28.3	38	28.95	29.45	27.3	26.75	24.95	30.8	23.2	26.2	22.6	25.85	25.35	22.05	21.95	24.35	27.5	20.3	30.35
21.95	26.9	27.55	23.25	24.85	20.35	26.3	22.2	22.35	29.85	30.45	20.3	26.55	22.7	24.4	23.7	24.1	20.3	20.3	23.2	24.95	30.4	32.55	25.15	27.9	25.6	24.35	28.6	25.45	30.55	30.1	33.9	34.55	29.4	28.05	28.2	26	27.75	24.8	23.4	26.75	24.4	27.55	26.35	25.6	20.55	24.1	23.95	19.85	28.5
21.75	26.05	26.85	23.1	24.35	22.25	28.85	23.9	24.65	28.2	28.3	20.9	29.4	25.35	21.2	26.25	27.9	18.75	18.55	21.7	25.5	29.65	34.55	24.8	29.5	26.2	23.1	29.1	24.35	31.8	29.25	30.1	32.5	33.7	29.25	28.3	27.95	26.25	23.55	21.6	27.1	22.8	25.6	23.4	24.05	19.4	27.8	21.1	21.4	30.8
23.75	26.35	25.45	24.6	27.15	21.85	27.8	27.3	25.2	29.45	28.95	20.95	25	23.15	22.1	24.95	23.6	17.45	20.1	22.75	26.2	31.3	34.7	24.45	30.6	27.85	24.7	29.85	24.35	32.65	33.45	27.85	31.55	31.65	29.7	26.45	27.75	26.5	24.55	23.55	26.15	20.2	25	25.25	22.45	19.45	27.6	26.1	18	31.45
22.55	28.4	25.05	23	24	20.25	25.4	25.55	26.7	30.8	26.7	19.5	27.4	26.55	24.75	25.05	25	16.85	20.5	23.25	26.25	33.55	34.35	22.1	26.1	26.6	27.75	29.45	26.05	32.6	29.5	31.25	33.55	33.45	26.85	28.35	28.3	27.15	22.6	26.15	27.6	24.45	26.4	23.1	23.8	21.25	25.05	27.45	19.7	33.3
21.9	23.7	26.55	26.45	25.65	23.1	25.65	23.8	22.4	26.65	29.25	25.65	30.45	26.25	21.35	26.05	25.4	18.3	23.15	25.7	26.15	28.5	37.1	26.25	26.65	28.4	26.05	30.55	25.05	33.65	27.35	33.9	32.35	32.45	22.8	23	27.45	24.4	25.95	24.05	24.55	24	25.7	26.05	20.45	19.4	26.75	25.8	20.6	30.35
22.5	25.35	27.35	26.4	26	22.45	26.05	23.3	23.15	28.05	26.55	21.3	26.6	23.5	20.95	22.75	23.45	18.9	22.6	23.45	24.6	28.85	34.35	24.3	28.05	26.3	24.1	28.8	24.05	34.15	28.55	32.7	31.5	35.25	25.6	23.75	24.95	21.35	22.45	24.4	26	24.6	26.15	24.5	23.95	20.65	26	27.15	17.15	30.5
20.6	25.9	26.7	24.55	23.45	20.45	27.25	25.15	24.6	25.85	32.55	19.35	29.55	24.85	20.45	24.8	25.7	19.8	19.5	24.85	27.05	29.6	34.95	23.2	27.65	27.5	24.1	34.8	25.2	36.25	32.95	32.95	33.85	30.05	26.4	24.95	28.05	24.2	20.9	26.55	23.95	20.5	28.7	25.55	21.95	20.2	24.9	27.3	19.1	30.5
20.75	26.45	27.9	24.85	23.05	17.95	24.35	25.75	21.9	26.25	30.15	21.1	24.45	24.15	24.85	23.3	26	18.1	22.25	25.95	25	29.35	35.95	26.3	25.65	29.35	23.65	34.5	25.3	32	28.75	26.2	31.7	28.5	24.65	24.75	26.95	25.4	24.25	25.35	24.3	23.4	26.4	25.95	24.45	19.2	26.3	24.8	21.85	30
20.5	26.15	16.1	22.65	27.5	20.7	26.45	24.15	24.9	26.05	33.35	20.9	27.2	22.3	25.65	26.5	24.45	18.65	23.05	22.4	27.4	29.25	32.2	22.85	24.2	28.95	28.15	33.05	25.55	32.2	30.15	28.95	43.65	27.15	25	24.75	27.75	22.45	23.1	24.15	26.05	22.3	25.8	24.7	22.2	21.85	25.45	23.8	19.6	34.45
26	24.45	21.25	25.55	22.05	19.2	26.65	24.8	22.8	26.5	26.55	23.8	25.45	22.4	22.15	22.7	23.5	18.7	20.3	22.6	26.25	30.6	35.85	23.75	26.45	26.9	27.5	34.15	27.5	34.65	29	29.05	38.75	28.15	24.95	27.65	27.85	22.25	22.3	22.65	24.85	22.25	23.25	28	19.95	23.35	25.1	26.45	25.15	32.6
21.25	24.2	18.1	23.2	24.35	19.3	26.35	21.6	22.5	26.8	26	20.25	24.6	24.1	24.25	23.35	27.5	22	20.5	23.05	26.5	28.4	33.05	25.75	25.55	27.95	24.75	31.1	25.9	34.7	30.7	31.85	38.55	28	27.05	27.3	29.1	23.25	25.55	23.1	23.8	21.05	27.8	25.9	19.85	20.05	26.45	28.55	19.85	28.75
23.8	24.45	18.35	24.15	25.45	20.55	28.15	24.5	23.35	28.6	28.1	21	26.55	24.75	24.7	22.2	25.4	20.8	21.3	24.6	23.65	30.4	35.2	25.5	23.4	28.7	25.35	29.85	26.3	33.2	28.8	30.1	41.6	31.65	28.55	25.85	28.6	23.95	24.5	22.65	23.9	21.05	29.1	26.1	22.65	25.05	25.8	29.25	23.1	28.6
21.3	24.75	28.35	28.45	25	21.55	27.85	22.65	22.85	30.5	27.15	19.75	24.25	25.2	23.5	24.05	24.1	16.95	23.8	24	25.35	31.2	33.3	28.55	27.75	27.05	23.8	29.15	24.35	30.5	29.15	29.25	42.65	28.35	27.6	24.5	27.05	23.95	21.65	26.4	24.45	22.8	26.75	23.85	21.9	23.45	25.3	28.2	19.8	29.95
21.7	26.6	29.05	26.25	25.9	19.55	26.45	26.65	24.85	29.6	27.55	17.8	28.15	24.65	23.6	24.55	23.05	18.7	23.95	25.25	25.1	31.15	36.4	25.35	27.6	28.85	25.3	29.3	24.1	33.35	31	30.35	42.15	26.7	27.8	27.85	26.6	22.35	18.85	21.6	20.9	21.1	27.05	24.75	22.55	23.65	25.35	24.7	19.95	30.65
24.15	24.1	29.2	24.95	26.65	22.15	25.6	23.15	22	27.85	30.75	20	26.45	29.8	23.45	22.1	27.8	17.95	19.85	27.3	25.7	30.25	34.05	22.65	28.75	29.35	24.3	28.4	25.05	31.35	29.15	29.15	41.35	29.05	28.3	25.95	27.95	24.75	18.7	25.25	23.5	20.05	27.65	25.95	24.2	25.9	24.5	23.1	19.8	30.15
22.25	26.05	28.75	25.8	29.35	18.95	27.65	22.75	23.25	29.3	31.4	18.7	24.15	23.95	23.15	21.85	22.95	23.65	20.2	26.15	28.5	30.45	34.3	27.15	26	27	23.45	28.1	23.35	33.4	31.85	30.75	42	32.2	28	25.85	28.45	24.15	21.25	22.35	20.8	21.75	28.7	25.2	23.15	26.55	22.7	26.35	16.8	32.1
24.5	26.5	33.65	24.25	26.25	19.2	25.95	23.1	22.7	29.6	29.6	19.7	22.65	24.4	22.9	24.6	25.45	20.75	20.15	25.4	27.75	32.8	37	23.2	25	29.25	24.6	26.9	24.45	32.1	30.45	33.35	41.7	32	25.95	26.1	27.4	24.75	23.1	27.5	25.3	22.2	26.85	27.25	23.4	24.3	27.15	26.6	20.55	29.35
21.6	26.7	26.95	25.8	27.3	21.7	27.45	24.95	23.25	26	29.75	20	28.05	24.4	23.4	23.15	24.9	23.2	22.2	26.5	26.85	34.05	29.6	24.7	26.85	30.05	28	30.15	25.35	30.05	31.45	32.15	40.95	33.55	24.9	24.2	27.7	25.9	24.65	28	25.65	20.8	27.25	27.15	25.35	23.6	21.85	27.05	20	26.8
23.15	26.4	27.9	25.8	27.6	21.95	24.8	22.45	21.85	29.25	27.4	21.35	25	27.1	23.6	25.2	24.25	19.3	16.9	27	29.35	31.8	32.3	21.9	29.15	30.1	25.95	27.05	23.2	33.65	30.5	35.4	42.8	29.65	24.25	24.7	27.9	23.95	20.5	26.95	26.85	22	27.5	25.75	22.45	24.7	21.9	26.8	20.55	23.55
20.8	28.75	26.45	22.15	24.2	20.65	27.1	25.45	23.5	27.15	26.6	17.45	25.5	25.1	22.5	23.2	24.25	21.7	19.95	25.25	27.35	33.95	31.75	21.9	26.4	29.1	24.85	28.85	23.75	30.55	28.5	31.55	42.25	33.1	26.6	23.85	27.75	26.85	22.05	25.4	24.05	23.35	24.7	25.05	26.6	24.5	23.5	26.75	21.35	31.35
21.95	27.8	29.4	18.55	25.35	23.1	26.3	23.45	26.5	30.25	29.2	19.25	27.2	27	19.95	25.85	29.25	22	23.35	26.25	27.8	34.1	34.8	26.15	28.95	29.25	28.1	29.8	24.2	34.45	30.5	32.35	39.6	31.7	26.4	23.2	27.45	25.25	21	25.1	26.15	22.05	29.85	25.15	22.2	21.45	22	29	23.15	34.1
22.05	25	26.45	23.3	24	20.65	25	24	22.2	34.5	25.95	18.45	27.95	25.5	23.1	21.2	21.25	18.95	23.35	27.05	27.1	35.45	35	25.25	25.7	28.9	26.25	30.25	24.95	35.45	29.4	30.35	40.65	30.7	27.25	25.65	26.55	26.1	25.95	25.85	26.05	22.75	26.9	23.25	22.6	23.25	24.3	25.55	23.7	30.3
22.6	29.85	29.15	19.85	25.05	19.85	23.5	22.7	25.15	31.15	29.75	19.1	25.1	24.2	25.1	21.6	23.5	19.85	19.9	28.15	25.75	30.4	34.65	23.15	28.3	28.15	28.45	26.8	25.05	35.05	30.15	28.05	39.9	31.35	26.7	25.1	28.8	25.9	24.2	25.05	25.75	21.7	29.75	25.1	22.05	22.8	22.65	28.75	20.85	30.65
22.2	25.2	28.6	22.5	24.5	21	26.65	23.8	22.55	30.85	27.45	20.15	26.2	23.2	20.5	24.2	21.15	19.25	21.6	23.85	27.35	34.85	36.15	26.15	26.65	27.7	24.45	26.3	27.25	34.6	29.75	27.9	40.6	27.55	24.55	23	26.8	24.25	21.75	26.5	25.2	21.65	24.85	25.7	22.75	22.2	19.6	24.45	19.15	29.5
26	23.5	24.5	23.4	24	22.3	26.55	23.2	22.25	24	28.55	21.4	27.55	25.7	22.55	24.3	25.25	20.85	19.4	26.15	25.6	32.45	38.25	26.8	27.35	29.15	26.55	27.75	25.3	34.65	30.4	29.75	43.55	32.25	26.5	24.7	27.65	25.55	23.4	23.4	24.3	20.75	29	26.15	22.7	26.45	21.8	26.4	21.55	27.5
21.75	24.75	29	19.9	25.15	21.7	23.3	23.8	25.25	27.25	25.65	21	21.55	24.55	19.6	26.1	22.2	18.35	19.2	27.05	26.2	32.1	34.65	25.75	25	25.1	24.15	26.95	23.55	37.05	31.45	29.55	43.45	27.55	27.1	26.4	25.5	23.35	25.05	22.5	23.7	22.2	29.6	24.55	22.6	24.5	24.05	24.25	20.6	31.45
21.7	26.85	29	23.75	26.65	19.2	23.9	24.6	25.4	26.75	29.35	20.25	24.85	28.85	21.05	22.65	25.4	18.95	19.2	25.8	26.55	32.55	33.8	24.6	24.25	29.65	25.6	26.6	27.4	36.35	29.65	27.15	44.95	33.35	25.95	27.1	29.9	25.6	22.85	22.25	25.1	22.65	27.25	30.65	23.15	22.2	22.9	24.7	19.85	27.7
[truncated: 27 more columns]
