# Supplementary material for: Single-particle imaging of stress-promoters induction reveals the interplay between MAPK signaling, chromatin and transcription factors
Source: Nat Commun. 2020 Jun 23;11:3171. doi: 10.1038/s41467-020-16943-w (PMC7311541; doi:10.1038/s41467-020-16943-w)
Supplement: Supplementary file 12 — Source Data [file 41467_2020_16943_MOESM12_ESM.zip › SourceData/SupFig6/SupFig6_ySP927_NaCl_0p20M_B_RFP_CellLabel.csv]

3.001	6.001	7.001	8.001	11.001	12.001	16.001	19.001	22.001	23.001	24.001	27.001	29.001	31.001	37.001	41.001	43.001	44.001	45.001	50.001	54.001	57.001	61.001	63.001	65.001	68.001	69.001	72.001	73.001	74.001	77.001	80.001	81.001	82.001	84.001	86.001	89.001	90.001	92.001	93.001	96.001	102	106	108	113	116	121	122	8.002	9.002
[truncated: 42 more columns]
