# Supplementary material for: Single-particle imaging of stress-promoters induction reveals the interplay between MAPK signaling, chromatin and transcription factors
Source: Nat Commun. 2020 Jun 23;11:3171. doi: 10.1038/s41467-020-16943-w (PMC7311541; doi:10.1038/s41467-020-16943-w)
Supplement: Supplementary file 12 — Source Data [file 41467_2020_16943_MOESM12_ESM.zip › SourceData/SupFig6/SupFig6_ySP927_NaCl_0p20M_B_RFP_HiPix.csv]

29.4	35.35	31	35.75	29.75	29.55	39	28.65	33.95	29.25	28.9	27.4	28.05	23.6	36.3	29.75	28.8	35.9	32.2	25.85	24.35	31.75	27.6	39	27.95	31.8	30.45	38.65	30.1	28.55	33.2	35.35	28.55	31.9	34.4	29.5	31.75	27.2	29.35	36.05	21.7	25.2	31.65	22.3	31.1	32.2	30.35	23.2	33.65	28.05
29.45	34.2	28.8	33.95	32.55	24.15	38.25	28.9	35.6	26.75	32.55	28.25	29	23.2	38.1	30.45	27.4	37.45	30	23.3	25.8	32.15	29.8	36.35	27.1	31.3	29.65	36.95	29.45	29.15	32.25	38.7	28.95	29.25	32.4	27.05	32.5	29.95	27.45	36.3	19.5	23	31.7	25.95	28.65	32.1	33.5	25.2	34.4	29.35
29.25	33.5	30.1	33.5	32.5	22.9	42.15	30.25	32.75	28.5	29.1	27.95	28.1	21.5	37.15	29.75	30.45	34.15	32.2	24.9	22.7	31.25	26.8	38.25	29.4	31.45	31.05	35.9	31.85	29.45	32.65	33.6	26.05	29.65	32.7	25.05	33.65	26.5	28.6	36.55	20.9	23.65	29.55	22.7	28.8	35.05	32.95	29.95	32.25	28.1
29.7	31.6	34.5	33.5	35.25	26.35	49.4	30.95	35.5	31.9	34.7	26.95	27.4	19.95	39.2	33.1	35.95	31.95	36.35	31.4	23.55	37.5	23.15	37.15	26.1	38.75	35.75	39.6	32.55	30.85	35.95	46.95	33.05	35	35.9	34.55	42.9	26.55	26.6	38.05	22.9	20.45	34	19.35	32	36.7	27.65	24.25	38.1	33.95
28.15	33.5	30.3	35.55	34.9	33.65	47.45	28.1	37.05	32.6	28.2	31.85	29.2	24.25	31.2	31.35	31.15	39.45	34.35	28.5	27.7	33.65	30.2	38.65	33.3	34.65	34.8	41.8	34.65	32.75	36.3	49.75	29.75	35.3	35.05	28.15	35	30.85	31.9	42.9	28	25.85	30.1	25.75	31.05	39.45	36.15	30.25	39.7	28.7
28.5	32.95	29.85	38.45	39	36	46.25	29.6	33.6	31.3	30.1	29.75	31.95	22.85	33.15	35.7	34.1	41	33.8	30.8	29	32.35	29.3	40.65	34.9	34.95	33.75	41.1	35.85	29.65	35.4	52.15	30.65	32.75	36.8	31.9	41.95	33.45	26.95	44.6	27.55	25.3	32.05	24.35	32.35	33.9	36.4	25.95	40.75	28.95
31.75	40.65	31.05	38.6	34.45	31.35	43.05	28.95	36.1	30.85	28.7	32.9	28.7	21.95	31.7	33.45	32.9	40.7	36.35	30.15	25.4	35.35	27.95	40.8	35.25	37	33.1	42.95	36.85	33.7	35.2	53.35	31.1	31.55	33	28.25	39.7	28.65	28.35	45.8	25.4	23.45	29.1	25.55	30.85	34.8	35.25	26.95	39.1	27.55
30.5	33.2	31.2	39.15	34.1	29.3	45.55	29.55	36.2	29.75	29.7	28.65	32.15	22.4	29.9	34	32.95	37.1	34.95	27.05	28.4	31.85	31.2	42.2	33.55	34.9	33.8	41.25	32.5	32.95	36.3	49.85	31.55	33.05	35.3	29.95	35.45	29.55	29.25	43.2	25.8	24.4	32.7	26.25	31	40.1	39.1	27.05	40.7	26.25
28.9	31.45	32.65	38.85	33.7	29.5	42.8	25.45	34.75	29.55	26.65	31.35	29.35	20.95	34.05	37.65	33.35	35.65	31.6	27.4	27.7	32.75	28.6	41	31.3	33.15	30.9	40.9	35.55	34.55	33.35	42.6	32.4	30.85	33.7	27.95	31.9	28.05	28.35	43.35	24.75	20.85	30.85	25	29.8	38.25	37.25	27.3	38.1	26.45
32.45	32	29.2	36.8	33.75	27.25	37.35	29.6	33.3	28.7	29.65	30.5	32.35	22.65	29.3	39.6	33.95	33.35	31.35	27.65	26	33.2	27.2	40.65	32.55	31.3	32.85	41.75	37.1	32.75	35.45	43.35	30	31.05	34.55	26.15	36.15	28.5	25.7	41.8	23.85	23.05	32.15	23.25	29.5	39.95	38.1	31.9	36.15	25.45
28.5	33.65	29.5	37.5	31.8	31.2	37.9	27.2	34.85	27.95	24.95	29.05	30.85	19.1	28.3	32.9	31.4	36.7	30.85	29.7	27.4	35.45	27.95	39.95	31.95	33.15	30.25	41.35	38	32.2	34.3	41.85	34.45	30.8	33.7	32.3	33.6	30.2	26.1	42.5	23.65	24.1	34.2	24.6	30.6	37.5	33.8	33.25	41.25	25.6
31.25	32.7	30.1	35.55	36	29.9	44.4	28.4	33.25	27.95	26.35	30.4	33.65	21.35	27.35	33.9	31.35	33.8	32.55	26.95	24.25	35.85	28.65	41.6	32.1	31.8	32.95	37.8	32.7	32.65	34.7	42.1	32.15	30.45	34.1	29.1	33.15	30.55	28.05	43.85	22.3	27.7	27.9	24.7	28.6	36.6	34.8	33.2	44.25	27.85
31.1	29.75	32.8	36.3	35.55	28.85	42.65	26.55	31.25	29.9	28.8	28.15	27.6	20.1	30.2	36.4	31.55	37.85	31.15	25.9	27.45	32.4	30	37.9	32.65	31.75	31.3	40.85	38	32.85	34.75	29.95	30.65	31.8	37.15	27.75	32.75	27.95	29.6	38.95	25.1	25.05	29.45	25.85	27.8	34.2	33.8	37.2	39.7	27.35
29.25	31.4	32.05	39.35	31.2	31.35	41.5	29.4	32.85	31.9	27.3	28.75	28.35	23.15	31.5	36.8	34	35.1	31.65	26.45	23.75	35.4	29.45	37.3	32.95	32.15	32.25	39.15	34.55	32.4	31.15	30.5	29.4	31.45	40.05	27.9	29.15	27.35	28.35	54.65	22.1	24.3	32.35	24.4	29.3	34.85	35.25	34.1	38.65	26.1
30.7	31.8	30.4	38.55	35.4	30.85	38.95	27.35	31.95	30	28.15	28.55	30.2	24.05	28.7	35.95	33.2	35.95	33.55	27.8	23.85	36.3	27.25	42.35	30.15	33.95	36.85	38.2	37.35	31.35	30.2	27.25	30.45	30.2	45.25	28.85	31.4	28.2	25.95	70.35	23.6	25.55	34.15	25.7	30.85	34.25	41.2	36.85	38.65	28.85
29.4	30.65	29.65	35.3	30.75	28.45	40.25	28.9	29.85	24.45	27.85	28.4	30	22.1	28.55	34.75	31.7	32.65	28.15	24.85	24.95	36.6	28.9	37.95	34	29.3	39.65	35.8	34.25	31.55	36.15	28.9	34.1	32.75	39.7	28.05	30.85	25.45	28.2	89.7	25.4	23.2	32.5	29.25	26.5	32.2	41.5	37.9	39.7	27.35
29.9	31.45	29	35.25	32.95	26.6	42.9	24.1	34.2	26.55	26.3	28	29.85	23.35	27.3	35.95	33.2	35.75	31.95	25.8	28	40.2	27.4	40.95	29.15	28.95	44.85	38.7	33.65	33.15	35.65	45.85	32.65	29.65	44.65	29.7	30.35	29.35	25.95	103.5	23.2	26.1	33.8	29.65	29.55	37.65	52.3	36.1	41.05	24.3
29.05	31.75	31.55	37.8	29.5	30.4	45	27.3	34.1	26	27.2	27.1	26.85	19.55	30	36.1	32.8	34.55	29.95	24.75	26.8	51.3	27.15	41.05	32	33.15	44.8	38.05	36.1	33.2	30.5	43.45	36.6	30.35	52.55	28.65	27.45	29.9	28.55	100.3	20.05	24.25	31.65	29.4	28.5	39.45	57.75	33.3	40.95	26.15
31.95	28.6	30.65	38.25	31.85	29.75	43.85	23.8	39.35	24.95	27.75	28.85	30.05	20.8	28.25	33.85	32.8	34	31.85	23.2	25.35	45.85	31.1	39.8	35.85	33.25	45	38.9	38.25	32.25	31.35	44.8	32.35	31.4	58.7	27.15	28.8	30.3	32.45	103.3	18.5	28.05	32.35	30.95	29.25	40.65	63.55	33.55	37.2	28.45
30.85	33.25	27.8	36.2	31.35	30.7	41.25	27.65	32.55	25.55	27.4	27.65	27.55	20.05	29.05	35.4	30.35	35.95	33.7	25.9	26.15	53.55	27	44.05	45.1	29.85	44.25	37.45	38.1	32.65	32.1	43.6	38.45	29.6	60.45	26.35	29.75	28.5	33.7	80.15	20.3	26.85	35.6	33.35	30.9	42.75	63.8	31.1	42.75	26.6
36.9	33.05	32.5	35.25	30.4	27.6	39.45	27.05	35.6	24.4	27.05	30.5	28.9	23.45	34.15	35.05	29.5	39.1	31.3	30.8	27.2	52.95	19.8	42.45	43.9	34.4	45.75	34.8	38.4	28.35	30.7	31.25	44.3	30	61.6	30.95	34.75	28.85	40.35	92.05	21.25	30.65	43.4	25.3	27.85	42.75	63.9	30.25	39.95	30
33.9	35.45	28.65	36.05	30.2	27.65	41.55	26.75	33.1	24.85	25.3	27.15	27.9	25.45	34.6	34.65	30.95	40.4	33.95	26.75	28.85	51.65	22	46.95	52.75	35.5	42	33.45	42.55	30.3	32.55	35.1	42.9	34.85	51	26.8	30.8	29.45	38.9	96.85	23.85	29	52.9	31.05	26.65	47.2	55	29.4	53.1	29.45
34.65	31.65	28	34.35	30.4	25.5	42.9	26.75	32.95	26.4	28.75	27.75	30.75	23.75	43	35.2	34.15	47.15	34.85	25.55	28.85	48.1	24.25	42.2	56.9	31.7	37.25	35.2	43.5	31.15	33.85	35.5	42.95	33	47	26	30.5	26.7	35	76.6	19.8	24.7	51.75	27.7	28.25	46.15	52	26.25	57.95	30.65
32.1	32.15	30.65	37.3	30.75	27.3	52.65	25	32.05	25.75	26.15	28.8	28.5	22.1	43.15	32.5	31.1	55.9	37.35	27.5	26.7	43.45	23.75	49.4	53.3	33.45	38.5	35.85	40.9	32.4	32.05	42.85	41.55	30.95	48.8	25.85	29.95	26.3	37.95	66.35	20.65	29.2	50.45	29.15	27.6	38.6	52.35	26.95	62.6	25.8
36.75	32.75	28.65	31.7	32.3	28.25	60.15	27.5	33.55	26.15	27.25	30.1	27.75	22.1	46.85	32.45	33.05	59.65	40.5	26.05	31.6	43.4	24	61.2	53.1	31.4	33.45	39.5	37.35	28.6	31.35	40.85	41.05	33.75	44.6	26.25	33.5	27.95	37.95	62.2	20.4	24.8	62.2	31.8	28.25	40.2	53.8	29.95	62.1	28.95
38	31.5	25.45	36.3	32.35	26.25	65.1	26.45	32.4	26.15	27.1	31.35	26.9	19.4	46.9	31.45	36	53.1	36.5	26.7	31.55	38.5	23.75	64.35	39.25	32.1	30.65	37.4	40.9	29.95	35.35	48.45	44.8	32.75	37.1	26.15	31.1	30.7	37.65	70.2	20.35	33.25	47.1	26.65	27.6	48.15	44.05	28.55	61.7	24.8
37.05	30.7	29.85	33.8	29.35	28.05	71.1	24.65	33	24.85	27	31.55	26.9	22.45	44.7	31.4	33.95	60.6	37.8	27.45	30.4	38.7	27	65.45	42.45	30.2	33.8	35.55	37.05	30.25	32.5	46.9	38.75	29.95	37.75	24.6	33.3	27.8	37.75	65.5	21.85	29.5	52.7	27.85	27.5	51.65	38.2	28.4	67.5	25.55
38.35	28.4	33	35.6	29.4	25.25	75.65	28	35.7	26.6	26.95	33.9	28.15	22.05	39.55	33.45	31.6	66.65	38.3	25.7	33.9	32.65	25.5	71.75	39.85	30.45	32.6	35.1	34.8	29.45	31.15	48.3	36.1	29.5	35.7	27.4	32.1	28.25	36.1	58.7	22.1	28.5	37.65	26.55	27.95	47.85	41.8	31	59.7	27.6
29.7	36.5	28.05	33.3	32.5	29.05	68.9	26.4	32.8	25.5	26.45	34.3	27.1	23.95	43.25	35.55	32.5	53.2	38.15	24.05	32.45	37.25	22.6	70.9	39.6	31.15	34.4	35.7	41.75	30.4	31.45	47.95	33.85	30.65	37.95	24.2	30.95	30.65	32.5	59.15	19.95	26.8	37.1	26	26.85	50.9	39.05	27.15	55.15	24.05
31.3	34.25	29.7	33.55	32.25	27.6	67.05	26.45	29.05	24.85	27.85	33.15	28.8	20.25	36.35	32	32.8	58.3	33.25	26.7	33.85	43.8	27.05	74.8	32.5	31.15	35.05	34.6	38.85	31.5	33.7	44.95	34.15	31.2	35.75	26.3	33.6	37.2	32.65	52.9	18.85	24.5	36.8	23.8	28.55	53.15	35.65	28	48.25	24.95
33.45	32.05	32.75	36.2	29.35	27.7	65.6	29.65	31.45	26.6	26.85	31.45	27.15	23.3	39.6	34.2	35.15	47.2	31.5	26.15	32.3	37.45	28.35	82.5	35	34	31.25	35.85	36.25	30.65	31.85	48.7	33.8	31	37.95	23.45	36.7	36.7	32.15	49.3	21.75	24.85	40.65	26.45	28.45	52	36.2	27.9	42.9	23.95
32.25	32.65	31.2	32.8	32.55	27.35	72.25	26.5	31.75	25.9	25.8	28.1	25.6	18.7	38.3	31.6	37.25	51.4	29.4	24.1	29.95	32.9	27.3	82.4	33.7	34.05	34.35	40.8	33.6	31.05	31.85	51.15	34.85	26.65	33.2	26.85	34.9	40.15	32.6	47.95	19.2	23.9	28.65	21.85	25.95	52.4	33.2	25.35	39.95	24.2
29.75	31.2	32.5	34.45	31.5	25.6	73.9	27.6	21	27.25	26.15	31.45	28.1	21.2	34.15	32.8	31.4	48.25	29.55	32.25	34.65	35.1	33.1	85.3	33.6	36.25	32.25	47.45	30.05	28.65	32.2	45.05	36	29.15	34.5	26.05	37.4	33.95	32.1	55.4	22.6	24.2	30.3	23.2	32.15	51.25	36.35	23.7	37.35	25.15
29.15	35.1	38.2	34	31.8	24.75	64.5	23.4	21.6	30.55	24.55	29.6	27.3	20.4	34.75	30.8	33.05	42.1	32.35	28.3	32.75	35.6	26.65	59.75	28.3	36.75	29.3	54.15	32.6	31.8	30.85	46.45	35.4	27.85	33.4	27.5	43.9	35.2	28.85	53.35	23.05	23.75	29.35	22.3	26.95	56	36.75	26.2	36.15	27.65
29.65	33.05	34.2	34.3	31.6	30.1	48.4	25.2	19.7	31.95	24.25	29.55	26.8	20.8	34.75	32.5	34.4	39.35	30.55	29.15	26.2	27.85	24.35	57.6	29.1	43.85	29.55	57.1	27.65	31.7	33.2	43.3	28.2	28.45	34.05	31.35	46.55	42.6	29.7	50.6	28.05	23.65	32.9	26	29.35	48.95	32	20.45	32.2	26.7
27.2	29.6	36.05	33.45	29.8	27.45	43.4	27.4	22.8	28.2	24.95	29.5	26.4	20.5	34.65	30.65	34.45	45.25	28.3	30.5	31.7	28.45	28	46.45	24.1	47.75	30.45	62.05	29.1	28.8	34.3	44.85	34.45	27.35	33.55	31.65	45.2	40.2	29.35	43.25	21.85	23.45	29.05	22.35	27	50.15	32.75	24.55	34.1	27.15
26.35	30.3	31.35	36.45	28.9	27.8	51.2	26.75	30.6	30.1	25.4	28.3	24	21.05	32.5	28.3	31.9	37.2	31.6	27.7	30.25	34.5	23.6	49.1	23.25	47.1	27.1	58.9	30.55	30.4	35.25	48.3	33.45	29.55	32	33.75	41.1	34.3	29.5	42.35	30.55	24.65	31.5	23.7	28.6	42.7	32.6	25.35	28.7	23.55
28.75	31.2	35.4	34.45	37.1	25.1	58.45	28.2	31.7	26.1	25.45	31.2	25.65	22.1	32	29.85	30.95	35.1	30.4	27.25	26.7	31.3	23.65	45.1	24.15	47.05	27.45	59.4	30.45	29.1	38.35	34.7	30.35	31.05	31.6	37.85	43	32.75	27	42.3	30.4	26.2	35.5	21.85	28.45	38.7	28.4	21.8	30.5	25.8
26	31.35	34	34.2	38.7	27	56.15	26.7	29.65	26.8	28	31.35	27.3	21.25	32.35	31.7	38.1	35.65	33.9	27.25	25.25	31.85	24.5	48.65	23.9	45.05	27.65	63.35	32.95	29.7	36.5	37.8	30.2	27.4	29.85	37.15	33.85	31.85	24.95	40.55	30.1	23.15	30.6	23.5	30.1	38.45	28.3	21.7	34.25	25.9
28.05	29.85	30.55	32.05	36.8	24.1	55.05	26.2	28.15	28.75	25	31.9	25.25	19.6	32.05	28.1	39.4	35.9	34.6	22.2	25.6	31.5	23.1	47.4	22.05	55.05	30.15	59.4	28.7	34.7	39.8	37.85	25.75	27.55	32.4	37.35	28.7	27.15	29.2	38	28.9	25.95	28.9	20.3	29.55	40.3	32.45	24.15	32.9	25.4
27.6	30.35	33.8	35.75	42.65	25.45	55.25	25.35	28.4	32.4	28.85	30.3	26.3	20	33.75	28.95	39.75	38.2	34	27.2	27.1	30.8	24.5	36.35	22.05	45.35	25.65	50.4	27.85	31.7	39.7	35.9	28.55	29.65	29.15	46.3	32.45	26.9	26.75	39.4	34.2	23.35	29.55	21.55	28.65	37.35	32.3	20.6	30.85	30.3
25.2	28.85	32.55	33.85	45.3	28.15	52.45	27.8	26.85	26.75	27.55	28.55	29.1	19.45	30.7	29.8	37.05	34.95	29.8	23.25	24.95	29	26.1	38.25	21.9	47.85	26.35	45.95	29.65	37.2	35.85	33.8	30.9	28.85	33.25	38.65	29.1	29.05	28.3	35.8	39.55	21.4	27	19.25	26.4	35.8	31.85	22.45	33.3	35.65
23.7	27	29.1	35.2	42.5	25.5	58	25.2	28.8	26	28.45	26.95	27.2	18.1	32.15	33.55	38.25	32.35	30.7	27.95	23.5	31.45	23.35	34.75	20.55	38.25	24.3	39.65	29	36.7	31.65	28.7	29.2	28.15	30.35	40.85	30.15	30.65	29.3	32.9	32.2	23.9	28.9	19.15	26.9	37.1	33.75	22.35	39.75	37.05
25.1	29.85	31.1	34.65	39.05	25.5	66.35	25.9	25.55	27.15	23.4	30.9	26.3	19.2	29.8	31.7	36.4	35.05	29.15	24.8	25.15	29.25	24.1	35.5	23.9	39.2	25.6	40.7	27.55	39.65	32.9	25.9	25.65	28.8	28.9	39.25	30.2	29.9	25.3	35.5	37.45	22.55	31.65	19.6	30.35	33.25	34.8	21.55	31.05	39.9
25.2	30.6	30.15	32.75	41	24	67.5	28.7	25.6	27.2	25.6	30.1	24.9	19.65	30.1	27.35	36.2	31.3	27.75	28.55	26.95	29.55	29.8	31	17.25	45.1	31.25	38.7	27.4	34.65	34.7	26.85	27.5	25.15	30.6	34.25	31.95	25.1	24	35.45	32.9	24.8	31.45	18	32.4	31	29.1	20.95	30.4	37.9
24.85	27.75	30.2	34.2	34.2	23.45	63.7	28.1	24.95	29.55	27.5	31.4	27.15	20.85	26.45	29.25	36.7	31.35	32.3	26.75	26.95	24.35	26.2	33.25	18.85	36.95	27.6	34.75	27.6	36.35	34	22.95	30.65	25	28.35	31.5	30.55	24.85	23.75	34.35	34.05	20.25	28.75	19.1	29.55	33.7	32.65	22.85	29.1	36.35
27.05	27.45	27.25	33.25	37	25.1	53.9	28.3	24.85	28.35	26.65	30.25	25.25	18.85	28.9	33.15	36.75	31.15	32	27.2	23.75	29.85	26.85	31.35	18.5	35.05	28.3	34.9	25.75	29.65	32.6	23.4	27.1	25.5	27.95	33.3	32.55	27	27.9	28.55	31.65	21.9	32.2	16.15	28.2	30.8	34.65	20.95	29.05	38.55
26.15	30.65	30.1	33.9	36.5	28.05	52.1	25.25	23.45	28.1	25.15	32.05	25.75	19.25	26.9	28.25	35	32.6	30.3	25	22.35	27.35	26.35	29.45	17.1	36.1	29.7	31.4	27.15	28.5	33.3	21.35	26.05	28.55	31.8	28.9	30.6	24	21.45	33.4	28.65	22.7	30.3	18.25	25.1	31.8	30	21.7	32.7	31.65
24.7	30.25	24.05	32.75	35.05	25.55	69.65	24.8	28.5	25.85	26.05	30	26.3	21.15	24.6	25.65	37.05	32.15	30	26.65	23.7	27.75	21.65	30.85	18	33.65	29.85	32.6	24.6	29.2	31.45	23.9	31.05	26.6	29.35	37.45	27.6	24.3	23.6	31.5	23.95	21.3	25.6	16.3	27.1	28.45	29.5	23.5	30.15	31.75
21.45	31.9	25.45	30.55	32.4	27.95	70.15	25.2	23.8	27.5	24.55	26.7	25.1	16.85	22.4	25.8	30.1	32.8	29.85	22.9	24.75	28.3	22.3	28.9	20.05	34.55	29.7	31.25	30.1	24.6	31.4	23.5	28.55	27.3	27.5	34.05	31.1	25.5	25.15	28.15	23.2	20.3	26.6	14.55	26.7	31.15	31.95	21.9	29.25	31.7
22.85	27.3	22.8	32.95	32.4	24.25	59.65	24.8	25.8	25.9	26.35	25.85	25.2	18.5	23.7	27.2	29.95	31.2	32.75	25.8	23.2	27.6	22.2	28	17.1	31.4	26.05	31.25	29.1	25.1	31.2	22.6	29.8	26.2	31.9	34.2	28.55	24.75	24.6	29.55	24.65	19.3	25.15	15.9	26.6	28.25	33.25	23	26.55	32.55
23.3	27.25	25.15	33.85	31	25	58.95	23.9	24.25	27.3	28.8	29.8	27.05	18.7	24	26	27.9	29	31.35	22.6	23.9	26.6	22.75	26.5	17.85	29.7	29.45	31.35	27.65	25.75	30.6	21.55	30.4	27.35	30.25	31.8	27.15	22.4	22.8	28.7	23.6	22.65	26.4	15.15	27	27.25	29.6	22	29.15	26.45
25.25	26.8	26.4	32.05	26.8	23.85	59.85	22.75	24.75	21.75	25.55	24.75	26.95	22.95	29.2	30.2	29.15	30.45	34.55	24.55	22.9	25.8	20.5	27.9	19.15	25.7	28.45	30.9	27.25	29.8	30	22.65	28.75	23.4	27.8	22.85	29.35	24.15	28.3	26.3	24.9	21.05	28.05	20.5	25.25	24.65	28.4	21.85	31.45	26.2
25	27.9	23.65	32.3	31.4	22.8	63.65	24.2	22.9	26.65	23.9	28.3	25.7	19.85	30.65	29.05	26.25	30	33.4	23.8	22.15	28.95	23.3	27.1	16.35	26.75	23.65	29.5	28.75	26.2	29	20.95	25.25	25.75	28.35	23.8	25.8	23.15	26.3	28.4	22.25	21.55	28.2	16.8	25.9	28.5	29.7	24	28.95	25
25.4	25.75	27.45	33.55	27.7	22.05	57.65	22.5	25.5	21.5	26.8	26.9	25.6	20.95	29.25	27.9	28.55	30.2	31.4	23.5	25.95	26.8	22.1	28.6	17.7	28.2	25.9	28.45	26.5	29.85	28.7	22.15	29.9	25.8	30.15	24.3	28.45	25.75	28.5	27.05	23.15	19.05	26.25	17.7	24.65	27.9	25.55	21.25	27.1	23.05
25.55	28.1	25.3	30.5	26.1	22.35	73.75	23.6	28.2	20.85	25.05	25.85	23.5	20	29.45	25.95	27.55	31.15	31.1	27	23.35	25.6	22.9	29.15	18.15	27.15	24.4	28.55	25.05	28.5	27.55	24.55	26.55	26	29.75	22.15	25.55	24.3	27.15	26.8	24.85	21.7	27.85	20	26.6	27.3	26.5	20.95	28.65	27.55
22.1	27.9	27.8	33.25	28.75	22.25	67.2	26.95	26.9	23.8	24	28.55	28.1	19.65	29.35	26.45	25.35	30.2	28.15	20.8	21.8	26.1	24.5	27.25	18.6	28.3	24.35	31.2	24.85	25.35	26.95	25.55	29	25.3	23.05	25.05	27.25	19.7	26.35	30.1	23.25	21.4	28.6	18.5	23.6	26.95	28.5	21.3	27	27.1
24.3	29.25	32.75	30.85	24.85	25.2	61.9	28.2	26	22.1	23.35	27.25	28.85	17.65	30.1	25.95	23.7	30.05	31.4	22.6	27.5	28.8	20.05	24.15	17.6	26.95	24.6	30	22.95	26.2	29.9	21.85	26.45	25.55	25.4	23.9	26.7	24.95	28.8	25.35	22.5	19.15	25.35	15.3	27.05	24.45	29.35	19.25	26.1	25.85
23.9	28.85	28.95	33.5	25.6	23.75	56.9	25.6	25.5	20.9	25.2	27.65	23.95	16.25	27.85	26.15	24.45	28.9	27.05	21.8	23.8	27	23.3	23.6	16.55	23.55	23.4	27.7	28.5	24.8	27	21.25	29.35	25.1	25.85	24.15	27.6	23.55	23.5	27.7	23.05	23.1	27.25	17.2	27.4	28.3	25.75	20.05	28.85	24.5
25.45	29.25	28.95	32.45	27.95	21.7	69.9	26.6	25.3	21.6	23.7	26.65	25.1	19.35	27.1	26.15	22.25	28.7	24.65	22.5	21.45	27.85	24	27.65	17.15	26.1	22.5	28.3	25.05	27.05	25.85	23.7	28.95	22.6	27.05	24.55	26.65	24.05	26.4	23.45	25.35	21.75	24.15	19	26.55	27.45	29.55	20.8	26.65	29.1
24.55	27.35	25.8	32.45	23.9	22.6	68.5	29.25	26.25	20.6	24.2	24.4	24.95	16.1	27.15	29.5	23.6	30.3	29.5	22.75	21.5	26	27.75	28.25	17.5	26.25	25.55	29	25.8	22.15	24.9	21.4	30.25	26.8	27.8	25.95	26.9	21.6	23.2	26.35	23.25	22.45	25.6	18.9	25.8	26.1	26.35	22.3	26.9	23.75
21.5	27.15	26.3	31.65	26.65	22.3	60.45	26.8	25.35	21.95	25.25	26.65	27.45	19.15	24	25.95	23.9	31.75	28.4	25.2	22.75	22.4	26.95	27.8	15.15	25.2	26.45	27.75	24.9	23.8	28.45	21.35	29.55	28.5	27.25	26.9	27.2	21.55	23.4	23	21.2	21.7	24.45	18.15	29.15	24.05	25.8	22.15	29.55	26.15
21	28.55	25.95	32.75	28.15	26.7	52.85	25.95	26	20.45	24.9	25.85	27.4	17.9	25	27.15	24.7	32.05	29.15	22.85	20.9	23.55	27.25	27.35	16.2	25.6	27.1	31	24.7	22.35	24.1	24.85	28.5	26.05	28.6	23.05	27.65	27.45	24.55	26.3	22.35	22.8	24	16.2	22.65	24.65	28.2	22.2	29.05	22.75
23.8	27.15	26.95	32.8	24.6	24.35	55.05	26.6	24.65	21.95	22.85	27	26.65	17.5	26.35	25	25.75	28.75	27.7	21.7	20.55	23.6	31.3	24.8	14.5	27.85	26.1	29.95	25.6	25.45	23.85	22	29.85	25.85	31.7	27.1	27.65	24.75	23.9	27.75	20.9	24.7	22.75	20.05	25.85	23.5	30.15	22.85	23.6	22.95
22.25	26.95	26.2	36.7	28.35	22.85	48.3	23.25	21.3	20.9	22.3	25.2	30.55	18.2	24.4	25.25	26.55	31.3	26.4	22.65	22.8	23.45	30.5	26.9	16.65	26.9	28.1	27.4	25.6	21.5	28	24.25	30.6	24.55	28.65	24.4	29.2	22.65	24.5	24.1	23.85	20.55	21.65	16.55	26.95	22.6	27.8	19.9	25.25	21.05
23.3	28.5	23.8	31.3	25.2	20.7	44.2	26.45	24.2	21.75	24.1	23.95	26.45	16.7	27.5	25.85	24.8	29	27.55	18.65	23.95	25.9	28.85	26.95	19.15	26.65	27.55	28.65	27.35	26	32.5	23.8	25.75	23.45	29.8	20.25	28.5	22.95	25.55	24.95	24.65	19.7	23.8	17.45	27.15	25.55	23.8	18.1	28.5	22.15
25.45	27.45	22.7	33.9	25.95	25.85	45.75	24.95	24.4	21.4	26	26.7	24.9	17	28.6	27.15	24.85	26.4	29	19.6	19.65	25.15	26.05	27.4	15.6	25.95	25.55	31.85	25.85	23.6	28.25	23.35	27.75	24.15	26.95	24	28.15	23.75	26.4	24.45	22.6	21.15	23.6	18.45	26.7	25.25	28.25	21.55	25.8	21.45
25.1	25.25	24.25	32.1	26.1	21.3	39	25.25	23.15	24.95	24.4	25.65	26.4	21.15	22.65	25.4	23.25	30.55	27.7	20.2	23.7	22.2	26.6	28.1	17.65	27.2	26.85	28	23.5	25.95	32.1	23.3	29	25.3	26.05	22.3	29.5	22.3	26.8	25.8	21.6	22.05	27.7	15.8	24	22.95	28.85	20.15	29.2	21.25
22.55	22.65	23.65	30.35	27.85	22.25	39.25	27.3	23.9	20.15	24.15	26.1	24.75	17.9	29.15	26.6	23.8	29.85	28.65	23.55	24.1	27	25.75	28.7	16.6	28.2	27.1	30.4	27.65	23.65	29.4	21.7	28.55	25.3	30.65	25.35	28.55	22.95	26.65	25.25	21.35	20.3	29.55	16	27.2	23.55	26.35	21.15	27.7	20.7
23	28.5	28.1	32.55	26.9	23.55	38.55	24.6	19.95	18.75	25.4	27	24.75	16.5	27.9	28.1	27.4	29.8	30.15	20.5	22.8	24.65	26.05	29.9	16.6	28.1	24.95	27.85	26	24.4	28.5	20.7	25.6	24.15	33.65	23.45	30.8	21.75	24.15	26.5	23	22.6	28.15	15.25	23.9	24.7	25.5	20.4	28.9	24
21.15	28.9	29.9	30.4	24.4	24.75	34.8	25.15	25.85	21.2	23.6	23.1	27.6	18.45	28	26.25	24.6	29	30.6	24.6	22.75	24.9	30.65	26.8	18.55	24.75	25.6	28.75	24.4	24.1	25.8	24.55	26.4	26.65	30.35	24.3	27.8	24.9	25.3	26.65	23.2	20.6	25.95	16.65	25.25	23.2	28.95	20.35	25.3	20.25
22.15	25.35	27.35	30.15	29.35	21.8	34.8	27.8	22.85	21.2	24.9	25.6	26	18.4	29.55	25.2	22.4	30.5	29.4	21.05	24.3	26.75	26.45	28	16.8	25.65	26.5	28.15	27.5	24.7	26.15	22.9	29.85	28.05	28.5	24	27.25	21.4	24.4	26.2	21.25	23.9	28.3	17.15	26.25	22.65	26.7	19.95	28.7	20.5
23.65	27.2	26.2	29.65	23.9	21.35	38.35	24.95	21.4	19.55	26.25	25	25.4	16.1	27.2	23.55	22.8	31.2	30.45	24.4	22.45	24	23.55	25.75	17.2	28	24.2	26.7	26.6	26.7	29.55	22.85	25.3	25.1	25.45	23.2	26.95	21.9	23.5	22.3	23.6	19.55	30.1	18.4	24.7	27.1	28.2	20.65	25	24.25
21.95	26.8	25.45	31.9	28	24.15	35.05	26.7	21.65	21.75	25.9	25.35	24.45	17.25	28.4	25.5	21.9	32.1	29.9	22.35	25.3	25.25	25.55	27.15	15.5	27.2	24.5	27.85	25.95	23.05	28.85	19.55	26.6	22.05	28.1	25.1	26.8	20.55	23.8	22.65	23.8	19.05	28.4	21.3	27.25	26.85	27.45	21.65	27.8	21.45
21.95	27.2	26.45	32.35	26.65	22.7	36	27.85	24.25	21.6	27	26.2	25.35	18.95	26.8	23.55	24.3	30.55	30.35	24	22.55	26.1	24.45	25.75	16.3	25.3	23.25	28.35	24.5	22.2	27.2	25.15	27.1	26.6	25.35	24.6	32.4	20.65	23.3	26.8	23.05	19.25	31.7	19	24.7	27.1	26.85	19.05	23.7	24.75
26.2	29.35	22.9	35.2	26.95	24.5	34.4	25.8	24.1	18.9	26.7	23.8	26.15	17.3	26.5	24.75	22	30.95	32	23.3	23.7	28.8	23.9	29.9	17.6	23.4	25.6	29.6	24.7	23.1	27	19.45	30.05	26	29.05	24.55	28.45	21.9	21.95	27.65	27.5	20.25	29.45	18.95	26.05	27.55	25.55	19.8	22.5	23.7
25.8	24.45	25.8	32.75	25.25	24.3	32.75	27.9	22.25	19.6	26.9	24.35	24.65	16.95	21.25	24.9	24.4	31.3	28.8	21.8	19.05	28.3	26.7	26.7	16.05	26.3	29.55	27.95	24.3	20.6	27.1	21.65	26.2	27.15	32.4	24.45	29.15	22.1	22.05	25.85	22.95	22.05	25.6	18.55	26.7	27.3	30	19.1	30.65	23.8
24.75	22.55	23.9	31.6	27.3	21.3	31.2	22.6	20.85	19.3	27.55	26.45	25.45	15.75	27.65	25	25.15	30.5	28.4	23.45	21.45	28.2	25.1	27.3	18.1	26.4	25.9	27.55	28.5	21.35	26.95	24.9	25.8	26.35	31.5	25.65	31.45	20.45	25.5	25.75	23.5	22.75	25.75	18	26	29.45	27.95	19.95	28.25	23.25
23.5	29.15	26.2	32.25	28.7	23.65	35.45	23.55	20.2	19.95	27.35	27.65	26.55	16.4	28.2	29.6	21.9	28.65	30.4	22.5	21.65	25.1	29.65	28.25	15.05	25.7	27	25.55	27.5	25.9	26.3	23.15	25.8	24.9	27.65	23.7	30.95	26.8	27.45	22.7	22.65	22.5	24.55	20.35	26.95	28.8	24.75	20.8	26.85	22.9
27.15	26.15	25.1	30.4	29.7	21.85	32.2	24.5	23.9	21.95	27.3	24.85	23.3	15.4	25.7	26.15	25.45	28.3	27.95	22.4	22.75	24.4	25.55	27.5	18.3	30.05	27.95	30.1	26.4	22.45	27.8	20.15	27.15	27.45	31.8	24.45	29.5	19.7	25.6	24.05	21.1	23.05	29.45	19	26.5	25.75	27.15	21.15	29	24.15
23.9	24.35	23.65	31.8	22.5	27.3	29.9	24.25	23.8	19.2	21.45	22.6	24.6	14.35	30.7	27.2	20.4	26.2	26.15	24.95	24.2	25.5	26.35	30.15	20.8	27.3	25.75	27.65	24.85	23.85	24.25	23.35	26.5	22.55	31.1	21.5	29.7	20.25	23.05	23.75	22.35	20.9	29.35	16.65	26.95	23.2	24.7	19.3	27.3	23.8
25.1	25.25	24.95	31.1	22.2	23.7	33.45	23.7	23.55	19.2	24.65	23.15	25	16.4	26.2	27.4	20.4	31.7	27	24.7	21.7	24.8	26.75	27.4	19.6	28.2	23.4	27.15	24.8	20.1	25.95	23.55	25.6	27.75	30.15	22.35	28.8	20.25	26.8	25.35	19.55	22.4	30.25	20.4	23.35	25	21.75	19.5	26.5	23.6
23.85	29.15	25.55	31.35	25.95	23.55	31.9	26	23.75	20.75	24.9	23.8	25.2	16.5	32.55	26.1	23.7	27.1	28.85	26.8	21.45	28.75	28.65	27.55	20.45	29.65	30.1	29.5	26.4	22.45	28.75	21.4	26.35	27.25	31.15	23.55	30.6	19.85	23.3	26.6	20.55	22.95	30.25	17.4	25.7	27.1	26.65	21.75	26.65	26.25
26.9	28.7	26.25	31.9	22.3	23.1	34.1	21.9	22.85	20.15	24.25	24.95	26.4	15.4	28.3	25.15	23.5	30.1	26.65	25.4	22.8	23.3	26.75	25.75	17.8	24.75	27.55	27.85	24.2	21.9	26.65	23.15	27.4	28.4	26.45	26.15	28.2	21.75	23.55	25.95	22.5	22.95	29.4	19.25	27.5	24.55	27.35	21.55	30.75	23.85
23.4	23.7	28.45	39.55	21.5	27.15	35.8	27.5	22.55	19.65	25.3	27.45	24.25	18.7	26.9	28.95	21.7	26.7	28.15	23.2	25	25.45	26.7	30.5	18.95	27.1	27.9	26.75	29.95	20.35	29.15	25.8	28.5	27.5	29.7	25.6	27.7	20.8	24.05	24.6	21.55	22	29.05	19.1	24.65	23.7	24.15	18.3	22.75	22.7
20.35	26.85	26.5	37.9	25.2	23.15	34.55	24.75	22.5	21.35	25.45	22.8	25.4	14.95	24.1	28.9	23	30.4	28.9	22.75	22.25	23.85	26.05	30.7	17.05	26.85	23.35	29.5	30.65	23.5	27.55	20.65	27.05	29.1	31.1	23.3	28.05	21.5	27.7	22.9	21.2	22.95	30.35	17.25	24.7	23.05	22.8	20.15	25.15	22.4
23.35	23.95	29.3	36.7	23.65	25.75	35.5	22.05	19.6	21.6	26	24.8	25.2	14.45	25.8	26.1	24.15	28.05	28.7	25.5	21.9	25	26.3	29.05	16.5	23.65	28.1	28.9	30.05	23.6	25.2	21.05	23.75	25.1	26.75	23.65	28.2	21.2	24.75	21.8	21.7	21.55	29.15	19.75	28.05	23.1	25.45	19.8	29.15	23.35
23.5	31.35	25.6	35	24.05	21.7	34.55	22.1	21.25	20.25	23.25	24.15	25.25	14.5	27.8	29.95	22.85	27.85	29.75	24.15	22.75	23.3	24.95	30.45	18.5	25.25	22.4	28.9	29.65	24.15	27.15	20.95	29.35	26.95	32.95	22.9	29.7	24.55	23.95	23	20.75	20.3	28.8	16.2	25.85	24.65	25.25	21.65	27.8	22.9
22.05	27.85	25.45	30.1	23.15	23.05	32.05	21.85	24.55	23	25	25.15	23.35	15.8	22.75	25.1	25.9	27.15	28	23.4	22.2	24	26.1	28.75	19.55	24.1	23.3	31.55	30.9	21.15	21.7	20.35	27.6	26.05	30.15	20.75	30.6	20.45	23.95	21.8	23.3	24	31.3	16.3	25.55	25.95	25.6	21	28.3	25
24.7	25.2	26.95	29.8	22.25	20.3	32.05	24.8	24.1	21.25	22.5	25.7	25.35	14.7	27.45	23.5	22.45	28.2	26.2	21.8	19.85	24.1	27.9	30.1	20.3	23.55	25.75	29.5	32.15	23.6	19.85	25.4	26.9	23.85	26.8	24.35	30.7	21	25.55	26.1	22.6	23.35	28.15	17.85	25.5	26.3	27.05	23.3	27.45	26.6
22.9	25.1	27.75	29.85	25.05	22.7	36.2	24.2	26.2	21.75	20.55	24.25	25.2	15.85	26.7	29.3	24.15	27.1	27.2	21.35	21.15	26.25	24.55	30.35	18.5	24	26.3	29.1	30.95	21.65	20.2	19.1	26.2	25.95	27.5	23	29.65	21.4	28.7	23.85	21.05	20.9	28.7	19.1	25.5	24.55	27.5	19.35	32.45	21.55
23.15	22.95	23.35	29.25	23.2	22	34.4	22.55	24.35	19.95	19.25	26.35	25.45	14.25	25.45	25	24.5	28.2	27.45	22.8	22.15	29.7	27.05	28.8	19.9	23.65	23.95	26.9	32.25	25.35	20.1	24.15	24.95	26.45	28.65	26.85	30.45	22.5	27.3	24.2	23.7	20.15	26.75	21.6	24.7	25.2	24.75	20.4	29.25	27.4
24.55	26.05	29.75	32.3	29.05	25.65	31.25	23.45	20.4	20.5	21.65	22.9	25	15.85	29.2	25.45	22.6	30	27.05	24	21.7	24.1	22.15	30.1	18.6	27.1	23.6	32.2	29.5	24.75	31.6	21.25	27.75	27.65	32.35	22	27.75	22.05	23.1	24.3	20.5	24.45	28.15	18.6	25.55	23.9	26.05	23.65	30.6	26.85
21.75	29.45	27.65	31.45	26.5	24.6	37.7	20.35	21.9	25.05	22.65	27.05	25.15	16.8	22.8	28.1	21.75	29.85	28.65	27.5	22.15	26.65	25.1	28.3	19.1	26	24.4	31.3	30.55	22.8	31.2	20.15	26.65	26.2	32.4	25.2	26.15	20.55	24.55	28.1	19.25	25.1	29.9	16.35	26.65	22.7	26.9	19.5	30.25	21.1
23.25	27.25	24.75	32.2	24.75	23.1	31.4	24.3	21.35	24.15	25.45	23.3	23.05	16.65	29.1	27.85	26.2	31.1	28.65	23.4	21.45	25.25	25.7	28.75	19.1	26.95	24.75	31.4	31.55	23.55	30	19.25	28.95	26.6	29.05	24.3	29.85	20	25.3	30	22.45	18.85	28.95	19.75	26	24.15	25.55	22.85	31.65	29.05
23.15	22.05	25.5	31.25	28.15	27.15	32.2	24.3	21.2	23.1	24.4	26.7	26.35	17.7	29.5	26.65	23.5	28.45	28.25	23.65	20.45	25.95	23.9	29.6	18.7	27.4	29	30.3	30.6	23.2	26.9	20.9	28.3	26.05	34.45	21.3	27.35	21.8	25.6	23.95	19.8	20.7	29.05	15.9	26.05	20.85	28.6	21.7	30.45	24.45
22.7	26.05	25.8	35.9	25.45	24.45	30.6	25.55	26.15	25.8	24.75	25	24.85	17.2	25.5	25.3	22.15	29.35	28.4	22.95	21.35	26.2	25.75	31.4	20.4	25.35	27.35	32.3	32.85	23.4	30.2	23.6	27.8	27.15	29.2	24.8	26.8	19.45	25.05	21.3	18.1	24.75	30.15	19.45	27.7	25	27.35	18.65	27	22.6
23.85	25.15	25.7	31.6	26.25	24.55	31.35	26.7	25	25.5	25.55	26.5	22.85	18.85	25.45	26.85	24.95	24.85	30.7	24.95	20.65	24.55	23.65	29.2	18.95	27.35	24.6	30.65	32.7	24.15	28.1	21.95	27.5	25.6	32.9	26.4	25.6	23.55	25.2	22.15	19.65	21.05	27.6	20.25	26.8	22.3	28.35	21	26.1	22.75
24.2	26.6	24.7	31.85	27.45	22	29.6	22.45	25.85	25.05	22.65	24.8	24.7	17.9	24.95	28.35	24.4	26.95	27.55	22.75	22.7	24.75	24.05	29.35	19	25.95	23.75	30.75	37.6	23.6	31.55	22.9	25.45	25.1	30.95	21.15	30.35	20.6	25.5	19.8	22.05	21.7	31	17.25	27.3	22.3	25.15	19.65	25.6	22.15
26.2	28.9	24.15	32.75	25.3	24.15	31.75	24.5	29.2	26.25	25.7	23.95	24.3	17.9	24.9	29.85	24.05	27.6	31.45	23.35	23.6	25.7	28.55	28.7	20.15	23.95	25.45	31.35	31.4	26.2	27.05	19.75	28.25	24.9	29.5	27.15	26.95	21.4	26.7	20.35	20.75	19.1	28.25	18.15	25.45	24	25.5	21.4	27.05	24.25
21.65	30.25	25.35	32.85	28.5	22.65	32.9	26.55	27.1	26.55	28.05	24.45	25.65	16.55	25.05	29.7	23.65	27.55	32.1	26.35	17.7	23.7	27.25	29.15	22.55	26.05	23.9	28.7	27.6	22.55	28.95	24.3	26.9	25.7	28.7	20.45	29.7	22.55	26.4	22.25	23.85	22.9	29.55	19.2	29.65	23.15	28.05	20.9	31.45	23.85
25.35	25.6	25.8	31.9	24.7	24	31.45	25.8	27.3	24.1	25.75	28.15	23.85	15.7	25.05	30.75	23.2	29.45	27.45	26.3	19.65	25.7	23.95	28.55	20.15	26.25	23.45	31.15	27.35	21.1	31.5	19.9	25.3	28.7	32.65	23.45	33.5	19.4	24.55	20.2	23.55	20.65	27.45	16.5	24.75	22.05	30.15	19.45	30.25	24.9
22.75	27.7	24.15	30.75	24.7	23.85	33.5	28.7	25.2	23.7	25.6	25.9	25.65	17.25	22.4	32.1	21.25	28.05	30.4	25.55	18.35	27.1	25.25	27.25	20.5	26.7	23.15	32.2	30.6	21.65	29.25	23.7	27.2	24.15	31.95	22.5	30.9	19.15	24.6	21.95	23.75	23.25	26.85	19.25	27.15	24.75	26.45	21.25	27.45	24.45
[truncated: 42 more columns]
