# Supplementary material for: Single-particle imaging of stress-promoters induction reveals the interplay between MAPK signaling, chromatin and transcription factors
Source: Nat Commun. 2020 Jun 23;11:3171. doi: 10.1038/s41467-020-16943-w (PMC7311541; doi:10.1038/s41467-020-16943-w)
Supplement: Supplementary file 12 — Source Data [file 41467_2020_16943_MOESM12_ESM.zip › SourceData/SupFig6/SupFig6_ySP927_NaCl_0p20M_C_RFP_CellLabel.csv]

5.001	7.001	8.001	10.001	11.001	15.001	16.001	17.001	21.001	22.001	24.001	28.001	30.001	34.001	39.001	43.001	47.001	50.001	52.001	57.001	59.001	60.001	69.001	74.001	80.001	82.001	85.001	86.001	87.001	89.001	92.001	94.001	4.002	7.002	10.002	14.002	15.002	16.002	17.002	18.002	20.002	22.002	23.002	24.002	26.002	27.002	28.002	29.002	34.002	37.002
[truncated: 27 more columns]
