# Supplementary material for: Single-particle imaging of stress-promoters induction reveals the interplay between MAPK signaling, chromatin and transcription factors
Source: Nat Commun. 2020 Jun 23;11:3171. doi: 10.1038/s41467-020-16943-w (PMC7311541; doi:10.1038/s41467-020-16943-w)
Supplement: Supplementary file 12 — Source Data [file 41467_2020_16943_MOESM12_ESM.zip › SourceData/SupFig6/SupFig6_ySP927_NaCl_0p20M_A_RFP_HiPix.csv]

32.6	36.85	29.2	31.4	28.5	36.2	30.45	32.2	33.25	29.7	32.8	23.5	32.4	29.35	35.75	26.7	31.25	29.7	31.05	34.6	33.85	30.7	35.65	30.1	35.8	32.4	24.8	22.95	41.95	31.15	33.9	29.5	33.05	33.9	29.9	28.75	31.8	28.55	31.5	32.35	26.05	31.45	34.8	33.75	29.2	30.85	33.9	29.95	26.4	31.55
32.35	42.1	27.9	28.6	29.75	34.8	31.15	26.4	31.35	31.5	34	20.65	32.05	28.4	33.85	25.95	37.3	28.35	28.15	32.65	34.4	33.55	35.8	32.25	33.3	31.1	26.65	23.35	39.95	32.4	36.3	30.35	31.9	34.2	30.15	27.5	35.4	27.15	30.95	30.95	26.45	35.1	38.2	34.9	29	33.5	33.35	33.5	28.15	34
32.55	37.95	26.65	28.05	27.4	35.75	28.35	28.2	33.25	30.85	31.5	22.25	28.15	28.5	31.55	25.2	32.9	27.15	29.3	33.8	34.8	31.95	39	32.5	32.1	35.6	26.9	22.9	39.4	32.5	33.7	29.2	31.65	33.7	31.85	27.45	30.25	25.9	32.55	28.65	25.45	27.35	33.95	31.95	30	33.95	32.6	26.75	25.95	32.3
30.9	34.3	34.2	34	27.95	39.15	37.8	28.65	38.95	37.85	30.2	26.05	33.05	34.95	32.7	24.8	38.35	34.2	26	30.75	37	38	41.35	35.8	36.75	39.25	30.2	20.4	42.1	39.2	39	36.3	31.8	40.2	31.55	30.95	33.8	27.9	35.15	34.9	33	37.3	39.75	37.05	33.85	38.3	37.15	37.15	36.3	39.4
34.3	41.9	30.75	34.3	35	38.45	38.4	31.6	34.85	38.2	34.35	23	32.8	31.5	27.85	33.75	38.15	37.35	30.25	33.65	35.25	33.75	41.65	31.65	41	38.5	31.75	23.15	43.85	37	42.75	36.45	34.8	39.45	35.6	32.35	37.75	33.65	34.55	37	33.05	33.2	33.8	35.95	33.2	36.95	35.25	31.65	29.85	35.85
35.8	38.5	30.1	36.9	33.85	39.5	43	32.45	31.4	35.1	36.15	23.8	37.55	35.35	32.25	28.75	40.55	34.25	30.15	33.5	38.8	35.65	38.55	32.7	41	37.85	34.4	20.75	40.8	39.5	36.5	34.4	38.5	40.95	36.3	29	40.05	36.8	34.15	36.65	31.1	36.2	33.8	37.95	31.95	35.35	32.55	30.85	29.7	35.2
33.85	37.95	30.65	32	33.15	38.3	33.85	30.95	35.7	32.65	32.65	24.85	31.45	33.6	29.8	28.1	37.25	36.3	28.35	29.8	35.9	32.6	36.05	30.9	37.2	37.2	37.1	22	40.35	37.35	38.45	28.4	37.95	38.65	33.7	29.25	39.45	31.65	34.55	37.75	32.7	34.75	34.9	34.45	34.35	37.7	30.3	30.8	29.7	35.5
32.95	40.7	28.9	32.85	30.75	39.2	34.35	32.05	32.8	35.95	35.9	22.45	31.95	37.15	35.5	30.15	38.75	32.45	31.55	34.25	37.6	31.55	36.95	33.85	35.5	36.85	32.65	20.15	40.7	35.4	38.15	35.25	37.6	42.3	34.45	27.7	40.05	31.4	32.1	33.9	32.3	36.65	33.4	36.1	34.15	34.6	32.05	31.1	30.05	36.45
39.65	41.9	29.95	33.2	32.05	39.55	36.7	36.8	32.8	37.2	31.9	22.55	32.25	30.8	33.5	29.4	36	33.1	27.2	36.5	34.2	38.65	34.5	32.8	34.35	38.1	30.2	20.8	38.2	37.75	36.75	31.35	34	36.35	33.85	29.8	34.6	32.15	30.55	34.8	31.65	33.5	34.05	34.65	32.4	35.25	31.3	32.25	25.8	34.65
33.7	39.8	30.4	35.05	31.9	40.3	34.6	33.3	32.3	34.55	32.45	20.7	35.15	31.25	32.5	30.05	37.95	35.85	31.2	32.6	37.85	40.8	32.7	29.65	33.35	39	29.3	18.95	36.65	33.55	34.4	36.4	33.95	39.7	38.45	29.3	37.55	31.75	32.3	37.7	29.75	34.6	34.45	34.65	29.2	32.6	33	31.3	25.15	33.45
35.7	37.5	30.05	36.2	33.85	42.45	36.5	32.2	31.85	32.7	32.35	23.8	31.95	30.45	31.3	28.35	36.05	34.9	28.75	33.15	38.15	41.45	36.5	35.8	33.7	39.7	29.05	21.35	36	33.95	35.45	32.9	36.95	39.55	33.7	27.95	34.35	31.1	34.7	34.45	32.65	30	34.15	40.1	33.65	34.85	33.8	30.5	26.25	33.7
36	38.95	31.9	33.95	33.55	42.6	31.85	31.75	33	34.75	31.7	20.25	34.3	31.2	30.3	28.8	38.4	32.5	24	30.7	36.25	39.65	38.8	33.25	33.9	36.3	29.65	21.45	35.85	35.05	37.6	29.35	33.15	34.7	33.9	27.65	37.3	30.05	34.6	33.6	30.05	33.75	34.15	38.45	31.65	35.45	29.75	31.35	29.55	34.35
35.2	37.85	31.15	31.55	32.55	38.55	33.9	29.1	34.75	32.45	34.9	23.35	30.4	33	28.05	30.7	34.75	31.95	28.1	30.9	39.55	38.7	38.6	34.95	34.55	33.9	29.55	20.55	33.75	33.35	37.15	32.15	35.15	39.65	31.25	28.1	38.15	31.5	37.5	33.05	29.95	31.3	34.8	36.8	33.65	33.4	30.7	30.9	28.65	34.35
36.3	38.6	30.1	32.45	31.65	39.65	32.25	30.5	30.8	33.35	34.75	21.6	35.2	28	28	26.1	34	32.7	31.7	31.75	41.5	38.1	34.7	30.9	31	34.35	30.85	21.6	32.5	33.65	35.4	28.35	31.6	37	33.95	32.6	36.45	32.85	30.25	36.05	28.8	31.7	36.7	35.25	30.75	34.05	31.05	28.95	26.5	35.55
32.25	36.45	30.2	30.6	30.15	39.8	33.8	29.35	33.5	34.35	32.9	22.2	32.45	30.25	27.95	28.3	32.65	34.25	30.35	29.2	50.45	42.55	33.75	34.15	32.05	33.85	31.3	19.15	35.9	33.2	37.45	29.15	34.7	38.4	33.85	34.6	37.05	34.2	29.25	31.45	29.45	31.85	33.65	35.1	29.9	32.5	32.65	27.8	26.1	36.25
35.05	36.6	28.1	32.6	30.35	36.55	32.25	28.3	32.2	33.4	30.95	23.5	29.8	33	24.95	28.25	38.95	33.5	26.7	28.9	49.75	31.8	34.55	34.95	33.6	36.05	30.5	21.9	34.85	31.3	36.05	30.95	34.35	35.2	35.55	26.3	39.5	32.55	35.8	32.1	32.3	32.9	36.55	37.65	29.5	35.25	31.15	28.7	25.7	35.9
36.85	38.35	29.5	32.7	29.45	38.05	33.2	30.6	32.85	35.25	31.4	22.7	35.25	31.45	25.45	25.9	36.2	33.2	29.6	32.1	63.5	31.1	36.3	33.15	38.3	40.8	31	19.15	34.9	32.35	35.95	31.75	31.45	41.2	33.3	31.2	34.1	29.9	30	30.4	31.5	34.25	32.7	39.35	27.05	34.75	30.5	33.35	31.95	34.25
40.05	41.1	30.9	30.3	30.6	37.65	34.1	30.7	32.6	32.35	39	22	34.4	30.35	27.05	26.6	44.05	32.65	28.3	39.55	71.45	34.75	34.35	34.35	36.15	41.15	28.65	20.2	36.1	31.5	39.55	33.7	35	37.9	33.65	27.9	39.25	33.15	31.35	30.85	30.4	45.35	33.15	44.85	30.3	35.05	29	29.35	30.55	34.05
46.8	39.3	34.65	32.7	30.2	35.75	36.75	32.15	31.1	33	41.5	24.9	37.75	29.55	27.6	26.85	49.8	31.9	29.7	38.05	71.85	30.65	35.25	34	35.05	39.9	29.45	21.4	33.65	31.2	35.55	33.65	46.3	37.8	35.35	29.2	34.95	32.45	27.05	34.4	35.25	43.05	32.55	52.2	29.8	32.9	30.35	28.1	31.6	31.25
43.15	45.1	36.3	29.25	29.3	36.5	31.65	35.8	31.55	35.9	43.8	27.8	34.8	30.75	30.2	27.15	55	31.8	29.5	38.9	85.2	29.9	37.6	33.55	37.8	50.1	30.65	20.9	33.35	30.8	41.2	32.9	43.3	35.55	34.3	28.35	36.15	32	29.5	50.15	37.6	43	30.6	48.9	28.7	35.9	32.6	30.5	32.05	31.85
46	43.3	39.85	31.95	28.45	36.05	38.1	34.55	34.15	35.1	39.05	23.5	30.8	32.45	26.15	26.75	46.45	33.4	30.85	41.45	91.2	30.5	36.65	28.5	44.9	43.5	30.8	19.65	33.9	34.6	39.15	32.3	43.35	38.1	38.95	38.05	35.35	32.35	32.55	58.9	47.55	47.1	36.3	51.3	28.9	36.25	33.05	26.15	28.1	31.85
48.75	39.3	35.9	30.85	27.6	35.9	35.25	33.1	29.15	37.6	39.85	22.9	33.45	34.35	24.45	27	57.25	30.8	29.85	40	84.8	33.1	37.9	29.9	42.6	57.7	30.9	20.05	35.1	34.4	41.8	33.55	46.4	40.05	41.45	39.85	36.1	33.4	29.15	62.85	45.4	50.1	35.5	52.1	29.55	32.6	31.1	31.7	29.25	33.5
46.35	42.25	37.75	30.8	27.35	37.25	40.45	35.75	30.55	35.55	43.55	28.35	39.5	30.75	27	26.65	54.6	30.85	31.3	38.9	75.65	37.75	35.8	29.9	41.3	49.35	30.5	18.15	38.9	35.5	44.85	34.35	41.5	36.95	39	35.35	37.9	31.2	28.9	65.7	47.4	48.45	38.9	45.7	30.3	32.1	31.4	30.25	24.5	32.9
39	38.65	38.25	30.85	31.65	41.4	45.15	34.3	33.5	39.8	46.5	25.15	38.5	27.25	27.2	23.7	57.55	31.5	29.15	35.2	70.95	33.7	37.35	27.45	39.8	48.65	29.75	24.3	41.6	32.9	48.85	31.55	45.3	42.2	43.6	39.8	39.35	32.9	28.65	63.2	47.2	48.95	41.05	50.55	27.25	33.3	32.75	37.05	24.65	33.3
35.2	34.05	38.55	29.85	27.5	47.15	46.3	38.05	31.8	40.75	44.75	33.95	42.7	33.9	24.95	23.65	47.55	32.75	29.55	36.45	60.75	28.7	36.2	32.7	42.75	43.7	28.2	19.15	42.65	35.3	48.35	30	40.2	43.9	43.2	37.7	38.4	37.15	25.75	81.45	46.1	39.85	46.05	39	30.1	31.05	29.35	36	25.75	31.35
33.3	33.1	43.65	30.35	27.5	49.2	51.05	34.75	33	38.45	42.65	31.1	41.55	29.05	27.5	24.45	46.1	35	30.15	35.6	67.65	33.45	42.6	32.9	46.45	46.3	32.9	18.05	53.7	34.85	38.55	31.3	39.75	44.5	39.2	38.75	43.8	31.85	29.6	80	43.45	45.1	47.5	45.3	26.55	33.05	32.1	35.55	25.75	30.15
33	35.4	40.95	28.3	29.3	44.8	48.9	37.65	36.4	39.1	46.05	31.35	47.65	29.8	27.5	26.6	45.25	35.9	30.85	30	52.3	30.9	42.65	32.65	50.55	46.15	29.65	21.05	55	34.15	40.1	32.55	36.35	48.3	38.2	36.35	49.4	33.1	27.6	64.7	46.65	37.8	52.75	38.9	29.65	34.45	31.45	32.7	31.65	29.75
33.15	34.2	44.5	32.2	28.45	49.35	53.8	38.5	34.35	37.1	41.9	27.25	47.6	28.95	27.3	27.4	38.4	34.25	27.25	32.3	51	27.4	47.25	31.4	43.65	44.55	31.95	16.35	51.85	32.05	39.5	30.65	36.95	50.55	33.25	36.1	52.45	30.05	27.3	60.9	39.95	41.75	47.3	40.45	29	31.25	34.3	37.1	31.2	32.05
35.9	30.8	31.65	30.3	24.55	52.25	46.2	39.9	42.55	43.75	41.75	32.1	46.3	30.55	30.95	27.2	39.85	43.05	44.9	32.7	52.35	31.2	46.3	31.6	42.45	40.55	29.95	24.15	51.75	32.45	38.45	30.05	35.85	55.9	31.85	27.4	53.3	29.05	32.25	54.75	31.1	38.15	39.5	38.65	27.9	32.3	28.9	32	31.4	30.8
34.3	35.15	35.2	29.9	26.95	53.95	45.3	34.55	43.8	41.95	45.05	31.8	40.8	31.65	32.4	26.6	40.95	38.75	39.65	32.4	47.45	29.5	42.85	32.7	43.9	41.9	32.6	19.3	47.5	33.4	33.55	29.4	33.25	55.1	37.65	28.1	50.2	32.25	35.15	50.9	38.85	34	42.8	37	27.2	37.1	31.2	33.25	31.3	29.1
37.25	34.75	38.35	32.35	32.6	48.15	45.25	38.35	45.1	41.55	40.95	24.15	32.9	31.1	32.75	25.8	38.95	46.4	43.85	32.5	46.7	28.8	47.7	29.3	50.75	38.05	30.95	20.65	43.45	34.2	37.55	29.4	31.05	50.8	34.95	26.35	49.4	34	33.8	49.2	31.55	34	43.2	41.85	26.8	35.2	27.35	36.35	32.25	31.05
35.1	31.3	39.15	27.45	29.25	47.2	44.35	36.2	44.05	41.6	38.35	25	34.25	30.7	34.1	24.7	34.8	42.65	43	31.5	40.05	29.8	40.45	30.75	50.05	40.3	32.3	22.3	42.65	34.75	38.05	28.65	31.8	49.75	32.15	25.5	45.2	30.35	39.4	49.5	31.6	35.8	36.4	37.9	27.55	37.65	29.05	30	26.8	31.6
33.75	38.65	31.55	28.7	31.25	50.65	43.05	30.4	43.45	40.05	34.85	23.95	27	28.85	33.15	26.15	33.95	45.05	35.5	30.2	48.3	33.4	46.35	35.25	51.75	39.8	34.45	19.8	44.4	29.4	37.7	28.2	31.65	48.4	30.6	28.4	45.1	28.25	39.25	42.2	30.7	41.55	37	36.65	29.15	37	27.25	32.8	29.2	31.45
31.2	32	33.65	29.95	26.9	47.5	39.3	32.2	42.6	36.8	45.65	25.05	26.85	29.3	29.9	28.35	34.5	39.85	40.5	28.4	40.45	32.1	49.2	37.45	46.8	39.55	34.85	23	38.4	28.95	35.05	29.05	31.75	49.65	31.7	30.45	40.95	27.25	36.65	43.85	28.45	36.9	33.7	34.45	27.5	35.75	30.15	29.45	29.45	33.4
31.25	36.7	33.4	26.85	27.4	52.15	38	28.65	38.05	39.6	36.65	25.3	29.5	28.1	28.35	25.3	33.6	38.15	36.15	28.75	40.95	35.65	50.8	46.1	46.95	37.7	29.45	22.05	39.05	33.6	35.2	25.05	32.4	44.7	27.9	27.85	42.75	28.75	42.15	41.55	30.35	36.95	33.85	33.35	30.7	33	27.9	29.4	28	33.8
30.6	32.1	30.7	29.65	28.75	42.7	35.75	30.25	35.15	34.8	34.95	23.8	26.55	26.55	31.55	28.35	32.85	35.45	33.55	26.45	31.65	31.55	44.25	49.7	43.15	38	29.05	24.95	41.05	30.8	33.6	29.75	37.85	48.8	29.8	26.55	35.9	29.9	40.55	37.2	31.95	38.25	32.75	32.8	29.1	33.85	29.65	27.55	26.7	33.25
31.55	35.45	30.95	27.9	26.8	45.45	36.95	30.85	36.4	36.9	33.7	23.5	25	29.05	31.45	34.3	32.8	37.95	34.05	28.5	33	32.55	39.8	48.45	40.6	32.8	28.7	31.45	38.85	31.3	32.55	28.2	34.1	43.25	29.95	25.45	40.05	29.35	38.55	35.25	30.85	36.35	30.55	34.5	29	27.15	26	29.45	24.4	30.55
29.45	30.8	28.9	32.5	27.05	41.95	36.25	30.15	36.25	34	33.4	23.65	25.45	31.95	30.7	39.55	30.7	32.1	32.9	30.75	33.5	33.65	35.7	49.5	34.1	33.9	29	34.35	39.05	34.3	36.35	27.5	31.65	36.7	27.95	24.05	34.7	30.95	34.85	36.6	33.9	35.25	30.2	33.4	28.1	31.75	28.55	24.7	29.2	29.35
30.8	32.45	27.15	32.25	22.8	43.4	33.65	31.05	32.45	32.5	30.95	24.8	27.1	36.95	30.6	37.15	27.85	31.55	35.6	31.1	31.9	27.6	42.65	50.25	37.65	31.05	32.85	35.8	40.75	31.6	33.7	30	33	39.35	30.95	25.95	32.5	30.3	37.9	33	26.5	31.95	30.75	36	28.85	27.95	24.95	29.45	24.95	28.2
29.6	32.95	29.75	32.55	23	40.15	32.2	31.1	34.65	29	30.7	27.3	22.2	35.45	31.6	41.3	32.65	31.75	28.95	31.75	28.7	32.3	33.4	51.3	27.1	32.35	30.15	27.9	36.25	38.25	30.55	26.35	29.3	40	28.55	23.4	31.6	26.8	33.3	36.75	27.8	30.6	27.75	34.95	27.15	28.1	26.5	30.95	25.1	28.05
33.6	30.1	29.05	34.2	24.45	42	30.9	29.3	35.1	29.5	33.4	23.3	22.8	27.5	31.25	38	33.85	27.95	26.85	27.4	31.1	32	43.85	45.75	34.1	33	29.6	36.55	35.1	35.5	31.65	25.05	31.3	37.85	26.7	26.8	34.1	28.2	28.55	33.95	27.75	32.6	33.1	36.6	26.9	27.95	30.7	31.3	25.5	29.75
27.8	28.95	31.4	35	24.35	39.4	31	29.1	35.65	33.25	27.95	22.9	20.95	34.1	29.15	32.3	31.1	28.35	25.6	27	32.2	30.5	39.55	40.7	28.25	31.25	28.35	29.4	33.65	36.45	31.15	28.25	32.9	31.85	26.95	25.5	31.25	26.9	28.4	29.45	28.35	32.85	29.75	37.7	30.3	29.4	32.4	28.4	25.75	31.1
30.5	28.9	31.55	42.65	23.5	36.55	32.2	26.9	34	30.95	31.6	24.2	24.3	29.05	33.5	35.1	32.7	27.95	24.2	29.7	28.4	25.45	36.9	39.65	37.45	28.9	27.2	29.55	32.6	29.2	32.85	29.6	32.25	33.6	29.4	24.7	31.7	25.1	28.2	29	27.25	33	29.7	35.95	28.35	31.35	28.9	29.3	24.9	28.7
30.75	31	34.6	39.25	24.9	34.55	29.35	29.1	32.25	29.65	33.6	21.3	21.45	30.45	29.65	31.3	31.75	30.8	25	26.75	29.5	26.75	36.95	37.8	35.55	28.3	28.8	27	30.05	34.35	32.45	25.4	29.15	35.8	24.8	24.4	29.3	24.35	32.75	33.35	27.95	32.8	26.85	37.1	28.15	29.6	27.25	25.85	26.6	27.05
28.2	29.6	34.55	36.25	23.55	35.1	32.5	25.1	29.95	31.25	29.35	23.05	25.7	29.95	31.6	31.4	29.95	29.55	24.6	25.45	29.9	30.55	36.35	42.5	37.55	31.3	29.2	21.35	33.45	30.8	34.1	29.1	29.95	36.7	23.35	24.5	30.6	29.7	31.45	31.55	28.35	31.15	32.35	40.2	28.1	29.05	32.95	27.1	22.9	27.45
30.85	29.15	29.95	34.95	25.25	32.2	28.15	21.2	29.7	30.7	29.35	23.35	22.45	28.15	28.8	27.15	31.55	28.9	29.6	25.75	27.8	27	35.9	41.05	40.55	30.15	28.35	14.2	29	30.9	31.1	27.9	30.95	32.6	25.95	26.35	26.1	26.45	31.45	25.75	26.55	32.05	28.05	34.65	28.05	30.9	31.65	26.55	29.5	27.55
27.6	28.9	30.8	35.95	23.75	34.1	32.35	24.7	34.3	26.65	27.85	21.15	23.55	28.8	31.9	26.3	30.4	29.6	30.3	27.25	28.35	26.65	33.25	44.15	34.5	30.45	29.95	17.75	32.3	27.6	34.95	29.7	32.4	31.95	24.3	23.8	30.35	29.2	29.9	29.15	27.4	32.2	30.4	36.8	28.55	25.7	30.6	22.9	28.4	28.05
31.7	26.6	33.9	27.8	22.2	30.1	25.4	27.65	33.5	26.7	24.7	21.3	21.1	28.25	31.35	27.9	30.15	26.8	29	22.15	31	26	32.7	36.45	28.1	30.5	30.05	20.5	29.1	31.65	35.4	32.4	30.95	35.5	26.8	23.15	28.35	29.1	28.95	27.45	25.7	31.3	29.25	34.45	26.45	25.65	32.65	25.65	21.95	27.15
30	23.45	24.4	30.9	24.6	33.6	31.15	25.75	30	31.15	26.15	23.75	21.05	31.6	30.85	28.25	26.5	30.25	29.4	26.75	24	29.9	33.1	38.05	28.25	30.3	27	22.35	25.25	33.75	30.15	27.5	28.7	31.55	23.9	22.3	32.7	24.1	26.25	29.55	28.7	30.05	25.75	30.5	29.35	27.8	29.15	25.95	24.2	29.85
30.45	28.25	27.45	26.8	22.35	33.2	29.95	24.85	29.85	27.25	27	25.35	21.8	29.45	30.75	26.2	27.85	28.05	28.65	28.95	26.4	26	33.3	34.75	30.15	30.45	27.45	20.75	25.2	33.45	30.8	26.9	29	27.9	22.3	22.35	26.85	23.9	28.05	27.95	25.65	33.4	26.5	34.65	25.45	27.9	27.9	29.05	23.05	27.35
29.8	26.1	23	26.6	25.6	32.3	27.7	23.15	30.85	29.2	26.45	20.75	23.95	26.8	30.65	24	30.3	25.65	24.95	27.3	25.1	25.65	32.4	29.75	27.3	31.95	26.75	22.2	27.35	27.55	29.8	28	28.9	27.95	27.1	20.95	26.9	22.6	22.7	25.3	25.85	29.45	29.7	35.05	27	26.75	28.7	28.75	23.2	28.85
31.55	27.85	27.95	26.05	24.7	33.25	33.15	22.5	27.75	28.65	25.05	21.1	21.7	28.55	29.45	24.7	29.35	26.8	29.9	27.15	22.25	25.65	34.5	29.3	27.05	26.5	30.65	22.1	27.15	30.8	31.7	27.15	23.85	30.75	26.4	21.8	26.2	21.8	26.45	24.65	26.75	28.8	26.6	32.8	24.5	26.35	28.4	26.95	27.6	26.55
28.9	28.5	26.65	26.3	23	28.85	27.4	22.9	28.4	29.05	22.7	21.5	20.35	25.3	28.85	24.55	29.25	28.5	26.1	25.65	24.55	24	31.55	28.55	24.8	28.95	30.05	23.45	26.9	28	30.35	26.95	29.3	29.1	24.85	24	29.15	24.85	25.15	26.1	26.7	31.1	26.5	34.35	24.8	26.55	29.75	25.05	20.9	29.1
28.6	27.5	26.45	24.1	23	28.55	32.9	21	26.55	29.15	17.55	23.65	20.7	27.1	28.95	21.2	27.4	24.4	25.35	24.3	24.65	27.5	32.05	25.25	24.6	33.15	26.65	22	24.45	28.8	29.45	28.05	29.95	28.45	22.65	24.3	29.85	23.75	18.9	23.8	24.4	29.15	27.6	34.45	30.2	26.4	30.4	27.6	24.4	27.35
27.15	28.05	26.3	26.1	22.7	28.4	25.2	20.95	25.65	26.1	21.45	19.95	19.4	29.15	31.3	20.4	29.45	25	22.3	24.4	25.15	29.9	31.3	26.4	26.3	27.35	28.25	21.2	24.15	26.2	30.4	30.2	32.9	25.75	22.95	23.8	26.95	24.15	19.35	24.3	27.4	29.15	27.25	30.6	26.7	24.7	30.2	29.15	24.15	26.05
25.8	28.5	26.05	25.6	23.05	28.9	28	21.05	23.7	31.85	20.4	22.1	22.7	26.7	27.95	20.8	31.45	27.35	25.35	23	20.4	30.2	33.7	29.15	22.75	30.5	29.75	20.5	26.55	29.85	30.05	29.45	32.25	29.35	23.5	22.25	30.25	23.4	20.35	25.8	24.6	28.25	25.8	34.65	27.3	26.1	26.05	24.3	22.95	27.85
31.3	27.15	25.4	24.75	21.9	28.55	26.8	20.8	24.85	26.55	15.45	24.8	20.95	25.4	26.25	22.4	25.3	26.2	26.35	23.95	22.45	27.9	30.5	27.1	25.9	27.8	24.8	18.8	20.45	30.5	25.95	28.55	36.3	28.6	26.45	21.8	24.9	25.35	18.3	24.05	24.6	29.65	29	32.6	26.55	27.7	29.15	24.8	23.2	24.5
28.55	25.35	24.7	23.85	24.65	27.6	26.8	23.1	25.5	24.55	19.45	22.5	20.8	25.5	27.85	22.95	25.85	24.4	23.25	26	22.95	27.55	29.85	26.85	24.6	28.75	29.5	22.15	21.4	26.9	28.95	27.3	34.5	27.7	24.75	24.2	26.8	25.5	20.2	22	23.95	29.85	28.2	27.8	27	28.15	28.9	23.6	21.6	25.6
27.15	27.55	25.4	25.2	21.1	29.3	29.6	20.75	26.3	25.2	19.5	20.7	22.25	24.7	28.8	25.85	26.75	25.4	23.15	21.85	24.65	28	30.05	28.6	25.4	28.55	32.05	21.2	21.3	26.45	27.15	25.55	31.05	27.4	22.65	23.95	28.15	22.7	19.05	24.1	24	31.1	27.7	29.2	23.2	25.9	28.25	22.3	22.55	23.85
29.85	25.45	26.75	24.6	22.7	29.8	23.5	21.8	23.85	26.15	19.1	21.15	22.7	24.05	23.35	20.8	26.65	22.65	22.6	26.2	24.9	28.25	31.1	26.5	26	25.4	29.5	21.3	20.75	25.55	25.55	28.95	32	26.8	22.55	21.75	26.4	22.45	18.3	22.95	25.15	25.05	25.85	30.65	22.25	25.55	28.25	25.5	21.65	23.7
28.85	28.6	26.15	22.7	23.1	28.85	26.4	23.35	25.7	22.15	20.4	20.1	19.15	23.45	31.8	19.1	25.85	24	23.1	25.3	23.45	27.55	30.75	25.9	24.55	28.5	29.9	23.65	18.9	25.7	27.55	27	32.55	26.3	21.85	23.45	31.85	22.9	20.4	21.1	26.2	25.5	28.05	28.85	23.1	25.35	24.1	26.25	23.8	24.3
26.15	25.15	24.7	26.75	20.4	29.05	27.1	22.9	24.25	24	19.05	22.95	20.55	22.1	30.9	18.5	25.85	27.55	23.7	23.4	22.4	28.3	31.35	26.7	24.45	29.95	32.05	21.95	22.45	24.05	28.75	29.75	33.55	29.5	24.3	22.1	30.75	20.15	15.95	22.05	23	24.1	26.5	28.85	23.05	27.35	24.25	22.65	19.7	28.55
28.3	26.95	26.4	23.7	20.35	28.5	26.5	21.35	23.6	23.25	19.05	19.65	21.45	24.75	31.8	20.9	24.75	26.1	21.75	23.25	24.4	27.9	29.45	28.05	25.25	27.6	27.8	22	20.6	23.25	27.15	26.85	29.7	26.45	25.3	21.15	28.5	23.95	18.95	23.9	22.9	29.15	27.75	33.8	24.6	24.55	25.1	26.2	23.8	26.9
27	27.15	28.35	22.7	23.15	30.35	24.9	21.45	24.6	25.4	19.6	22.5	24.9	24.5	29.25	22.25	24.3	22.55	21.35	23.15	23.3	28.05	33.35	26.45	23.7	23.6	26.55	23.55	21.05	28	28.45	25.35	31.75	22.75	23.65	22.1	27.95	24.75	21.9	21.8	24.15	26.05	25.95	29.2	26.95	23.8	22.4	24.5	25.8	28
25.8	28.7	29	26.3	24.6	27.1	29.4	22.15	23.45	23.95	22.05	23.75	21.45	27.5	33.3	21.9	23.2	24.1	23.7	23.5	23.75	25.35	29.35	26.5	24.1	27.15	28.15	23	18.85	24.5	30.4	29.15	31.15	26.95	23.4	22.4	24.55	21	20.2	21.05	26.2	26.9	27.85	29.7	23.95	26.15	28.85	25.95	23.7	26.25
27.25	30.2	28.55	25.85	21.5	29.15	31.7	21.85	24.35	26.05	21.45	22.4	22.05	26.55	31.25	23.05	25.45	21.45	24.4	21.85	23.75	27.6	32.8	26.5	24.25	30.6	29.3	23.75	20.25	23.1	28.05	26.95	30.1	27.85	21.4	22.7	25.4	19.9	18.9	19.55	25.25	25.8	27.4	26.15	24.65	27.85	28.1	23.75	21.55	27
26.25	27.25	29.7	26.45	21.8	23.8	27.2	22.7	25.1	23.95	21.65	24.95	19.8	27.45	34.2	22.9	25.8	25.1	23.45	23.95	25.25	26	29.75	26.05	24.15	26	28.75	21.55	18.7	26.9	28.7	26.45	32.55	30.1	23.6	22.1	20.65	22.05	17.3	22.3	22.55	28.4	22.9	28.25	24	24.2	25.3	24.6	21.8	24.9
30.9	25.45	30.95	26.75	23.5	27.65	28.15	23.5	27.1	23.9	23.95	21.25	23.45	23.85	30.8	21.55	24.8	25.25	21.9	23.75	25.4	28.3	33.85	30.1	28.2	26.45	30.25	21	14.9	25.45	27.5	25.9	31.5	28.05	20.6	22.2	24.5	21.85	19	17.7	23.4	29.15	25.2	28.8	24.6	24.55	26.55	25.45	22.35	26.7
25.05	24.85	25.75	24.45	23	28.55	31.1	22.25	23.25	23.15	21.3	21.4	22.65	23.45	27.95	19.9	22.2	24.9	21.4	21.4	22.8	28.05	34	27.1	27.25	23.5	27.55	22.15	18.4	27.85	28.25	26.95	32.6	25.6	20.8	20.9	18.4	22.55	21.1	21.45	21.85	26.5	24.65	29.9	22.75	24.35	27.3	24.8	24.15	26.7
27.5	25.9	26	26.7	22.35	29.55	26.95	23.75	25.5	25.15	20.45	20.65	22.2	27.05	28.2	18.85	21.75	23.75	19.15	25.65	23.3	25.05	31.05	23	28.35	24.3	26.1	19.6	17.35	27.35	27.35	26	30.15	26.95	21.25	23	17.9	23.15	20.95	18.95	20.4	28.3	23.05	26.3	26.1	23.5	24.1	25	22.05	30.2
23.35	28.35	23.35	26.65	25.55	29.3	28.15	19.75	26.75	24.65	21.95	22.3	21.1	25.3	28.9	22.85	23.1	23.3	19.4	22.7	22.45	24.9	30.5	28.15	27.1	26.95	29.45	24.85	18.45	26.6	28.75	25.25	31.05	26.25	20.55	23.15	18.95	22.95	18.45	21.25	23	28.55	22.1	31.9	28.4	25.5	28.55	24.05	20.85	29.3
26.45	24.05	29.9	24.3	21.6	29.1	26.5	25	25.6	23.8	24.75	22.45	21.4	25.55	29.8	21	21.75	28.75	21.5	24.75	26.45	26.65	32	26.9	30.25	25.75	29.05	22.1	17.1	29.05	28.15	23.15	33.1	26.85	21.85	22.05	18.2	25.6	18.3	17.65	21.1	29	23.2	29.4	24.65	26.7	24.05	24.6	20	25.05
26.55	26.7	25.3	31.1	21.1	29.3	26.3	23.55	25.1	20.4	22.4	21	27.4	24.5	30.45	22.4	25.65	26.05	23.7	22.95	24.6	26.1	26.85	27.35	24	24.1	28.35	23.3	18.4	22.75	26.6	27.4	29.95	27.1	26.05	19.8	20.35	22.05	20.15	20.45	24.05	29.25	26	30.05	24.3	30.1	22.7	23.75	22.45	28.2
25.6	24.55	27.05	26.1	22.4	30.95	30.15	19.45	24.4	21.45	23.05	20.4	23.9	22.55	26	24	24.3	29.45	23.35	21.7	25.4	26.3	33.65	27.15	26.5	22.85	27.65	25.95	20.6	23.65	22.95	27.9	31.55	28.3	22.6	24.15	21.9	20.15	22.45	20.2	26.9	26.75	25.5	30.05	24.4	25.55	23.7	22.85	22.8	28.8
25.8	29.4	23.4	26.8	22	32.25	28.85	22.2	26.15	23.2	23.6	25.9	21.35	24.7	27.5	23.7	20.15	22.55	22.15	25.55	22.75	26.05	32.05	24.6	25.8	22.5	25.75	23	19.3	29.4	23.7	23.95	29.7	26.55	24.05	21.8	19.05	20.7	18.05	22.2	22.15	26.7	24.9	26.85	22.95	26.2	25.25	25.75	23.25	27.4
26.6	24.05	22.6	25.85	21.9	30	29.8	22.45	25.8	23.25	22.7	22.7	21.85	24.1	27.9	20.8	22.75	25.15	21.65	22.4	25	28.05	33.7	24.15	27.1	25.2	29.1	21.8	20.95	26.3	26.25	26.55	31.05	24.7	25.8	18.85	18.95	19.75	19.15	23.6	26	26.6	24.85	28.95	23.3	24.25	24.25	22.8	22	27.45
25.65	27.9	24.9	25.8	23.8	30.55	28.85	22.25	23.25	28.2	22.65	24.55	24.15	22	25.3	22.95	24.05	25.25	21.8	25.5	25.15	26.45	33.7	24.2	25.35	23.95	28.4	23.6	22.15	25.6	28.15	26.75	30.55	27.45	24.45	21.55	18.8	25.8	17.3	19.25	23.1	30.5	24.6	32.85	26.95	23.3	24	24	22.95	27.2
24.15	23.8	24.35	25.1	18.85	26.5	26.85	23	28	25.75	23.9	20.4	22.85	23.15	24.9	22.95	23.25	23	23.25	23.45	24.9	27.3	34.6	25.5	26.45	24.7	29.35	19.45	19.55	26.7	27.7	24.75	31.15	24.65	23.85	22.15	18.25	23.2	20.2	23.5	23.8	26.8	25.55	29.8	23.6	24.3	26.15	23.05	23.05	26.6
25.8	26.65	25.6	24.9	21.75	28.5	28.6	19.95	22.25	25.4	22.85	20.75	24.25	22.45	31.5	22.55	23.25	25.85	24.25	25.35	27.2	28.5	33.6	26.45	29.15	22.45	28.5	21.9	23.5	25.85	26.85	25.95	29.6	24.65	26.9	23.15	21.05	19.45	16.2	21.95	24.55	27.85	24.55	29.5	26.05	22.15	22.15	23.05	23.35	29.75
24.55	28.1	23.75	28.65	21.35	28.4	29.05	21.85	23.75	22.35	23.25	20.95	23.95	23.9	28.45	21.9	19.1	25.75	23.2	23.7	22.1	27.65	29.15	24.65	27.7	23.5	28.65	22.6	20.75	25.65	27.95	24.45	31.85	24.15	24.1	19.55	17.85	20.8	18.05	22.7	25.4	26.4	23.9	29.55	24.9	23.9	22.6	23.65	23.95	28.8
25.8	26.25	29.25	25.45	22.45	28.75	26.9	20.3	22.1	24.2	24.8	23.65	23.1	22.55	26.05	21.05	23.15	27.8	24.45	23.2	25.15	27.65	32.6	27.8	27.4	25.1	30.55	23.15	20.6	22.35	29.65	26.25	31.2	28.45	25.05	23.05	26.8	20.3	19.45	18.95	25.2	27.55	22.95	26.7	24.1	24.6	22.55	21.95	21.8	27.5
25.05	25.7	27.8	24	22.65	30.35	29.5	22.25	23.2	23.45	21.45	19.7	21.1	22.8	27.75	21.3	24.15	25.7	25.2	21.9	25.95	30.05	31.6	24.15	28.55	24.55	29.9	24.1	22.35	21.9	25.8	25.2	29.4	25.9	23.85	22.45	24.8	19.25	20.15	21	23	26.65	27.3	28.9	27.85	25.4	24.05	21.8	23.3	27.3
24.8	27.95	26.6	26.25	22.3	30.7	28.6	21.55	22.3	22.35	23.8	19.05	21.25	22.4	26.1	21.6	26.15	27.4	26.25	24.35	23.55	29.2	31.4	23.55	27.45	23.75	28.95	22.25	19.75	24.1	26.05	26.6	26.65	27	27.85	21.7	24	19.65	18.6	21.35	22.05	27.2	25.6	31.25	26.7	23.4	21.6	22.45	23.1	26.65
23.8	26.9	26.85	25.15	24.3	29.4	31.05	19.1	23.35	25.65	21.25	25.1	21.15	21.95	26.9	22.1	25.75	25.55	21.5	20	24.95	27.35	31.4	23.3	25.85	25.65	27.55	23.7	18.9	22.9	27.9	26.85	28.9	24.2	23.8	22.1	27.4	23.45	18.8	22.6	23.4	27.75	26.85	28.05	24.8	23.5	22.3	22.8	22.3	27
27.95	26.15	24.65	26.3	20.75	27.5	27.4	21.15	23.3	24.3	20.95	21.1	18.65	24.4	28.05	22.75	24.2	27.3	22.6	20.95	27.35	27.2	30.75	26.1	26.75	27.2	28.2	21.9	19.3	25	25.95	22.5	27.2	27.65	25.25	21.6	24.35	19.95	14.95	22.2	21.95	29.15	24.2	25.9	21.55	21.75	25.45	25.85	23.1	22.95
22.7	24.05	23.95	26.85	19.8	29.85	26.15	21.3	23.2	21.45	24.55	21.3	19.5	23.45	29.8	22.5	23.5	25.15	25.75	23.9	23.75	28.15	33.5	26.8	29.2	24.3	27.6	22.95	21.1	25.1	24.25	27.3	28.2	24.7	26.45	21.35	24.4	20.55	15.65	18.55	20	28.5	26.6	28.3	24.95	24.4	24.4	23.9	21.65	30.85
25.35	30.7	26.8	26.8	21.75	26.55	25.5	21.55	22.9	24.7	20.3	19.9	18.15	22.15	26.4	23.3	25.75	26.2	23.25	21.75	25.2	27.15	32.95	23.45	25.65	24.4	26.8	22.55	19.4	24.65	28.45	24.7	27.45	22.9	23.3	22.95	27.75	20.25	17.15	19.05	20.55	27.4	26.6	30.1	25	27.75	25.9	27.6	25.95	24.75
22.3	30.85	23	27.05	23.75	28.55	27.4	19.5	21.75	23.55	21.75	21.35	18.35	23.95	28.35	23.25	23	24.7	22.55	21.85	20.95	28.5	32.5	23.2	26.75	25.65	27.4	21.2	23.65	25.65	26.65	24.65	25.3	23.55	24	23.35	25.55	23.9	17.15	21.05	21	29.85	25.85	29.35	26.1	24.95	24.15	25.4	24.25	25.25
24.4	26.65	24.95	26.7	21.4	30.9	30.4	19.45	22.3	23.85	24	21.7	21.2	26.6	24.45	23.95	22	27.35	23.05	23.1	28.05	28.15	31	24.35	25.2	26.45	31.85	23.75	24.95	26.45	25.05	25	25.3	22.45	26.45	22.95	26.5	19.5	16.45	20.6	19.55	27.3	25.05	28.6	24.15	21.95	25.6	28.15	25.55	26.8
23.75	26.8	26.3	26.2	24.15	30.45	27.55	18.35	21.5	21.2	22.65	24.6	22.7	25.15	27.1	24.3	24.9	28.25	24.1	25.8	26.85	24.7	33.3	23.65	25.3	25.8	27.2	19.3	21.6	24.35	27.85	24.5	23.9	23.2	23.15	24.15	25.05	21.9	19.6	21	22.55	29.55	26.75	28.85	25.5	26.75	25.35	27.25	22	23.95
24.35	26.15	24.1	24.85	21.35	31.9	25.45	21.2	21.6	21.9	24.75	21.2	20.5	26.8	27.5	23	25	27.45	23	23.55	28.05	26.65	35.05	24.95	29.85	24.1	26.7	17.55	21.1	24.15	26.5	26.25	29.1	22.65	22.6	21.8	27	20.55	19.25	23.95	20.9	30.4	23.5	29.05	26.45	23.3	22.3	23.35	28.15	25.35
27.8	26	25.3	25	21.9	31.45	27.6	23.65	21.9	22.55	22.15	26.35	22	24.7	22.5	23.2	27.9	26.5	23.25	21.85	23.35	24.15	31.7	23.85	26.1	24.65	27	20.15	23.5	23.2	24.6	25.6	26.5	24.15	22.4	21.05	27.1	20.15	21.35	22	22.75	27.75	25.45	31.95	25.3	23.95	23.2	23.1	24.55	27.05
22.8	29.3	26.55	27.85	22.05	30.95	29.9	22.5	20.65	21.75	22.3	24.65	22.55	23.8	29	23.45	24.75	25.35	24.35	25.1	25.1	26.95	29.7	19.8	29.5	25.55	27.3	19.7	23.9	23.1	26.6	22.1	23.75	20.95	22.95	22.1	23.5	21.7	18.75	20.55	26.05	31.05	25.6	27.65	23.8	24.35	22.8	25.55	22.3	26.75
26.7	32.7	26.55	24.15	22.85	30.25	26.1	20.85	23.8	21.05	21.95	19.85	21.8	23.95	32.75	21.2	22.8	29.75	22.05	25.1	24.35	28.65	31.65	21.55	27	27.25	27.65	22.15	26.6	24.65	28.55	20.8	24.65	24.65	24.25	21.35	24.55	20	20.05	21.6	24.8	28.55	25.95	27.8	25.1	25.85	23.5	23.65	20	24.45
22.9	32.5	26.3	26	21.25	30.2	28.6	19.75	22.35	22.55	22.3	22.95	22.8	27.1	31.75	21.7	25.85	28.1	20.6	24.2	25.35	26.9	30.8	24.7	26.85	24.75	25.9	19.85	25	25.9	26.1	21.35	28.05	23.45	24	25.3	29.75	19.55	18.15	23.5	22.6	30.1	23	30	24.8	22.75	22.3	26.35	19.5	26.05
21.2	28.75	27.45	26.95	22.55	29.1	26.8	21.35	21.05	22.55	22.8	23.45	21.55	25.1	30.1	22.25	26.1	26.15	22.4	24.1	22.5	26.65	29.4	23.4	26.3	25.1	25.1	18.3	23.5	25.05	27.3	23.1	24.4	22.95	22.15	21.45	25.25	21.6	18.95	20.5	24.1	26.5	24.7	30.6	25.05	21.05	22.95	26.55	19.75	26.85
22.45	24.45	25	23.95	21.15	28.85	30.35	20.35	20.25	23.2	22.2	23.65	22.25	24.2	27.6	19.75	20.75	25.55	24.35	25.55	29.4	26.3	28.35	25.3	27.7	24.1	27	21.9	20.75	23.9	25.8	19.65	23	20.05	23.65	23.1	27.2	21	15.5	22.15	20.9	29.55	23.25	28.1	25.95	22.7	22.85	24.65	20.4	27.4
26.85	25.05	27.35	26.45	21.8	29.05	30.15	19.1	20.3	22.65	21.9	18.85	19.6	22.8	26	24.9	21.8	27.65	24.5	24.65	22.7	27.5	31.25	23.55	28.3	25.05	26.95	23.1	23.5	24.55	25.6	22.15	20.65	20.95	23.85	20.05	25.65	22.5	15.1	18.9	21.1	28.75	21.45	27.3	24.4	23.5	22.15	23.5	23.9	26.65
26.35	26.85	25.65	22	21.4	31.6	29	18.4	18.6	21.65	24.9	22.2	21.25	27.05	28.35	20.9	27.7	30.7	24.7	22.65	23.75	25.4	29.45	24.25	26.9	23.7	27	21.25	21.85	24.05	24.15	24.45	23.2	23.9	21.35	20.3	27.7	20.45	14.95	19.65	22.55	28.3	26.6	29.45	26.75	21.75	23.3	23.35	17.65	28.55
24.1	26.85	24.45	27	22.2	28.95	27.65	19.45	22.05	24.45	25.65	21.6	24.95	24.95	29.4	19.25	23.85	27.1	23.95	22.4	20.9	26.25	28.3	25.05	26.25	26.15	30.05	19.3	20.35	24.15	23.5	21.9	22.1	17.8	24.05	25.45	24.65	21.1	17.5	20.1	20.55	23.5	24.05	28.85	30.5	23.25	24.35	22.7	23.55	28.3
28.35	28.3	25.95	23.55	19.95	32.6	25.9	20.7	19.1	22.75	21.85	23.7	19.55	21.85	30.75	20.2	24.1	27.35	24.35	20.25	24.3	29.4	29.15	23.65	26.15	25.8	27.4	22.75	23.2	24.35	22.45	22.5	24.2	20.45	22.1	21.3	26.35	21	18.85	18.8	24.65	22.85	27.2	28.75	25.1	23.65	21.8	20.2	25.9	23.35
25.4	23.85	27.35	22.5	20.5	33.05	30.75	22.4	20.35	25.05	19.75	21.55	22.05	24.2	29.7	19.65	23.2	27.35	26.95	21.95	23.45	29.1	27	25.15	27.8	22.95	25.85	21.3	21.3	24.65	25.55	22.6	22.55	19.15	22.4	19.7	28.45	22.9	16.1	19.3	25.85	28.75	24.75	28.8	23.3	26.6	24.35	24.3	20.4	27.75
23.75	27.6	28.85	24.2	21.15	33.2	26.05	22.25	21.7	24.45	23.55	23.6	22.35	24.65	28.95	18.05	23.2	27.65	24.3	24.45	28.1	31.35	31	26.95	27.2	24.8	29.65	24.8	24.4	24.85	24.5	23.1	23.7	21.1	22.25	21.15	27.8	21.1	17.2	20.15	23.5	26.7	27.55	28.2	26.25	25.45	21.75	22.95	22.1	27.15
[truncated: 41 more columns]
