# Supplementary material for: Single-particle imaging of stress-promoters induction reveals the interplay between MAPK signaling, chromatin and transcription factors
Source: Nat Commun. 2020 Jun 23;11:3171. doi: 10.1038/s41467-020-16943-w (PMC7311541; doi:10.1038/s41467-020-16943-w)
Supplement: Supplementary file 12 — Source Data [file 41467_2020_16943_MOESM12_ESM.zip › SourceData/SupFig6/SupFig6_ySP927_NaCl_0p20M_A_GFP_HiPix.csv]

123.5	137.35	80.35	95.15	103.1	105.6	107.5	100.8	111.8	86.2	103.35	56.9	103.25	95.45	122.1	107	94	82.05	82.4	109.1	125.55	81.3	108.4	83.15	144.2	109.75	91.7	64.4	152.85	89.7	106.15	94.1	98.95	99.4	114	82.9	107.05	67.55	107	118.1	83.4	83.5	128.9	109.3	76.8	109	105.2	90.55	82.05	101.95
106.1	127.8	79.05	94.85	93.65	99.85	100.7	102.3	112	83.55	91.85	55.85	100.8	91.5	118.2	93.05	89.95	83.4	74.4	101.15	121.25	79.6	102.6	77.45	132.55	99.65	75.4	68.95	144.95	88.25	104.6	83.2	88.15	94.65	114.4	78.1	97.95	67.4	95.5	111.55	78.45	79	112.05	96.85	71	106.75	90.4	89.7	80.45	96.15
111.8	133.95	78	99.5	85.55	101.9	99.05	98.9	104.9	87.4	97	57.35	92.15	91.5	116.7	88.3	81.35	91.9	76.65	102.8	121.3	82.6	104.75	78.4	134.2	98.45	73.6	66.2	145.3	89.2	99	81.85	87.25	95.8	117.75	84.95	91.8	73.4	95.65	111.55	79	76.95	111.75	105.7	70.55	97.95	93.3	89.9	67.7	91.5
129.95	113.3	104.15	122.3	72.2	116.35	120.7	98.9	139.6	108.7	102.15	74.5	105	110.55	117.35	91.6	117.25	111.8	49.6	93.3	138.75	109	113.1	128.65	143.3	130.2	109.55	61.9	156.4	128.3	132.9	110.25	91.5	121.75	127.35	106.5	97.95	102.3	120.6	132	108.6	102.85	118.65	118	102.7	139.55	112.05	130.9	107.6	119.3
137.15	147.85	96.45	113.45	116.3	121	157.4	107.8	117.4	114.85	116.25	64.7	114.2	116.5	134.75	110.25	110.5	122.9	82.5	103.55	139.4	86.45	118.3	100.95	162.15	128.15	121.05	73.05	162.85	115.45	121.6	114.9	104.65	136.3	141.35	111.75	128.75	121.45	128.2	147.6	119.15	100.75	109.6	118.35	97.8	140.15	102.2	106.35	88.75	120.65
135.85	152.95	103.5	116.85	119	120.55	166	112.45	122.95	119.7	118.5	64.4	115.35	123.4	140.3	110.25	112.2	122.75	77.9	112.35	149.15	91.9	113.15	107.4	171	128.6	119.95	68.2	164.2	122.25	128.85	120.95	113.5	137.2	144.75	115.05	132.4	119	124.9	140.95	106.55	99.5	109.75	119.1	99.2	131.75	101.75	108.25	91.45	113.8
140.05	161.05	97	112.55	121.55	113.25	152.5	105.75	122.2	119.05	125.85	64.3	122.4	115.35	143.25	118.6	113.7	114.9	82	103.85	147.4	101	107.65	98.7	174.05	131.25	122.95	77.65	159.8	111.8	130.45	124.4	109.85	131.6	148.7	108.35	125.6	126.2	119.25	144.1	112.7	103.2	112.1	118.4	89.6	134.6	98.45	111.3	88.7	116.65
134.9	154.05	93.15	120.45	116	116.4	146.4	105.75	113.95	110	115.4	63.1	121.85	116.15	138.6	114.7	113.7	108.55	85.35	99.9	149.6	94.9	109.05	101.7	163.25	129.25	112.75	72.2	156.35	110.4	121.45	115.65	106.85	135.1	150.1	108.8	133	122.55	121.75	150.7	108.25	100	104.95	113.15	88.25	131.55	101.8	105.5	84.55	114.95
140.35	160.35	99.8	113.7	119.1	133.2	134.55	125.2	113.3	105.75	121.65	64.95	120.15	123	142.9	120.8	109.55	116.1	83.1	100.1	148.9	97.5	110.7	108.15	168.3	128.25	110.2	72.9	149.9	107.45	134.6	111.05	109.8	129.65	142.15	98.45	123.2	117.55	115.85	133.95	110	101.15	110.2	111	95.6	126.85	95.5	112.9	87.4	110.9
134.7	149.75	96.1	112.75	125.6	132.5	133.85	120.3	112.7	106.95	119.25	59.9	117.55	111.6	134	112.3	109.1	108.6	85.15	102.95	140.05	102.1	105.6	105.35	158.55	127.65	105.6	69.9	159.05	102.7	126.2	114.95	113.1	134.9	137.4	107.15	123.2	118.55	119.35	131.6	105.85	95.5	108.8	109.7	85.75	120.5	99	108.5	81.8	117.05
135	134.45	93.9	115.8	113.25	128.3	133	118.5	112.45	112.55	109.55	64.7	117.9	109.9	129.45	117.4	110.15	109.45	81.65	99.55	139.85	94.8	112.55	108.35	149.1	125.6	104.8	71.05	144.65	107.55	126.7	110.95	114.45	124.6	138.7	99.7	123.55	113.9	111	126.3	106.9	94.45	111.95	114.15	89.05	119.9	95.05	103	79.7	106.65
130.35	140.35	99.7	110.2	114.35	129.05	130.1	115.25	116.9	103.05	116.95	59.75	117.25	103.8	123.1	111.55	106.3	107.65	76.9	104.5	147.55	93.9	112.2	99.85	146.15	125.4	103.45	73.6	132.05	100.45	116.4	108.95	108.3	118.6	139.6	93.85	118.35	110.7	109.8	120.75	102.3	92.35	106	113.4	94.15	120.35	99.1	96.65	87.2	109.55
132.25	135.2	91.6	112	115	127.05	134.8	95.45	114.4	101.55	112.6	64	110.6	103.05	117.45	105.9	110.95	112.75	78.5	101.4	146.5	86.8	114.15	110.9	147	120	100.15	70.6	132.05	99.8	122.95	102.85	110.4	119.35	131.6	104.8	133.65	116.5	107.5	121.5	105.75	95.65	101.7	119.1	88.4	127.75	96.65	96.85	82.85	111
130.2	139.2	93.15	107.5	119	115.65	133	93.25	112.95	102.95	112.4	57.8	111.95	97.05	95.4	99.8	107.55	107.75	83.2	95.15	144.7	94.15	111.3	110.25	137.4	124.85	105.25	72.5	135.05	101.25	116	106.45	104.6	123.05	133.75	94.7	132.25	107.35	112.05	122.6	102.85	93.25	110.55	121.9	81.7	121.45	93.4	97.15	84.75	109.55
131.55	128.75	93.7	106.7	109	118.6	125.05	95.95	105.45	99.8	118.4	58.75	112.05	103.65	99.8	100.8	104.1	105.8	75.6	92.45	140.05	90.8	110.75	109.6	139.5	116.8	100.65	80.7	134	100.65	116.1	105.6	110.5	120.45	130.8	98.6	123.45	112.75	108.35	120.5	105.75	93.9	104.35	116.85	86.85	121.7	94.45	92.6	81.35	111.4
125	127.85	92.05	110.1	109.2	122.85	130.45	91.95	104.1	101.25	113.55	56.7	101.25	103.9	97.75	104.2	101.65	102.4	79.2	94.8	137.05	92.9	107.55	105.3	132.2	112	105.05	76.65	126.2	98.95	117.6	98.75	132.05	121.75	130.75	95.65	123.55	113.4	109.15	117.8	103.6	93	110.2	119.7	88.5	119.85	96.65	91.7	78.6	114.7
128.3	137.15	92.85	107.05	112.75	119.7	132.1	108.9	111.4	108.85	107.8	60.45	106.8	109.1	110.1	101.8	106.2	102.95	81.65	93.3	144.35	100.05	109.25	111.4	137.55	118.1	102.95	76.7	128	95.1	113.4	109.05	169.4	125.6	134.05	96.5	116.05	106.65	110.6	116.1	103.55	105.2	103.9	114.05	80.6	125.05	99	102.75	84.3	105.4
119	167.95	95.05	114.15	106.4	108.85	130.85	107.35	106.8	119.15	102.65	62.95	109.5	101.25	106.5	101	102.75	97.5	80.6	93.7	135.25	85.45	114.3	125.05	140.75	131.6	104.2	77	133.45	91.2	114.7	118.15	175.9	144.75	121.8	91.3	122.85	109.5	104.45	112.3	100.8	130.9	106.95	110.7	85.2	118.25	95.5	100.05	90.85	103.9
120.95	187.85	93.65	112.95	108.85	112.05	130.5	110.75	107	139.3	95.35	65.7	103.05	103.35	108.2	102.35	104.75	107.7	80.3	91.55	144.95	90.55	104.05	142	140.35	159.5	102.5	71.7	131.1	100.3	124	110.15	204.95	167.55	125.7	94.45	114.95	104.2	101.35	120.9	101.4	158.05	106.15	111.35	89.4	123	104.3	96.75	84.15	103.25
119.85	199.8	94.9	139.4	109.35	110.85	127.75	105.1	108.25	151.85	95.85	67.45	93.5	103.1	104.1	100.25	102.4	102.3	81.4	88.75	115.8	82.3	98.65	164.8	145.95	162.5	96.1	75.95	130	100.1	138.7	106.95	215.7	207.5	120.9	93.55	118.2	100.15	103.6	109.35	101.3	156.95	102.25	99.8	82.75	139.9	94.85	97.1	80.7	99.95
116.05	121.05	90.8	160.1	100.25	116	133.5	93.1	102	181	98.05	62.1	82.75	106.85	106.7	95.15	99.65	102.65	81.35	93.25	133.85	89.8	103.55	142.05	140.75	182.45	108.55	72	136.15	108.95	151.1	110.9	220.05	220.4	120.55	100	117.2	107.95	91.15	111	104.1	213.8	102.65	104.75	79.05	141.8	100.65	85.9	81.15	104.65
115.95	105.8	93.35	211.35	105.15	109.75	127.35	92.2	102.75	181.8	95.25	57.2	87.55	103.55	106.05	88	96.65	103.6	82.4	94.5	123.45	83.9	123	136.3	141.85	175	107.95	68.25	139.4	106.4	185.45	116.6	217.4	284.4	124.7	100.05	117.75	104.8	87.4	146.75	95	222.05	102.1	103.25	78.55	160.55	102.8	88.1	80.75	102.95
116.15	103.3	92.75	212.9	104.3	109.05	121.2	93.65	105.3	217.45	97.2	61.65	90.5	102.2	105.3	95.1	100.8	97.75	78.5	122.25	125.1	83.65	104.2	148.35	128.4	180.95	128.05	75.15	136.8	105.05	196	111.25	179.7	287.85	121.45	94.45	116.65	105.4	86.45	124	98.05	259.9	105.65	106.95	80.3	167.35	93.4	84.5	79.25	103.55
110.1	99.35	97.4	226.75	97.9	109.35	126.3	88.1	103.7	236.35	100.85	61.1	86.65	101.75	104.15	96.8	97.45	101	79.4	131.05	125.75	78.75	104.5	146.4	127.05	202.4	152.5	74.15	150.95	100.9	230.55	104.05	240.4	288.25	121.85	96.55	110.75	102.4	91.7	180.6	96.45	271.75	101.4	111.6	75.2	185.5	93.25	82.45	76.55	100
114.1	100.05	88	232.95	103	90.2	105.95	94.25	105.55	241.35	87.15	66.4	96.75	105.25	98.2	123.95	94.75	105.6	77.35	151.9	124.1	82.8	118.6	150.5	133.5	216.2	171.4	79.7	145.65	104.15	209.05	107.45	215.35	269.95	126.75	98.6	111.95	106.75	94.25	135.5	94.35	275.75	102.45	131.6	79.55	136.7	107.55	107.7	80.2	95.9
108.7	103	97.7	211.9	100.55	99.1	112.75	90.05	98.15	237.3	92.9	73.1	121.5	104	89.1	119.85	92.5	99.45	73.4	201.25	124.5	81	116.95	121.9	131.2	228.4	200.4	74.5	174.6	102.15	235.8	109.95	207.95	254.35	125.7	101	107.7	107.75	94.15	159.85	92.1	211.65	101	134.85	77.7	169.35	102.35	139.3	78.55	97.2
115.15	107.6	95.85	191.25	104.55	99.45	114.9	95.65	102.15	279.5	88.7	67.05	128.5	103.1	94	123.25	99.7	107.95	69.4	184.8	118.3	79.4	119.75	106.85	134.15	225.05	230.3	75.65	205.05	102.4	202.5	110.3	224.15	261.85	130.4	100.85	103.2	105.25	100.65	199.4	87.1	230.05	101.15	144.5	75.05	150.7	106.1	145.35	83.8	96
106.45	114.35	95.05	176.8	97.45	95.65	107.15	91.6	105.4	261.7	88.9	67.35	124.15	93.65	90.9	100.95	93.5	100.95	74.1	231.4	122.75	79.45	109.65	105.1	135.1	228.8	248	77.3	239.5	98.8	171.2	106.6	192.15	252.95	126.9	92.15	105.9	100.65	99	94.1	84.35	237.1	100.9	157.4	78.2	150.9	105.1	168.05	74.8	93.55
131.3	129.75	92.7	159.9	103.3	107.9	118.95	102.4	98.55	255.1	87.55	65.1	140.25	106.7	116.55	138.7	90.05	105.3	76	235.25	105.2	80.65	105.9	100.05	131.55	260.6	260.85	82.15	252	95.9	163.5	100.95	218.6	223.15	124.8	85.95	102.7	98.4	98.15	90.8	88.55	223	96.4	187	83.65	150.6	96.4	212.3	75.95	93.7
127.15	121.55	91.6	149.65	100.65	105.1	120.65	104.05	101.25	258.3	87.6	64	172.4	102.7	111.15	131.35	83.6	114.35	76.6	236.75	103.15	76.1	129.7	100	130.65	288.15	277	74.9	272.15	101.05	176.25	96.85	187.35	171.35	127.65	83.25	106	113.4	98.1	89.5	84.95	251.95	90.6	173.85	80.5	155.6	97.9	223	67.8	98.25
127.35	126	85.65	109.15	106.05	104.3	121.55	97.9	101.05	242.4	86.55	66.3	167.85	94.5	108.95	121.65	81.65	98.8	76.9	229.75	98.35	74.95	140.15	100	135.7	261.5	271.55	87.15	295.9	98.25	178.05	97.85	163.45	176.45	123.35	83.75	102.9	144.75	99.85	77.75	81.8	270.3	91.15	159.15	81.85	135.95	98.75	244.65	65.65	93.55
128.15	128.5	85.6	113.2	102	102.8	119	104.15	94.75	248.15	84.35	71.95	159.15	94.35	119.55	145.8	79.75	103.9	73.65	237.15	101.55	82.5	147.3	111.55	125.7	235.2	273.5	79.5	284.65	93.75	196.75	96.45	147.95	179.3	120.65	78.15	106.35	173.35	102.65	90.2	84.2	261.05	94.5	179.95	79.45	144.5	102.8	244.5	68.55	97.05
110.5	141.75	84.5	105.95	104.05	100.35	113.5	85.45	100.95	243.45	86.5	65.75	176	90.3	106.95	145.1	82.95	99	73.6	235.85	108.4	80.9	137.15	100.75	125	237.5	260.95	93.25	302.95	81.8	183.05	90.1	144	176.45	118.1	93.2	136.85	152.8	97.85	82.8	88.45	234.2	90.85	226.85	80.15	166.95	91.5	227.45	71.95	96.6
105.35	172.05	84.4	94.95	103.05	103.7	116.9	81.5	94.5	222.75	88.3	69.7	184.75	81.55	116.6	128.25	86.3	98.1	72.95	212.45	104.5	81.45	153.55	108.5	119.3	214.3	249.2	75.05	290.1	82.25	187.2	85.4	149.8	133.85	117.55	100.45	108.6	147.4	98.75	75.3	91.6	232.1	88	232	76.4	155.6	96.5	236.55	69.05	97.75
113.45	171.95	83.55	96.5	99.65	96.8	114.35	82.1	101.25	230.95	92.05	65.55	206.95	87.5	128.7	147.9	86.05	97.75	70.85	222.9	95.4	79.7	124.8	103.55	124.95	229.9	237.45	89.75	247.3	78.6	149.85	81.05	147.55	113.55	114.9	123.35	127.95	120.85	94.85	76.55	85.85	205.15	91.15	182.65	71.65	146.8	95.25	222.2	70	95.15
107.85	197.3	90	93.6	101.45	102	122.15	83	88.05	197.85	79.6	68.6	207.5	85.65	140.25	159.55	86.65	92.7	73.25	238.45	104.15	78.8	133.2	111.7	120.75	205.3	238.4	81.55	225.6	89.8	171.3	85.9	160.9	114.05	120.45	119.7	91.4	116.6	99.05	76.6	92.65	238.05	94.65	185.35	75.7	139.45	92.8	190.55	67.4	95.25
101.75	184.7	94.75	93.05	88.5	97.55	111.45	87.4	93.7	177.9	83.2	64.35	215.9	85.5	159.45	144.95	78.95	90.75	73.45	227.55	109.95	73.45	132.7	135.25	112	183.05	268.2	78.65	226	119.6	153.7	85.6	136.55	107.7	117.6	156.5	180.2	107	119.3	84.8	84.95	239.45	95.5	196.05	77	119.75	90.25	134.7	62.15	86.45
102.8	184.65	114.15	95.85	89.9	97.55	118.05	84.85	93.35	160.15	76.05	60.95	205.15	95.8	162.95	151.15	82.75	89.8	72.35	244.4	100.95	75	111.55	165.7	113.85	159.05	273.3	89.8	179.6	131.95	142.6	84.45	161.9	115.35	142.85	183.55	204.25	102.2	130.85	80.15	83.7	211.9	92.85	207.6	75	108.7	92.15	115.45	66.35	86.95
96.6	191	138.2	88.65	88.75	95.3	111.4	88.35	96.6	174	81.2	63.1	210	86.2	176.55	149.75	83.1	85.95	73.65	239.4	105.15	77.3	101	185.05	105.15	159.65	265.05	103.85	153.85	140.9	111.4	88.3	169.5	99.4	175.1	185.9	219.6	101.7	157.05	81.9	82.25	229.95	91.35	236.3	74.05	144.25	85	98.75	59	87.4
93.15	225.9	159.55	82.9	92.15	98.65	119.7	86.45	92.05	172.15	80.6	63.45	163.65	92.5	192.5	156.1	84.65	87.9	68	236.05	100.95	83.95	98	171.4	103.55	179.25	278.1	102.45	157.75	149.6	100.1	89.9	178.4	89.7	168.2	176.3	165.7	95.35	164.7	81.55	79.75	205.8	94.8	240.4	72.75	145	88.45	88.3	66.5	85.2
98.9	234.25	207.7	85.05	94.4	96.8	123.05	76.25	95.75	184.55	83.3	65.85	181.45	92.35	187	186.65	82.05	84.95	65.15	223.15	107.95	79.25	99.5	178.15	105.65	213.65	250.4	91.1	150.55	134.6	110.6	90.85	203	84.55	175.35	185.55	185.4	72.4	178.7	90.4	84.2	193.1	91.9	223.25	71.95	130.75	81.4	89.55	66.25	81.3
95.2	220.2	218.75	78.45	95.65	90.85	126.3	75.8	95.3	180.1	79.3	63.6	191.55	89.45	202.3	154.65	88.65	87.35	63.8	220.7	103.4	81.05	99.8	172.55	102.75	206.85	282.55	87.35	125.45	157.1	102.2	87.85	231.25	81.3	143.85	138.55	133.9	75.55	220.8	91.6	84	182.85	89.5	239.4	72.65	123.15	87.75	92.15	64.8	88.2
92.85	189.2	211	77.8	94.05	87.3	114.15	81.7	102.5	178.7	77.35	65.85	181.85	88.85	234.2	137.3	91	84.35	56.7	195	102.25	77.05	99.2	170.25	106.95	201.5	227.55	86.15	108.85	176.9	116.4	87.7	220.55	82.6	156.45	128	167.75	74.5	194.5	79.5	82.3	194.15	92.15	207.3	76.95	119.35	85.8	92.2	65.8	83.05
95.2	183.7	180.75	82.3	92.35	91.05	110.95	71.95	99.5	191.75	79.6	67.55	171.9	84.7	204.6	110	105.45	79.9	58.95	179.4	100.2	69.2	98.85	186.35	100.75	225	230.65	107.55	118.5	178.2	116.2	91.05	188.8	85.4	139.65	111.8	147.05	82.75	214.8	81.1	87.9	180	95.85	240.45	75.75	146.4	86.35	97.2	60.6	81.8
87.25	164.65	210.25	77.5	94.55	81.75	110.85	75.7	103.1	175.65	74.9	65.1	172.7	85.4	242.35	112.9	111.3	85.1	63.45	200.2	100.55	70.85	100	188.2	105.3	230.7	196.25	59.2	146.85	184.8	120.7	103.25	193.85	92.6	128.65	122.95	136.75	101.45	251.8	78.75	81.7	144.2	94.3	208.1	78.05	167.75	101.1	104.8	57.9	82.25
88.05	178.4	188.2	81.05	92.1	81.05	114.45	76.2	99.7	193.4	75.5	65.8	180.5	76.3	229.7	106	131.55	78.55	59.55	218.2	99.5	74.5	98.35	151.9	110.05	224.25	160.4	56.05	145.9	199.5	120.3	97.45	181.45	99.7	155.7	141.95	146.6	120.8	236.45	81.95	87.75	142.45	92.25	194.45	75.8	173.7	99.75	116.05	56.2	76.15
82.85	168.7	167.85	78.85	88.3	74.6	107.45	69.9	94.75	186.55	70	66.6	184.75	85.95	227.9	94.1	133.6	81.85	56.65	215.7	99.95	76.5	89.05	142.65	96.6	223.3	115.3	64.25	171.1	197.2	125.1	95.45	156	110.8	142.75	117.45	103.65	134.9	215.55	80.6	81.45	135.75	96.05	215	75.25	146	99.9	153.15	60.5	75.5
86.45	153.65	161.65	77.65	93.1	79.45	103.75	72.7	93	208.75	71.55	66	210.85	83.3	207.4	95.95	138.05	82.15	53.55	181.75	103.9	76.3	91.3	133.3	103.1	227.75	124.5	69.7	145	190.75	134	105.65	147.8	110.6	129.95	124.9	98.35	124.3	215.9	86.4	88.4	103.6	87.35	204	78.1	121.3	92.85	153.4	62.6	71.2
92.7	152.55	129.7	73.75	91.75	89.6	101.65	75.6	91	189.85	72	65.65	197.1	80.9	239.7	87.45	121.9	83.3	57.25	156.6	103.15	76.2	86.4	131.5	101.4	207.35	91.8	74.05	152.75	180.65	129.25	95.5	167.65	97.55	215.8	131.85	87.3	100.9	203	86.65	85.95	90.6	89.4	187.3	75.9	113.35	87.75	154.8	55.15	73.35
88.65	127.8	118.95	79.6	90.15	87.6	112.7	74.2	92.2	145.95	76.95	65.45	180.65	76.7	223.65	78.25	128.9	73.65	56.3	156.05	102.15	72.55	93.35	108.4	105.3	200.8	78.7	70.65	122.25	169.95	124.4	95	122.15	101.75	187	154.95	104.95	103.3	165	83.1	89.95	82.95	91.05	182.8	75.8	85.8	83.7	182.05	56	71
89.8	126.6	146.2	77.45	93.65	92.15	108.3	73.4	90.7	132.4	76	67.1	128.05	83.6	262.85	74.45	114.25	78.3	58.85	147	97.6	75.8	91.75	88.05	103.75	177.8	78.2	65.9	108.85	169.35	112.2	97.15	107.95	100.9	168.75	162.75	99.75	87.05	152.8	76	82.05	76.9	88.15	194.2	70.85	94.65	89.9	148	57.6	76.95
87.85	116.6	155.6	76.65	88.15	85.9	112.2	72.8	94.2	121.4	69.3	64.25	155.2	77.8	269.65	75.95	117.75	77.25	50.25	125.75	100.6	77.75	88.1	78.45	98.9	152	81.6	70.15	98.9	133.7	119.15	91.1	111.15	96.4	141.25	181	95.9	62.3	136.75	72.9	87.7	69.65	87.15	159.1	69.65	78.2	86.4	126.95	60.3	76.65
90.95	117.6	167.8	73.4	91.1	74.9	102.75	75.95	92.1	100.9	41.6	67.9	121.45	78.45	233.1	74	105.1	78.05	56.8	113	94.25	73.4	90.55	71.1	99.65	130.1	85	76.5	87.45	104.55	116.05	96.4	106.1	88.3	133.2	152.55	99.95	84.1	102	82.15	91.15	73.65	85.95	197.5	60.55	73	90.15	112.3	61.9	73.7
86.65	111.55	166.05	80.95	93.4	71	109.2	75.4	90.6	101.7	44.3	68.05	120.4	76.4	248.5	69.5	80.75	76.65	54	86.7	98.4	73.1	84.9	74.9	98.8	109.25	81.15	66.4	66.55	95.55	127.75	98.8	91.45	81.05	124.2	145.9	98.55	80	65.25	73.65	76.25	74.5	81.9	187.3	62.2	69.85	82.35	99.45	59.95	71.35
91.7	99.35	158.5	76.05	88.5	72.9	95.1	72.1	93.85	102.2	45.9	63.15	85.6	75.7	216.75	70.65	80.5	75.7	51.9	83	102.6	75.4	90.35	74.55	101.75	98.8	82.25	70.7	56.2	67.1	122.25	99.35	88.85	78.8	116.35	134.2	104.6	82.55	78.95	81.65	79	71.15	83.3	190.1	64.3	70.25	81.6	83.3	63.65	70.6
89.15	97.7	141.7	74.45	88.65	76.25	96.6	76.2	84.35	89.6	43	63.95	61.3	75.25	211.7	67.35	88	79.6	52.55	74.45	98.6	73.25	86.5	73.4	95.1	98.4	78.55	70	60.9	65.9	115.3	100.15	84.7	79.3	90.65	116.85	101	76.45	79.25	77.65	84.5	71.95	84	162.2	62.75	78.25	83.7	78.45	62.45	72.7
90.5	95.9	123.25	71.1	83.55	73.65	88.15	67.05	85.5	84.05	38.2	64.1	71.5	70.9	186.95	72.55	74.95	82.9	49.5	68.1	89.7	72.1	88.3	72.65	95.3	97.5	84.85	61.45	44.8	67.4	100.8	99.7	83.3	79.55	83.7	91.2	104.25	69.2	64.4	81.05	83.85	71.95	87.9	171.25	65.5	78.65	83.05	69.45	62	70.25
91.3	88.85	122.8	62.9	84.6	73.1	89.75	73.75	76.25	78	33.15	64.95	72.2	69.2	153.85	65.9	79.05	77.95	54.2	67.45	89.95	72.8	92.95	75.1	101.45	92.95	77	71.2	45.45	70.15	107.1	94.25	76.35	83.1	86.05	80.4	98.25	68.05	67.75	81.05	82.25	75.65	82.65	124.3	63.35	75.5	87.7	69.45	61.3	66.35
86.7	99.75	97.05	73.6	83.75	76.65	89.85	71.1	76.85	82.75	42	64.75	65	73.95	136.05	67.75	78.45	76.1	57.35	68.6	91.9	69.25	85.85	71.8	103.45	95.25	80.45	72.5	44.7	65.85	102.7	90.15	79.4	77.25	90.1	75.3	80.05	65.55	62.4	79.5	80.45	82.7	82.9	120.8	65.35	80.1	86.75	61.85	65.4	60.5
91.55	94.7	86.7	69.65	84	76.75	96.7	71.4	74.9	73.45	38.25	63.85	67.7	69.9	118.4	69.8	76.9	78.75	50.6	66.75	87.55	67.65	88.1	71.65	97.95	96	81.5	69.4	47.2	69.45	93.7	96.2	78.1	77.45	84.35	70.4	73.75	60.85	59.75	77.15	82.9	73.7	82.1	104.8	60.55	74.9	82.55	65.05	62.1	59.05
86.9	90.25	69.4	75.9	82.8	72.8	97.75	75.45	73.9	68.2	42.75	68.25	64.75	69.05	116	68.3	76.6	80.25	54	62.4	85.15	71.45	93.85	77.55	95.95	93.7	88.2	75.1	45.95	69.65	89.8	97.75	72.5	75.9	80.95	63.85	86.95	67.1	62.5	75.8	81.6	76.55	76.05	100.1	62.3	73.2	69.05	74.15	62.05	69.3
86.45	86.85	66.5	72.35	80.75	77.5	89.45	72.35	69.9	60.65	41.3	66.1	65.25	70.25	119.05	65.75	73.3	74.95	54.4	57.6	82.2	70.45	95.25	75.1	95.9	90.3	94.45	74.25	52.95	69.3	84.3	92	74.95	80.95	78.95	67.2	85.35	64.8	66.35	81.25	82.4	74.95	78.55	87.35	62.85	83.15	66.35	76.75	58.15	72.45
83.4	85.2	71.1	76.95	84.65	70.9	95.3	73.75	73.65	65.15	49.1	62.25	64.65	65.85	127.95	66.05	73.2	76.5	51.75	64.2	84.8	69.3	89.25	78.6	91.3	92.9	83.7	68.1	58.1	67.45	84.55	88.4	70.4	80.6	77	63.05	89.3	58.9	62.35	80	77.75	71.1	80.55	84.35	65.4	78.1	59.5	75.6	52.4	66.85
90	89.7	67.6	73.7	83.5	70.4	99.6	69.65	70.3	63.95	46.2	60	67.7	67.75	126.3	69.15	74.45	77.55	60.35	67.1	83.4	66.45	97.6	78.9	89.8	82.15	89.5	71.55	74.9	69	83.2	89	68.55	81.6	79.65	66.9	92.4	56.45	54.25	78.85	81.9	67.55	76.45	80.5	63.75	81.3	62.55	82.05	60.25	65.85
84.2	93.6	75.8	74.4	82.7	65.95	106.25	76.95	72.7	58.7	65.25	62.6	65.5	72.7	160.15	67.3	73.75	82.15	58.45	61	79.75	69.15	87.1	77.95	95.8	89.15	87.55	69.05	58.15	66.35	85.3	84.55	77.7	76.05	80.25	64.35	60.55	55	59.8	78.55	83.2	74.25	79.15	81.45	69.4	74.4	81.15	81.25	57.25	67.1
81.15	90.2	74.75	72.05	82.15	72.5	99.4	71.6	72	61.6	66	61.85	65.55	73	151.15	63.65	77.45	80.8	58.1	55.5	90	68.35	87.3	77.8	96.85	85.85	84	70.85	54.8	63.7	92.25	79.35	71.1	79.9	81.45	73.15	62.9	63.65	60.4	78.4	79.45	74.15	81.9	81.4	62.15	72.55	84.1	74.6	55.1	69.8
84.55	86.65	82.6	76.7	86.55	68.85	103.8	73.65	75.8	68.05	71.4	58.5	70.75	68.9	154.8	70.3	74.7	83.65	57.25	53.1	83.6	71.45	92.05	78.05	96.45	85.7	83.5	70.65	47.35	62.3	92.9	81.6	70.55	80.95	80.15	69.25	63.5	57.5	53.9	77.35	79.95	76.8	79.25	79.65	66.95	74.8	82.05	73	55.95	66.1
79.9	89.6	78.65	74.95	80.25	74.7	101.35	76.4	70.9	66.75	67.95	58.25	60.85	73	150.85	64.75	74.45	82.1	55.45	63.75	84.75	71	95.95	71.55	99.8	79.15	79.7	71.3	41.1	62.9	82.65	77.65	71.8	82	82.45	64.35	57.4	54.6	62.25	78	81.65	77.2	72.15	80.45	63.95	72.85	84.6	72.3	54.6	65.55
78.25	91.1	71.45	82.85	80.85	84.4	97.3	70.1	70.75	71.3	66.75	57.75	66.95	69.55	145.05	67.05	74.25	84.3	54.75	56.75	81.75	69.4	98.3	77.1	99.35	79.55	76.25	65.65	52.6	77.1	86.25	85.65	81.55	81.3	76.35	68.45	49.15	76.55	65.65	78.55	67.25	85.55	78.25	79.65	63.3	66.55	86.95	79.2	64.15	69.05
83.7	98.4	72.1	82.7	82.45	79.65	98.5	64.35	71.95	67.75	65.9	50.6	73.45	69.15	122.05	66.05	77.65	73.25	53.5	57.9	80.45	70.15	92	69.9	106.3	86.95	84.05	69.85	49.6	73.55	83.95	91.4	78.75	78.3	73.9	63.2	46.85	74.45	60.6	74.05	68.55	80.9	70.6	83.4	60.3	68.45	85.85	74.2	60.65	68.1
80.45	104.65	75.1	84.65	84.2	78.6	102.65	71.6	69.7	72.55	67.1	56	69.4	63.05	119.05	64.35	77.25	70.45	48.35	60.6	81.15	67.5	88.7	72.4	116.9	81	85.9	68.15	48.1	72.05	84.9	85.1	82.45	77.5	70.65	62.15	50.55	72.75	60	75.2	65.8	82.65	68.25	86.45	62.8	69	82.45	75	60.55	76.75
75.3	98.05	75.1	89.35	79.2	77.15	100.25	72.2	74.95	74.7	64.7	59.3	75.05	70	105.45	73.7	73.5	77.6	49.1	59.25	83.1	70.7	87.95	74.75	117.4	80.85	91.4	65.5	44.95	73.15	79.55	91.7	78.75	84.75	70	62.65	53.95	70.45	55.35	76.05	67.65	84.4	70.7	85	67.9	63.85	81.75	76.1	62.4	75.2
84	86.1	77.95	86.95	77.6	81.25	101.35	74.35	76.95	63.15	68.65	56.75	70.2	69.85	97.7	73.25	76.75	74.8	58.85	54.9	90.65	67.6	92.35	74.9	119.95	76.35	82.3	63.25	64.9	70.85	78.95	82.85	75.45	80.65	85.25	63.15	46.8	63.15	53.8	80.25	74.05	86.05	77.1	83.4	64.85	72.9	70.1	70.45	63.95	74.25
83.7	90.8	74.25	86.1	79.6	78.75	105.25	68.75	73.9	64.6	66.1	54.35	77.7	67.4	105.45	68.3	71.6	75.65	62.4	52.7	85.05	67.15	91	68.2	111.25	81.25	80.9	74.7	58	69.15	78.35	83.15	72.95	80.5	83.5	62.3	46.25	58	60.4	83.95	72.4	87.05	73.4	91.15	67.6	77.35	60.3	78.65	58.7	75.2
83.75	89.4	68.2	83.75	80.6	81.75	106.4	75.45	68.05	71	67.9	54.25	73.2	68.45	102.05	73.5	69.9	76.4	59.3	55.05	83.8	73	92.7	69.75	113.1	77.6	90.6	67.5	59.1	63.95	79.7	82.95	75.95	85	86.95	67.35	45.65	59.2	63.2	84.25	73.75	87.95	73.7	82.6	70.95	66.4	68.6	75.8	56.9	75.35
88.05	87.2	73.15	82.7	78.2	83.85	103.2	71.95	67.4	63.85	70.45	53.6	77.7	70.2	104	70.6	71.75	76.25	58.15	64.4	82.05	71.8	95.75	69.8	113.2	77.3	84.5	65.8	57.3	62.4	77.4	80.55	72.65	80.35	86.2	66.95	48.25	60.45	56.25	89.7	75.85	83.1	73.6	86.1	66.8	71.65	71.7	74.25	59.75	73.25
83	89.9	74.95	81.35	79.1	69.3	98.15	72.35	70.95	72.1	61.85	56.2	74.35	71.2	94.25	73.55	71.35	77.55	51.7	67.05	84.5	70.8	98.05	72.5	115.85	74.75	83.85	65.25	60.95	60.05	74.5	84.05	79.35	80.1	87.85	69.2	45.85	79.05	51.15	84.1	77.1	89.85	72.55	92.05	73.45	64.15	63.8	66.15	66.35	74.95
82.55	88.6	69.45	86.5	80.55	71.5	94.65	72.05	71.95	70.35	66.55	54.15	77.35	66.8	94.15	68.55	70.45	71.7	57.35	66.4	84.35	70.8	90.6	74.05	106.85	77.55	85.6	65.45	51.55	72	78.8	80.4	75.75	75.55	90	64.6	46.7	68.9	58.5	89.65	79.4	75.85	70.55	90.45	67.95	69.75	68.25	64.65	62	76.55
82.4	91.8	76.45	84.7	79.25	72.7	98.35	75.6	71.3	71.55	69	59.75	69.6	69.95	89	79.4	73.45	78.95	55.2	61.9	85.45	66.15	89	75.85	119.95	76.6	83.8	71.55	58.25	61.05	76.15	81.6	80.6	77.8	90.3	69.85	44.7	71.15	56	84.7	80.7	84.85	78.5	85.85	72.9	66.15	62.8	64.6	59.3	72.45
81.7	95.45	72.4	82.95	80.5	71.9	89.6	68.4	69.25	64.75	61.5	59.55	68.1	68.3	89.4	76.65	72.25	74.45	65.5	64.1	90.65	74.1	85.2	71.2	108.85	81.05	85.1	67.8	59.55	68.9	78.15	82.85	74.3	80.35	99.75	81.45	45.75	69.8	48.05	80.65	80.7	83.15	81.2	79.35	67.65	54.5	63.45	68.85	64.45	76
73.7	91.2	75.45	82.7	78.85	81.85	101.35	66.6	66.85	64.95	65.75	59.7	69.55	71.25	89.4	76.2	72.35	73.25	57.9	61.5	85.85	71.8	88.3	77.35	110.5	82.75	76.85	75.75	61.75	70.3	77.35	82.25	77.7	81.65	91.5	73.7	75.6	54.05	56.8	86.2	68.7	80.15	78.45	73.1	62.45	68.7	64.8	59.65	60.8	74.2
84	88.9	72.15	89.05	79.9	81.65	105.95	68.45	71.3	64.7	65.3	58.3	73.9	70.3	89.75	70.55	70.7	76.15	63.55	62.4	85.5	73.55	92.6	76	114.75	67.05	76	88.5	62.55	67.9	79.7	81.6	79.4	78.05	90.1	77.5	74.05	62.65	54.15	83.3	71.85	73.65	85.6	78.25	68.2	62.75	61.35	66.35	60.15	72.15
77.05	95.35	81.45	87	79.05	78.55	108.1	70.5	68.55	62.7	62.1	59.2	73.2	72.6	86.9	69.25	71.55	84.2	64.6	57.9	78.9	69.9	94.3	69.05	110.45	74.45	78.35	84.1	59.15	66.8	78.8	82.75	81.7	77.75	93.2	76.2	72.85	61.3	55.4	83.25	73.5	79.8	85.95	78.4	60.55	56.7	58.1	62.4	63.15	66.2
74.55	94.5	84.7	86.15	79.5	84.15	101.35	71.1	69.85	72.25	65.8	57.5	75.95	70.6	85.75	77.2	73.05	81.25	64.5	64.6	79.8	74.5	94.85	64.45	114.35	76.5	81.85	79.8	47.2	66.45	80.4	83.9	79.4	78.35	89.8	77.7	76.4	59.95	58.5	72.9	70.15	77.15	81.1	76.25	68.55	61.7	60.2	67.7	67.15	70.5
83.25	93.55	75.05	89.7	78.45	72.8	89.15	68.45	71.7	70.75	63.25	57.1	63.75	77.65	92.4	73	68.6	82.6	70.05	55.55	74.75	76.75	86.75	67.1	107.6	81.2	79.95	79.35	58.25	66.3	76.15	84.3	79.6	81.45	96.15	74.2	74.95	58.05	50.9	76	68	82.05	82.4	74.2	75.5	55.2	67.8	66.45	65.3	68.4
79.25	96.55	81.2	85.6	80.55	70.7	101.45	72.25	70.7	70.9	65.75	58.45	64.5	76.15	95.75	74.25	69.15	86.5	65.05	60.25	75.65	70.4	86.9	62.3	111.15	84.7	81.1	76.4	69	69.4	83.3	80.5	71.3	75.6	90.3	74.45	69.9	58.25	41.2	81.7	68.8	86.05	76.3	74.25	70.25	56.65	74	71.6	58.75	69.35
87.95	93.8	76.2	84.95	77.25	72.35	101	66.45	67.95	69.45	63.4	59.1	54.1	74.15	90.2	78.3	70.75	78.35	65.7	54.3	75.7	70.9	93	66.7	115.4	81	79.5	80.3	55	64.5	84.75	85.85	72.45	76.55	85.8	76.8	76.3	60.3	49.55	80	68.25	91.95	78.25	72.95	75.2	55.9	65.75	76.65	68.85	71.55
82.7	98.65	80.15	79.45	78.5	76.7	101.7	66.55	63.55	77.25	64.9	55	57.4	74.25	85.7	82.65	69.7	85.8	66.4	59.8	71.05	72.9	95.9	65.9	108.45	80.9	79.4	79.6	66.15	63.8	77.95	82.6	74.85	73.7	88.25	75.95	78.5	56.6	49.1	80.85	66.7	87.2	76.75	79.7	68.45	57.85	74.95	79.35	65.55	69.4
89.45	91.15	71.6	88.55	78.5	80.4	107.4	70	67.05	71.65	64.1	56.85	63.75	74.4	85.55	80.8	73.05	88.1	64.5	59.8	77.75	75.2	91.95	69.1	109.35	77.35	81.25	66.85	65.55	71.65	78.25	90.6	76.5	64.35	89.55	71.65	76.6	56.4	60.75	78.85	66.7	84.1	77.75	80.35	63.9	56.95	64.15	71.85	62.9	70.3
85.15	100.5	72.45	86.6	78.6	84.25	104.75	71.4	70.65	67.7	69.25	60.9	64.1	69	80.75	78.65	69.3	87	69.75	70.9	74.75	71.6	96.2	73.7	111.5	79.85	81.9	61.7	64.5	69.3	81.75	88.55	75.15	66.25	89.7	72.5	76.4	62.35	60.25	75.05	68.85	92.6	82.7	86.35	66	67.6	69.45	74.15	64.3	62.15
85.1	98	73.25	81.55	77.55	84.95	104.05	67.9	67.8	69.15	61.75	58.6	65.2	71.35	82.45	75.9	76.75	86.8	63.8	67.8	75.75	71.05	84.7	78.3	113.2	85.35	83.7	56.85	64.15	70.35	85.4	86.2	75.95	68.8	88.75	73.35	80.85	56.75	54.65	82.95	68.4	85.3	78.95	82.35	66.85	70.8	66.25	75.65	65.3	66.95
84.9	101.8	75	85.45	77.55	86.15	100.95	71.25	68.65	71.5	60.75	59.25	68.4	71.65	80.9	72.75	72.9	89.3	67.35	61.3	74.45	66.6	87.75	80.05	111.15	81.4	79.25	56.45	66.35	68.25	81.4	87	77.6	69.55	88.7	71.5	74.3	51.7	61.1	77.6	69.65	87.55	76.1	83.4	64.6	77.9	63.45	71.3	63.4	67.75
78.6	106.55	81.65	86.3	75.5	82.4	107	75.8	69.25	65.4	61.75	54.75	66.05	68.25	95.45	77.75	68.55	85.45	68.3	73.05	79.2	69.75	82.35	70.95	109.95	77.2	72.55	60.6	70.25	73.75	83	65.4	71.2	56.05	87.75	68.35	75.5	56.05	57.25	69.5	76.4	86.8	81.5	76.3	65.1	77.45	67.5	79.1	60.95	68
81.2	105.7	81.6	86	81.9	80.8	99.35	76.4	67.05	69.3	64.25	57.85	69.9	71.3	92.2	70.7	70.95	85.5	67.3	71.2	72.25	70.85	88.55	72	104	78.05	72.25	56.75	65.15	69.35	83.5	60.7	69.8	66	82.7	72.6	79.85	52.25	63.5	75.5	75.4	83.85	85.7	74.55	66.5	76.35	66.85	72.65	58.9	62.6
85.2	103.95	81.45	83.05	74.55	82.55	103.4	67.55	65.3	78.2	67.1	62.5	67.25	77.55	91.75	71.7	74.65	85.45	68.25	68.1	76.45	69.4	91	77.2	108.8	78.3	76	64.8	69.6	66.5	75.45	60.15	74	69.3	78.85	64.7	81.65	53.5	60.35	74.75	71.3	81.05	79.15	82.2	62.6	73.6	61.1	69.65	59.55	62.45
75.25	104	82	88.8	79.25	84.9	104	67.7	73.8	71.25	61.95	60.15	67.05	73.55	97.5	71.05	73.45	87.2	71.45	65.15	71.05	73.35	85.1	70.4	107.95	86.65	78.45	57.7	69.85	71.55	76.2	62.55	71.55	60.35	79.55	74.85	71.15	57	56.65	81.15	75.1	79.35	80.05	76.55	63.85	79.75	66.1	74.2	57.05	68.2
85.65	99.05	69.1	85.3	78.4	82.7	105.9	63	69.6	72.4	65.35	55.9	67.05	72	85.85	69.75	65.75	92.1	66.85	67.05	74.3	68.8	82.3	65.5	110.45	81.55	76.45	70.4	57.65	71.85	76.85	54.95	68.7	57.8	82.45	74.7	67.25	53.95	51.75	76.3	57.1	79.85	76.1	78.05	67.3	76.7	69.85	72.65	56.9	71.7
85.55	95.8	72.6	91.6	75.8	80.15	107.3	65.2	67.7	77.55	65.95	57.75	68.4	69.5	96.85	77.65	65.9	93	71.55	61.55	72.35	78.3	85.95	62.1	104	84.4	74.45	66.65	57.3	72.35	76.15	53.15	66.65	51.95	78.3	70.1	71.75	54.15	45.8	71.9	56	87.5	80.05	77.75	68.55	65.4	66.95	73.7	62.35	71.7
86.85	92.05	66.7	80.55	78.55	76.35	105.35	63.4	71.35	71.05	65.9	62.15	67.3	73.5	88.5	76.6	74.25	94.5	70.35	61.45	76.7	69.1	84.55	71.55	111.1	84.05	78.75	60.9	65.55	67.8	71.55	61.7	67.4	64.5	81.3	77.65	71.65	58.15	52.75	81.55	66.5	77.55	81.5	75.7	72.05	75.8	62.5	70.55	57.7	72.75
86.3	93.05	69.35	85.8	75.15	76.7	110.95	64.5	66.7	73.25	64.15	59.8	69.45	72.45	90.55	75.95	73.4	91.55	73.1	64.9	70.6	74.1	82.4	65.3	109.1	80.75	80.35	60.3	61.4	73.7	66.1	62.95	66.6	58.8	73.1	71.35	70.45	55.25	55.5	79.2	69.4	76.25	78.9	75.5	71.45	72.65	61.75	67.65	59.95	71.3
84.45	94.75	73.4	82.55	77.85	83.2	99.95	70.05	60.85	69.9	63.6	60.55	65.5	75.65	97.7	65.75	71.4	97.6	71.9	59.3	80.95	67.95	82.7	67.65	94.45	75.1	84.35	63.2	64.4	74.5	70.9	59.25	73.2	67.25	76.7	77.5	76.7	61.1	61.05	71.85	72.75	81.2	78.35	74.3	69.6	70.85	63	68.6	62.55	72.25
82.6	93.65	69.9	84.2	77.25	88.35	98.4	66.45	58.1	64.4	60.4	63.25	66.35	79.85	97.45	66.55	71.25	92.6	66.65	68.85	82.4	72.65	78.85	65.7	96.3	83	85.55	63.55	60.4	67.75	72.2	59.55	66	61.4	72.95	75.45	74.05	56.65	51.05	65.45	74.4	79.7	86.25	72.75	68.3	76.85	60.55	77.95	60.7	69.55
85.05	89.05	71.2	81.8	78.3	84.95	98.9	66.8	55.05	75.85	58.25	61.05	70	72.35	96.1	64.3	74.8	94.45	70.2	54.25	81.05	75.2	82.8	67.15	98.4	77.3	85.4	62.55	64.25	69.15	75.8	60.9	66.9	57.25	79.55	80.65	72.15	56.7	55.2	65.9	72.3	70.65	79.3	81.7	74.85	77	66.85	67.85	59.1	68.75
[truncated: 39 more columns]
