# Supplementary material for: Single-particle imaging of stress-promoters induction reveals the interplay between MAPK signaling, chromatin and transcription factors
Source: Nat Commun. 2020 Jun 23;11:3171. doi: 10.1038/s41467-020-16943-w (PMC7311541; doi:10.1038/s41467-020-16943-w)
Supplement: Supplementary file 12 — Source Data [file 41467_2020_16943_MOESM12_ESM.zip › SourceData/SupFig6/SupFig6_ySP927_NaCl_0p20M_A_Time.csv]

-1.0443
-0.81035
-0.56088
0
0.27257
0.5097
0.7619
1.0132
1.3371
1.5607
1.8111
2.0578
2.385
2.6119
2.8646
3.114
3.4379
3.6594
3.9107
4.1592
4.4844
4.7107
4.9581
5.2088
5.5335
5.7636
6.0101
6.2629
6.5871
6.8104
7.0611
7.3103
7.634
7.8566
8.1083
8.3587
8.6797
8.9087
9.1582
9.4092
9.7325
9.9551
10.205
10.454
10.777
11.004
11.256
11.506
11.83
12.06
12.31
12.558
12.883
13.107
13.355
13.608
13.931
14.156
14.402
14.654
14.976
15.195
15.445
15.695
16.016
16.237
16.486
16.732
17.057
17.283
17.53
17.783
18.106
18.331
18.581
18.831
19.156
19.381
19.63
19.881
20.204
20.434
20.683
20.934
21.257
21.483
21.732
21.982
22.306
22.528
22.78
23.03
23.355
23.579
23.832
24.079
24.403
24.625
24.877
25.127
25.451
25.678
25.929
