# Supplementary material for: Single-particle imaging of stress-promoters induction reveals the interplay between MAPK signaling, chromatin and transcription factors
Source: Nat Commun. 2020 Jun 23;11:3171. doi: 10.1038/s41467-020-16943-w (PMC7311541; doi:10.1038/s41467-020-16943-w)
Supplement: Supplementary file 12 — Source Data [file 41467_2020_16943_MOESM12_ESM.zip › SourceData/SupFig6/SupFig6_ySP927_NaCl_0p20M_A_RFP_CellLabel.csv]

2.001	3.001	6.001	15.001	18.001	19.001	20.001	22.001	23.001	25.001	27.001	28.001	29.001	32.001	36.001	40.001	41.001	43.001	45.001	47.001	48.001	49.001	51.001	53.001	56.001	57.001	59.001	60.001	64.001	65.001	67.001	73.001	74.001	79.001	82.001	83.001	85.001	88.001	2.002	3.002	6.002	10.002	11.002	12.002	14.002	15.002	16.002	17.002	19.002	20.002
[truncated: 41 more columns]
