# Supplementary material for: Single-particle imaging of stress-promoters induction reveals the interplay between MAPK signaling, chromatin and transcription factors
Source: Nat Commun. 2020 Jun 23;11:3171. doi: 10.1038/s41467-020-16943-w (PMC7311541; doi:10.1038/s41467-020-16943-w)
Supplement: Supplementary file 12 — Source Data [file 41467_2020_16943_MOESM12_ESM.zip › SourceData/SupFig6/SupFig6_ySP927_NaCl_0p20M_B_GFP_HiPix.csv]

53.15	128.85	70.7	87	89.7	82.05	116.9	91	126.2	85.25	116.15	105.95	87.75	61.5	138.45	77.35	91.2	110.4	109.35	59.5	85.95	118.9	99.8	123.15	80.9	108.5	106.15	135	93.85	103	96.05	105.15	79.25	111.2	110.95	90.75	108.55	85.55	76.05	151.7	50.55	53.85	90.6	77.3	91.95	110.4	65.8	117	96.45	90.25
50.85	126.2	73.1	82.1	80.85	64.6	113.8	96.65	116.25	88.2	107.75	97.2	84.15	54.7	131.15	63.3	81.65	108.55	102.8	51.95	81.25	103.95	101.85	120.8	72.35	104.9	99.2	120.15	93.35	88.25	96.5	102.5	78.2	113.75	101.8	86.95	102.4	83.65	74.15	149.05	52.7	59.45	82.05	75.6	85.4	107.15	59.3	108.95	88.25	86.6
50.25	116.65	72.7	84.6	79.95	68.6	110.3	94.15	120.25	84	102.3	100.95	93.1	51.95	115.7	79.6	76.05	105.05	97.9	53.4	82.25	104.95	94.3	126.2	73.4	106.25	96.6	130.4	87.1	92.6	97.7	101.35	74.4	106.9	103.35	84.9	98.25	88.55	69.8	149	48.3	58.9	79.65	72	84.4	102.2	61.55	106.9	83.85	93.75
54.75	131.55	77.15	94.55	83.75	85.45	135.75	113.65	135.3	101	123.6	123.55	117.25	40.3	166.1	79.6	102.7	104.45	124.25	75.85	98.7	149.1	59.3	132.1	70.35	138.85	120.15	151.4	104.55	93.2	108.75	112.15	92.3	124.35	115.8	109.9	124.85	98.55	72.85	141.3	66.3	57.35	97.05	58.4	98.8	137.8	70.3	120.75	109.65	109.3
52.45	143.9	88.15	93.45	94.9	97.55	126.6	110.55	144.5	99.95	104.8	121.25	107.2	65.4	102.1	95.2	97.6	119.15	114.7	66	104.7	134.6	83.25	131.35	106.8	127.35	115.8	147.8	109.45	112.65	105.85	142.5	92.2	114.35	104.9	88	131.85	101.6	77.7	169.55	83.15	51.1	102.65	91.6	93	120.7	69.4	133.5	96.85	98.1
56.75	146.8	86.9	94.6	94.5	100.5	134.1	105.2	142.3	96.85	110.25	122.65	110.65	71.2	107.85	96.6	92.05	120.5	126	63.95	102.65	143.85	88.95	144.1	106.55	129.6	125.7	152.95	113.15	118.05	108.1	155.7	93.3	128.2	116.55	89	130.25	101	80.8	172.55	78.8	57.4	91.5	91.15	95.55	124.65	75.75	126.3	101.3	102.25
58	147.55	83.45	102.2	91.35	98.25	130.9	108.15	151.35	97.6	105.05	120.35	108.1	68.45	106.55	93	98.15	119.6	123.5	64.85	107.75	143.35	81.2	141.55	98.05	128.65	118.85	155.25	109.3	121.65	108.75	167.3	91.55	121.5	115.35	96.85	130.5	95.7	76.35	173.3	81.35	53.1	92.05	94.5	99.3	117.9	75.35	129.2	98.5	105.85
57.55	151.3	84	91.6	98.45	91.6	131	109.75	143.4	98.2	102.2	136.6	113.45	64.65	102.6	93.6	97.7	117.05	114.65	64.6	101.3	149.35	85.9	145.15	102	133.5	118.75	153.55	114.3	122.75	105.45	153.4	93.75	115.65	109.5	97.7	126.3	96.6	79.85	168.5	81.95	50	94.6	89.7	97.6	120.5	70.6	132.55	98.25	96.2
57.65	142.55	84.75	93.2	93.65	80.15	120	102.45	136.9	93.65	97.05	113.7	126.55	56.2	100.45	108.9	99.3	116.75	114.3	64.05	100.75	134.9	99.25	146.25	102.25	123.95	116.2	142.35	116.75	121.9	105.9	128.8	85.8	122.25	116.4	92.85	117.3	99.25	83.1	170.9	66.65	54.35	90.6	83.7	97	130.5	69.95	131.85	94.95	108.5
59.4	139	79.35	94.4	77.85	83.35	120.75	95.3	138.15	91.05	100.35	113.1	130.1	50.75	94.3	103.9	100.3	113.55	114.4	62.8	97.2	136.35	98.4	141.55	99.85	125.5	115.9	145.25	117.9	109.85	106.8	124	85.2	118	109.35	88.3	115.6	102	77.25	169.6	61.8	58.25	86.8	86.2	96.9	134.25	70.55	144.1	90.6	102.2
57.35	133.6	81.2	93.2	86.2	81.9	120.85	100.65	133.6	90.4	96.4	112.85	128.5	53	91.9	98.8	97.85	122	105.2	60.05	104.45	133.7	102.4	135.5	101.5	113.5	113.35	140.95	115.8	119.35	102.5	112.6	86.8	118.45	110.1	99.4	115.45	92.15	78.65	167.25	57.1	64	83.85	78.3	100.3	129.1	74.15	134.1	87.95	104.7
63.9	130.4	78.4	91	87.5	87.05	116.95	98.45	133.5	90.75	96.65	109.45	124.5	55.45	92.45	98.6	97.65	118.8	105.6	55.4	94.55	132.15	96.65	135.75	100.3	114.1	104.6	134.2	110.45	113.45	101.55	120.55	85.35	111.75	111.05	89.65	115.9	97	75.85	162.45	58	63.95	82.6	79.65	94.05	131.2	68.65	129.8	86.85	100.4
56.55	137.15	80.25	91.5	90.3	94.25	127.25	93.65	125.25	96.95	89.45	107.55	105.1	61.4	100.15	104.65	102.3	115.1	108.35	61.7	96.5	143.05	90.4	139.35	100.8	107.55	109.8	141.45	114.9	113.75	106	83.9	85.95	106.25	123.6	90.6	113.2	96.65	78.55	158.95	69.2	66.95	75.7	94.3	94.45	112.4	72.45	128.4	91.45	105.95
54	134.55	83.75	92.3	88.9	98.45	127.8	93.3	133.45	90.65	89.05	110.2	105.6	61.5	92.2	96.65	100.9	111.9	105.8	65.3	99.4	140.7	87.55	137.8	98.95	126	108.95	139.5	113.05	106.45	98.8	86.5	93.7	108.2	124.5	94.15	109.35	100.3	78.5	160.3	63.8	67.95	81.7	90.85	109.8	119.3	70.8	121.65	94.85	98.2
53.75	136.85	80.95	90.35	90.6	95.45	128.6	103.1	130.6	89.6	88.6	108.65	116.65	62.5	98.25	92.35	91	116.1	104.35	59.35	99.45	141.55	86.05	129.95	97	144.6	106.05	134.3	115.6	105.25	103.3	86.25	83.65	108.95	118.4	90.6	109.35	95.45	76.4	167.6	61.45	68.15	83.6	88.7	136.25	118.85	71.75	126.35	89.6	94
60.35	133	77.3	93.15	84.55	90.8	124.8	99.85	135.8	89.2	90.2	104.15	109.85	58.35	91.2	101.35	98.35	112.95	97	60.75	92.75	140.3	87.15	130.85	100.1	138.8	111.45	128.1	120.5	105.8	103.8	83.05	84.2	108.85	120.3	94.25	108.05	99.45	72	147.15	59.65	66.8	85.7	89.75	156.15	115.5	71.85	132.35	82	94.1
56.05	132.4	86.5	90.45	82.9	90.4	125.25	100.45	134.15	82.7	120.25	107.75	116.3	59.65	91.35	125.4	97.8	110.75	102.1	57.1	107.35	143.3	83.2	134.75	90	144.65	108.6	136.25	112.65	111.75	96.4	135.25	80.05	110.45	103.95	92.85	102.25	97.05	76.05	160.35	57.35	68.15	86.4	87.65	178.45	122.05	67.1	154.95	85.8	98.75
52.6	125.75	86.6	89.7	81.65	93.55	125.1	96.7	133	83.85	143.15	107.9	111.35	53.4	114.8	139.75	98.8	106.15	97.45	56.7	98.35	149.25	88.35	134.75	87.55	154.15	107.95	134.85	109.45	112.2	110	131.7	81.55	117.9	102.7	93.35	103.05	102.95	75.3	150.2	57.7	73.4	93	87.75	228.5	124.85	70	168.95	85.8	96.05
51.45	123.85	86.1	86.45	79	93.25	126.1	92.3	125.75	80.75	156.45	110.25	115.45	53.15	130	149.3	93.15	110.5	95.9	59.6	94.25	160.45	83	136.35	83.1	153.05	106.8	138.4	106.95	110.1	103.05	130.5	82.45	110.85	99.2	91.75	94.15	100.45	74.3	157	52.1	68.45	87.5	87.9	245.1	119.4	65.45	183.9	85.35	95.5
51.5	125.55	77.85	86.65	92.95	117.55	113.4	96.8	127.2	80.6	152.35	112.85	111.7	52.7	153.85	170.2	96.7	112.75	95.1	56.95	102	177.35	83.95	126.6	85.55	154.75	102.3	136.7	108.2	104.7	97.95	130.75	78.05	115.6	95.45	100.85	99.65	96.25	66.85	165.85	52.3	64.05	93.7	93.15	272.1	118.9	67.45	212.2	80.7	90.75
53.3	134.65	73.6	92.05	120.05	131.3	119.25	95.85	123.95	79.8	147.85	109.25	103	63.55	196.45	186.05	95.1	106.05	97.5	60.9	96.7	211.05	57.25	133.25	89.05	144.7	108.75	128.85	102	111.45	101.7	88.05	82.4	114.7	116.2	106.5	100.7	88.8	77.65	160.8	57.65	67.35	85.15	76.85	289.45	123.05	69.2	221.25	100.95	94.65
59.25	138.35	74.65	82.15	144.35	116.5	116.35	98.6	128.2	82.45	191.8	122.65	101.7	62.95	231.75	203	92.95	105.3	99.25	63.2	102.7	228.65	60	127.2	80.05	164.45	131	123.9	99.45	104.9	97.9	82.05	80.7	111.3	111.4	114.15	115.45	103.75	68.25	150.2	56.45	68.95	87.85	72	276.7	118.8	72.25	217.5	96.95	95.55
56.85	159.45	79.1	85.5	178.55	121.9	116.4	96.35	125.95	77.85	214.8	155.05	104.8	65.45	241.7	211.15	87.95	105.6	98.6	57.5	102.25	251.25	59	124.1	82.35	154.35	153.05	120.15	103.35	99.65	98.1	82	84.25	107.1	106.95	120.8	160.35	125.5	71.75	148.8	52.15	75.7	91.65	74.35	271.75	121.6	62.85	229.45	112.7	94.6
56.55	156.9	75.4	84.05	175.25	123.9	118.4	100.8	135.7	81.2	227.95	170.65	103.7	61.85	248.5	217.1	88.55	102.25	90	76.55	97.75	293.55	56.1	127.7	80.15	170.3	166.95	121.75	98.15	104.2	98.15	81.4	85.5	113.6	123.85	107.9	199.9	158	69.1	141	58.8	84	89.05	76.45	282.35	114.6	61.05	254.15	124.35	96.9
85.75	153.35	75.1	83.3	177.25	138	118.8	97.1	130.25	80.75	256.55	206.85	103.15	54.75	268.65	202.2	90.65	107.75	98.9	99.8	104.75	281.45	56.95	121.75	78.8	145.85	197.25	126.15	101	101.3	97.4	99.8	80.4	120.4	140.45	120.75	249.55	184.55	67.8	146.35	56.5	96.45	87.85	77.15	282.8	116.35	65.05	243.1	125.3	105.2
115.05	185.85	71.2	84	151.75	167.7	121.1	95.3	129.25	81.4	212.55	225.7	103.95	54.1	275.85	206.5	85.85	103.7	99.55	152	94.35	283.2	56.5	120.1	78.15	147.45	217.1	127	99.8	103.95	94.25	97.5	81.65	112.5	182.25	109.05	277.5	210.15	71.15	146.25	50.8	130.75	86.3	78.8	245.3	111.1	68.35	282.75	129.2	97.1
110.95	168.85	69.7	82.95	130.05	175.3	119.5	91.4	123.45	88.05	237.35	197.35	99.05	60.7	301.75	227.25	89.95	109.15	91.25	151.9	100.5	239.2	60.15	113.4	78.95	146.6	282.95	119.35	100.95	96.8	90.3	99	81.85	102.5	195.3	112.9	285.9	228.55	67.15	151.05	48.75	131.45	89.3	74.4	261.1	115.35	66.6	328.1	161.25	89.3
162.85	187.85	74.9	78.8	111.5	162.15	115.3	91.3	131.4	85.35	259.4	165.6	103.05	58.4	310.35	213.65	89.2	105.65	100.15	151.85	105.95	240.05	59.05	114.9	86.4	152.75	259.45	118.55	103.1	95.35	87.4	96.15	79.6	104.5	207.45	93.75	288.25	286.15	60.55	150.95	50.95	154.3	76.45	77.1	242.1	114.55	65.45	361.5	192.45	99.7
103.2	198.95	71.4	79.75	100.5	177.6	113.9	97.35	129.7	77.75	243.6	178.35	99.15	59.25	293.9	224.95	93.2	100.1	91.1	164.1	140.7	219.2	59	119.7	71.55	156.8	316.45	119.1	107.9	98.15	89.2	81.4	67.45	113.85	205.45	86.1	283.45	270.55	67.2	155.1	54.85	179.95	76.7	82.6	239.45	100.8	60.75	362.55	195.25	139.5
139.4	235.1	71.25	83.85	79.2	214.05	115.6	88.55	121.5	83.2	250.95	190.6	94.05	51.4	279.8	198	92.6	94.65	94.95	191.25	158.5	183.3	57.55	116.95	72.85	136.25	310	114.25	106.25	99.1	94.9	83.4	75.75	102.1	239.2	82.1	317.1	311.6	74.85	142.1	52.8	183.25	80.7	76.05	252.4	98	63.6	377.85	217.75	136
135.9	241.95	67.15	82.3	79.4	232.05	113.95	93.6	118.9	87.85	245.65	231.65	100.1	56.9	246.5	166.85	83.85	95.6	90.05	207.6	165.2	167.6	59.55	117.1	75.1	117.3	274	114.2	107.6	104.2	89.6	89.45	77.25	103.45	229.5	79.15	279.95	284.95	69.6	137.65	57.2	217.15	81.75	76.75	225.6	102.45	64.65	412.05	239.75	138.9
149.15	230.55	70.5	80.35	79.4	215.2	114.1	90.85	129.2	84.5	225.75	212.4	96	55.95	235.55	159.45	92.35	96.15	92.15	209.5	202.4	146.3	58.6	114.5	75.75	106	299.7	109.75	104.45	105	92.95	122.2	74.5	101.5	232.05	80.65	241.65	266.8	70.9	146.4	47.25	175.95	89.25	74.35	212.7	100.35	61.55	395.35	212.25	131.25
148.2	215	74.9	84.55	105.1	216.85	111.3	92.9	75.25	88.3	229	199.95	96.35	56.85	242.5	155.35	92.95	95.05	88.9	219.15	223	134.4	70	108.15	97.2	109.05	275.8	107.5	95.65	102.8	97.3	120.5	76.5	99.75	252.9	76.7	219.9	226.8	65.8	151.15	57.15	165.9	80.4	81.85	241.5	111.6	68.05	371.7	170.8	124.25
114.4	162.8	75.2	80.15	138.5	224.85	117.05	91.95	68.8	99	221.3	215.15	91.5	55.8	211.6	153.1	87.3	97.5	92.6	185	212.9	132.95	68.35	110.75	100.25	120.35	235.45	111.55	91.75	104.25	91.8	167.25	77.05	100.3	246.25	69	246.8	188.5	70.95	141.5	59.1	200.5	77.3	79.2	218.55	107.3	67.75	337.2	185.5	116.1
98.55	167.65	75.85	82.55	143.4	223.95	133.55	88.7	63.9	103.25	235.1	232.75	88.15	69.2	177.25	127.4	95.15	93.8	109.7	198.65	194.7	119.75	76.05	114.45	97.4	149.25	221.4	107.6	87.5	95	88.3	191	78.8	94.7	241.35	61.8	265.15	191	66.9	144.8	84.15	197.85	83.25	77.6	208.85	113.1	60.85	349.5	158.1	135.9
78.95	157	78.4	87.85	154.4	245.25	126.4	86.9	67.95	102.95	199.65	221.6	87.8	75.85	176.5	122.2	95.8	90.6	154.6	195.4	167.65	108.4	70	105.75	86.65	143.85	166.35	111.9	89.15	115.7	91.55	132.3	73.55	97.7	244	69.55	271	164.35	68.4	139.95	79.9	153.9	94.65	73.8	193.5	106.45	64.2	324.7	166.2	160.2
83.65	148.75	66.15	76	195.65	236.1	166.35	93.9	110.45	150.65	194.9	235.65	86.55	104.95	166.6	88.9	82.95	93.1	187.95	179.85	171.45	157.5	67.9	109.5	78.2	159	145.4	114.35	97.05	125.85	98.75	170.05	80.5	97.55	239.05	77.7	252.55	156.55	73.6	137.2	122.4	200.35	92.5	72.05	188.3	102.65	67.45	324.1	119.8	167.9
77.25	129.25	63.55	79.7	197.1	282.55	187.15	91.05	112.15	108.6	185.2	225.8	85.95	118.25	173.35	105.3	81.95	93.6	150.8	153.05	197.65	194.9	73.15	111.65	72.05	155.9	142.5	110.65	98.3	173.8	96.3	182.35	74.75	96.5	248.55	79.3	247.3	163	75.4	141.2	141.45	219.15	103.5	78.2	166.65	106.8	60.4	299.4	96.1	171.15
61.95	127.9	68.55	78.05	162.65	202.25	247.5	91.35	101.6	158.5	134.55	155.65	87.55	139.25	199.55	122.8	78.35	93.4	175.45	135.35	193.55	198.5	71.6	114.25	52.7	141.6	110.65	109.55	96.7	154	98.75	145.2	77.75	96.1	255.55	80.8	231.5	167.55	66.95	133	133.75	212.95	98.8	71.05	181.4	97.65	58.8	292.5	83.1	161
50.15	125.45	64.4	80.85	180.05	193.5	228.05	89.55	95.8	190.5	125.15	134.8	85.45	149.75	170.05	128.1	80.6	90.25	226.35	99.05	217.85	220.65	68.15	109.9	53.35	113.6	100.1	110.55	99.1	174.8	93.05	112.95	74.65	94.4	261.4	80.35	244.05	144.6	67.9	137.95	114.05	181.45	95.7	73.85	173.4	94.2	58.55	274.35	87.6	154.35
54	122.5	78.6	79.95	173.7	218.25	256.45	90.1	87	180.75	99.4	137.1	87.35	167.4	169.25	132.15	74.05	92.25	245.45	90.85	202.8	252.4	68.85	103.85	54.5	103.75	92.6	108.35	93.2	193.55	92.85	102.85	75.05	110.05	281.1	102.3	235.8	188.7	68.95	124	122.9	159.6	90.5	66.25	138.25	101.55	58.1	296.5	122.9	134
48.05	124.6	80.2	80.95	137.4	179.75	269.6	89.7	83	155.25	90.95	130.85	86.75	173.2	169	93.55	77.3	87.6	235.65	86.35	207.95	265.1	62.25	102.95	60.55	111.2	81.3	106.9	89.9	178.35	87	91.4	73.9	102.8	295.8	108.3	231.25	216.1	68.8	132.6	170.2	182.35	92.1	67.7	136.75	98.65	57.05	273.9	130.15	144.4
56.95	123.7	80.15	78.8	136.8	180.9	275.15	87.55	90	167.8	83.35	127.8	86.7	163.75	161.6	106.2	75	89.45	221.75	71	212.7	238.95	70.65	103.5	55.25	103.2	84.55	100.85	89.6	165.1	89	72.75	72.2	96.1	272.55	97.95	211.7	222.5	68.6	140	137.85	160.15	104.2	57.15	139.25	99.55	57.55	251.8	129.7	135.1
51.35	124.15	75.4	78.55	89.5	177.85	243.75	88.65	82.2	114.15	84.45	135.45	84	202	168.8	121.25	77.9	89.3	185.45	60.55	254.75	270.55	65.65	105.25	55.75	101.25	79.2	107.8	89.25	130.3	80.05	66.3	70.85	86.1	216	102.7	185.1	204.25	73.8	129.1	126.15	153	99	54.25	163.05	93.2	57.15	225.2	123.75	116.35
49.9	131.05	78.05	81.7	81.85	162	222.4	99.7	92.9	133	85.5	171.65	85.1	159.6	164.8	113.15	78.45	83.35	175.5	70.3	240.85	206.4	84.9	104.25	50.65	106.15	86.2	116.8	86.75	127.75	97	60.8	73.15	85.9	227.75	79.15	170.8	183.35	70.8	137.65	123.2	150.45	104.85	54.55	176.25	101.25	62.9	185.9	119.75	131.8
45.4	135.25	72.8	81.9	61.85	128.35	187.85	94.4	105.95	104.1	80.55	155.1	80.4	142.65	182.25	160.2	81.95	81.4	149.3	69.9	254.8	281.05	78.65	101.25	51.1	100.4	84.15	110.05	90.35	128.85	95.95	60.5	77.9	86.1	200.25	80.5	143.1	173.25	71.35	139.4	138.75	123.85	102.4	53.4	200.95	96.5	56.65	217.55	140.55	125.9
51.25	118.7	72.4	82.55	67.4	111	201.25	91	104.3	125.9	81.9	198.3	79.2	144.55	178.9	133.9	82.35	86.4	126.5	67.45	242.75	254.75	79.95	98.6	45.15	101.1	82.2	106.6	88.15	98.35	98.8	56.9	78.3	90.55	192.8	76.7	111.45	168.1	68.35	128.75	120.5	109.45	101.3	51.6	194.65	88.35	55.9	207.45	193.5	94.45
43.85	127.05	72.05	83.35	60.5	106.15	233.3	88.7	107.85	97.8	82.75	213.65	81.1	123.55	158.15	124.3	73.9	83.55	108.7	69.4	194.85	215.35	81.5	102	50.3	96.85	83.5	107	81.85	104.35	94.75	60.35	72.45	84.8	165.05	73	93.25	138.2	66.8	134.9	125.45	95.05	105.8	51.45	203.25	90.3	58.1	240.15	181.2	98.3
41.35	114.65	62.05	75.45	70.1	95.3	191.85	82.1	107.85	91.65	89.95	211.9	78.85	126.55	116.3	97.25	74.15	92.25	86	57.35	200.4	182.65	57.45	99	44.95	99.45	87.35	104.45	84.05	124.3	79.65	55.8	79.4	82.4	143.05	106.55	82.4	160.5	70.05	127.5	131.1	79.2	93.85	55.15	199.95	84.55	57.85	210.7	180.4	97.35
38.05	112.15	61	76	70.55	82.45	163.05	78.15	89.9	115.45	78.6	171.65	81.8	106.3	99.35	92.2	78.1	89.6	78.8	62.35	149.55	143.3	59.8	98.3	53.8	101	77.05	99.4	87.05	116	79.65	57.45	76.95	89.7	106.8	114.8	86.15	140.2	63.4	127.9	111	58.45	101.15	53.15	181	79.4	54.85	194.7	152	103.2
46.05	110.75	64.95	76.35	72.6	73.35	151	77.05	88.05	73.65	73.8	137	79.1	105.65	74.8	81.1	76.25	92.9	77.15	61.95	137.6	134.35	57.8	95.75	49.35	95.45	81.55	91.7	82.25	99.8	75.25	58.35	74.5	85.55	97.85	106.2	83.85	120.7	63.5	118.2	97.65	49.95	99.05	50.6	198.85	75.1	63.05	158.2	125	89.75
34.35	101.95	64.45	73.95	80.05	76.1	203.35	73.05	83.05	62.05	73.7	139.1	79.1	92.45	68.25	89.95	79.3	92	84.8	57	109.75	105.6	61	95.2	41.95	91.8	78.3	90.85	82.6	82.2	73.2	57.3	79.2	84.25	94.8	106	75.75	130.4	70.05	109.55	96.65	45.6	98.05	53.7	145.6	78.8	65.15	138.55	123.05	94.65
44.7	110.85	63.3	75.7	70.3	68.2	204.15	64.75	77.3	49.7	73.6	126.75	79.1	80.65	93.4	87.7	70.3	88.85	81.05	54.7	88.5	91.55	56.5	89.75	48.6	81.65	67.4	95.95	80.95	83.9	70.15	55.25	81.55	82.45	82.4	67.45	70.85	141.4	72.4	118.65	103.95	50.3	97.4	59.45	138.95	71.1	58.2	128	103.95	89.35
40.25	113.1	61.25	78.8	70.25	64.55	194.3	60	80.85	60.65	77.35	113.65	76.65	70.95	86.4	76.05	70.9	94.9	79.5	65.1	84.2	91.8	61.35	93.5	46.95	84.35	71.3	86.75	84.7	78.95	70.15	64.15	75.35	80.4	77.6	68.45	73.65	136.25	76.3	114.8	130.1	50.25	96.55	64.85	113.45	76.7	56.8	115.4	106.25	68.35
44.65	103.2	59	81.15	72	61.6	176.8	63.05	79.15	55.25	71.55	104.9	74	65.3	79.15	63.95	69.4	83.85	85.2	57.6	87.7	83.35	60.15	92.1	45.05	81.55	74.05	85.3	85.1	78.45	67.2	52.95	70.65	80.2	78.05	65.2	66.9	119.85	70.85	112.3	105.95	45.65	91.5	59.9	100.8	79.6	62.85	84.8	120.7	75.85
44.6	104.5	60.05	78.85	74.7	63.65	170.25	63	80.8	51.1	73.7	98.35	76.05	66.5	77.7	69.2	68.05	84.55	90.25	57.9	87.65	81.9	60.65	89.9	51.2	88.15	71.65	84.25	78.95	81.6	69.9	70.6	75	80.45	80.25	66.45	65.4	126.5	71.2	106.6	112.65	42.85	89	59.7	92.35	73.4	55.9	83.85	97.9	68.5
42.75	107.65	83.85	79	73.55	68.3	153.1	84.55	79.15	52.05	68.9	89.05	76.2	59.6	74.1	57.2	70.6	86.1	81.5	55.75	88.5	90.65	57.95	97.75	51.95	93.6	69.7	90.7	68.9	86	71.45	53.75	75.85	82.45	76.5	72.2	73.85	108.45	70.5	116.25	89.95	46.2	91	52.95	92.65	80.45	54.15	76.3	88.6	80.6
43.15	106.35	88.65	76.75	87	75.3	197.9	83.8	83.9	54.75	69.05	90.35	76.15	49.9	75.7	55.3	68.7	83.05	79.95	52.9	88.05	84.45	63.85	94.75	53.35	88.8	70.05	93.75	65.85	83.55	84.15	59.2	73.3	84.85	79.75	62	72.85	112.9	70.65	110.05	81.1	50.15	88.25	50.75	90.8	83.6	53.4	66.85	84.75	81.95
41.2	112.65	86.1	78	67.15	69	233.6	80.8	81.6	55.65	66.05	90.1	75.05	50.3	72.5	61.35	65.4	83.5	73.9	53	83	87.15	69.45	101.05	54.2	89.55	59.75	93.9	70.1	78.05	77.75	56.4	73.1	86.8	79.55	63.75	76.6	99.55	68.2	111.45	52.4	49.35	79.45	56.55	80.7	81.3	53.3	61.4	75.1	78.1
41.75	106.3	82.2	84.35	63.25	70.8	187	77.45	82.25	56.35	73.45	88.2	76.9	42.3	74.9	61.4	62.8	86.05	78.15	53.45	84.85	86.95	67.4	91.5	55.7	95	66.9	88.45	68.6	82.8	79.75	57.9	77.3	86.35	75.25	66.5	80.35	80.3	68.45	102	55.45	50.65	75.2	52.35	81	81.05	52.25	64.9	69.05	77.9
41.1	112.15	70.35	82.95	65.75	69.6	175.2	76.5	89.4	51.65	72.45	87.45	75.1	36.7	69.25	54.95	63.75	81.75	81.4	51.3	86.85	82.8	81.1	85.7	46.7	91.8	63.3	88.1	67.55	83.05	75	56.55	75.1	83.2	77.25	78.65	80.7	78.05	70.65	100.3	56.1	49.05	79.75	51	76.6	75.05	53.9	70.7	72.3	70.4
41.2	108.9	68.45	83.45	63.7	72.35	155.65	75.9	82.95	53.75	66.6	81.85	75.25	40.55	68.95	57.05	64.1	85.95	79.3	59.1	67.2	81.5	80.5	94.9	44.8	81.05	66.85	93.4	58.95	79.5	79.5	59.25	74.15	75.25	77.6	83.4	76.35	68.15	66.4	104	68.3	46.5	70.65	50.95	81.9	78.35	52.75	71.45	68.95	73.8
36.8	112.25	71.7	81.5	66.9	66.1	118.55	74.4	84.7	53.35	67.1	83.4	74.9	39.15	73.4	56.25	62.7	86.2	82.65	56.2	69.4	87.05	93.6	96.1	44	90.1	70.3	91.85	66.25	88.2	74.9	58.35	75.85	76.55	77.4	75.1	84.8	68.25	65.05	114.4	59.65	44.8	59.2	48.2	77.7	76.65	52.6	73.25	69.25	70.75
42.95	115.15	66.9	84.05	60.75	67.9	110.05	74.85	76.4	57	60.95	77.35	75.55	44.1	65.2	56.55	66.2	81.85	79.75	54.35	63.1	87.95	85.3	90.7	40.7	88.4	67.65	93.65	62.4	82.45	74.55	54.95	74.05	83	73.85	77.8	82.55	67.55	70.05	112.15	56.8	47.65	64.4	55.95	77.1	71.1	49.5	68.9	70	72.5
41.3	105.1	64.4	86.4	64.25	68.4	100.3	78.3	73.35	54.95	65.5	81.8	73.55	42.9	70.15	61.45	63.85	86.85	82.5	50.7	74.05	72.3	80.65	90.5	47.1	84.9	68.65	90.5	77.25	75.75	94.5	54.6	73.2	81.65	75.2	60.55	79.35	60.75	69.4	114.15	59.85	43	63.45	45.9	75.35	75.35	53.65	66.8	66.9	64.4
43.5	100.5	63.8	86.95	60.85	66.1	155.3	72.75	76.25	54.3	69.75	77	78.35	43.1	70.2	57.45	65.65	83.55	82.65	46.7	67.05	76.05	75.1	92.75	56.85	90.75	69.85	93.4	70.75	75.85	88.75	58.5	77.6	76.9	78.8	60.45	83.35	67.1	68.8	106.25	60.95	47.5	53.9	50.25	72.75	74.9	53.5	69.45	67.85	67.5
39.55	107.9	61.95	87.1	58	68.1	157.35	75.2	77.3	50.85	72.9	71.8	73.95	44.5	71.1	57.4	62.85	82.15	80.35	44	73	82.1	74.35	87.65	56.3	88.55	65	93.9	73.6	76.55	92.2	66.45	69.3	74.75	81	63.15	81.9	65.3	66.1	109.35	52.9	50.65	58.65	47	73.55	74	49.75	60.5	65.5	67.55
36.3	105.85	61.5	84.35	56.75	63.5	142.4	73.75	68.7	54.2	74.7	75.75	76.15	40.35	77.95	47.75	67.8	81.65	77.5	49.1	83.1	76.8	74.85	89.65	51.05	93	56.45	92.3	72.6	76.7	86.95	58.7	73.4	77.5	80.5	62.3	84	57	63.5	122.3	58.4	46.7	76.7	47.95	77.7	75.35	46.65	65.4	70.1	68.9
43.1	106.3	68.2	86.65	62.55	69.55	131.7	71.75	81.7	53.25	70.35	78.85	74.1	40.05	95.8	52	61.7	82.65	84.85	53.8	83.95	87.75	73.05	94.55	49.9	90.9	65.45	92.5	72.2	80	77	54.9	79.85	77.45	88.05	61.85	88.75	61.65	66.75	116.5	57.55	52.15	83.3	51.8	72.45	69.95	51	72.15	65.25	71.25
35.8	99.7	75.75	82.35	66.6	68.15	136.75	70.35	77.8	53.35	79.25	77.8	73.9	43.25	99.8	51.95	60.1	83.3	85.35	55.55	83.1	97.45	79.9	93	54.2	87.3	65.5	91.6	67	83.35	86.2	58.35	81.2	81.15	85.2	62.55	85.65	64.65	67.55	110.5	56.6	52.95	77.5	48.85	81.65	65.25	53.5	69	64.1	63.95
40.75	101.55	71.8	85.75	59.6	71.85	131.8	72.05	75.15	44.9	74.9	77.05	75.9	38.55	92.9	58.85	55.9	83.6	82.3	51.9	85.3	94.1	79.9	94.15	51.55	84.75	66.15	95.65	71.1	81.4	81.6	54.3	72.8	74.3	89	65.75	87.25	63.2	69.3	113.35	56.55	53.85	84.25	56.35	79.35	65.9	53.05	64.6	60.2	65.65
44.55	98.7	65.95	81.5	63.2	67.6	133.8	72.55	76.3	49.15	77.6	78.65	72.95	43.9	92.55	51.8	57.35	88.55	80.75	58.05	85.4	85.65	71.9	103.4	48.15	84.1	61.8	92.35	66.9	83.4	84.7	62.4	73.6	75.6	83.4	65.95	90.75	62.05	68.5	114.9	54.85	52.9	87.3	53.25	78.65	68	57.05	67.05	57.4	66.1
41.45	103.45	67.7	85.2	67.05	63.45	144.15	71.4	72.45	52.15	80.6	77.25	74.85	37.4	75.7	48.45	61.35	82.95	85.8	56.35	80	85.55	73.85	96.15	55.75	87.05	65.65	87.5	58.9	73.9	81.1	58.5	73	76.55	77.3	68.9	81.2	62.05	62.55	111	60.6	53.9	85.2	50.8	77.15	77.85	53.9	67.4	63.55	70.85
37.45	100.1	73.05	82.4	67.75	58.4	105.65	72.1	73.05	50.95	77.3	72.65	74.25	41	75.9	49.45	62.35	87.45	87.35	57	82.05	92.4	76.6	97.15	46.4	87.05	64.8	93.85	58.9	79	88.65	60.45	70.35	71.4	77.8	71.35	83.9	66.2	59.9	102.4	59.45	54.6	86.95	55.1	76.7	76.15	50.15	68.8	62.95	71.5
40.75	98.8	70.85	88.2	69.55	59.2	99.1	69.35	71.55	47.7	79.6	73.1	68.7	37.7	75.45	50.65	62.2	84.7	90.65	52.05	78.95	85.25	74	93.65	47.5	83.2	56.65	89.55	62.1	75.3	93.65	58.8	70	68.75	74.6	68.35	80.15	64.8	65.95	106.5	61.2	51.5	89.45	51.45	76.15	83	53.25	64.95	64.8	70.5
36.3	97.4	69.3	80.85	67.05	62	96.55	71.3	67.8	47.95	80.45	77.6	71.1	39.7	76.15	46.5	55.45	79.8	89.05	51.35	83.65	82.45	74.45	90.45	52.3	81.25	62.1	87.15	60.35	69.4	88.35	58.5	66.75	71.55	76.85	75	83.5	62.6	64.5	110.35	55.7	53	83.85	51.5	76.65	81.2	51.25	67	66.85	68.85
42.55	101.7	62.5	81.7	65.6	65.05	94.25	65.75	72.85	52.45	80.85	85.05	70.55	40.75	73.75	51.85	59.25	82.1	90.7	62.3	75.4	80.5	81.1	94	50.65	80	65.9	89.9	71.7	77.5	84.25	59.25	67.55	77.1	79.05	67.85	86.4	60.15	69.6	110.85	53.4	54.95	81	55.5	71.65	82.3	51.5	67	65	69.8
42.95	102.4	59.7	75.7	63.45	66.65	98.4	67.45	70	47.5	93.25	87.5	65.35	36.05	77.1	53.45	57	82.9	90.3	54.4	77.55	83.15	76.1	95.8	51.15	84.3	65.3	89.25	70.1	81.05	86.2	60.3	73.8	77.25	76.5	60.85	82.6	57.6	66.95	120.45	62.7	51.6	64	57.3	71.85	81.4	51.05	73	65.65	68.85
39.3	94.7	58.35	77.7	67.1	63	97.7	68.05	66.95	50.5	97.85	83.95	67.95	37.15	74	58.8	58.75	81.2	86.8	56.2	78.95	85.4	70.45	98.1	48.1	78.85	65.3	88.8	67.65	78.05	87.45	57.35	69.45	77.65	75.05	59.65	88.25	60.4	68.6	111.15	55.75	55.85	76.6	53.8	74.1	86.25	53.1	69.1	69.05	68.5
39.25	95.05	63.7	77.5	65.35	65.75	93.9	66.4	68.2	55	93.4	82.4	69.45	38.5	70.6	57.15	56.9	77	91.05	55.45	83.15	87.3	68.95	89.5	49.5	85.65	71.5	84.85	65.75	77.4	86.35	57.5	65.9	77.35	83.25	58.6	84.1	63.05	73.05	114.1	53.4	55	82.75	51.55	79.1	84.1	49.55	68.7	60.05	64.85
39.5	102.45	61.25	78.3	52.45	63.95	95.3	70.6	68.95	48.05	79.3	77.05	61.3	49.25	75.05	64.6	50.05	79.1	84.4	60.85	84	79.45	77.15	91.35	53.95	82.7	65.15	86.85	70	76.15	86.45	55.85	71.65	75.7	81.65	63.4	85.2	60.85	65.3	117.3	50.3	55.6	88.4	62.95	79.75	81	49.45	74.85	63.25	77.7
41.3	97.9	58.2	79.5	51.95	66.3	98.9	69.8	75.5	53	80.5	80	66.15	38.15	71.35	64.5	49.3	79.95	92.2	57.15	81.65	80.9	77.45	95.8	52.9	81.6	59.6	84.8	68.85	72.8	83.9	64	69.7	77.45	79.9	61.35	86.2	59.1	67.2	117.4	49.05	55.9	91.5	63.85	77.55	79.75	52.8	70.8	64.55	72.55
41.9	100.2	60	81.55	56.15	68.1	95	71.35	69.5	46.95	83.95	68	70.05	45.5	75.65	68.8	53.5	80.8	85.95	61.5	78	84.35	77.45	92.65	52.2	85	69.3	87.25	67.7	75.8	86	64.75	72.1	73.9	80.85	59.55	84.2	58.95	66.55	112.85	44.8	48.85	90.9	62.55	76.7	74.4	53	71.4	75.35	71.05
46.05	104.8	60.85	80.7	53.4	69.85	98.75	66.25	76.15	44.5	87.8	76.6	68.5	39.75	78.05	60.5	49.2	78.25	87.9	62.9	74.25	83.7	77.95	90.3	56.25	81.35	71.05	84.85	68.4	75.95	82	63.05	72	81.9	76.2	66.8	87.4	57.15	67.2	115.05	49.4	54.9	92.6	59.45	75	82.85	50.45	74.8	64.05	69.85
42.8	97.95	70.05	101.35	50.2	70.4	106.4	60.35	67.45	51.35	80.35	74.85	65.35	37.3	74.2	59.95	57.95	82.55	89.8	57.3	82.8	77.95	76.85	95.25	52.35	76.15	68	91.2	85.5	81.2	80.8	56.45	75.3	77	83.45	62.2	80.1	64.4	70.85	106.45	56.65	49.15	86.95	59.6	79.05	68.9	51.45	75.45	73.05	67.8
38.7	102.15	68.6	101.8	57.75	74.7	106.75	62.2	76.25	46.75	80.15	72.2	67.75	37.85	74	62.45	64.75	78.5	85.5	62.5	84.8	81.45	69.05	95.4	52.05	81.15	68.65	91.85	86.35	78.3	84.9	57	71.6	77.6	82.9	64.3	76.4	62.3	69.9	103.95	58.3	54.4	90	60.75	77.9	69	50	72.95	66.7	71.65
38.15	102.7	62.95	96.4	51.5	72.85	104.4	67.15	68.7	48.75	68	74.4	63.5	37.95	71.15	60.85	54	91	90.7	57.05	79.2	80.55	75.05	95.35	54.8	76.55	64.35	88.1	86.55	83.3	83.8	58.9	70.85	85.25	83.2	65.65	78.35	60.8	73.35	104.8	55.3	53.95	91.65	60.95	75.85	71.25	51.1	76.85	70.5	72.35
37.6	103	69.4	94.05	54.4	70.05	98	58.55	66.5	48.7	66.75	81.35	64.2	35.95	71.05	59.15	58.9	82.9	85.75	54.5	72.4	77.1	67	99.6	55.55	82.25	63	89.85	86.95	78.45	83.6	60.1	69.3	76.6	78.85	60.3	74.35	60.3	71.5	98.95	60.05	57.85	94.4	64	74.2	70.15	52	80.45	74.3	71.65
39	101.65	65.9	76.75	57.45	71.1	98.35	67.15	72.2	50.15	66.55	75.1	72.35	43.55	75.25	54.85	58.95	77.05	83.35	49.7	77.85	85.35	77.15	102.6	55.65	79	59.6	89.5	87.2	75.1	60.25	56.45	70.25	81.95	73.95	62.55	90.6	54.05	74.4	103.75	55.8	56.05	94.35	60.5	73.85	79.95	48.05	90.8	68.95	76.6
40.2	98.4	66	79.8	54.25	64.7	95.2	66.45	69.4	47.95	58.95	72.7	70.9	34.2	71	53.15	58.55	79.65	81.15	52.9	77.15	86.5	76.15	103.45	58.1	80.6	68.3	90.75	89.25	75.6	59.95	58.05	68	78.4	75	59.95	86.15	58.25	68.75	112.05	59.55	54.7	93.2	66.85	74.65	81.85	49.35	85.6	78.35	69.6
43.4	98.25	66.45	80.45	59.4	69.3	101.55	64.75	65.25	56.8	53.75	73.2	66.55	35.35	69.2	60.8	58.55	77.35	77.5	51.9	76.45	85.5	74.55	98.2	57.1	80.65	67.6	90.5	86.65	72.95	66.65	61.4	67.5	77.9	78	61.8	90.35	65	66.6	111.95	56.8	53.75	88.95	63.65	75.65	81.9	46.5	88.1	70.55	71.45
37.35	94.75	65.2	77.05	50.75	72.25	99.8	66.35	76.45	58.8	55.45	72.05	62.2	31.2	74.55	55.4	58.35	83.6	84.7	52.1	76.2	92.1	64.4	102	55.45	72.4	65.75	91.4	87.8	77.4	57.05	58.65	66.1	74.75	74.35	69.5	89.75	63.15	72.3	109	55.8	55.25	87.4	61.9	74.45	83.2	48.2	96	72.55	72.7
38.7	102.7	66.1	75.8	60.55	75.35	90.6	65.15	66.7	57.45	55.4	76.25	62.15	42.1	76	58.05	56.75	85.45	86.1	55.9	74	89.3	75.55	94.6	59.65	76.6	65.4	92.55	85.15	77.5	97.2	52.55	72.55	78.35	87.7	54.2	84.4	57.55	67.65	113.3	48.15	50.15	93.5	56.65	76.05	71.05	52.5	98.85	79.7	73.95
38.45	103.05	65.15	78.4	61.25	72.7	99.8	60.25	79.3	55.55	63.85	75.2	66	39.2	79.4	68.05	60.3	84.7	78.9	51.55	67.7	91.85	76.1	94.8	59.55	77.4	64.65	98.2	82	77.55	102.9	53.5	70.05	79.6	80.4	60.85	82.85	55.4	64.1	113.1	43.75	48.2	88.15	59.35	83.35	70.9	52.05	94	73	74.45
33.05	98.45	67.1	76.3	63.15	71.6	90.4	67.55	62.6	58.6	76.95	80.65	61.65	45.55	76.4	61.55	60.45	85.95	86	53.9	76.45	88.6	71.95	100.2	58.3	82.8	67.5	97.85	81.9	74.95	97.8	58.35	74.45	77.85	78.6	61.05	84.05	56.55	63.8	118.25	45.8	55.5	86.6	59.15	78	73.3	51.9	94.85	78.85	75.4
38.7	101.25	62.35	79.35	63.1	72.45	89.75	69.05	60.95	59.95	72.8	72.95	66.1	45.05	75.2	57.2	60.8	83.85	83.95	52.25	74.1	88.6	74.65	98.9	58.45	79.5	64.4	94.85	77.7	77.8	102.05	60.35	76.2	74.55	77.7	62.35	80.15	60.05	66.3	108.7	45.2	53.85	88.85	56.4	77.45	70.3	51.9	96.1	74.35	76.5
34.55	100.1	62.8	75.85	60.45	71.9	92.6	66.55	83.7	66.1	79.75	73.75	58.45	45.4	82.55	69.3	53.7	73.65	87.85	52.6	66.6	85.7	70.65	106.65	57.6	74.25	68.75	94.6	89.55	79.25	85.2	53.2	70.35	73.7	83.05	62.5	84.7	57.85	73.3	94.95	47.45	50.9	88.35	57.85	70.45	70.2	51.4	82.1	70.5	76.45
37.8	100.3	64.55	74.8	59	73.35	98.45	69.95	80.15	64.6	75.9	72.65	57.65	43.1	77.1	71.3	53.2	72.15	86.4	55	65.75	82.75	72.35	98.95	60.7	84	63.55	95.2	90.2	79.65	84.15	58.1	74.5	75.95	77.65	63.4	81.95	56.4	73.15	89.1	45.7	52.7	92.5	59.4	74.35	72.4	54.5	86.2	71.5	83.9
35.05	97.65	65.9	78.9	59.05	72.55	92.8	63.9	90.05	64.9	76.8	69.6	58.55	38.95	75.3	78.25	53	81.75	85.7	54.05	65.6	81.2	73.8	98.7	60.4	79.05	65.05	95.3	94.5	78.6	81.2	57.7	68.5	74.95	76.2	62.75	83.95	51.75	67.4	93.45	46.75	52.45	89.95	58.15	75.6	72.6	48.85	86.95	71.85	80.55
39.05	101.45	60.2	76.85	64.15	71.35	91.55	69.55	90.7	72.95	76.15	63.9	54.75	47.05	74.35	82.2	52.5	74.8	93	54.85	64.7	81.25	70.15	97.8	58.55	78.15	56.1	101.65	91	79.4	78.5	52.05	66	79.8	82.9	62.05	77.7	57.2	72.9	87.4	48	49.6	87.8	61.65	75.05	73	51.1	86.05	74.7	82
37.15	100.95	56.65	74.45	59.45	72.8	86.05	76.5	86.3	68.3	80.05	68.45	65.8	43.25	73.85	79.65	58.75	83.6	86.55	56.9	55.3	87.4	73.4	98.9	55.65	77.25	61.15	99.7	79.35	74.95	98.85	58.45	71.25	76.65	82.5	62.2	94.75	63.75	69.4	93.1	54.45	48.75	88.95	61.95	76.4	69.8	51.8	97.7	80.45	77.8
36.3	101.95	62.1	74.8	60.1	68.35	83.95	75.25	80.55	66.85	76.5	69.25	60.4	44.7	70.8	80.35	55.8	83.7	87.3	54.65	58	87	73	96.85	57.3	75.5	64.15	98.95	78.6	78.8	92.75	59.2	73.05	78.65	76.6	66.1	96.9	55.4	70.05	91.65	55.65	48.75	82.2	59	78.5	68.8	49.5	93.75	70.55	80.85
34.45	104.05	59.05	76.05	55.5	68.5	89.55	79.3	82.8	67.75	76.4	67.8	65.55	40.55	68.2	75.75	56.45	81	84.7	57.35	56.4	88.6	75.5	103.6	53.55	71.4	57.8	96.75	78.95	78.95	98	64.4	68.05	77.65	75.3	69.2	97.2	56.3	71.85	93.35	58.7	52.35	80.75	58.85	77.05	70.55	52.15	94.75	70.35	72.45
[truncated: 41 more columns]
