# Supplementary material for: Single-particle imaging of stress-promoters induction reveals the interplay between MAPK signaling, chromatin and transcription factors
Source: Nat Commun. 2020 Jun 23;11:3171. doi: 10.1038/s41467-020-16943-w (PMC7311541; doi:10.1038/s41467-020-16943-w)
Supplement: Supplementary file 12 — Source Data [file 41467_2020_16943_MOESM12_ESM.zip › SourceData/Figure4C/Figure4C_yVW472_0p2_NaCl_0p20M_rep3_GFP_CellLabel.csv]

1.001	6.001	7.001	8.001	10.001	14.001	16.001	17.001	18.001	19.001	21.001	22.001	23.001	26.001	28.001	30.001	31.001	34.001	35.001	36.001	37.001	38.001	39.001	40.001	45.001	46.001	47.001	48.001	49.001	52.001	55.001	57.001	58.001	59.001	60.001	61.001	63.001	65.001	66.001	67.001	70.001	74.001	4.002	6.002	9.002	10.002	13.002	14.002	16.002	17.002
[truncated: 247 more columns]
