# Supplementary material for: Single-particle imaging of stress-promoters induction reveals the interplay between MAPK signaling, chromatin and transcription factors
Source: Nat Commun. 2020 Jun 23;11:3171. doi: 10.1038/s41467-020-16943-w (PMC7311541; doi:10.1038/s41467-020-16943-w)
Supplement: Supplementary file 12 — Source Data [file 41467_2020_16943_MOESM12_ESM.zip › SourceData/Figure4C/Figure4C_yVW432_0p2_NaCl_0p20M_rep2_GFP_ConnectedHiPix.csv]

0	0	0	0	151.41	0	0	0	0	112.2	0	0	0	0	0	0	0	0	0	0	0	0	0	0	0	0	0	0	0	0	0	0	0	0	0	0	0	0	0	0	0	0	0	0	112.19	73	0	0	0	0
0	0	0	0	145.71	0	0	0	0	93.2	0	0	0	0	0	0	0	0	0	0	0	0	0	0	0	0	0	0	0	0	0	0	0	0	0	0	0	0	0	0	0	0	0	0	170.57	66.625	0	0	0	0
0	0	71.6	83.6	168.79	0	0	0	0	107.63	0	0	0	0	0	0	0	0	0	0	0	0	0	0	0	0	0	0	0	0	0	0	0	0	0	0	0	0	0	0	0	0	0	96.1	177.78	58.5	0	0	0	0
0	0	103.37	80.6	204.07	0	0	0	0	0	0	0	0	0	0	0	0	0	0	0	0	0	0	0	0	0	0	0	0	0	0	0	0	0	0	0	0	0	0	0	0	0	0	93.154	209.95	87.5	0	0	0	0
0	0	95	90.429	193.44	0	0	0	0	0	0	0	0	0	106.2	0	0	0	0	0	0	0	0	0	0	0	0	0	0	0	0	0	0	0	0	0	0	0	0	0	0	0	0	111	206	92.2	0	0	0	0
0	0	103.87	84.727	252.14	0	0	0	0	101	0	0	62.4	0	101.8	0	78.2	0	0	0	0	0	0	0	0	0	0	0	141.82	0	0	0	0	0	0	0	0	97.5	0	0	0	0	0	149.69	195.47	100.36	0	0	0	0
0	0	100.62	74.727	234	0	0	0	0	105.2	0	109.3	68.8	0	0	110.5	89	0	0	0	74.4	0	0	0	0	0	0	0	159.5	0	131.88	0	0	0	0	0	0	105.05	0	0	0	0	0	154.82	208.93	105.27	0	0	0	0
0	0	114.38	81.929	234	94.5	0	73.2	77.2	111.4	83.875	98.75	90	0	113.67	102.4	116.5	0	0	0	117.92	0	0	0	0	0	0	0	181.88	90.667	132.75	0	0	0	0	163.37	92.8	119.63	0	0	98.923	0	0	168.28	222.44	133.43	0	103.2	143.5	0
136.4	91.2	154.06	99.8	217.53	119.15	0	92.625	83.429	128.25	136.44	128.9	117.21	0	110.92	106.18	111.29	93	82.417	0	128	64.6	0	0	0	0	0	0	240.54	111.62	180.59	91.4	0	103.62	0	192.5	122.31	104.5	85.4	0	122.42	0	92.25	209.63	246.11	151.87	0	117.43	114.43	72.125
151.6	120.3	158.06	98	201.64	137.19	80.375	102.92	100.54	121.08	149.27	116.24	149.2	0	106.31	128.14	151.31	125.6	98.75	0	173.28	81.273	0	0	0	0	0	84.5	231.37	93.9	202.59	110.21	0	120.33	115.38	214	130.07	109.25	112	134.64	102.87	106	96.294	257.94	285.71	158.53	101.37	123.14	121.62	81.625
172.33	143.17	183.71	85.7	207.21	163.93	83.25	118.81	124.88	139.08	176.47	145.79	149.42	91.25	125	124.53	171.47	134.82	98.059	93.636	197.94	99.786	0	0	0	0	0	102.92	231.44	101.71	239.93	141.33	0	153	145.69	212.62	120.79	112.5	161.25	137.15	115.67	114.08	114	265.62	318.53	186.08	108.86	176.29	156.06	87.083
183	163.07	187.93	86.25	194.59	190.75	102.64	135	152.38	152.67	190.28	140.32	162.81	85.286	128.33	158.88	172.56	192.42	102.13	129.86	209.75	134.86	0	0	0	0	0	111.85	219.68	133.71	240.29	142.77	0	180.89	143.88	240.81	123.71	119.93	163.4	167.36	116.95	146.63	96.375	274.19	336.24	186.69	116.57	159.72	163.88	88.5
210	193.89	231.63	85.364	211	171.31	112.64	142.57	143.88	159.53	204.67	173.94	167.39	98.538	132.1	152.8	203.57	171.06	111.33	118.29	210.83	129.56	90	0	111.6	0	0	107.47	260	168.57	241.83	143.33	93.818	173.31	179.81	253.71	120.14	111.19	160.21	201.36	111.93	179	134.2	236.45	294.35	199.39	148.86	188.94	213.36	86.375
191.75	227.06	197.33	84.538	194.42	203.89	122.07	164.43	157.59	151.11	232.53	191.78	180.05	111	138.73	165	232.53	228.05	119.5	108.92	249	136.88	104.69	146	118.12	104.25	153.3	104.42	291.25	149.19	249	184.75	113.57	210.26	190.67	273.79	120.75	137.54	157.56	199.42	107.79	171.19	121.33	217.44	270.11	179.95	113.4	211.79	188.12	108.63
186.06	245.26	229.94	86.846	215.13	222.94	137.75	151.13	159.59	184.65	267.18	223.18	184.95	126.31	162.58	157.81	228.32	303.5	120.72	0	268.47	147.19	104.08	102.6	127.68	122.22	137.6	111.56	272.44	149.56	299.19	140.6	101.08	229.78	160.56	229.21	147	135.33	177.43	196.21	136.25	179.06	128.13	271.75	363.24	196.74	156.08	200.06	215.31	111.38
190	250.24	205.47	100.29	209.35	218.05	120.75	161.71	177.88	192.59	246.32	214.58	227	130.57	204.56	209.79	253.94	277.39	106	0	242.05	181.07	113.7	0	153.14	138.64	227.76	112.25	287.72	159.86	273.63	160.42	151.76	205.56	139.5	223.44	150.71	166.14	169.4	201.94	131.81	178.76	144	248	346.24	202.2	145	214.7	209.88	100
210.12	298.53	229.35	98.5	251.94	231.26	117.47	176.56	178.62	195.29	292.47	262.59	236.5	119.53	221.59	200.16	230.89	297.72	118.33	0	243	176.32	147.29	139.1	126.37	135.24	210.39	131.94	292.56	148.83	300.12	165.94	159.8	256.94	174.81	223.39	132.94	178.12	162.31	198.59	151.31	236.86	133	283.94	325.13	220.94	156.87	224.26	235.07	122.2
235.31	196.21	249.63	124.06	225.5	257.72	123.53	174.29	207	201.57	278.69	222.89	225.12	113.76	254.24	214.11	243.63	286.16	144.31	124.55	261	217.71	181.31	149	163.07	165.21	144.53	159	277.61	161.58	299.39	92.8	164.69	276.37	153.58	204.17	116.94	211.59	211.53	261.15	166.94	224.18	157.85	261.88	358.5	222.18	137.58	274	232.76	151.67
215.65	277.75	240	158.81	242.88	232.17	106.33	181.35	221	186.29	260.37	230.61	238.35	133.72	244.95	197.39	243.06	301.76	144	140.5	229.53	182.61	162.53	130.5	158.31	181.22	211.47	136.25	266.79	149.79	296.79	132.13	159.05	255.17	172.05	245.19	124.71	226.5	197.12	229.37	188.07	235.13	153.8	250.39	385.44	236.37	155.26	271.44	279.56	146.6
224.21	286.37	277.59	155.82	216.53	231.9	115.13	156.71	206.74	175.41	292.68	228.41	213.95	136.75	232.7	211.69	197.33	290	132.07	197.29	250.58	204.13	174.67	166.33	142	164.97	214.47	135.18	278.63	219.5	321.11	118.56	168.26	257.61	162.63	227.33	120.3	203.74	217.53	199.88	190.16	259.79	177.18	255.94	419.17	211.22	149.89	261	298.15	163.86
230.67	290.75	284.61	160.82	255.11	256.94	124.65	167.78	220.38	170.11	318.27	213.11	226.47	129.26	275.39	185.94	246.88	357.28	111.62	172.72	264.76	201.31	180.82	155.31	121.25	169.94	181.83	168	262.44	232.75	330.78	0	166.28	242.95	192.71	261.68	107.92	225.59	225.41	212	200.17	231.94	190.47	289.13	409.94	197.53	137.33	280.41	305.28	174.06
253.12	168.07	288.88	174.26	244.44	263.47	97.929	95	205.75	171.58	263.35	208.26	272	130.75	254.18	179.63	253.06	341.71	128.56	0	257.4	184.83	253.67	188.31	114.69	124	121.5	163.31	276.22	214.17	384.33	178.88	156	167.15	262.13	288.29	108.1	135.27	216.72	215.88	230.81	233.87	202.94	256.29	422.25	187.69	158.73	269.56	310.68	180.69
248.82	288.63	321.06	195.94	265.29	260.75	106.83	162.38	226.78	172.06	323.33	251	263.89	133.94	254.78	230.79	254.56	418.06	128.12	86.154	300.41	198.93	224	218.82	98.929	131.42	198.72	144	275.13	182.76	369.16	175.21	144.31	252	228.41	268.56	120.6	196.53	215.24	225.47	197.47	212.88	207.84	232.53	383.26	167.18	153.88	281.41	315.22	172
235.05	286.06	321.29	185.94	228.81	302.12	105	202.86	225.94	188.13	337.67	280.12	247.56	124.88	246.26	217.29	207.65	422.94	143.71	108.75	288.12	204.06	225.17	203.3	105.3	143.57	183	148.28	261.18	142.21	369.53	254.17	120.06	249	251.88	322.11	95.364	217.88	223.47	213.11	204.21	224.69	201.12	255.75	430.41	176.29	158.32	262	291.24	182.72
248.56	352.67	295.72	178.56	237	305.31	119.72	198.94	219.71	191.38	336.76	278.38	261.47	117.24	227.67	200.12	222.47	439.53	126.89	190.33	263.28	238.21	208.79	218.05	100	135	158.74	164.81	285.94	183.42	349.65	282.05	155.93	292.53	248.37	319.24	99.667	244	240.71	229.07	237.33	210.18	206.89	215.39	363.67	188.78	191.39	262.58	270.12	194.53
244.93	375.93	279.37	190.82	193.61	287.75	105.89	191	208.81	198.87	316	328.88	255.83	103.2	262.44	225.17	223.75	391.11	163.81	197.06	265.94	164.94	213.21	238.74	112.38	117.83	163.39	159.56	317.93	168.21	313.05	245.47	140.18	317.89	224.71	348	76.375	226.33	296.56	219	236.18	255.84	228.61	246.62	316.53	167.36	252	258.56	308.41	189.57
235.67	396.88	320.2	172.76	205.59	332.07	125.75	179.63	190.06	192.24	355.47	316.26	266.76	99.389	233.37	178.89	219.42	357.22	188.94	195.62	230.26	179.29	202.22	221.61	94.059	106.57	211.06	145	307.06	126.47	332.72	244.35	167.59	263.18	284.59	313.71	72.5	178.56	347.25	188.69	221.28	243.95	213.95	215.17	272.89	169.19	253.07	253.05	280.06	176.33
274.87	313.43	300.53	186.88	194	329.59	132.07	154.88	192.5	227.68	350.24	353.31	254.71	129	227.26	209.87	244.29	279.76	189.82	162.67	299.71	237.36	219.88	256.19	127.62	97.25	184.16	142.61	321.47	109.63	365.71	262.5	186.75	322.33	258.79	316.94	87.8	187.47	329.79	209.4	195.94	232.35	195	221.5	264.06	157	227.06	268.65	348.06	186
253.94	382.18	315.58	151.53	184.24	312.72	123.7	157.53	214.75	220.18	323.26	335.44	275.44	124.03	211.47	202.5	228.06	406.95	192.41	131.26	232.35	213.47	173	248.06	136.07	110.21	194.21	118.89	278.12	119.81	350.94	232.72	165.44	276.31	253.89	308.29	83.4	171.12	348.11	178.88	178.67	222.32	185.47	203.47	246.18	172.47	183.53	276.89	327.47	180.22
218.47	348.22	282.2	152.25	185.87	251.39	100.23	130.37	212.88	240.42	288	279.44	273.62	130.75	217.65	205.06	199	413.94	222.32	201.92	243.88	161.56	204.32	249.5	134.65	112.5	113.76	121.19	340.11	120.84	376.33	245.44	169	282.53	258.11	366.56	71.4	161.67	368	225.61	176.5	236.41	220.94	203.18	241.53	156.12	204.56	226.88	315.28	184.33
257.35	304.06	281.06	160.94	182.2	270.78	101.88	105.14	239.88	227.53	296	326.58	244.5	133.94	210.13	203.81	218.72	411.11	196.16	0	237.38	180.17	187.56	255.35	130.83	115.09	135.25	104.26	305.05	118	378.79	255.11	166.88	238.53	248.89	322.78	77.9	181	380.18	211.75	175.13	194.33	213.82	239.53	283.33	148.35	161.21	270.64	293.94	186.63
260.38	321.2	271.41	179.06	158.94	245.5	96.688	92.545	227.17	226.06	303.53	307.61	250.41	139.59	190.84	186.73	181.22	388.06	221.53	0	235	184.36	167.16	287.35	132.06	133	139.39	133.84	387.44	128.33	415.06	177.67	161.68	250.05	242.65	284.12	71	183.69	347.63	192.88	178.93	190.24	206	193.29	286.33	150.21	230.93	246.88	320.69	189.44
274.06	243.89	293.83	222.33	174.21	237.11	86.5	91.667	226.75	221.35	295.2	343.4	228.83	129.41	192.35	191.64	182.83	400.32	186.06	124.91	157.93	183.81	149.47	242.32	154.36	119.74	204.42	137.5	365.12	126.56	403.33	142.67	162.06	259.27	285.68	363	0	173.75	322.83	176.22	139.44	173	205.86	211.4	278.81	144.87	189.06	252.74	251.94	192.81
237.12	187.23	282.78	231.75	185.19	245.68	106.57	0	227.06	206.59	319	348.63	192.39	110.94	191.85	189.38	160.68	345.47	193.3	172.18	236.78	196.56	132.37	253.65	134.45	141.12	133.29	149.5	323.42	161.57	381.53	177.62	174.6	259.84	252.37	289.89	0	191.25	360.22	163.79	130.71	215.75	210.62	189.67	294.86	146.94	202.06	239.88	202.68	188.59
244.89	256.37	266.29	217.53	188.22	265.47	106.06	78.154	241.5	206.58	308.79	341.75	165.89	115.81	166.88	168.28	140.5	353.21	217.67	142.92	238.5	180.31	115.11	249.35	120.72	139.69	166.44	158	372.65	138.26	336.35	180.88	163.81	223.67	265	319.06	0	183.29	349.59	156.38	114.79	169.36	200.53	190.26	221.05	147.06	224.53	224.21	208.44	175.22
241.19	239.44	264.47	227.44	167.44	203.12	105.31	87.9	239	192.82	305.95	296.61	146.13	128.88	186.93	155.27	125.31	377.22	232.14	84.636	252	149.33	105.89	248.78	159.14	158.4	140.44	150.25	349.06	151.72	352.89	195.33	154.07	235.05	268.06	326.89	0	174.75	285.25	164.56	120.4	165.44	157.17	185.53	224.63	156.62	228.57	193.28	198	185.53
239.78	267.94	250.05	218.37	175.38	209.44	123.5	87.563	220.61	183.35	305.21	232.47	159.56	150	146.11	130.06	137.44	388.59	181.63	106.17	242.63	168.5	102.21	228	180.19	130.95	134.6	129.75	357.78	127.8	312.47	174.19	143.59	225.63	240.89	368.35	0	146.63	273.11	207.79	141.63	164.94	202.42	205.22	264	158.35	206.69	162.65	206.19	209.47
231.36	251.29	316.5	173.11	181.67	184.15	95.071	142.73	213.89	137.07	277.24	281.11	154.89	125.06	149.33	112.5	121.78	363	169	95.556	227.06	177.13	129.5	163	147.58	101.79	0	125.25	384.24	130.67	344.59	182.84	140.82	230.06	242.41	365.76	0	114.71	266.12	205.58	138.76	165.44	150.06	192.27	233.88	139.31	204.74	179	242	180.31
198	260.38	281.82	182.87	105.77	195.69	110.53	155.07	182.18	117.62	251.16	289.94	135.5	138.15	128.75	107.25	126.93	340.11	176.28	91.364	189.74	183	131.46	156.78	140.26	146.17	0	121.12	376	121.84	319.17	206.18	136.27	222.44	234.65	307.18	0	116.41	255.72	179.81	141	164.76	165.71	232.12	249.6	136.65	203.81	158.65	262.93	169.88
192.44	226.88	0	170.94	91	175.76	122.4	168	185.18	131.15	258.32	329.47	119.22	147.11	116.47	98.429	100.73	223.87	159.88	0	237.72	172.69	134.36	165.06	133.69	147.56	0	112.58	328.45	123.47	333.05	146.33	126.43	205.56	229.64	312.39	0	122.33	198.63	183.71	140.37	163.36	138.2	195.19	243.26	119.37	189.36	125.93	287	162.88
186.75	224.06	284.18	130.56	197.75	179.25	117.64	184.31	192.38	134.72	253.93	318.37	117.94	147.65	115.27	110	105.62	260.63	176.29	105.94	229.44	229.19	124.07	160.13	155.21	153.07	163.18	114.27	366.61	115.14	315	148.47	131	196.12	203.78	279.17	0	102.27	183.28	185.88	131.71	146	178.53	186.53	215.74	146.67	176.87	111.9	235.47	136.67
211.4	194.16	245.95	130.71	0	164.67	108.18	180.73	183.14	129.67	130.2	200.8	104.71	145.59	101.6	87.4	79.5	222.93	155.94	82.571	203.13	213.39	110.83	157.25	141.43	146.84	207.95	111.36	380.28	90.188	293.47	95	136.07	198.69	216.11	284.06	0	100.18	188.28	192	142.81	161.81	178	165.11	205.19	132.88	156.06	135	194.11	136.13
197	207.18	282.26	117.23	176.06	158.16	127.53	159.5	152.18	137.27	229	250.3	106.67	140.89	110.44	84.8	68.125	345.21	144.15	83.818	187.39	197.94	89	155.11	119.64	148.4	219.56	99.867	355.53	0	271.67	150.43	127.67	159.05	231.44	238.42	0	82.8	182.94	168.06	138.88	143.5	160.22	131.56	197.5	120.24	151.47	107.93	192.12	117.12
180.71	205.24	249.67	101.67	142.07	152.67	111.06	180.89	167.31	138.81	252	278.05	115.8	142.71	87.769	73	65.6	318.44	129.41	71.4	194.21	191.24	75.818	160.59	90.25	142.18	206.47	87.5	347.24	82	267.25	99.75	121.65	167.31	234.18	225.3	0	79	202.88	163.88	115.18	138.92	175.75	142.76	181.12	97.176	144.71	95.4	182.5	109.19
189.5	220.17	250.37	84.5	153.57	115.35	101.64	154	174.08	141.75	234.88	264.72	94	132.71	84.538	0	59.636	256.06	121.56	64.562	174.42	160.76	84.5	183.88	122.07	159.74	200.06	74.917	342.11	77.875	260.94	92	116.36	171.17	258.94	249.94	0	0	197.44	161.43	118.94	137	108.56	101.33	201.75	96.625	157.29	0	167.06	102
149.56	179.87	252.69	81.857	152.16	122.15	113.79	139.73	159.73	133.83	236	315.59	86.769	126.75	89.25	0	0	253.65	126.1	59.727	147	155.6	0	209.27	90.6	158.6	153.78	69.25	339.05	0	272.67	0	98.5	167.94	224.58	247.62	0	0	139.5	128.5	115.37	105.62	105.89	96.867	193.07	108.87	143.13	0	139.6	91.412
163.19	182.81	254.88	0	140.5	119.12	123.07	142.94	135.27	135	242.61	273.28	85.818	110.5	80.4	0	0	180.56	94	59.8	168.89	119.21	0	189.94	94.429	152.94	161	60.6	356.47	0	269.29	0	87.133	153.56	207.94	226.42	0	0	143.89	118.75	94	102.55	115.29	88.429	162.56	115	122.88	0	111.64	85.615
158.82	177.06	217.92	0	137.88	106.83	117.93	126.81	142.88	153.93	235.94	298.36	65.846	119	68.6	0	63	200.5	96.786	70.4	146.13	134.46	0	159.13	116.65	138.29	110.67	54.2	280.72	0	223.5	0	82.444	165.06	189.43	206.56	0	0	124.44	0	91.533	87	115.93	70.5	140.62	67.75	128	0	108.83	0
171.41	173.88	195.47	69.182	147.3	101	106.59	117.72	124.79	134.33	198.88	219.35	0	96	0	0	55.6	161.8	94.875	0	169.84	157.08	0	181.06	79.538	117.92	111.31	0	258.44	0	221	0	91.471	154.44	153.35	193.47	0	0	117.73	0	76.227	77	103.64	68.6	111.86	67	105.31	0	120.31	0
156.28	185.44	140	72.909	131.47	85.5	104.06	125.64	152.2	133.06	149.12	178	66.6	105	70.6	0	61.4	144.21	78.625	0	172.58	135.47	0	169.88	97.5	104.13	103.7	0	265.82	0	212.61	0	128.41	172.86	103.95	109.8	0	0	108	0	88.5	65.417	0	0	134.89	63.8	108.1	0	94.437	0
160.75	207.06	125.73	0	145	69.8	110.87	109.27	140.67	101.4	124.33	173.18	67	102.31	64.071	0	0	127.8	79.5	0	159.64	125.19	0	168.47	111.25	100.6	100.5	0	226.26	0	215	0	132.94	125.72	120.69	171.75	0	0	88.75	0	0	51.625	87.6	0	118.5	61.5	113.91	0	103.87	56.875
160.06	154.26	146.54	0	115.69	0	98.714	101.58	150.4	99.625	97	169.53	0	100.5	72.4	0	0	161.62	68.9	65.6	130.79	116.56	0	134.87	0	80.7	76.875	0	209.94	0	199.78	0	130.06	140.94	106.82	133.56	0	0	89.857	0	0	0	73	0	125.17	0	99.167	0	83.083	63.8
155.94	189.31	133.41	0	132.5	0	77.5	91.643	116.06	85.375	82.7	131.71	0	94.125	0	0	0	148.82	52	78.4	111	108.77	0	128.42	83.818	0	0	0	219.26	0	177.47	0	122.56	146.2	99.444	143.2	0	0	92.625	0	0	0	72	0	110.36	0	118.09	0	93.3	53.2
139.38	149.82	93.688	0	165.67	0	84.571	79.235	114.43	0	82.4	121.5	0	93.615	0	0	0	138.83	0	0	123.36	106	0	117.24	92	0	0	0	163.83	0	153.56	0	123.82	129	95.8	162.5	0	0	82.4	0	0	0	51.8	0	101.6	0	110.75	0	81.3	0
135.19	141.13	93.2	0	159.19	0	62.846	98.353	101	0	98.083	143.88	0	84.8	0	0	0	138.75	0	0	110.1	79.6	0	103	82.5	0	0	0	156.71	0	180.42	0	108.06	106.79	85.6	144.41	0	0	0	0	0	0	0	0	90.556	0	77.571	0	64.625	0
102.42	0	84.813	0	133.21	0	59.5	83.722	92.5	0	87.933	128.7	0	0	0	0	0	129.13	0	0	83.25	0	0	90.25	0	0	0	0	148.75	0	136.94	81.6	108	107.67	78.875	0	0	0	0	0	0	0	0	0	89.5	0	0	0	100	0
104.88	99.429	88.4	0	91	0	0	97.071	77.8	0	88.385	128.88	0	0	0	0	0	120	0	0	75.4	0	0	103.75	0	0	0	0	109.81	0	121.91	69.417	117.5	97.643	84.4	100.4	0	0	0	0	0	0	0	0	67.4	0	0	0	0	0
0	120.4	81.643	0	91.25	0	0	68.133	65.875	0	0	114.33	0	0	0	0	0	152.93	0	0	75.8	0	0	95.7	0	0	0	0	0	0	104.6	0	0	109.83	82.8	123.03	0	0	0	0	0	0	0	0	88.875	0	76	0	0	0
0	105.2	88	0	112.71	0	0	57.833	0	0	0	99.125	0	0	0	0	0	107.18	0	0	0	0	0	0	0	0	0	0	95.5	0	110.5	0	0	106.25	80.6	97.273	0	0	0	0	0	0	0	0	0	0	67.4	0	0	0
0	82.25	92.5	0	72.75	0	0	78.6	81.1	0	0	106.43	0	0	0	0	0	97.8	0	0	0	0	0	0	0	0	0	0	94.2	0	122.25	0	0	105.17	0	101.88	0	0	0	0	0	0	0	0	0	0	70.545	0	0	0
0	0	113.7	0	0	0	0	66.25	79.429	0	65	125.54	0	0	0	0	0	83.2	0	0	0	0	0	0	0	0	0	0	0	0	113	0	94.364	108.58	0	115.36	0	0	0	0	0	0	0	0	0	0	72.4	0	0	0
0	0	91.688	0	0	0	0	68.2	92.5	0	54.6	115.15	0	0	0	0	0	0	0	0	0	0	0	0	0	0	0	0	0	0	0	0	74.8	99.143	0	0	0	0	0	0	0	0	0	0	0	0	0	0	0	0
0	0	98.615	0	0	0	0	0	83	0	0	100.67	0	0	0	0	0	0	0	0	0	0	0	0	0	0	0	0	0	0	0	0	0	94.071	0	0	0	0	0	0	0	0	0	0	0	0	0	0	0	0
0	0	87.8	0	0	0	0	0	0	0	0	89.9	0	0	0	0	0	0	0	0	0	0	0	0	0	0	0	0	0	0	0	0	0	87	0	0	0	0	0	0	0	0	0	0	0	0	0	0	0	0
0	0	77.875	0	0	0	0	64.5	76.273	0	0	79.273	0	0	0	0	0	0	0	0	0	0	0	0	0	0	0	0	0	0	0	0	0	93.8	0	0	0	0	0	0	0	0	0	0	0	0	0	0	0	0
94.8	0	0	0	0	0	0	65	84.5	0	0	96.2	0	0	0	0	0	0	0	0	0	0	0	0	0	0	0	0	0	0	0	0	0	89.1	0	0	0	0	0	0	0	0	0	0	0	0	0	0	0	0
100	0	0	0	0	0	0	74.7	0	0	0	76.75	0	0	0	0	0	0	0	0	0	0	0	0	0	0	0	0	0	0	0	0	0	87.167	0	0	0	0	0	0	0	0	0	0	0	0	0	0	0	0
120.75	0	0	0	0	0	0	83	71.2	0	0	82.4	0	0	0	0	0	0	0	0	0	0	0	0	0	0	0	0	0	0	0	0	0	75.5	0	0	0	0	0	0	0	0	0	0	0	0	0	0	0	0
105.07	0	0	0	0	0	0	78.867	75.857	0	0	77.625	0	0	0	0	0	79	0	0	0	0	0	0	0	0	0	0	0	0	0	0	0	0	0	0	0	0	0	0	0	0	0	0	0	44.2	0	0	0	0
114.76	0	0	0	0	0	0	75.5	77.625	0	0	0	0	0	0	0	0	95.375	0	0	0	0	0	0	0	0	0	0	0	0	0	0	0	0	0	0	0	0	0	0	0	0	0	0	0	54	0	0	0	0
125.07	0	0	0	0	0	0	70.571	69.167	0	0	0	0	0	0	0	0	76.6	0	0	0	0	0	0	0	0	0	0	0	0	0	0	0	0	0	0	0	0	0	0	0	0	0	0	0	54.4	0	0	0	0
132.4	0	0	0	0	0	0	69.6	81.25	0	0	0	0	0	0	0	0	61.4	0	0	0	0	0	0	0	0	0	0	0	0	0	0	0	0	0	0	0	0	0	0	0	0	0	0	0	0	0	0	0	0
120.69	0	0	0	0	0	0	74.6	80.875	0	0	0	0	0	0	0	0	0	0	0	0	0	0	0	0	0	0	0	0	0	0	0	0	0	0	0	0	0	0	0	0	0	0	0	0	67.875	0	0	0	0
145.07	0	0	0	0	0	0	74.8	71.25	0	0	0	0	0	0	0	0	0	0	0	0	0	0	0	0	0	0	0	0	0	0	0	0	0	0	0	0	0	0	0	0	0	0	0	0	57.375	0	0	0	0
114.56	0	75.625	0	0	0	38.2	70.75	66	0	0	0	0	0	0	0	0	0	0	0	0	0	0	0	0	0	0	0	0	0	0	0	0	0	0	0	0	0	0	0	0	0	0	0	0	73.083	0	0	0	0
109.17	0	59	0	0	0	46	55.8	68.6	0	0	0	0	0	0	0	0	0	0	0	0	0	0	0	0	0	0	0	0	0	0	0	0	0	0	0	0	0	0	0	0	0	0	0	0	69	0	0	0	0
113.89	0	0	0	0	0	0	65.2	0	0	0	0	0	0	0	0	0	0	0	0	0	0	0	0	0	0	0	0	0	0	0	0	0	0	0	0	0	0	0	0	0	0	0	0	0	63.1	0	0	0	0
102.8	0	61.6	0	0	0	0	60.4	0	0	0	0	0	0	0	0	0	0	0	0	0	0	0	0	0	0	0	0	0	0	0	0	0	0	0	0	0	0	0	0	0	0	0	0	0	49.875	0	0	0	0
92.667	0	53.875	0	0	0	0	53.8	0	0	0	0	0	0	0	0	0	0	0	0	0	0	0	0	0	0	0	0	0	0	0	0	0	0	59.375	0	0	0	0	0	0	0	0	0	0	53.5	64.375	0	0	0
0	0	59.6	0	0	0	0	56.3	0	0	0	0	0	0	0	0	0	0	0	0	0	0	0	0	0	0	0	0	0	0	0	0	0	0	69.375	0	0	0	0	0	0	0	0	0	0	44.2	63.8	0	0	0
115.56	0	0	0	0	0	0	0	0	0	0	0	0	0	0	0	0	0	0	0	0	0	0	0	0	0	0	0	0	0	0	0	0	0	77	0	0	0	0	0	0	0	0	0	0	0	0	81	0	0
120.5	0	0	0	0	0	0	0	0	0	0	0	0	0	0	0	0	0	0	0	0	0	0	0	0	0	0	0	0	0	0	0	0	0	76.769	0	0	0	0	0	0	0	0	0	0	0	0	69.636	0	0
123.56	0	0	0	0	0	0	0	0	0	0	0	0	0	0	0	0	0	0	0	0	0	0	0	0	0	0	0	0	0	0	0	0	0	92.429	0	0	0	0	0	0	0	0	0	0	0	80.1	0	0	0
122.22	0	0	0	0	0	0	0	0	0	0	0	0	0	0	0	0	0	0	0	0	0	0	0	0	0	0	0	0	0	0	0	0	0	78.714	0	0	0	0	0	0	0	0	0	0	0	80.2	72.6	0	0
130.33	0	0	0	0	0	0	0	0	0	0	0	0	0	0	0	0	0	0	0	0	0	0	0	0	0	0	0	0	0	0	0	0	0	84.714	0	0	0	0	0	0	0	0	0	0	0	70.8	63.4	0	0
121.62	0	0	0	0	0	0	0	0	0	0	0	0	0	0	0	0	0	0	0	0	0	0	0	0	0	0	0	0	0	0	0	0	0	92.143	0	0	0	0	0	0	0	0	0	0	0	68.375	0	0	0
125.81	0	0	0	0	0	0	0	0	0	0	0	0	0	0	0	0	0	0	0	0	0	0	0	0	0	0	0	0	0	0	0	0	0	83.714	0	0	0	0	0	0	0	0	0	0	0	83.875	0	0	0
134.5	0	0	0	0	0	0	0	0	0	0	0	0	0	0	0	0	0	0	0	0	0	0	0	0	0	0	0	0	0	0	0	0	0	78.8	0	0	0	0	0	0	0	0	0	0	0	0	0	0	0
135.35	0	0	0	0	0	0	0	0	0	0	0	0	0	0	0	0	0	0	0	0	0	0	0	0	0	0	0	0	0	0	0	0	50.8	74	0	0	0	0	0	0	0	0	0	0	0	0	0	0	0
140.55	0	0	0	0	0	0	0	0	0	0	0	0	0	0	0	0	0	0	0	0	0	0	0	0	0	0	0	0	0	0	0	0	48.2	63.909	0	0	0	0	0	0	0	51.6	0	0	0	0	0	0	0
124.81	0	0	0	0	0	0	0	0	0	0	0	0	0	0	0	0	0	0	0	0	0	0	0	0	0	0	0	0	0	0	0	0	56.8	77.4	0	0	0	0	0	0	0	72	0	0	0	0	0	0	0
118.2	0	0	0	0	0	0	0	0	0	0	0	0	0	0	0	0	0	0	0	0	0	0	0	0	0	0	0	0	0	0	0	0	56.4	55.8	0	0	0	0	0	0	0	64.143	0	0	0	0	0	0	0
138.83	0	0	0	0	0	0	0	0	0	0	0	0	0	0	0	0	0	0	0	0	0	0	0	0	0	0	0	0	0	0	0	0	0	75.4	0	0	79.7	0	0	0	0	53.5	0	0	0	0	0	0	0
89.5	0	0	0	0	0	0	0	0	0	0	0	0	0	0	0	0	0	0	0	0	0	0	0	0	0	0	0	0	0	0	0	0	0	0	0	0	69.7	0	0	0	0	52.5	0	0	0	0	0	0	0
77.4	0	0	0	0	0	0	0	0	0	0	0	0	0	0	0	0	0	0	0	0	0	0	0	0	0	0	0	0	0	0	0	0	0	0	0	0	76.875	0	0	0	0	62.462	0	0	0	0	0	0	0
0	0	0	0	0	0	0	0	0	0	0	0	0	0	0	0	0	0	0	0	0	0	0	0	0	0	0	0	0	0	0	0	0	0	0	0	0	78.75	0	0	0	0	70	0	0	0	0	0	0	0
0	0	0	0	0	0	0	0	0	0	0	0	0	0	0	0	0	0	0	0	0	0	0	0	0	0	0	0	0	0	0	0	0	0	0	0	0	89	0	0	0	0	71	0	0	0	0	0	0	0
0	0	0	0	0	0	0	0	0	0	0	0	0	0	0	0	0	0	0	0	0	0	0	0	0	0	0	0	0	0	0	0	0	0	0	0	0	82.385	0	0	0	0	80.813	0	0	0	0	0	0	0
0	0	0	0	0	0	0	0	0	0	0	0	0	0	0	0	0	0	0	0	0	0	0	0	0	0	0	0	0	0	0	0	0	0	0	0	0	93.786	0	0	0	0	92.188	0	0	0	0	0	0	0
0	0	0	0	0	0	0	0	0	0	0	0	0	0	0	0	0	0	0	0	0	0	0	0	0	0	0	0	0	0	0	0	0	0	0	0	0	94.706	0	89	0	0	105	0	0	0	0	0	0	0
0	0	0	0	0	0	0	0	0	0	0	0	0	0	0	0	0	0	0	0	0	0	0	0	0	0	0	0	0	0	0	0	0	0	0	0	0	88	0	92.583	0	0	104.18	0	0	0	0	78.4	0	0
0	0	0	0	0	0	0	0	0	0	0	0	0	0	0	0	0	0	0	0	0	0	0	0	0	0	0	0	0	0	0	0	0	0	0	0	0	75.182	0	95.4	0	0	96.5	0	0	0	0	81.625	0	0
0	0	0	0	0	0	0	0	0	0	0	0	0	0	0	0	0	0	0	0	0	0	0	0	0	0	0	0	0	0	0	0	0	0	0	0	0	77.8	0	102.73	0	0	100.76	0	0	0	0	76.8	0	0
[truncated: 285 more columns]
