# Supplementary material for: Single-particle imaging of stress-promoters induction reveals the interplay between MAPK signaling, chromatin and transcription factors
Source: Nat Commun. 2020 Jun 23;11:3171. doi: 10.1038/s41467-020-16943-w (PMC7311541; doi:10.1038/s41467-020-16943-w)
Supplement: Supplementary file 12 — Source Data [file 41467_2020_16943_MOESM12_ESM.zip › SourceData/Figure4C/Figure4C_yVW403_0p2_NaCl_0p20M_rep2_GFP_ConnectedHiPix.csv]

0	0	0	0	0	0	0	0	0	0	0	0	0	0	0	0	0	0	0	0	0	0	0	0	0	0	0	0	0	0	0	0	0	0	0	0	0	0	0	0	0	0	0	0	0	0	0	0	0	0
0	0	0	0	0	0	0	0	0	0	0	0	0	0	0	0	0	0	0	0	0	0	0	0	0	0	0	0	0	0	0	0	0	0	0	0	0	0	0	0	0	0	0	0	0	0	0	0	0	0
0	0	0	0	0	0	0	0	0	0	0	0	0	0	0	0	0	0	0	0	0	0	0	0	0	0	0	0	0	0	0	0	0	0	0	0	0	0	0	0	0	0	0	0	0	0	0	0	0	0
0	0	0	0	0	0	0	0	0	0	0	0	0	0	0	0	0	0	0	0	0	0	0	0	0	0	0	0	0	0	0	0	0	0	0	0	0	0	0	0	0	0	0	0	0	0	0	0	0	0
0	0	0	0	0	0	0	0	0	0	0	0	0	0	0	0	0	0	0	0	0	0	0	0	0	0	0	0	0	0	0	0	0	0	0	0	0	0	0	0	0	0	0	0	0	0	0	0	0	0
0	0	0	0	0	0	0	0	0	0	0	0	0	0	0	0	0	0	0	0	0	0	0	0	0	0	0	0	0	0	0	0	0	0	0	0	0	0	0	0	0	0	0	0	0	0	0	0	0	0
0	0	0	0	0	0	0	0	0	0	0	0	0	0	0	0	0	0	0	0	0	0	0	0	0	0	0	0	0	0	0	0	0	0	0	0	0	0	0	0	0	0	0	0	0	0	0	0	0	0
0	0	0	0	0	0	0	0	0	0	0	0	0	0	0	0	0	0	0	0	0	0	0	0	0	0	0	0	0	0	0	0	0	0	0	0	0	0	0	0	0	0	0	0	0	0	0	0	0	0
0	0	0	0	0	0	0	0	0	0	0	0	0	0	0	0	0	0	0	0	0	0	0	0	0	0	0	0	0	0	0	0	0	0	0	0	0	0	0	0	0	0	0	0	0	0	0	0	0	0
0	0	0	0	0	0	0	0	0	0	0	0	0	0	0	0	0	0	0	0	0	0	0	0	0	0	0	0	0	0	0	0	0	0	0	0	0	0	0	0	0	0	0	0	0	0	0	0	0	0
0	0	0	0	0	0	0	0	0	0	0	0	0	0	0	0	0	0	0	0	0	0	0	0	0	0	0	0	0	0	0	0	0	0	0	0	0	0	0	0	0	0	0	76.1	0	0	0	0	0	0
0	0	0	0	0	0	0	0	0	0	0	0	0	0	0	0	0	0	0	0	0	0	0	0	0	0	0	0	0	0	0	0	0	0	0	0	0	0	0	0	0	0	0	95.875	0	0	0	0	0	0
0	0	0	0	0	0	0	0	0	0	0	0	0	0	0	0	0	0	0	0	0	0	0	0	0	0	0	0	0	0	0	0	0	0	0	0	0	0	0	0	0	0	0	114.67	0	0	0	0	0	0
0	0	117.46	0	0	0	0	0	0	0	0	0	0	0	0	0	0	0	0	0	0	0	0	0	41.6	0	0	0	116.25	106	0	0	0	0	0	0	0	0	0	0	0	0	0	155.25	0	0	0	0	0	0
0	0	150.75	0	0	0	69.8	0	0	0	0	0	0	0	0	0	0	0	0	56.8	0	0	0	0	50.091	0	0	0	126.14	111.3	0	0	0	0	0	0	73.533	0	0	0	0	0	0	148.27	0	0	0	0	0	0
0	70.8	165.37	0	0	0	62	0	0	137.87	0	0	0	0	0	0	0	106.75	0	82.6	0	0	0	0	52.3	0	0	0	135.83	124.07	0	0	0	0	0	0	100.55	0	82	0	0	0	0	147.12	0	0	0	0	0	0
107.13	86	208.71	0	0	0	68.875	0	0	162	87.625	0	0	0	0	0	0	124.06	0	82.882	0	0	0	0	59.375	0	0	0	155.17	115.3	0	0	0	0	0	0	115.71	0	89.2	0	0	0	0	136.33	0	0	0	0	0	0
142.75	67.5	236.47	0	0	101	57.5	0	0	185.33	110	0	0	0	0	0	0	138	81.4	99.429	0	0	0	75.8	84.6	0	0	0	128.75	145.94	135.13	0	0	0	0	0	121.75	0	118.7	0	0	0	0	151.39	0	0	0	0	0	0
186.7	91.6	215.33	0	0	134.08	64.2	0	0	188.13	123.12	0	0	0	0	0	0	154.25	82.4	112.79	0	0	0	99.545	100.22	0	0	105.75	123.07	156	120	120	0	0	0	0	130.24	0	150.1	0	92.4	105.09	0	184.94	0	0	0	105.91	0	0
191.8	83	220.73	0	0	118	82.571	0	0	242.2	151.2	0	0	0	0	0	77.455	167.71	84.375	108.14	99.8	0	0	93.125	89.938	0	0	110.86	114.5	162.94	188.5	130.37	0	0	0	0	115.6	0	124.6	0	106.63	119.46	0	182.67	0	0	0	111.25	0	0
226.31	81.083	240.33	0	59.875	145.56	100.27	80.7	79.6	264.56	145.19	0	0	0	0	0	73.9	154.5	0	146.8	78.2	0	0	82.8	112.67	0	0	127.47	127.94	190.71	198.53	178.12	0	0	75	0	142	0	135.1	0	126	125.19	0	194.4	0	0	0	132.79	0	0
206.6	77.167	251.18	0	66	194.79	124.25	83.625	96.636	252.63	105.71	0	0	0	97.25	0	94.214	182.67	94.273	152.14	94.7	97.75	0	95.143	114.69	0	0	154.59	144.62	188.47	238.59	208.3	0	0	96.5	0	170.71	121.75	143.93	54.8	106.8	173.12	0	214.71	0	0	0	146	0	0
247.8	81.067	291.24	0	0	153.32	130.5	79.429	99.286	268.17	99.071	76.7	0	0	81.8	0	99.929	176.06	110.2	139.8	126.5	111.37	0	112.06	104.13	0	0	163.69	169.88	180.94	233.07	250.78	0	0	100.81	0	146	137.85	145.18	67	147.8	195.82	0	223.53	0	0	0	145.5	0	0
253.12	87.846	286	0	61.5	169.84	121.35	78.278	111	264.91	117.93	78	0	0	64.2	0	96.75	169.87	139	134.17	105.79	144.3	0	129.56	106.12	0	0	168.74	196.44	198.95	0	256.64	84.182	0	101.87	0	155.47	149.73	158.87	90.375	151.07	191.71	0	250.31	0	0	0	154.53	0	0
230.87	110.5	269.61	113.37	78.875	167.58	122.94	95.056	109.93	265.63	155.86	90.375	0	73.4	0	85.273	84.4	165.58	146.53	151.07	113.42	152.07	0	129.19	111.5	0	0	199.87	175.81	192.75	0	263	108.12	0	137.06	0	177	181.57	167.57	65.5	93.25	179.97	0	190.53	0	0	0	181.36	0	0
264.5	90.727	245.61	90	84	182.22	128.12	95.441	132.82	309.78	152.89	86.2	0	81.625	0	90.3	63.2	197.07	178.25	148.69	137.43	168.73	74.7	131.67	80.429	0	0	233.06	162.23	176.41	0	291.2	111.69	0	154.17	0	171.06	200.54	178.92	81.182	127.92	197.94	0	202.28	0	0	0	170.12	0	0
274.31	109.27	252.06	109	89.909	166.56	116.74	92.857	129.74	279.37	154	94.071	0	80.667	78	110	82.375	194	171.94	128.41	144	210.12	98.4	163.42	85.533	0	0	246.53	185.95	172.53	0	298.47	124.47	0	160.88	0	195.44	207.42	174.81	79.192	0	208.89	0	202.13	0	0	0	183.87	0	0
254.29	90.385	269.94	130.25	106.93	166.77	114.53	106	140.75	316.37	157.47	136.92	0	77.727	76.3	97.846	80.375	173.83	187.67	131.57	148.75	232.87	117.17	181.06	68.917	0	0	248.37	172.31	140.94	0	311.53	151.82	0	191.75	0	217.12	222.22	158.07	68.437	108.89	203.35	0	174.71	0	0	0	148.82	0	0
283.89	115.13	289.11	0	105.56	164.17	115.71	135.06	156.69	336.53	162	127.89	0	76.875	97.25	116.76	66	214.31	158.94	107.47	108.94	208.29	99.091	189.06	63.8	0	0	244.25	149	159.57	0	296.95	154.87	0	212.06	0	204.21	214.94	164.72	71.375	128.54	207.65	0	166.42	0	75.4	0	185.5	0	0
310.18	106.94	304.11	0	103.41	181.69	98.929	123.6	172.5	363.35	187.71	166.29	0	72.1	110	149.36	0	260.42	179.25	131.73	133.79	191.89	106.22	166.89	71.538	0	0	259.71	157.39	185.37	0	310.71	170.87	0	244.25	0	198	224.72	177.25	76.75	110.92	187.19	0	153.27	0	81.2	0	168.87	0	0
284.19	123.12	269.12	0	119.35	181.27	105.12	119.89	159	324.94	177.65	129.19	0	75.769	119.57	139.56	73.75	248.88	150.29	108.11	133.4	204.47	123.38	167.62	92.625	0	0	256.06	165.4	146.82	218.71	314.53	180.06	0	200.59	0	207.5	241.7	192.86	72.5	109.4	172.94	0	132.29	0	86.857	0	161.5	0	0
259.4	114.44	262.32	0	154.25	183.07	93.643	139.24	170.64	369.94	197.22	114.73	0	71.875	123.5	135.94	107.86	278.59	162.63	97.813	100	245.67	108.08	188.71	74.765	0	0	211.88	141.24	142.06	167	249.16	167.17	0	205.5	0	201.18	249.67	190.84	72.077	0	146.74	0	127.55	0	113.69	0	156.07	0	0
237.22	134.2	296.56	181.43	149.19	181.35	88.647	145.24	127.65	326.78	176.89	114.12	0	73.313	142	146.46	92.538	266	171.94	107.83	103.38	211.53	127.56	206.75	94.214	0	0	179.15	151.61	120.13	183.76	285.93	175.89	0	172.61	0	198.39	234.89	183.79	82.923	0	177.79	0	136.25	0	85.929	0	134.42	0	0
300.42	122.14	276.68	98	160.44	193.29	75.643	156.63	140.29	328.89	184.56	96.2	0	84	126	150	129.47	255.95	183.19	106.71	104	213.87	118.39	189.5	94.368	0	0	169.79	178	140.5	0	297.22	185.31	0	200.22	0	198.71	231.95	148.56	81.214	0	161.65	0	95.375	0	95.929	0	117.46	0	0
284.94	137.33	262.11	0	142.25	155	72.5	143.06	146.19	279.27	172.76	101.33	0	86.167	117.85	114.5	121.83	276.76	198.33	92.786	100.25	213.35	110.6	193.57	90.333	0	0	177.06	182.11	138.06	0	262.68	208.33	0	188	0	196.94	235.71	160.95	94.812	140.4	161.24	0	0	0	94.6	0	113.57	0	0
295.12	117	261.68	98.8	131.77	165.94	62.154	146.38	150.28	265.94	157.63	96.889	0	72.125	90.4	132.71	117.92	300.82	175.29	79.5	88.375	207.13	107.14	185.21	90.765	0	0	221.5	211.11	172.83	0	295.56	191.17	0	185.76	0	180.33	240.35	157.79	106.38	191.36	174.06	0	0	0	87	0	110.8	63.75	0
294.36	132.83	274.62	134.14	111.2	142.06	62.6	137	149.26	261.68	138.47	98.437	0	0	120.73	104.87	130.27	284.42	195.61	94.9	97.929	210.12	101.37	167.57	101.87	0	0	191.35	236	166.81	0	313.41	178.05	0	214.71	0	173.12	280.41	160.25	129.42	110	182	0	0	0	103.9	0	109.93	66.875	0
250.13	128.53	251.94	111.44	98	146.12	60.625	113.87	149.47	291.53	116.86	82.909	0	0	114.57	92.583	124.75	273.5	151.31	85.6	74	198.93	0	137.44	83.889	0	0	201.47	205.58	206.87	224.76	281.58	196	0	225	0	159.94	273.83	125.7	126.81	159.82	170.33	0	0	0	100.58	0	116.64	73.357	0
234.76	120.83	247.37	101.71	89.471	138.22	51.917	106.88	141.59	282.07	97.1	83.4	0	0	99.75	91.125	121.74	245.74	134.21	92.6	92.375	224.41	0	106.75	91.353	0	97.75	167.67	202.33	217.87	191.83	286	202.32	0	218.26	0	145.17	262.94	115.57	114.87	111.75	187.87	0	0	0	88	0	135.87	63	0
206.75	113.13	231.9	92.5	83.692	137.86	65.3	128.33	138.12	221.81	100.67	82.6	0	75.8	122.77	97	106.2	249.87	131.33	86	0	196.15	0	111.2	74.438	0	106.4	167.42	199.5	201.5	215.11	306.89	198.94	0	225.25	0	131.6	310.53	97.125	99.214	132.19	181.44	0	0	0	69.625	0	141.14	60.5	0
200.06	117.94	270.41	130.6	88.2	140.35	45.75	114.71	136.16	228.76	104.94	0	0	56.2	114	73.2	89.941	218.87	147.53	67.125	0	211.15	0	96.071	87.583	0	126.5	143.2	199.81	242.76	187.1	313.94	207.53	95.2	252.64	0	136.69	293.28	0	90.556	158.73	205.11	0	0	0	67.875	0	126.56	86.9	0
199	125.59	281.16	122.29	90.615	129	0	108	136.41	225.17	89.643	0	0	70	111.82	0	101.59	199.83	105	80.5	0	191.5	0	0	62.667	0	109.29	125.42	193.29	238.75	121.8	280.87	163.44	82.083	227	0	138.21	272.47	0	93.333	173.83	180.44	0	0	0	0	0	152.71	84.538	0
173.19	138.95	267.53	119.09	88.091	88.867	0	118.05	119.62	162.58	105	0	0	0	97.308	0	112	173.16	96.8	82.5	0	159.71	0	0	51	103.8	125.69	122	193.05	219.55	0	265.32	177.06	83.8	194.55	0	120.62	282.59	0	70	234.05	173.15	0	0	0	0	0	122.78	114.92	0
185.93	125.53	248.35	106.27	68	94.875	0	110.87	102	184.62	99.133	0	0	81.4	78.636	0	106.45	155.94	0	97.529	62	165.89	0	0	53.75	103	108.08	138.29	162.5	205.79	129.7	301.41	171.41	104.64	181.42	0	93.875	291.28	0	80.909	226.11	162.33	0	0	0	0	0	156.31	118.08	0
186.06	139.15	267.5	119.29	68.615	88.25	0	114.62	89.5	199.86	125.1	0	0	77.4	61.4	0	103.86	143.14	0	88.062	63.2	184.59	0	0	0	116.37	144.17	127.06	178.95	213.63	145.4	272.69	172.69	125.25	208.21	0	106.83	267.18	0	58.462	252.26	146	0	0	0	0	0	153.14	106.43	0
208.13	143.94	228.53	128.68	48	75.2	0	93.611	87.143	164.93	127.4	0	0	0	0	0	88	127.47	95.1	107.79	97	178.13	0	0	0	0	135.71	122.71	155.61	227.83	112	244.73	146.31	115.42	192.92	0	104.77	237.88	0	63.25	267.25	148.64	0	0	0	0	0	155.62	115.38	0
225.8	138.44	200.88	104.93	63.273	0	0	89.375	75.235	141.71	129	0	0	76.375	0	0	88	122.08	83.8	93.941	100.25	170.4	0	0	0	108.2	131	114.82	167.07	238.44	155.6	229	170.81	108.38	181.89	0	94.923	252.75	0	66.6	294.58	130.08	0	0	0	0	0	109.25	87.9	0
193.53	117.22	199.94	95.231	49	0	0	107.5	79	122.25	137.75	0	0	79.5	0	0	78.8	127.75	74	100.86	87.133	150.92	0	0	0	102.6	105.53	107.73	178.37	224.44	0	246.47	150.65	136	167.71	0	87.188	197.53	0	60.6	268.25	101	0	0	0	0	0	113.71	127.5	0
191.29	133.47	157.21	0	0	0	0	84.471	0	108.91	80.7	0	0	71.727	0	0	0	114.8	75.7	113.2	113.31	160.62	0	0	0	0	107	110.1	164.83	208.88	166.2	219.61	139.71	127.79	113.12	0	0	198.82	0	0	272.83	0	0	0	0	0	0	113.9	67.8	0
179.14	135.21	142	0	0	0	0	86.105	0	123.75	97.364	0	0	0	0	0	0	0	0	98.056	101.16	165.94	0	0	0	0	93.25	94.417	139.71	180.83	181.77	194.33	126.32	104.37	122.28	0	0	194.65	0	0	227	0	0	0	0	0	0	0	0	0
142.64	134.67	112.54	0	0	0	0	91.824	0	95.091	77.8	0	0	0	0	0	0	0	0	110.93	104.62	159.94	0	0	0	0	75.833	0	130.83	174.39	120.3	213.28	114.54	84.846	89.889	0	0	171.44	0	0	247.94	0	0	0	0	0	0	115.58	0	0
162.06	124.81	82.875	0	0	0	0	79.929	0	99	80.4	0	0	0	0	0	0	0	0	102.53	110.06	158.93	0	0	0	0	0	0	137.1	179.06	0	160.21	104.63	100	87.231	0	0	155	0	0	278.16	0	0	0	0	0	0	93.727	0	0
142.67	118.94	0	0	0	0	0	85.125	0	78.8	84.4	0	0	0	0	0	0	0	0	101.29	112.42	138.2	0	0	0	0	0	0	116.18	166.75	0	147.29	75.4	86	63	0	0	172.75	0	0	227	0	0	0	0	0	0	100.2	0	0
125.73	120.6	0	0	0	0	0	74.25	0	82	72.333	0	0	0	0	0	0	0	0	96.455	126.42	133	0	0	0	0	0	0	104.69	158.32	0	151.25	72	0	58.562	0	0	167.76	0	0	210.31	0	0	0	0	0	0	92.2	0	0
136.62	117.33	0	0	0	0	0	54.1	0	0	0	0	0	0	0	0	0	0	0	83.176	107.25	133.88	0	0	0	0	0	0	120.3	139.88	0	117.46	0	0	0	0	0	157.33	0	0	236.5	0	0	0	0	0	0	0	0	0
118.44	127.64	0	0	0	0	0	53	0	0	0	0	0	0	0	0	0	0	0	95.214	85	136.1	0	0	0	0	0	0	105.42	127.88	116.58	109.67	0	0	0	0	0	121.28	0	0	223.79	0	0	0	0	0	0	96.625	0	0
112.18	118.82	0	0	0	0	0	0	0	0	0	0	0	0	0	0	0	0	0	81.944	0	124.6	0	0	0	0	0	0	90.125	136.94	102	108	0	0	0	0	0	107.21	0	0	194.82	0	0	0	0	0	0	84.6	0	0
0	112.94	0	0	0	0	0	0	0	0	77.8	0	0	0	0	0	0	0	0	73.125	0	124.18	0	0	0	0	0	0	87.4	97.786	0	0	0	0	0	0	0	116	0	0	235.73	0	0	0	0	0	0	77.8	0	0
0	95.312	0	0	0	0	0	0	0	0	92	0	0	0	0	0	0	0	0	71.5	0	0	0	0	0	0	0	0	0	109.8	0	80.875	0	0	0	0	0	94.6	0	0	190.43	0	0	0	0	0	0	0	0	0
0	73.267	0	0	0	0	0	0	0	0	71.3	0	0	0	0	0	0	0	0	69.375	0	0	0	0	0	0	0	0	0	119	0	91.375	0	0	0	0	0	76.4	0	0	174.42	0	0	0	0	0	0	0	0	0
0	81.625	0	0	0	0	0	0	0	0	0	0	0	0	0	0	0	0	0	58	0	0	0	0	0	0	0	0	0	86.214	0	68.4	0	0	0	0	0	0	0	0	183.72	0	0	0	0	0	0	0	0	0
0	79.5	0	0	0	0	0	0	0	0	0	0	0	0	0	0	0	0	0	48	0	0	0	0	0	0	0	0	0	0	0	0	0	0	0	0	0	0	0	0	166	0	0	0	0	0	0	0	0	0
0	70.7	0	0	0	0	0	0	0	0	0	0	0	0	0	0	0	0	0	0	0	0	0	0	0	0	0	0	0	0	0	0	0	0	0	0	0	0	0	0	155.21	0	0	0	0	0	0	0	0	0
0	64.4	0	0	0	0	0	0	0	0	0	0	0	0	0	0	0	0	0	0	0	0	0	0	0	0	0	0	0	0	0	0	0	0	0	0	0	0	0	0	138.67	0	0	0	0	0	0	0	0	0
0	55.7	0	0	0	0	0	0	0	0	0	0	0	0	0	0	0	0	0	0	0	0	0	0	0	0	0	0	0	0	0	0	0	0	0	0	0	0	0	0	121.93	0	0	0	0	0	0	0	0	0
0	0	0	0	0	0	0	0	0	0	0	0	0	0	0	0	0	0	0	0	0	0	0	0	0	0	0	0	0	0	0	0	0	0	0	0	0	0	0	0	92.167	0	0	0	0	0	0	0	0	0
0	61.2	0	0	0	0	0	0	0	0	0	0	0	0	0	0	0	0	0	0	0	0	0	0	0	0	0	0	0	0	0	0	0	0	0	0	0	0	0	0	76.167	0	0	0	0	0	0	0	0	0
0	53.5	0	0	0	0	0	0	0	0	0	0	0	0	0	0	0	0	0	0	0	0	0	0	0	0	0	0	0	77.5	0	0	0	0	0	0	0	0	0	0	0	0	0	0	0	0	0	0	0	0
0	0	0	0	0	0	0	0	0	0	0	0	0	0	0	0	0	0	0	0	0	0	0	0	0	0	0	0	0	60.6	0	0	0	0	0	0	0	0	0	0	70.375	0	0	0	0	0	0	0	0	0
0	0	0	0	0	0	0	0	0	0	0	0	0	0	0	0	0	0	0	0	0	0	0	0	0	0	0	0	0	88	0	0	0	0	0	0	0	0	0	0	84.8	0	0	0	0	0	0	0	0	0
0	0	0	0	0	0	0	0	0	0	0	0	0	0	0	0	0	0	0	0	0	0	0	0	0	0	0	0	0	60.125	0	0	0	0	0	0	0	0	0	0	61.3	0	0	0	0	0	0	0	0	0
0	0	0	0	0	0	0	0	0	0	0	0	0	0	0	0	0	0	0	0	0	0	0	0	0	0	0	0	0	52.4	0	0	0	0	0	0	0	0	0	0	0	0	0	0	0	0	0	0	0	0
0	0	0	0	0	0	0	0	0	0	0	0	0	0	0	0	0	0	0	0	0	0	0	0	0	0	0	0	0	0	0	0	0	0	0	0	0	0	0	0	0	0	0	0	0	0	0	0	0	0
0	0	0	0	0	0	0	0	0	0	0	0	0	0	0	0	0	0	0	0	0	0	0	0	0	0	0	0	0	0	0	0	0	0	0	0	0	0	0	0	0	0	0	0	0	0	0	0	0	0
0	0	0	0	0	0	0	0	0	0	0	0	0	0	0	0	0	0	0	0	0	0	0	0	0	0	0	0	0	0	0	0	0	0	0	0	0	0	0	0	0	0	0	0	0	0	0	0	0	0
0	0	0	0	0	0	0	0	0	0	0	0	0	0	0	0	0	0	0	0	0	0	0	0	0	0	0	0	0	0	0	0	0	0	0	0	0	0	0	0	0	0	0	0	0	0	0	0	0	0
0	0	0	0	0	0	0	0	0	0	0	0	0	0	0	0	0	0	0	0	0	0	0	0	0	0	0	0	0	0	0	0	0	0	0	0	0	0	0	0	0	0	0	0	0	0	0	0	0	0
0	0	0	0	0	0	0	0	0	0	0	0	0	0	0	0	0	0	0	0	0	0	0	0	0	0	0	0	0	0	0	0	0	0	0	0	0	0	0	0	0	0	0	0	0	0	0	0	0	0
0	0	0	0	0	0	0	0	0	0	0	0	0	0	0	0	0	0	0	0	0	0	0	0	0	0	0	0	0	0	0	0	0	0	0	0	0	0	0	0	0	0	0	0	0	0	0	0	0	0
0	0	0	0	0	0	0	0	0	0	0	0	0	0	0	0	0	0	0	0	0	0	0	0	0	0	0	0	0	0	0	0	0	0	0	0	0	0	0	0	0	0	0	0	0	0	0	0	0	0
0	0	0	0	0	0	0	0	0	0	0	0	0	0	0	0	0	0	0	0	0	0	0	0	0	0	0	0	0	0	0	0	0	0	0	0	0	0	0	0	0	0	0	0	0	0	0	0	0	0
0	0	0	0	0	0	0	0	0	0	0	0	0	0	0	0	0	0	0	0	0	0	0	0	0	0	0	0	0	0	0	0	0	0	0	0	0	0	0	0	0	0	0	0	0	0	0	0	0	0
0	0	0	0	0	0	0	0	0	0	0	0	0	0	0	0	0	0	0	0	0	0	0	0	0	0	0	0	0	0	0	0	0	0	0	0	0	0	0	0	0	0	0	0	0	0	0	0	0	0
0	0	0	0	0	0	0	0	0	0	0	0	0	0	0	0	0	0	0	0	0	0	0	0	0	0	0	0	0	0	0	0	0	0	0	0	0	0	0	0	0	0	0	0	0	0	0	0	0	0
0	0	0	0	0	0	0	0	0	0	0	0	0	0	0	0	0	0	0	0	0	0	0	0	0	0	0	0	0	0	0	0	0	0	0	0	0	0	0	0	0	0	0	0	0	0	0	0	0	0
0	0	0	0	0	0	0	0	0	0	0	0	0	0	0	0	0	0	0	0	0	0	0	0	0	0	0	0	0	0	0	0	0	0	0	0	0	0	0	0	0	0	0	0	0	0	0	0	0	0
0	0	0	0	0	0	0	0	0	0	0	0	0	0	0	0	0	0	0	0	0	0	0	0	0	0	0	0	0	0	0	0	0	0	0	0	0	0	0	0	0	0	0	0	0	0	0	0	0	0
0	0	0	0	0	0	0	0	0	0	0	0	0	0	0	0	0	0	0	0	0	0	0	0	0	0	0	0	0	0	0	0	0	0	0	0	0	0	0	0	0	0	0	0	0	0	0	0	0	0
0	0	0	0	0	0	0	0	0	0	0	0	0	0	0	0	0	0	0	0	0	0	0	0	0	0	0	0	0	0	0	0	0	0	0	0	0	0	0	0	0	0	0	0	0	0	0	0	0	0
0	0	0	0	0	0	0	0	0	0	0	0	0	0	0	0	0	0	0	0	0	0	0	0	0	0	0	0	0	0	0	0	0	0	0	0	0	0	0	0	0	0	0	0	0	0	0	0	0	0
0	0	0	0	0	0	0	0	0	0	0	0	0	0	0	0	0	0	0	0	0	0	0	0	0	0	0	0	0	0	0	0	0	0	0	0	0	0	0	0	0	0	0	0	0	0	0	0	0	0
0	0	0	0	0	0	0	0	0	0	0	0	0	0	0	0	0	0	0	0	0	0	0	0	0	0	0	0	0	0	0	0	0	0	0	0	0	0	0	0	0	0	0	0	0	0	0	0	0	0
0	0	0	0	0	0	0	0	0	0	0	0	0	0	0	0	0	0	0	0	0	0	0	0	0	0	0	0	0	0	0	0	0	0	0	0	0	0	0	0	0	0	0	0	0	0	0	0	0	0
0	0	0	0	0	0	0	0	0	0	0	0	0	0	0	0	0	0	0	0	0	0	0	0	0	0	0	0	0	0	0	0	0	0	0	0	0	0	0	0	0	0	0	0	0	0	0	0	0	0
0	0	0	0	0	0	0	0	0	0	0	0	0	0	0	0	0	0	0	0	0	0	0	0	0	0	0	0	0	0	0	0	0	0	0	0	0	0	0	0	0	0	0	0	0	0	0	0	0	0
0	0	0	0	0	0	0	0	0	0	0	0	0	0	0	0	0	0	0	0	0	0	0	0	0	0	0	0	0	0	0	0	0	0	0	0	0	0	0	0	0	0	0	0	0	0	0	0	0	0
0	0	0	0	0	0	0	0	0	0	0	0	0	0	0	0	0	0	0	0	0	0	0	0	0	0	0	0	0	0	0	0	0	0	0	0	0	0	0	0	0	0	0	0	0	0	0	0	0	0
0	0	0	0	0	0	0	0	0	0	0	0	0	0	0	0	0	0	0	0	0	0	0	0	0	0	0	0	0	0	0	0	0	0	0	0	0	0	0	0	0	0	0	0	0	0	0	0	0	0
0	0	0	0	0	0	0	0	0	0	0	0	0	0	0	0	0	0	0	0	0	0	0	0	0	0	0	0	0	0	0	0	0	0	0	0	0	0	0	0	0	0	0	0	0	0	0	0	0	0
0	0	0	0	0	0	0	0	0	0	0	0	0	0	0	0	0	0	0	0	0	0	0	0	0	0	0	0	0	0	0	0	0	0	0	0	0	0	0	0	0	0	0	0	0	0	0	0	0	0
0	0	0	0	0	0	0	0	0	0	0	0	0	0	0	0	0	0	0	0	0	0	0	0	0	0	0	0	0	0	0	0	0	0	0	0	0	0	0	0	0	0	0	0	0	0	0	0	0	0
0	0	0	0	0	0	0	0	0	0	0	0	0	0	0	0	0	0	0	0	0	0	0	0	0	0	0	0	0	0	0	0	0	0	0	0	0	0	0	0	0	0	0	0	0	0	0	0	0	0
0	0	0	0	0	0	0	0	0	0	0	0	0	0	0	0	0	0	0	0	0	0	0	0	0	0	0	0	0	0	0	0	0	0	0	0	0	0	0	0	0	0	0	0	0	0	0	0	0	0
[truncated: 179 more columns]
