# Supplementary material for: Single-particle imaging of stress-promoters induction reveals the interplay between MAPK signaling, chromatin and transcription factors
Source: Nat Commun. 2020 Jun 23;11:3171. doi: 10.1038/s41467-020-16943-w (PMC7311541; doi:10.1038/s41467-020-16943-w)
Supplement: Supplementary file 12 — Source Data [file 41467_2020_16943_MOESM12_ESM.zip › SourceData/Figure4C/Figure4C_yVW432_0p2_NaCl_0p20M_rep2_Time.csv]

-1.0344
-0.77098
-0.52067
0
0.25647
0.5156
0.76698
1.017
1.3079
1.5694
1.8176
2.0688
2.3593
2.619
2.8722
3.1213
3.4145
3.6765
3.9242
4.1745
4.4686
4.7346
4.9834
5.2326
5.5253
5.7844
6.0371
6.2864
6.5781
6.8484
7.0958
7.3496
7.6407
7.9052
8.1555
8.4058
8.6978
8.955
9.2059
9.4562
9.7473
10.01
10.26
10.51
10.801
11.056
11.305
11.554
11.848
12.112
12.363
12.613
12.905
13.16
13.409
13.66
13.951
14.208
14.461
14.711
15.004
15.274
15.525
15.775
16.067
16.328
16.579
16.828
17.12
17.38
17.631
17.882
18.174
18.435
18.684
18.932
19.227
19.488
19.738
19.988
20.279
20.524
20.775
21.028
21.319
21.589
21.838
22.087
22.381
22.638
22.888
23.138
23.429
23.687
23.938
24.188
24.481
24.744
24.994
25.245
25.538
25.796
26.043
