# Supplementary material for: Single-particle imaging of stress-promoters induction reveals the interplay between MAPK signaling, chromatin and transcription factors
Source: Nat Commun. 2020 Jun 23;11:3171. doi: 10.1038/s41467-020-16943-w (PMC7311541; doi:10.1038/s41467-020-16943-w)
Supplement: Supplementary file 12 — Source Data [file 41467_2020_16943_MOESM12_ESM.zip › SourceData/Figure4C/Figure4C_yVW471_0p2_NaCl_0p20M_rep1_GFP_HiPix.csv]

57.35	38.15	34.05	40.2	74.05	53.4	61.65	40.4	60.8	46.1	70.05	59.35	83.1	45.3	80.7	61.8	61.75	73.85	50.7	59	43.5	56.75	53.8	60.1	53.3	91.7	84.25	69.4	66.8	68.75	54.65	78.55	111.8	66	43.25	64.45	76.45	43.75	121.7	48	36.6	48	50.85	121.15	50.25	48.5	48.05	73.8	64.3	80
46.55	38.9	31.6	37.75	76.1	53.85	61.1	34.2	59.3	48.2	63.6	60.45	80.1	47.4	78.15	59.55	63.25	72.6	49.05	57.9	42.9	55.15	49.55	63.6	103	87.65	76.9	64	66.55	64.7	51.8	81.35	108.75	67.1	47.3	59.8	66.55	35.85	124.7	44.7	38.9	47.6	51.2	89.2	45.1	48.9	43.05	70.95	63.75	81
48.4	38	32.2	41.3	72.2	48.9	42.5	40.6	61.95	44.95	64.6	58.4	75.8	53.15	72.7	57.7	60.75	67.45	49.3	65.65	42.2	55.05	49.75	68	104.4	88.4	83.85	61.4	61.35	62.8	56.95	80.25	99.2	62.25	40.8	53.65	57.4	40.4	119.9	50.65	36.7	45.75	50.2	83.5	45.9	49.5	38.9	70	59.05	82.5
59.6	49.5	33.45	34.25	89	77.75	53.95	45.65	67.05	62.75	82.15	72.6	95.1	62.2	89.15	76.8	86.25	75	62.4	92.65	56.6	57.7	62	76.6	95.25	100.4	94.95	66.45	77.45	88.2	71.35	101.45	109.5	63.05	50.75	45	34.8	50.4	118	58.1	47	57.15	86.8	92.5	49.95	60.9	56.95	89.95	74	94.3
67.95	52.05	26.85	60.8	80.85	74.9	53.85	53.25	60.55	63.5	84.3	66.5	94.95	60.35	99	73.95	85.45	84.6	61.65	93.3	57.85	67.3	68.05	77.7	98.05	109.9	109.9	65.8	70	92.3	66.45	87.05	140.15	66.25	46.9	71.6	63.75	41.5	120.35	51	60.8	59.5	66.9	135.95	55.95	59.05	64.6	80.85	81.2	109.6
68.2	54.25	22.8	57.45	84.2	81.05	59.55	60.05	61.25	60.4	86.75	67.7	100.35	58.75	103.25	71.05	93.05	83.65	62.9	79.55	58.55	73.6	59.7	83.7	109.35	108.95	106.85	62.6	70.75	90.4	66.6	83.3	175.75	67.7	47.2	67.15	65.05	45.1	116.35	55.9	61.3	59.4	79.2	85.4	53.85	58.95	59.45	82.5	78.6	131.75
70.6	53.6	24.35	55.85	78.5	76.95	53	57.5	63.2	61.2	87.3	63.7	96.4	58.25	104.75	71.75	91.15	84.95	59.5	75	53.8	75.65	61.4	86.05	126.2	111.2	116	68.9	66.25	83.4	78.85	79.85	187.85	69.05	52.05	72.6	75.3	40.35	112.95	55.25	57.1	57.45	80.2	85.3	56.2	59.9	65.95	85.7	79.5	153.1
75.4	51.15	28.45	55.05	89.65	71.45	45.85	60.5	72.2	61.7	87.75	65.35	89.4	63.55	103.25	76.75	85.75	86	60.75	90.7	60.1	69.4	59	87.2	126.8	116.75	114.25	68.25	61.5	81.2	87.35	79.35	193.95	83.75	50.45	67.65	57.05	45.3	93.45	61.15	59.35	57.3	71.05	93.8	56.8	58.45	62	82.85	75.75	154.6
71.3	50.65	42.25	63.05	87.6	76.8	41.65	64	84.05	60.2	83.85	63.8	84.45	64.45	95.7	77.55	70.95	82.45	62.5	106.6	62.4	71.6	57.75	81.65	116.75	99.85	102.35	62.45	63.85	79.6	100.85	74.1	214.3	109.15	49.25	64	78.6	38.7	83.9	50.5	47.75	55.2	75.05	111.7	55.45	59.95	54.2	82.65	74.4	156.1
78.9	45.45	45.05	58.65	102.15	72.25	39.2	72.75	92.2	60.1	89.4	67.8	80.05	68.6	101.35	81	70.8	81.2	62.75	101.7	72	75.35	54.2	82.3	84.95	104.95	120.3	66.05	61.6	77.45	119.75	72.7	226.45	105.9	61.05	58.5	92.65	43.05	86.5	53.55	49.7	71.9	88.55	168.85	61	57.3	58.45	81.35	77.3	151.2
68.4	52.55	51.75	52.8	102	74.15	36.6	58.15	98.9	52.8	86.35	67.65	80.6	60.8	101.25	81.6	73.65	80.1	61.75	100.5	96.2	69.5	56.15	73.4	108.65	100.15	126.65	66.45	60.9	81.15	132.2	75.2	228.85	112.7	68.8	57.4	103.5	43.7	73.85	58.9	50.3	82.3	95.15	148.3	76.85	57.85	55.65	84.55	72.45	142.75
68.65	44.45	44.95	52.85	103.8	76.95	39.15	72.35	91	54.55	84.95	69.15	76.7	62.15	97.3	84.55	74.45	78.45	62.1	104.05	82.15	86	56.9	67.6	110.95	97.9	147.55	64.15	61.25	79.65	129.6	84.85	209.9	140.45	79.6	66.6	103.4	41.2	63.4	85.1	56.25	92.75	83.7	160.5	97.6	70.6	57.9	78.75	72.65	149.95
56	43.35	37.8	46.25	105.5	72.45	41.7	56.25	98.7	57.25	81.15	66.3	79.9	58.75	98.1	73.65	87.15	76.3	59.6	89.65	96.75	86.95	60.15	68.65	105.65	113.55	123	68.85	57.2	85.8	151.2	101.2	232.9	153.6	74.65	73.8	86.45	41	59.75	108.05	48.8	101.55	81.25	154.2	116	67.85	56.15	82.4	75.75	148.55
65.55	50.4	46.75	55.5	94.45	74.9	57.1	64.15	120	57.15	84.5	67.6	97.95	68.7	112.5	75.1	113.8	74.2	57.55	100.1	117.65	94.75	56.65	70.15	97.65	114.85	116.75	68	52.9	77.45	172.75	105.65	276.2	156.8	97.6	74.65	106.15	40.35	73.9	142.5	49.6	119	85.15	171.8	117.55	75.25	53.75	89.9	78.4	149.65
67.6	52.75	40.1	50.4	120.85	82.15	47.1	67.75	115.75	57.05	95.15	87.45	107.7	81.8	114.65	77.7	114	74.9	63.8	101.55	116.95	91.6	56.95	66.1	91.65	132.95	130.65	81.55	75.65	74.4	173.3	133.5	287.35	127.6	108.9	75.45	120.4	40.7	97.4	132.35	49.95	116.75	88.95	147.25	142.2	88.75	57.9	94.35	78.7	139.6
62.5	48.85	57.75	54.75	122.4	89.6	53.45	70.95	115.25	50.5	80	87.85	114.25	101.6	129	72.35	119.65	72.95	62.55	108.6	128.7	109.35	56.95	58.35	99.85	132.15	123.25	91.4	77.5	80.35	175.75	131.6	273.65	152.9	102.8	64.15	103.35	57.95	90.4	112.25	53.3	130.8	110.25	177.25	125.2	90.4	55.2	96.85	71.6	145.65
63.95	52.95	88.75	61.45	128.3	102	64.9	78.85	141.8	60.15	90.7	92.3	124.2	112.7	142.75	75.7	101.4	77.4	63.9	114.6	163.5	110.65	62.1	60.55	95.85	133.55	134.05	95.7	110.7	99.2	207.25	147.1	296.75	150.45	126.65	80.75	91.15	94	87.25	133.45	53	129.25	99.3	147.75	124.85	90.8	61	96.7	74.8	140.15
61.55	54.8	102.1	54.2	164.4	117.45	59.45	92.15	135.45	57.75	87.65	98.9	152.3	105.05	137.7	84.3	118.35	82.6	64.85	143.85	159	136.1	56.2	52.35	94.8	148.75	144.1	94.2	107.2	96.4	179.3	190.35	275.55	132.95	146.9	59.75	95.8	104.35	77.2	129.2	56.45	120.8	88	143.3	135.95	95	58	96.35	83.55	150.3
55.25	54.35	108.75	47.4	154.5	128.4	80.05	87.95	138.75	55.45	101.05	88.25	144.6	101.2	148.75	99.45	107.85	77.9	60.05	150.3	179.15	135.6	81.35	56.25	102.65	142.15	156.2	88.45	135.95	91.25	189.75	181.6	281.45	150.35	122.9	72.7	115.5	127.8	72.75	134.45	54.4	126.85	93.05	133.8	134.85	94.35	52.3	91.25	89.2	156.55
66.15	55.4	118.25	63.65	167.55	140.35	76.2	85.4	155.7	52.45	119.15	96.2	140.35	114.15	170.25	96.05	115.1	78.55	67.8	136.45	185.85	123.3	80.7	53.15	114.4	147.05	136.35	78.3	137	83	183.5	187.05	279.6	165.35	139.1	73.15	112.5	102.7	78.95	121.35	62.8	110.5	92.1	145.65	145	87.15	54.15	94.1	91.25	163.55
58.55	58.6	100.5	64.65	166.8	153.1	89.2	87.4	177.7	59.85	130.65	123.4	137.6	115.85	150.6	116.4	127.95	79.3	68.8	126.45	175.05	137.8	86.25	58.7	107.85	147.15	144.7	89.75	128.15	106.15	192.65	238.4	307.8	135.2	119.1	67.1	134.1	98.4	100	133.95	58.7	125.15	92.75	100.75	154.15	82.5	55.55	96.7	106.4	167.05
60.5	57.3	96.3	67.05	150.55	135.4	85.2	102.4	166	58.25	141.65	135.85	136.3	102.95	174.75	119.25	152.25	78.8	81.6	145.7	152.75	159.5	92.45	55.85	108.5	162.75	148.15	78.9	129.55	124.15	213.65	252.65	323.25	146.65	115.95	72.35	132.95	103.4	118.5	122.9	58.25	106.35	102.75	79.7	159.5	83.65	55.75	97.85	114.6	187.85
64.7	54.1	100.45	60.25	133.35	147.75	82	105.75	174.45	61.1	129.8	140.1	141.8	108.8	160.55	109.15	190.4	81.25	72.1	156.95	162.7	152.1	86.8	60	119.1	161.6	138.9	55.9	169.3	128.25	188.95	270.35	296.15	124.65	134.6	73.4	114.5	115.35	81.85	114	50.85	106.25	121.35	86.45	168.4	74.2	55.55	104.75	135.5	172.7
62.8	52.45	102.95	59.4	125.05	154.9	98.5	103.65	157.05	63.3	130.95	136.9	141.5	105.05	185.75	112.65	151.85	74.15	76.3	165	158.05	176.55	90.25	55.45	94	157.8	137.45	72.5	150.5	108.45	185.35	284.15	302.55	133.85	150.35	81.4	128.5	115.35	98.45	108.5	63.95	121.55	119.45	116.35	151.65	80.5	62.4	100.75	153.55	189.55
61.55	41.2	120.45	77.25	131.55	164.55	91.4	87.3	143	54.8	130.5	127.45	172.2	88.75	211	118.15	140.9	74.5	76.25	127.3	158.2	175.5	86.15	57.6	92.2	188	137.5	80.45	169.9	130.45	197.4	242.6	293.75	181.7	144.9	66	127.15	125.05	88.25	113	71.8	115.65	104.65	99.05	141.55	90.75	64.85	88.9	130.25	187.7
58.65	45.75	121.65	86.75	140.4	167.15	85	98.05	127	57.3	120.9	128.25	195.35	80.05	230.7	127.85	184.6	74.5	67.8	147.45	127.2	194.15	105	65.95	87.3	191.05	170.1	74	142.5	127.35	186.05	260.95	295.65	149.8	147.4	70.95	130.6	102.4	80.3	117.4	78.75	132.5	94.3	112.65	130.55	94.55	64.6	88.85	133.05	188.6
55.8	44.7	119.15	74.4	146.55	185.85	84.05	96.65	106	58.1	132.45	117.3	207.05	87.05	221.1	110.5	171.65	74.55	62.1	118.6	141.25	194.6	101.9	67.65	99.25	200.7	175.6	76.3	128.15	93.5	180.75	263.95	264.6	152.05	154.4	53.6	110.25	112	68.4	137.4	68.85	128.9	97	117.55	147.6	86.15	66.55	84.85	132.9	195.85
52.25	45.85	108.35	78.95	124.25	191.45	84.15	94.2	115.45	59.2	144.2	122.4	187.55	96	217.15	113.15	171.4	68.5	62.45	114.95	138.2	190.9	96.5	76.2	110.6	217.6	162.7	82	113.6	99.85	149.7	304.6	249.25	148.9	162.55	52.3	105.9	100.55	62.9	135.25	79.05	129.65	95.5	120.45	143.65	94.65	74.2	85.05	112.1	215.5
53.25	47.75	82.45	83.8	112.25	190.55	90.5	113.65	104.4	56.75	129.1	102.55	196.3	95.15	250.65	113.35	190.15	74.25	67.2	104.85	134.15	202.2	98.7	79.7	122	220.8	165.4	77.3	123.25	95.65	149	308.45	280.6	166.85	143.8	71.75	88.45	105.4	88.25	135.05	82.1	146.55	104	76.8	133	101.8	94.4	95.6	136.6	224.45
56.2	53.45	52.4	68.4	123.75	171.45	83.85	120.15	99.1	63.05	130	103.85	202.75	92.6	207.7	107.65	185.5	73.45	62.85	97.6	121.5	173.15	100.85	68.65	138.65	215.55	148.75	88.6	109.55	103.35	158.85	276.5	266.25	167.2	144.7	68.25	102.25	99.25	111.35	144.2	93.7	130.25	102.5	77.7	114.5	111	111.75	105.75	107.3	226.9
59.2	57.65	36.15	76	119.65	173.9	77.95	126.35	103.3	61.7	134.85	87.55	193.95	100.5	191.6	120.65	161.5	68.2	63.6	94.55	127.05	191.9	104.4	80.55	93.45	174.1	157.3	114.4	119.55	102.85	159.65	230.8	264.15	181.8	139.1	68.55	100.1	97.55	96.9	132.2	89.65	123.95	104.1	76.15	130.05	89.15	113.9	111.8	95.95	225.75
54.25	56.95	88.75	94.9	122.05	161.8	83.7	121	116.1	55.1	128.75	97.25	195.7	97.85	237.35	124.15	147.8	65.3	63.2	90.25	123.05	196	105.05	71.4	98.95	203.45	148.4	125.2	107.45	124.4	148.25	194.25	246.25	183.8	105.8	64.25	105.3	113.25	105.15	165	82.9	109.9	107.7	75.1	121.7	78.7	118.85	102.4	93.15	244.3
58.9	48.85	98.05	102.25	103.25	143.15	108.65	106.4	127.75	66.7	134.65	79.4	192.75	98.1	216	129.5	150.25	71	66.05	93.4	111.2	199.6	121	75.4	104.4	171.3	131.05	146.6	111.05	105.15	169.55	179.05	239.05	199.4	133.3	58.75	106.7	116.8	112.85	148.25	77.05	116.35	101.1	71.4	133.8	95.45	102.1	97.4	103	246.55
54.4	64.8	109.1	97.7	107.1	137.05	99.8	95.8	130.95	62.15	130.65	78.45	181.15	83.5	237.3	128.65	166.1	75.9	74.15	98.1	106.2	190.1	133.95	66.05	111	174.35	131.85	117.55	111.05	90.7	171.85	162.6	209.75	169.45	146.8	63.55	35.65	109.8	119.1	151.25	77.45	114.95	114.15	72.9	115.4	75.25	94.15	108.35	87.55	250.45
52.6	63.2	95.8	104.65	114.6	125.4	86.95	109.65	127.1	67.4	143.25	67.3	186.3	91.85	209.75	127.95	167.65	70	68.2	95.75	105.8	169.75	133.6	77.4	115.45	187.2	129.6	136.2	107.85	109.55	187.8	172	177.5	154.7	130.1	59.65	71.7	107	108.25	137.2	76.35	107.45	114.85	67.35	102.65	77.35	87.4	112.1	84.9	220.85
51	68.1	101.65	107.9	113	114.7	85.55	98.4	131.2	68.55	168.8	67.75	186.85	85.95	215.5	116.05	177.3	70.8	79.85	90.05	101.55	179.2	128.95	54.65	130.8	197.4	118.8	126.55	109.75	97.45	183.15	170.35	181.65	136.3	136.8	63.25	43.5	111.25	103.85	138.05	68.95	126.5	118.4	113.35	101.2	62.45	81.4	100.9	93.85	202.9
54	60.65	81.5	113.8	135.75	133.65	74.8	90.4	124.5	68.05	150.9	65.55	171.45	88.75	163.15	128.75	181.55	70.2	85.7	94.25	91.25	153.25	132.05	61	126.7	187.85	114.4	116.9	87.15	93.55	164.7	200.9	176.15	137.8	129.5	58.95	96.85	118.4	103.25	126.15	61.6	99	112.8	149.55	88.8	68.7	90.4	94.85	83.5	162.1
52.85	55.25	65.9	84.1	136.45	113.55	65.45	98.75	118.4	70.7	139.05	63	173.6	84.3	141.7	129.85	170.2	68.7	70.8	83.5	98	164.5	113.45	63.9	134.3	179.05	102.75	129.5	54.7	131.55	163.15	217.8	178.25	138.45	135.75	60.75	85.25	117	114.4	106.6	70.5	92.45	111.2	164	78.5	63.65	95.7	90.85	74.25	162.05
47.65	50.15	64.1	83.3	155.4	127.9	64.8	103.6	105.2	66.4	158.05	61.85	161	67	139.5	120.6	189.05	71.9	61	78.9	93.65	171	112.6	73.75	127.85	198.45	108.4	130.6	61.7	121.75	150.4	246.35	176.2	130.1	134.95	58.55	86.7	130.15	99.8	103.4	63.05	75.25	110.1	162.6	87.35	67.7	64.55	88	76.35	168.9
49.85	64.9	73.55	87.4	164.9	121.1	70.75	86.05	95.75	62.35	144.6	64.05	153.2	61.4	137.25	117.25	193.1	65.4	64.7	86.45	81.85	172.15	118.85	64	134.9	203	111.6	115.05	67.25	138.2	142.15	209.35	173.6	113.2	129.95	54.4	69.6	137.2	86.75	87.1	56.7	62	100.7	160.35	80.25	67.65	71.35	77.55	72.3	183.85
51.55	90.7	46.2	78.8	173.95	120.55	58.6	79.6	83.9	59.35	151.5	71.8	146.45	66.25	153.75	108.8	205.8	64.75	66.55	89.05	82.85	173.35	108.3	69.2	126.1	196.1	97.15	115.45	56.5	104.55	132.6	214.8	192.65	116	132.6	55.9	75.4	146.95	79.05	75.7	67.35	56.5	99.1	153.85	83.15	68.8	57.55	75.5	69.95	168.3
52.2	94.75	41.9	67.75	186.05	109.05	64.6	85.05	82.65	62.7	133.25	71.65	146.95	59.25	153.75	100.55	186.3	63.85	70.55	81.6	79.3	155.4	121.9	72.5	117.6	180.45	106.4	114.9	54.05	126.85	133.25	201.4	193.95	111.15	128.55	58.7	63	126.55	83.9	61.65	71.1	50.75	91.4	142.85	73	58.85	55.6	73.85	64	176.2
49.15	85.25	41.35	57.95	186.3	109.95	73.3	92.25	81.4	65.55	124.6	70.15	135.35	54.8	153.95	95.75	166.55	69.45	75.85	78.25	76.2	166.8	124.9	72.15	129.35	185.5	111.75	101.7	58.2	108.6	116.15	213.7	177.6	103.8	112.4	56.4	71.65	113.75	70.7	55.7	66.25	42.85	92	134.8	53.8	57.55	54.7	59.15	64.85	156.95
52.7	92.45	48.4	59.05	178.15	112.25	79.35	91.9	65	61.4	108.9	69.8	132.85	54.2	172.7	86.9	174.35	64.85	62.3	82.35	73.6	188.55	112.15	70.75	121.85	142.9	101.05	103.15	53.35	123.35	110.35	191.15	175.1	118.65	95.8	57.8	66.8	104.6	66.85	47.4	67.75	52.85	108.65	126.35	50.9	63.5	51.15	60.5	64.5	159.1
53.15	69.6	56.4	55.25	154.15	96.35	88.15	87.8	66.2	63.3	112.95	64.3	128.15	51.4	182.15	70.45	176.3	68.65	65.4	73.05	61.25	171.2	118.2	70.95	103.7	147.65	98.45	90.65	51.7	103.55	108.45	172.2	174.85	99.1	76.9	57.1	56.2	97.2	65.8	56.7	72.25	45.4	87.3	148	52.7	59.6	52.15	56.35	64.4	171.65
54.9	55.8	50.15	49.85	154.7	99.95	86.5	86.1	67.25	62.5	100.15	52.2	109.5	51.35	141.65	75.5	175.75	69.85	73.45	68.9	55.7	187.2	93	72.2	106.05	132.05	89.55	80.95	53.85	101	73.8	155.65	168.4	83.8	68.7	59.7	63	100.9	61.05	60.05	59.85	51.8	76.2	110.55	55.6	54.3	52	54.4	63.8	165.25
51.55	53.5	55.5	49.4	141.75	92.05	90	78.05	62.6	64.5	114.2	50.75	102.55	52.7	109	68.8	185.35	65.75	72.25	78.35	53.5	170.7	112.65	75.2	99.15	108.35	109.25	72.15	57.65	90.65	69.7	155.6	149.85	69.7	63.2	57.9	64.4	100	51.75	51.4	60.55	46.15	73.75	98.1	48.2	61.7	49.35	56.45	64.8	167.95
54.8	58.4	57.65	43.25	121.4	76.4	79.65	78.05	57.2	55.6	115.1	50.3	97.55	50.35	128.75	61.2	179.15	65.2	63.25	81.15	58	141.5	107.8	75.3	91.05	106.3	94.6	69.3	55.5	71.05	81.35	138.9	133.4	68.8	64.9	56.15	63	92.05	45.45	56.2	62.05	51.65	68.9	100.25	47.9	63.8	47.1	58.8	62.85	125.3
52.55	44.2	50	44.9	106.7	80.3	71.95	87.2	54.4	61.35	108.4	50.4	95	50.8	129.45	58.65	148.1	61.25	60.15	75.45	53.75	134.2	92.35	75.1	89.95	102.65	83.4	71.8	52.3	83.3	67	136.5	136.45	58.1	57.5	59.45	56.6	88.55	48.55	53.55	67.2	48.6	65.25	100.3	51.25	59.75	45.45	55.85	62.8	148.95
46	40.5	45.75	46.2	95.85	90.65	60.8	75	55.55	63.95	98.6	50.75	94.2	52.5	140.35	58	166.5	65.6	65.75	90.3	53.25	127.85	110.7	79.3	73.65	92.3	78.4	70.8	54.6	84.25	61.85	126.15	130.75	58	65.95	64.45	60.15	93.05	49	60	51.65	60.75	54.6	106.95	48.5	66.75	46.15	65.95	55.95	149.85
49.95	44.9	44.1	42.3	89.65	87.35	52.9	71.7	53.6	62.05	103.95	48.45	87.05	53.35	122.5	55.6	147.65	65.15	64.1	81.3	52.9	135.9	106	82.05	60.6	90.7	74.2	72.4	53.7	89.25	49.6	90.45	134.7	52.1	53	58.35	51.65	99.2	45.1	52.05	48.15	51.05	70.2	115.25	44.85	58.9	45.6	59	59.35	165.35
50.75	39.25	40.45	50.7	93.45	93.2	54.05	64.15	47.7	62.55	107.35	49	83.1	51.7	120.4	52	138.6	69.55	59.1	68.9	46.35	141	107.45	101.3	58.95	82.95	75.55	59.6	47	70.1	45.35	72.75	124.75	54.8	47.75	56.95	54	87.9	46.2	51.85	44.15	49	71.3	104	42.75	70.8	45.35	56.2	55.8	145.35
53.4	42.25	42.15	45.65	82.35	83.8	62.75	54.95	52.9	62.3	100.5	48.2	90.15	54.35	100.9	70.2	144.9	60.9	48.15	78.7	47.5	132.2	116.5	89.55	51.9	82.85	70.95	57.2	56.75	71.45	48.4	71.45	124.95	66.5	45.25	59.8	48.75	86.4	46.05	44.5	50	46.5	65.6	104.9	47.15	66.35	49.35	65.7	56.8	156.45
54.15	35.3	39.95	45.5	86.95	77.75	53.1	61.5	56.7	57.8	91	44.4	87.65	54.4	77.25	64.35	113.15	61.5	49.3	77.75	46.6	123.15	131.7	75.65	55.6	77.45	71	55.7	49.5	65.9	55.35	77.35	123	58.9	45.75	56.5	47.55	72.35	45.95	46.4	54.5	44.9	60.05	118	43.7	55.45	46.65	55.3	56.05	155.25
51.95	37	47.5	45.65	81.75	73.5	66.3	53	56.5	66.2	96.6	41.35	92.8	47.4	75.15	64.65	111	61.75	45.45	67.6	45.7	117.15	125.7	79.7	53.35	74.75	74.75	53.55	52	61.5	62.2	79.5	125.05	62.95	45.95	55.2	42.6	79.9	45.5	37.95	50.4	42.6	56.35	86.2	46.1	58.45	46.15	55.9	55.85	147.25
49.95	39.7	38.45	42.9	78.95	69.25	53.5	53.3	52.6	64.8	84.45	47.25	94.55	50.45	74.5	61.8	109.55	61.1	41.1	71	45.5	112.5	113.7	76.05	54.15	76.45	89.3	50.75	46.35	64.55	101.9	80.65	129.15	64.45	42.65	56.45	42.25	70.6	45.9	34.6	53.35	44.1	46.5	81.9	42.85	68.55	54.65	54.9	59.95	137.95
44.8	37.45	43.25	41.7	76.5	62	49.35	39.95	53.85	63.35	76.4	48.95	90.55	52.6	85.25	69.9	116.65	59.8	40.05	67.7	46.1	121.5	104.7	87.4	46.35	76.85	89.85	44.7	38.2	56.95	117.5	72.05	125.7	59.9	48.2	52.15	36	63	43.9	40.1	38.95	43.05	51.35	67.25	47.2	74.65	42.1	49	62	108.65
42.1	40.15	33.35	38.6	67.8	71.65	48.65	43.85	46.1	66.25	79.5	42.75	83.75	46.95	76.25	59.85	129.5	53.2	40.9	71.45	48.5	96	117.85	73.05	50.65	76.2	73.15	48.15	41.3	59.65	112.05	64.35	122.25	63.25	41.55	51.2	34.7	64.45	41.85	35.45	45.6	43.85	47.25	70.1	47.95	84.15	42.25	48.55	65.6	125.75
46.6	48.05	38.9	39.8	76.85	72.7	41.9	45.75	49.85	49.1	87.55	39.55	79.65	44.2	78.15	59.8	119.65	53.45	40.85	61.2	51.95	103.1	121.45	74.5	50.05	73.55	75.4	47.55	41.85	60.2	105.35	67.25	116.4	56.75	39.9	49.65	29.8	63.2	41.75	36.55	40.55	43.05	46.75	80.25	49.2	86.5	37.9	51.95	57.9	128.6
48.05	41.75	44.6	45.4	67.75	62.25	39.9	41.1	44.9	59.75	88.05	40.85	86.45	49.1	116.65	70.5	117.4	52.1	40.8	65.6	44.1	85.6	102.65	67	54.1	75.15	70.6	42.8	44.2	57.75	114.85	66	103.4	58.65	39.2	52.5	32.3	56.9	44.35	38.55	41	40.9	46.6	70.3	49.8	102.5	42.15	52.8	57.5	134.3
40.8	42.4	47.75	42.9	69.5	61.25	35.45	47.6	42.3	64.25	98.55	40.3	82.1	49.3	112.35	66.35	122.2	53.2	41.35	66.95	45.9	79.2	103.8	60.85	70.65	80.2	63.9	43.4	44.6	53.65	125.25	61.9	109.85	60.8	38.9	53.75	38.5	50.45	43.9	35.05	45.85	39.35	42	65.65	48	108.15	44	57.65	63.7	130.65
43.15	36.95	46.8	38.6	68	57.9	40.95	48.45	45.15	72.7	96.25	39.55	78.15	46.7	84.45	73.05	114	51.25	38.4	59.6	45	73.4	111.05	53.9	77.15	71.55	63.85	47.6	45.3	58.2	95.7	67.3	93.3	51.55	41.45	55.7	40.25	49.5	44.9	35.75	47.25	39.6	38.3	72.45	47.4	105.65	38.95	60.35	65.7	104.35
44.8	39.15	47.3	40.05	63.3	52.3	37.55	56	40.7	67.2	97.85	42.55	80.15	49.9	92.4	79	99.25	61.15	41.45	58.7	48.05	80.75	94.05	53.05	70.15	82.3	61.8	46.05	45.45	51.35	82.75	67.75	105.25	52.1	41.35	54.55	42.95	47.05	42.3	35.45	46.3	41.1	40.6	73.7	51.3	111.65	40.2	66.65	57.9	103.4
43	42.35	43.75	40.45	65	55.35	41.3	52.4	44.25	72.55	92.1	45.15	81.15	47.15	73.1	90.15	107.15	52	37.5	59.9	47.5	64.05	88.7	55	63.25	89.9	62.45	44.45	43	56.8	78.25	70.65	104.1	65.8	42.05	58.6	41.25	43.45	46.85	38.35	43.4	37.1	39.1	67.9	45.85	110.05	44.55	70.95	63.4	107
43.2	46.85	44.4	39.45	56.5	48.9	42.7	58.45	46.15	73.45	99.25	47.9	78.1	47.55	75.95	84	125.6	52.45	43.05	62.7	45.85	69.25	84.4	64.85	60.4	78.2	65.2	42.2	43.8	50.35	53	64.35	106.3	56	38.25	51.7	38.15	47.1	41.3	44.2	49.8	39.55	43.05	71.35	43.9	107.5	43.85	57.8	63.4	97.3
47.4	44.3	44.55	41.2	62.6	43.6	40.45	51.25	44.85	69.8	74.65	53.2	68.7	45.55	79.3	76.5	118.85	57.9	45.95	62.2	48.2	62.15	91.9	48.3	61.5	79.65	64.85	42.6	41.6	55.25	54.15	63.2	119.85	57.8	42.1	52.85	36.65	38.6	39.05	36.1	42.5	38.6	44.75	74	55.15	100.1	46	54.5	63.3	105.2
48.25	42.95	43.65	37.85	63.35	45.1	36.35	54.45	45.25	72.7	80.35	51.6	72.9	48.75	68.45	86.55	111.45	52.2	41.3	56.6	45.65	55.5	88.7	65.65	54.3	69.95	62.4	45.45	41.65	53.05	40.25	58.15	103.55	56.7	42.85	55.4	37.05	38.35	37.45	38.5	42.25	41.05	43	71.55	71.9	101.3	45.2	60.45	63	91.7
48.05	40	44.6	31.15	60.9	49.65	37.75	57.25	47.25	70.25	72.4	44.35	68.15	51.1	61.9	70.9	98.15	50.9	43.1	58.6	43.05	62.95	92.75	54.15	60.2	74.95	62.3	42.05	39.7	57.4	48.15	60.55	105.45	53.85	39.85	47.65	37.9	41.5	32.15	37.95	37.85	34.7	37.15	65.1	63.45	92	44.15	59.2	58.8	87.9
41.75	34.8	39.45	42.85	62.6	47.3	41.55	52.85	50	71.95	67.9	50.6	79	44.5	76.35	75.85	115.15	54.1	41.4	54.1	40.8	63.9	82.4	60.05	45.05	74.45	67.45	52.45	35.9	59.55	43.9	55.35	91.55	48.7	37.85	54.45	36.7	42.25	40.6	36.45	41.1	36.2	37.6	60	72.8	86.75	42.65	53.2	58.85	80.2
40.55	41.75	43.65	37	66.15	45.95	40.35	54.45	49.7	80.6	63.25	44	72.95	41.4	63.05	77.25	82.35	57.5	40.8	53.4	42.65	57	94.85	72.6	42.7	75.55	57.05	45.65	39.5	53.5	39.9	58.3	94.75	49.95	36.2	45.85	32.1	45.45	38.55	38.6	39.65	34.5	43.7	50.5	75.05	54.3	40.15	58.05	60.25	99.15
43.45	36.65	44.15	34.75	66.8	48.4	40.35	46.5	51.25	77.65	55.3	47.8	78.9	44.6	64.25	73.35	83.8	55.45	46.8	52.95	42.6	53.7	94.7	62.4	44.5	75.7	57.55	46.65	39.35	56.5	44.35	55.95	100.35	54.25	37.15	47.6	38.7	43.15	43.7	36.45	41.4	37.5	37.75	68.3	77.95	82.05	40.7	46	60.05	99.7
39	38.1	42.9	32.75	65.55	48.1	41.55	46.8	51.9	76.3	52.15	42.6	72.35	43.65	64.3	76.7	100.8	57.7	37.95	54.1	43.35	45.35	87.7	57.55	41.15	70.85	60.15	45.55	33.25	55.5	41.15	57.95	103.8	46.6	33.25	50.45	38.95	43.9	44.15	37.65	38.3	36.75	39.75	64	91.6	61.8	46.35	56.65	56.9	95.3
46.25	33.25	40.8	38.8	63.3	47.2	37.9	45.85	46.9	70.65	50.7	39.8	73.95	45.2	57.7	73.2	83.05	52.3	37.35	52.2	48.45	45.7	91	68.7	38.3	79.05	59.25	42.95	36.75	53.85	43.9	61.05	108.25	49.45	43.15	55.1	39.75	42.35	42.8	40.3	41.8	40.25	37.1	57.85	80.6	63.95	46.1	40.05	52.55	92.7
39.2	29.5	38.6	38.55	58.75	48.15	38.8	41.65	45.5	76.75	52.95	45.4	73.9	44.25	59.6	80.3	80.7	52.95	37.1	54.65	45.4	47.4	88.2	55.4	41.4	75.4	63.6	45.8	36.95	46.5	49.1	58.85	109.7	52.7	38.65	55.7	31.85	39.7	38.35	36.35	44.35	40.25	38.3	63.85	69.25	64.3	41.5	36.75	56.5	107.25
41.9	30.7	40.85	37.65	62.6	44.2	37.65	36.7	48.85	72.7	57	34.6	74.15	44.5	60.95	73.7	70.55	58.25	35.7	52.6	42.4	51.05	84.5	56.35	41.5	74.7	64.6	44.95	40.95	51.4	48.05	58.15	117.95	55.15	38.55	52.75	35.5	40.15	34.4	36.35	43.4	37.45	42.45	58.55	63.35	46.1	44.3	37.6	56.8	100.6
46.3	31.35	39.25	41.6	59.5	47.1	35.35	38.4	48.65	66.95	50.45	39.3	74.7	42	63.45	72.05	68.5	54.6	34	51.65	45.15	47.55	89.45	44.1	43.6	67.45	62.6	46.85	39.1	55	49.3	48.75	116.05	53.9	40.2	47.9	31.35	40.35	34.35	36.55	43.1	38.9	37	53.35	64.75	45.35	41.8	41.6	52.45	85.15
41.8	31.4	40	38.2	56.9	50.85	39.75	35	44.45	60.75	52.95	43.65	77.5	42.5	62.6	71.4	71.7	52.6	38.75	52.2	43.65	47.15	83.45	39.05	41.05	72.7	60.55	44.4	39.85	52.45	44.35	51.35	108.1	52.65	40.6	46.95	37.05	46.45	35	42.05	35.5	35.35	36.15	58.6	59.15	40.65	39	36.8	57.85	79.95
42.45	33.75	40.75	35.45	58.8	47.2	38.4	36.5	50.65	57.3	54.2	42.1	77.05	45.4	62.35	63	67.85	55.4	35.45	57.2	46.15	50.45	78.95	41.45	41.35	68.7	54.05	45.8	37.2	49.6	47.4	49.2	105.65	48.1	41.85	55.6	28.6	51	37.35	33.9	32.6	40.15	40.8	56.75	51.3	39.1	42	32.25	54.55	79.7
36.8	29.35	37.1	37.5	60.15	45.3	40.25	37.15	48.15	64.15	54.5	43	75.3	41.4	64.9	59.1	67.95	55.05	37.25	58.95	46.2	49.25	80.35	43.9	43.5	73.55	58.55	50.4	38	51	50.35	54.25	113.05	50.85	41.7	46.8	28.3	53.65	31.9	43.95	31.05	36.95	39.45	55.35	55.9	33.65	41.7	35.65	58.6	80.1
38.75	33.5	38.9	35.45	57.4	50.8	38.25	36.95	48	58.5	46.7	37.25	77.65	44.6	60.3	59.05	74.05	52.7	38.75	55.05	47.65	45.65	80.3	44.2	36.95	70.2	60.95	43.75	40.3	51.75	48.5	59.6	107.9	46.35	40.65	48	27.3	49.6	33.05	41.35	34.25	37.45	41.8	58.95	49.95	40.7	39.35	35.85	58.2	86.95
37	30.45	40.2	37.75	56.25	52.5	35.7	31.3	46.15	66.45	51.3	38.9	78.75	43.15	58.15	68	66.8	55.4	40.35	50.05	51.8	46	71.55	48.95	38.7	69.7	60.4	47.4	39.05	47.55	47.1	59.7	103.65	43.9	41.05	48.7	36.15	52.95	40.35	38.25	37.7	38.95	37.65	49.15	50.95	38.45	43.05	33.5	52.35	85.25
40.3	26.8	36.4	37.5	59.5	52.3	36.5	31.5	44.2	65.8	51.95	38.2	71.5	42.85	55.95	61.5	65.95	51.2	40.4	48.45	52.1	43.5	64.25	49.75	37.75	69.45	60.5	41.4	41.25	50.25	41.2	61.7	95.9	50.2	40.55	51.7	37	42.55	41.5	39.3	35.75	38.55	36.55	53.75	55.65	46.15	40.2	34.9	53.4	78.2
35.5	26.9	39.5	38.8	61	52	36.75	33.85	44.75	63.8	47.4	38.45	73.8	42.95	57.65	61.4	74.55	53.45	36.8	50.9	59.6	47.5	68.35	47.65	39.2	72.3	60.45	45.4	40.5	52.9	44.3	62.15	83.4	44.25	42.7	45.8	35.3	42.95	40.35	40.75	39.4	36.25	38.6	56.45	58.75	46.3	42	36.05	60.95	74.45
36.3	29.7	39.7	39.2	61.4	51.05	34.5	31.05	43.4	66.65	51.95	41.65	72.4	43.25	55.3	58.55	68.85	52.5	42.15	51.7	54.05	45.95	58.75	41.4	37.55	74.05	58.2	46.55	39.2	48.65	49.4	55.4	83.15	57.9	37.9	49.85	31.3	40.2	43.05	36.9	35.3	39.4	35.1	58.15	56.3	42.55	40.35	32.1	66.65	65.7
39.5	26.95	37.7	31.1	66.65	51.15	30.75	31.1	43.55	60.4	49.65	38.4	59.15	42.6	58.1	56.15	63.4	54.5	41.6	51.4	56.65	43.85	54.3	42.15	36.35	72.05	62.9	43.2	42.9	49.5	45.95	58.35	81.35	55.2	38.85	47.35	29.3	40.7	39.85	35.25	36	39.6	36.65	58.05	66.1	41.4	36.35	29.95	57.1	76.7
36.65	28.25	35.55	29.15	65.75	43.55	34	32.1	41.6	65.35	42.6	45.4	55.05	42.55	61.35	55.25	56.55	57.1	40.25	53.35	49.9	45.75	52.2	39.75	32	70.4	60.15	44.2	43.25	51.9	53.25	56.05	74.25	49.4	38.35	46.65	29.95	43.9	44.85	42.75	34.35	35.6	34.7	56.05	58	42.2	35.85	29.7	56.35	67.95
36.3	28.75	36.55	30.85	64.55	43.7	34.75	29.65	40.4	62.8	46.3	37.85	55.95	42	59.35	54.6	69.15	57.35	37.5	52.2	51.25	43.55	57.65	42.85	33.95	67.8	60.1	41.6	42.4	53.75	48.45	57.15	78.1	52.2	37.35	50.15	34	41.95	39.15	39.1	36.05	37.55	35.6	56.55	56.05	43.45	37	32.2	52.9	61.75
37.55	28.6	36.55	33.9	68.8	38.7	35.45	31.45	43	58.4	43.15	37.5	63.7	39.15	64.4	59.7	60.55	51.75	43.05	50.15	54.5	45.6	61.3	38.35	39.6	68.55	59.05	41.5	42.35	54.45	50.1	52.25	72.55	53.55	37	46.1	35.6	40.8	38.1	46.4	33.9	37.55	39.35	59.85	54.3	43.4	39.75	38.95	58.55	61.15
37.5	29.6	41.25	37.75	66.7	41.45	32.05	31.1	46.1	63	46.25	36.75	61.8	41.7	63.25	56.5	70.05	49.2	36.7	52.35	51.05	45.55	57.4	45.95	39.25	72.1	62.8	40.7	43.9	50.65	47.3	60.15	71.3	49.5	37.4	51.1	32.75	44.4	35.85	37.3	35	39.45	35.65	59.25	55.4	42.2	36.55	31.25	56.15	59.4
42.9	29.55	45.05	38.25	72.55	44.35	32.95	33.95	48.35	56.6	43.85	39.7	63.85	40.95	66.95	52.25	58.75	45.6	35.5	52.95	50.15	42.65	67.35	45.6	35.25	67.2	65.1	42.05	41.95	54	44	61.35	71.85	36.75	39.95	52.1	30.05	37.5	39.8	38.05	30.7	39.8	38.05	58.3	52.65	39.55	34.35	38.35	50.05	56.7
42.25	28.6	41.3	36.45	62.2	42.3	34.6	34.45	44.6	63.35	44.65	40.1	65.15	41	60.35	57	66.3	42.3	39.25	54.35	50.15	44.65	67.1	48.2	39.05	70.65	62.65	40.65	45.75	50.3	43.1	60.7	74.7	34.2	37.65	45.85	28	37.6	37.1	39.45	38.65	42.2	33.85	54.7	47.15	38	39.8	39.45	52.6	53.1
42.9	31.45	41.85	35.85	73.7	44.1	34.55	30.4	46.3	58.5	48.15	34.05	69.5	40.55	60.5	60.35	65.4	45.4	39.85	47.6	45.4	41.85	59.85	47.8	38.4	64.35	56.75	39.85	45.4	50.15	42.55	58.55	84.05	43.85	39.5	47.8	33.95	42.05	40.65	39.55	40.15	33.3	35	47.85	49.6	43.65	38.4	40.7	52.7	65.25
38.8	37	42	38.05	67.7	34.9	36.1	33.3	42.2	55.35	44.8	38.1	60.2	40.9	58.4	57	60.85	50.7	39.2	50.1	53.2	47.55	59.5	49.2	35.85	64.2	61	42.1	43.05	52.1	46.05	52.05	93.2	42.15	38.75	50.75	30.5	38	37.4	38.6	45.6	38.75	32.3	48.75	51.45	42.2	41.1	52.65	53.3	59.65
37.95	48.85	39.9	36.85	54.05	39.8	36.95	30	42.2	54.6	45.95	36.85	67.65	45.15	60.15	58.95	59.1	52.05	38.5	54.75	46.6	41.45	62.7	46.8	35.8	67.6	64.1	42.9	39.35	50.35	40.35	51.35	88.55	43.05	38.95	42.8	34.45	39.1	35.7	38.7	45.4	39.2	30.2	50.85	44.55	40.8	49.55	49.85	49.25	64.35
36.15	55.85	36.05	38.8	64.8	39.85	35.15	33.5	38.4	52.2	44.1	37.15	59.25	38.45	63.3	57.6	61.9	50.85	41.9	51.25	43.25	43.15	54.3	45.5	37.55	67.55	62.6	44.15	40.5	52.85	40.45	53.45	97.1	44.5	40.7	51.4	35.1	35.7	32.75	39.65	53.2	39.05	34.45	51.6	49.85	41.05	47.65	48.85	48.6	61.65
40.65	50.8	37.45	35.3	65.7	38.55	33.9	33.9	36.75	56.85	43.3	40.45	66	36.1	62.3	55.55	52.45	51.9	42	49.05	44.75	40.55	55	41	39.95	65.35	62.6	48.45	45.45	48.65	44.15	52.1	88.7	44.55	39.75	47.8	44.1	36.4	36.85	37.45	57.7	38.5	35	51.35	45.95	44.75	46.1	46.9	57.95	62.35
42.2	55.8	38.3	36.2	54.35	43.55	35.7	30.3	35.65	51.9	43.25	37	60.8	40.7	57.8	52.7	53.7	45.85	39.8	53.05	54.35	40.95	60.7	44.1	42	65.25	67.85	43.25	40.3	51.25	42.3	56.8	86.05	38.5	37.1	46.35	35.95	38.75	33.9	42.3	54.3	42.65	32.6	43.55	43.8	39.75	44	39.05	53.15	61.8
41.05	53.6	38.2	39.8	55.85	38.7	34.4	32.6	40.35	58.85	47.95	39.45	62.55	37.25	62.05	59.55	55.1	49.05	38.95	51.9	54.25	38.35	51.15	41.85	36	67.55	71.75	48.6	43.1	56.25	42.15	61.55	81.5	41.75	36.85	48.95	39.8	37.2	37.5	39.9	50.4	42.95	35.2	47.3	45.3	37.95	43.85	39.5	53.5	63.95
40.55	49.75	38.55	43.5	57.4	42.85	31.7	32.9	40.05	53.95	45.4	40.75	57.35	36	60.55	49.65	49.85	44.55	41	53.9	57.9	37.9	56.55	38.65	36.95	68	71.1	47.45	40.05	50.9	43.6	53.15	86.1	34.55	38.8	49.5	42.2	38.2	34.5	38.8	47	42.75	35.45	43	45.4	40.9	47.35	34.35	49.85	60.75
40.85	44.95	45.05	42.45	60.55	44.35	35.3	27.95	40.85	54.95	46.4	43.15	57	37.3	59.1	51.65	56.45	48.1	39.6	51.35	55.35	40.55	54.7	44.05	37.15	67.95	63.85	44.4	38.4	50.6	44.25	59.15	73.4	39.85	38.25	39.15	34.6	40.2	34.9	40.45	53.1	41.85	37.6	44.65	52.1	40.05	39.85	38.65	54.2	62.85
38.3	41.55	41.05	42.95	52.5	41.45	39.65	30.35	42.25	58.55	44.1	40.85	56.9	40	60	55.5	67.55	51.9	40.55	48.6	50.75	43.9	52.2	45.35	34.55	70.2	67.75	43.6	44.4	44.75	45.15	56.7	73.9	35.3	38.45	37.85	39.9	37.6	36.05	39.05	49.3	44	35.35	47.85	58.45	40.45	43.9	41.95	59.4	61.85
38.45	31.15	41.95	40.35	49.6	44.85	37.65	30.8	38.05	57.2	41.8	38.8	59.3	40.95	61.75	56.8	62.55	42.8	38.05	49.6	50.4	43.1	45.75	37.6	34.95	63.65	63.15	43.45	45.5	43.05	40.4	54.35	69.7	36.75	40.2	43.5	54.15	36.55	36.95	40.35	46.6	41.6	34.9	43.15	69.75	38.55	40.05	40.2	55.2	60
38.05	32.3	44.15	34.9	49.7	43.15	30.85	28.8	40.4	58.05	39.9	36.2	54.25	43.5	59.7	56.3	62.9	41.85	38.3	47	49.15	40.35	49.35	40.65	39.65	66.55	59.85	41.55	45.75	50.65	43	56.8	64.45	34.65	42.1	42.5	43.3	32.35	40.2	40	43.75	47.05	34.65	43.6	78.25	45.05	36.8	39.8	52	64.45
[truncated: 243 more columns]
