# Supplementary material for: Single-particle imaging of stress-promoters induction reveals the interplay between MAPK signaling, chromatin and transcription factors
Source: Nat Commun. 2020 Jun 23;11:3171. doi: 10.1038/s41467-020-16943-w (PMC7311541; doi:10.1038/s41467-020-16943-w)
Supplement: Supplementary file 12 — Source Data [file 41467_2020_16943_MOESM12_ESM.zip › SourceData/Figure4C/Figure4C_yVW407_0p2_NaCl_0p20M_rep1_Time.csv]

-1.0166
-0.74502
-0.50007
0
0.24895
0.51493
0.76045
1.0102
1.3029
1.5729
1.8176
2.0676
2.3597
2.6231
2.8683
3.1183
3.4105
3.6759
3.9212
4.1712
4.4631
4.732
4.977
5.227
5.5194
5.7851
6.0298
6.2801
6.572
6.8343
7.0795
7.3298
7.6224
7.8925
8.1377
8.3888
8.6798
8.9531
9.1986
9.4486
9.7403
10.008
10.254
10.503
10.795
11.057
11.303
11.553
11.844
12.112
12.357
12.607
12.898
13.166
13.41
13.661
13.953
14.22
14.464
14.715
15.006
15.279
15.523
15.773
16.065
16.334
16.578
16.828
17.12
17.379
17.623
17.873
18.165
18.428
18.672
18.922
19.215
19.477
19.721
19.971
20.263
20.524
20.768
21.018
21.309
21.574
21.819
22.069
22.361
22.636
22.88
23.13
23.422
23.694
23.938
24.188
24.481
24.744
24.988
25.238
25.53
25.8
26.044
