# Supplementary material for: Single-particle imaging of stress-promoters induction reveals the interplay between MAPK signaling, chromatin and transcription factors
Source: Nat Commun. 2020 Jun 23;11:3171. doi: 10.1038/s41467-020-16943-w (PMC7311541; doi:10.1038/s41467-020-16943-w)
Supplement: Supplementary file 12 — Source Data [file 41467_2020_16943_MOESM12_ESM.zip › SourceData/Figure4C/Figure4C_yVW403_0p2_NaCl_0p20M_rep2_Time.csv]

-1.0186
-0.76698
-0.5148
0
0.26072
0.52757
0.77737
1.0266
1.3178
1.5659
1.8189
2.0693
2.3609
2.6251
2.8746
3.1258
3.4153
3.6741
3.925
4.1745
4.468
4.7282
4.9804
5.2321
5.5243
5.7829
6.0324
6.2842
6.577
6.842
7.0918
7.3405
7.633
7.8932
8.1443
8.3944
8.6844
8.947
9.1965
9.4479
9.7396
9.9995
10.25
10.499
10.788
11.055
11.305
11.553
11.847
12.111
12.361
12.609
12.898
13.17
13.418
13.669
13.957
14.216
14.469
14.719
15.011
15.277
15.527
15.781
16.069
16.337
16.584
16.833
17.128
17.389
17.639
17.888
18.181
18.438
18.689
18.937
19.229
19.502
19.751
20.003
20.294
20.572
20.821
21.072
21.364
21.635
21.884
22.134
22.427
22.702
22.953
23.202
23.493
23.752
24.003
24.252
24.545
24.818
25.066
25.319
25.611
25.878
26.126
