# Supplementary material for: Single-particle imaging of stress-promoters induction reveals the interplay between MAPK signaling, chromatin and transcription factors
Source: Nat Commun. 2020 Jun 23;11:3171. doi: 10.1038/s41467-020-16943-w (PMC7311541; doi:10.1038/s41467-020-16943-w)
Supplement: Supplementary file 12 — Source Data [file 41467_2020_16943_MOESM12_ESM.zip › SourceData/Figure4C/Figure4C_yVW405_0p2_NaCl_0p20M_rep3_Time.csv]

-1.1048
-0.8516
-0.60107
0
0.25105
0.50857
0.75697
1.0083
1.3003
1.551
1.7986
2.0507
2.3437
2.6004
2.8504
3.0993
3.3904
3.6455
3.8936
4.1444
4.4363
4.6983
4.9478
5.1986
5.4926
5.7546
6.0041
6.2562
6.5472
6.8077
7.0588
7.3075
7.6004
7.8542
8.1015
8.3547
8.6455
8.9038
9.1562
9.4068
9.696
9.958
10.208
10.455
10.751
11.012
11.263
11.511
11.802
12.056
12.305
12.554
12.847
13.099
13.349
13.601
13.893
14.154
14.402
14.654
14.947
15.204
15.452
15.704
15.993
16.259
16.51
16.759
17.051
17.297
17.549
17.8
18.093
18.347
18.595
18.845
19.14
19.396
19.648
19.897
20.19
20.443
20.691
20.942
21.236
21.49
21.74
21.991
22.282
22.556
22.805
23.055
23.349
23.61
23.858
24.112
24.403
24.65
24.902
25.149
25.444
25.7
25.953
