# Supplementary material for: Single-particle imaging of stress-promoters induction reveals the interplay between MAPK signaling, chromatin and transcription factors
Source: Nat Commun. 2020 Jun 23;11:3171. doi: 10.1038/s41467-020-16943-w (PMC7311541; doi:10.1038/s41467-020-16943-w)
Supplement: Supplementary file 12 — Source Data [file 41467_2020_16943_MOESM12_ESM.zip › SourceData/Figure4C/Figure4C_yVW405_0p2_NaCl_0p20M_rep3_GFP_HiPix.csv]

49.55	57.5	93.65	55	110.9	55.95	56.05	47.4	70.35	63.5	32.45	52.7	54.75	52.3	49.6	59.35	96.15	61.6	70.75	41.7	57.65	68.1	58.95	60.1	80.5	65.7	69.1	63.5	77	62.65	65.25	64.3	48.4	50.4	55	77.8	59.8	78.1	48.9	48	78.85	37.5	89.35	72.25	49.05	54.95	68.25	54.1	42.1	65.95
44.2	53.7	88.6	48.7	100.85	58.35	58.55	44.05	64.25	58.45	38.4	52.3	51	48.1	45.8	57.65	88	66.3	64.25	47.15	62.9	69.1	58.9	57.1	79.8	69.5	60.8	56.35	68.4	60.55	70.2	58.7	54	47.35	53.55	78.65	60.35	72.25	50.75	42.5	81.6	39.35	83.4	74.05	52.1	54.25	66.25	39.45	45.6	64.65
53.9	55.25	89.55	53.55	104.55	54.95	55.6	46.4	70.9	55.7	38.85	48.35	55.75	51	46.8	61.8	91.5	64.95	63.8	45.2	60.45	63.95	56.3	56.45	82.55	66.05	61.75	50	62.65	67.15	64.1	59.5	52.9	47.8	53.6	78.25	57.35	73.05	48.3	49.05	79.85	40.95	75.5	71.45	52.5	47.35	69.4	41.45	43.15	64.1
49.35	78.75	95.3	64.4	116.65	56.3	51.55	52.4	78.85	84.85	46.85	57.05	62.3	63.75	47.05	78.6	92.95	75.05	78.9	55.6	71.25	83.5	71.7	72.4	93.25	90.35	83.45	60.1	52.45	82	79.7	62.55	61.15	65.75	64.45	90.4	62.3	95.65	60.9	51.5	91.05	58.55	89.8	87.05	41.1	56.95	82.65	34.7	54.15	71.9
54.05	73.5	70.15	61.2	114.7	48.75	61.2	55.45	74.7	68.45	38.3	46.8	72.9	57.25	51.75	71.7	99.05	75.65	65.9	42.6	74.2	65.25	55.95	69.05	86.9	81.95	69.35	59.25	77	71.1	66.3	60	57.95	58.35	63.05	91.15	59.6	79.2	59.15	53.05	78.05	62	78.55	92.6	32.15	52.3	80.2	49.2	53.85	72.7
48.4	67.35	71.75	60.9	120.5	46.05	59.2	57.15	78	76.8	38.2	50.65	75.75	52.65	55.8	72.75	100.25	84.95	64.05	45.7	75.2	58.3	56	75.65	81.45	76.45	73	60.8	81.3	70.7	71.75	72.2	53.85	58.4	64.15	94.1	64.9	79.5	55.05	57.4	80	62.75	87	90.55	32.05	53.35	78.5	39.35	51.35	78.85
50.05	63.7	77.55	61.45	125.35	47.2	61.95	62.9	75.3	70.9	40.1	53.5	74.5	57.4	49.35	70	98.9	85.25	61.2	41.85	79.1	60.9	57.45	71.5	81.25	79.8	66.65	53.85	84.35	77.45	73.4	72.55	53.5	59	61.65	93.45	61.1	80.15	53.7	54.05	79.25	61.4	78.7	92.1	28.95	54.8	80.3	37.9	49.95	74.55
56.2	62.15	75.85	60.5	125.35	42.55	58.9	58.8	79.75	62.95	40.5	48.95	74.65	55.55	52.95	68.85	96.05	83.75	65.3	43.5	80.45	62.3	55.45	71.25	76.85	89.65	67.55	48.9	71.7	70.9	63.5	61.95	54.75	55.8	57.4	94.1	62.05	80.55	57.65	46.05	79.2	60.95	81.05	94.05	30.35	51.7	81.25	39.1	52.75	71.35
55.4	59.8	69.7	58.45	119.15	42.35	56.35	55.8	78.1	63.65	36.6	48.45	72.75	54.75	54.5	68.85	102.15	81.55	56.15	44.65	70.6	70.35	51.1	63.05	78.45	69.25	64.95	28.45	79.85	71.75	67.7	64.35	54.4	58.2	58.9	90.5	54.7	73.8	53.15	48.85	81.25	52.6	79.65	93.75	32.05	57.15	75.15	35.6	53.85	65.5
58.5	56.25	70.2	58.1	118	43.2	56.55	51.55	69.6	70.3	39.6	48.4	62.75	51.1	49.25	74.45	94.8	79.35	54.8	46.9	71.5	69.95	54	67.9	78.5	62.55	67.1	30.8	74.75	73.45	67.25	64.25	55.4	59.25	57.85	89.05	60.4	71.4	54.2	50.25	76.75	52.4	75.3	91.35	34.7	53.95	74.65	35.7	52.65	62.55
52.6	52.85	70.4	56.15	113.35	50.05	54.45	50.25	71.1	61.8	39.75	48.75	61.15	51.75	53.65	68.25	85.95	72.95	54.65	48.75	70.6	66.45	56.1	65.15	79.15	64.7	64.95	25.85	72.15	72.7	64.45	64	49.25	55.4	57.7	90.3	52.8	70.75	55.8	43.3	71.4	54.35	77.05	99.9	34.35	52.05	71.15	33.6	48.8	62.3
53.85	55.65	68.05	56.05	108.15	47.65	51.9	46	73.65	65.6	34.2	48.9	71.4	54.95	53.6	69	87.8	71.95	52.9	45.75	68.15	60.9	52.6	65.85	79.15	64.2	69	30.2	71.6	73.45	58.9	66.35	56.75	59.1	59.2	84.2	55.6	70.85	53.7	47.25	80.25	53.05	72.25	98.9	36.4	52.55	75.35	38.95	47.85	63
51.8	56.45	66.45	59	115.9	45.85	59.8	60.7	70.15	57.6	35.45	44.1	66.35	55.6	50.6	69.2	80.6	77.8	53.6	42.35	67	62.2	56.95	67.2	75.85	73.4	71.85	35.3	71.9	69.2	64.85	66.15	57.1	55.2	58.7	90	53.3	69.3	51.7	46.65	86.1	62.9	64.35	87.75	31.4	52.35	72.9	36.3	47.35	68.3
53.35	58.15	68.4	56.1	108.7	45.4	52.65	50.7	68.75	52.75	37.65	46	61.8	54.15	51.25	71.6	83.5	80.85	46.95	49.35	61.7	58.95	53.45	66.05	73.9	75.35	66.15	38.95	68.75	71.4	60.4	65.3	54.15	57.15	60.15	87.05	46.2	72.9	49.85	46.15	79.1	65	64.45	88.3	34.5	50.15	76.8	36.1	47.25	67.1
51.45	53.25	69.3	55.25	110.4	52.05	51.15	61.55	64.25	58.9	36.5	44.7	58.75	55.65	52.1	66.4	78.75	76.05	49.35	45.6	67.15	58.95	53.35	63.4	79.1	68.9	62.7	36.1	68.95	71.45	67.7	66	55.75	52	59.25	80.2	52.6	65.95	48.15	45.2	80.8	59.75	63.45	82.3	32.8	49.45	74.9	39.95	43.5	64.75
53.5	54.25	65.35	51.75	105.15	48.95	55.4	59.15	64.3	60.8	39	42.4	62.1	57.5	46.55	69.15	77.9	72.8	50.5	47.2	62.45	57.05	51.4	66.1	73	66.8	64.15	39.25	69.7	67.25	60.9	63	60.8	50.7	60.05	80.4	51.65	63.6	51	50.15	79.1	65.45	65.75	85.95	29.8	50.75	75.2	43.2	43.85	72.65
53.6	54.1	63.6	51.7	110.6	46.45	49.15	49.55	66.95	60.05	38.25	46.55	65.85	56.4	47.95	64.1	80.85	69.85	49.85	39.8	63	59.85	51.5	64.45	76.25	71.75	65.7	60.05	66.2	66.45	61.45	63.3	49.15	57.5	56.65	80.95	56.65	68.95	48.7	42.7	80.4	56.65	69	83.05	33.45	52.95	78.15	37.8	49.2	71.7
51.65	53.45	63.95	53.55	106	48.85	51.75	53.3	59.85	57.7	35.9	46.2	59.85	57.2	50.7	65.5	79.5	68	49.85	50.5	57.95	51.6	51.05	65.5	76	69.35	66.75	58.9	67.1	60.45	61.95	61.9	51.55	59.05	58.9	80.7	53.35	67	54.8	49.95	75.75	53.55	64.85	81.85	32.8	50.6	78.55	38.8	45.8	72.55
51.85	50.75	62.3	53.55	106.15	48.3	48.15	49.95	61.8	57.85	36.7	41.2	60.6	54.05	49	61.05	75.85	67.25	49.7	51.2	61.95	51.6	51.6	63.1	77.3	64.15	66.5	57.2	70.6	66.95	60.95	59.65	49.55	53.3	58.95	81	53.75	70.65	48.2	45.9	71.15	53.75	71.1	82	33.75	51.55	73.25	39.8	54.4	69.6
51.25	49.5	61.55	46.55	103.6	48.4	45.9	49.35	61.35	57.35	38.3	43.45	58.8	53.4	49	67.75	80.6	68	53.15	43.6	62.65	54.95	49.9	67.4	70.85	64.65	63.8	51.3	66.4	63.65	54.55	59.1	47.35	53.15	50.55	79.55	53.25	67.45	45.65	43.5	72.5	54.35	72.25	84.85	31.1	56.85	68.8	43.2	49.7	65.45
57.1	51.6	67.8	50.55	112.6	45.55	49.95	55	61.65	59.9	35.6	45.45	69.15	50.35	46.4	73.85	71.6	69.35	50.6	45.15	74.6	56.8	52.8	64.9	71.3	60	62	59	65.15	64.75	70.95	60.15	54.3	53.55	55.75	83.5	55.55	72.2	47.25	46.5	73.55	50.55	68.55	84.95	29.7	53.2	66.55	43.55	44.05	65.15
58.7	54.45	60.95	47.75	105.15	48.75	52.1	51.3	65.4	61.95	37.9	45.1	59.45	54.4	56.3	77.75	67.2	65.3	56.3	47.35	76.65	57.75	53.35	63.75	66.35	65.15	60.75	58.75	62.6	63.05	66.75	57.9	50.9	50.85	56.65	84.2	51.8	62.85	46.55	46.1	70.05	50.9	70.25	83.45	33.1	53.4	72.25	44.65	45.2	68.2
58.1	48.8	62.85	48.05	105	44.35	49.15	44.4	68.05	60.2	32.15	46.25	65.2	56.1	53.5	66.05	69.95	68.2	55	47.95	71.45	54.45	51.1	55.65	75.15	61.25	51.65	55.25	55.75	65.5	65.9	59.3	47.25	49.2	52.15	82.4	52.05	65.9	48.45	49.75	68.2	59.3	67.6	87.85	32.85	53.15	69.45	45.1	47.15	65.2
55.95	49.9	61.25	48.65	105.55	45.05	46.3	55.15	60.8	66.9	30.2	46.8	60.1	52	53.15	69.95	74.45	63.2	52.45	48.3	73.05	56.5	51.25	57.3	70.65	62.85	52.7	60.65	55.95	62.1	68.8	57	50.2	51.85	51.9	84.05	51.05	68.1	43.55	48.9	78.1	54.15	72.1	81.5	36.15	48.85	74.3	43.85	49.15	61.8
54.15	51.7	62.35	49.5	96.4	43.75	49.7	67.05	63.3	60.35	37.85	47.65	59.2	50.45	51.2	71.05	76.05	61.7	55.15	46.1	75.15	54.1	50.75	56.5	70.9	70.5	57.3	48.55	68.6	60.95	58.95	61.05	49.75	49.15	52.85	79.5	49.95	66.7	48.9	45.3	79.25	54	69.1	79.25	29.9	50.95	69.3	52.45	45.15	65.1
53.5	52.6	59.15	45.3	97.65	48.2	52.4	76.9	64.45	58.55	33.9	45.05	56.2	51	47.9	73.7	73	61.8	53.2	48.65	66.75	49.9	49.3	53.95	70.65	73.05	56.7	41.75	58.65	56.6	59.05	61.8	53.65	50.65	57	72.8	48.25	65	50.65	45	76.2	49.35	71.35	78.95	29.9	47.6	76.25	52	46.55	57.5
53.2	53.8	60.7	45.8	104.65	47.3	52.65	80.9	66	64.75	38.55	45.3	54.7	58.05	51	72.3	76.25	63.45	54.4	41.9	73.15	53.8	51.6	55.5	76.1	69.55	54.7	44.8	62.6	57.85	60.95	59.3	53.3	49.55	48.5	72.2	48.15	69.7	51.9	42.05	76.25	51.5	71.45	79.95	31.7	50.15	71.55	50	48.8	63.85
55.15	46.85	62.15	46.1	101.1	44.15	44.7	85.85	63.2	62.75	35.65	41.55	57.25	56.9	46.2	66.75	77.05	62.4	54.65	45.6	74.75	55.75	51.1	54.75	74.75	68.65	59.05	50.05	60.8	58.05	56.5	55.7	46.8	58.3	53.85	75.2	48.85	69.3	47	49.15	73.15	53.6	74.35	83	32.75	47	70	55.8	46	58.35
57.4	49.5	57.85	50.6	93.5	46.5	44.9	92.65	60.9	65.1	35.45	49.55	55.4	54.1	50.4	67.5	79.95	67.85	51.35	45.4	73.7	55.3	50.4	55.1	72.95	67.75	55.4	52.55	74.45	63.75	53.8	62.45	44.65	54.2	54.4	75.35	55.45	66.4	43.9	49.6	70.95	46.5	65.15	77.55	29.95	46.85	64.95	51	49.95	65.8
54.8	58.95	61.6	48.25	101.3	44.35	47.8	92.25	59.7	61.2	33.4	48.25	52.35	54.75	47.65	66.05	78.65	61.3	54.15	45.1	71.55	55.85	47.55	60.2	76.15	62.25	53.15	42.95	72.65	60.95	57.8	60.7	45.85	48.75	51.15	73.05	59.25	59.15	44.35	46	66.9	48.1	67.25	79.15	29.4	45.05	67.85	54.55	47.25	65.9
55.5	49.55	59	46.95	94.9	39.9	45.6	93.45	58.9	59.35	36.3	45.35	58.1	49.7	47.55	62.45	85.4	62.9	49.25	42.4	71.5	54.45	52.1	58.15	75.25	67.35	51	44.9	79.15	58.6	52.2	57.45	49.45	49.05	52.5	75.5	55.25	64.2	48.2	46.45	74.45	49.3	61	75.9	31.75	47	62.6	54	48.2	68.55
50.75	48.1	54.95	49.7	102.45	42.35	46.35	99.95	58.2	54.65	33.7	41.9	56.35	50.3	47.7	55.45	71.05	64.2	53	39.65	71.9	54.25	48.65	54.35	69.45	61.8	50.6	48.05	80.7	59.7	59.4	60.7	48	55.25	52.15	73.4	57.95	63.65	43.15	49.75	70.15	47.7	64.65	77.4	30.7	44	68.05	51.75	42.95	68.15
48.75	50.95	55.9	46.5	99.25	46.6	42.65	113.85	60.45	45.95	29.75	45.9	53	48.75	45.6	58	77.9	59.6	58.8	38.35	65.85	52.9	62.4	55.35	68.3	59.35	52.1	45.9	67.3	62.45	56.25	59.75	51.3	51.25	53.2	77.05	56.15	63.6	46.5	48.55	74.05	65.6	68.05	75	33.35	46.1	64.95	53.9	43.1	63.45
52.9	45.15	56.5	50.15	93.95	51.25	43.45	98.05	59.1	45.45	36.7	46	53.1	42.55	44.2	51.8	72.85	60.4	55.2	45.65	68.6	51.25	60.8	56	75	58.25	51.15	46.3	67.85	57.45	58.4	58.4	44.8	47.25	48.7	75.45	54.35	68.1	43.85	47.9	74.4	63.15	67.65	77.05	31.15	46	65.25	51.7	50	63.55
50.85	51.35	55.9	46	96	43.9	40.15	92.5	58.55	43.5	31.55	43.6	50.7	39.3	46.15	49.4	67.2	57.45	52.5	38.1	63.7	49.6	62.5	57.75	69.4	55	48	48.95	66.7	59.3	54.9	57.9	46.2	50.75	50.6	69.3	51.4	64.05	45.25	48.15	73.85	64.95	70.7	78.6	28.9	46.7	59.8	51.95	39.35	64.05
48.7	49.8	58.8	45.95	96.55	51.45	40.6	107.65	53	42.25	34.4	46.7	51.15	36.75	45.35	51.65	73.9	58.1	53.35	44.45	69	55.1	63.4	48.65	70.85	56.75	47.85	48.85	68.1	55.1	53.9	54.6	45.2	51.85	50.8	67.4	49.9	66.8	46.4	49.45	72.05	67.2	67.9	75.2	31.95	45.2	64.35	56.95	45.85	58.85
47.75	49.8	59.45	48.3	99.5	44.75	43.15	84.35	61.95	49.3	33.25	44.1	55.1	41.45	45.25	50.9	74.3	56.75	57.15	40.5	71.7	46.9	50.4	49.8	72.3	53.8	51.25	45.55	51.1	57.35	54.1	50.25	45.75	45.6	50.55	71.4	45.6	64.35	42.4	44.65	66.2	62.6	72.7	81	35.4	46.05	66.95	53.7	41.8	62
52.25	47.35	58.9	46.3	100.3	45.05	39.65	90.85	57.9	51.45	29	41	56.95	41.45	44.95	51.4	74.35	55.35	57.05	43.35	66.2	51.6	46.4	52.35	69.75	49.3	50.8	43.75	48.7	54.7	50.2	53.6	44.8	42.85	51.55	80.4	47.6	69.4	44.6	46.65	73.45	57.9	70.15	79.15	31.95	42.2	59.6	51.85	40	62.5
47.45	45.15	58.6	45.1	101.45	46.75	42.1	85.4	56.5	50.2	37.8	43.05	47.15	44.3	45.55	53.4	75.2	59.05	52.95	41.1	63.6	45.25	46	50.3	69	50.6	43.2	42.9	52.35	55.7	56.4	48.7	44	44.25	49.6	73.75	43.3	66.15	44	47.65	71.75	61.15	71.65	74.7	30.5	43.65	63.15	54.3	37.5	61.95
51.15	44.75	57.55	45.7	100.2	39	41.55	63.2	59.15	51.3	32.6	41.5	51.75	36.2	44.25	44.85	72.7	60.25	52.75	41.05	66.15	46.25	44.8	48.65	67.2	53.6	45	47.35	48.1	60.45	49.65	49.05	40.8	46.25	48	77.8	46.9	65.15	43.15	44.8	70.25	61.65	69.75	80.3	32.75	42.7	64.5	54.45	43	53.7
44.55	52.3	56.65	52.6	97.05	39.05	37.15	78.85	60.45	59.05	34.15	40.45	53.65	39.5	44.05	51.25	72.55	57.8	60.9	43.85	60.8	51.45	57.65	50.95	66.55	59.4	46.95	45.8	56.75	53.1	48.8	52.5	42.35	43.85	49.4	77.65	45.15	64.6	44.35	46.95	67.25	66.75	68.9	76.15	31.9	39.3	60.55	53.4	39.4	52.35
43.45	43.5	61.85	46.5	91.95	44.45	40.85	48.55	59.4	49.95	32.55	39.55	52.45	35.75	45.05	45.25	74.25	54.05	58.3	41.1	60.1	51	50.95	53.6	66.55	61.15	48.3	42.75	53.55	54.45	49.45	52.6	43.8	42.95	48.25	78.75	49.45	67.65	44.25	43.25	70.75	65.35	67.5	76.9	28.8	42.3	62.75	53.65	40.15	50.5
43.65	50.4	58.4	48.4	91.25	41.55	39.25	71.25	56.25	54	35	41.55	55.5	38.15	44.9	52.8	69.95	56.95	46.3	40.7	66.6	52.7	52.5	52.7	68.4	55.9	43.5	45.1	56.05	57.1	50.45	53.4	44.85	41	49	77.6	44.85	63.65	40.5	43.95	62.95	63.8	63.75	70.45	27.4	42.4	58.6	50.2	43.4	51.55
39.15	52.7	53.9	48.65	94.45	40.55	42	57.95	53.85	49.4	36.4	39.25	50.95	30.35	44.7	46.6	69.55	59.3	50.95	41.55	57.5	48.45	49.75	50.55	69.1	54.05	45.25	48.35	58.3	53.85	49.05	52.35	43.45	41.55	49.5	67.5	43.6	62.45	43.3	43.6	66.8	65.85	68.5	68.2	33.9	43.95	58.9	51.45	42.45	50.2
47.6	47.65	50.75	46.5	89.9	41.85	43.25	40.05	57.4	48.2	32.95	39.7	53.3	23.2	46.5	46.85	67.55	57.25	49.05	44.2	65	46.6	45.6	49.85	67.6	60.5	44.4	47.8	54.95	60.25	53.35	55.2	41.4	45.75	44.6	69.5	46.1	68.5	42	44.25	71.4	48.95	69	66.55	29	41	63.55	49.05	42	47.45
46	52.8	57.4	48.3	90.4	46	39.1	46.6	55.65	47.65	31.05	39.4	52.7	24.85	43.5	50.4	66.3	56.85	56.6	42.15	61.05	52.05	45.75	46.6	69	57	44.1	53.45	59.1	55.3	47.75	52.05	41.65	47	41.2	68.7	44.6	68.7	39.5	41.7	70.7	47.85	71.45	67.6	29.45	43.1	59.8	47.95	38.2	53.15
48.2	49.6	55.85	51.6	92.85	40.15	38.4	39.15	55.8	54.15	33.95	42.35	49.65	23.35	47.05	51.15	71.4	52.75	54.25	41.4	64.65	48.8	44.6	45.5	66.5	54.35	47	52.7	51.85	57.55	49.65	48.85	38.2	48	42.15	69.2	44.6	68	40.55	45.65	72.95	48.3	63.9	69.65	32.5	41.45	63.8	50.95	38.55	45.9
49.25	47.85	50.3	45.5	93.45	46.4	42.15	46.25	55.4	52.45	31	40	56.75	19.25	44.2	50.5	65.15	56.1	52.55	38.75	62.85	43.5	50	47.25	67.55	48	47.15	56.25	54.5	57.5	52.85	54.25	37.9	46.65	43.95	63.75	47.75	67.9	39.85	40.6	69.5	49.1	64.25	67.3	29.9	43.8	60.25	47.95	36.15	51.9
45.55	47.25	56.45	50.8	90.45	37.7	44.75	36.75	55.35	26.4	33.7	40.4	53.9	22.25	47.65	50.85	65.5	56.8	48.45	41	62.3	44.15	46.1	46.3	63.75	48.95	54.4	49.1	64.9	62.45	48.55	48.05	44.45	47.9	40.35	64	45.75	59.85	36.15	49.75	62.15	43.45	63.8	67.55	30.2	44.55	61.6	51.7	37.2	52.95
47.55	44.05	59.2	45.75	91.65	40.75	41.35	38.75	55.55	29.25	32	41.9	53.25	18.85	45.45	46.1	74.45	56	53.4	41.65	57.8	52.6	41.15	47.45	63.9	51.45	51.5	44.75	64.4	54.8	48.45	50.95	42	50.2	42.55	70.1	45.85	56.45	42.3	45.65	65.85	44.4	60.7	62.95	30.8	40.25	62.15	52.35	39.05	55.65
45.5	50.65	59.45	44.25	87.55	40.95	43.6	38.65	54.4	28.75	29.85	40.5	54.45	26.2	44.8	46.1	58.95	51.75	54.15	37.9	52.35	46.45	41.2	48.1	65.45	55.95	51.7	52.4	64.75	54.7	48.7	46.75	44.5	47.15	42.8	65.7	48.05	55.15	42.3	45.7	64.95	44.25	62.1	65.05	32.7	43.2	54	57.8	38.45	48.4
45.4	54.6	58.75	42.9	87.05	43.95	45.1	42.5	51.3	34.4	33.75	39.35	59.5	23.65	41.15	45	67	53.95	48.5	42.35	54.75	55	42.55	42.45	62.55	55.5	49.25	48.65	65	54.4	49	45.65	41.7	47.05	46.45	63.5	45.75	58.3	44.1	44.6	64.4	43	64.85	63	31.6	41.9	59.7	59.45	37.7	52.25
45.7	54.1	52.4	43.45	87.2	37.85	41.2	34.8	53	56.45	28.4	43.4	54.85	38.35	46.75	41	65.05	55.7	51.7	41.6	57.9	50.4	43.7	44.95	64.5	50.1	49.65	55.25	49.55	47.25	43.5	47.85	36.85	45.55	43.1	61.9	42.6	61.3	37.95	48.5	67.15	45.2	64.15	67.75	30.05	38.55	57.4	48.75	35.85	54.25
47.45	60.4	47.1	39.35	82.9	41	45.4	35.2	51.65	56.8	33.4	40.1	51.85	40.3	42.35	41.15	61.7	52.75	52.2	39	60.5	49.25	45.2	43.8	66.8	49.2	45	52.25	47.95	45.35	47.2	49.5	39	47.55	40.5	61.4	45.3	63.25	36.65	41.95	63.15	45.55	63.55	62.5	28.85	41.35	58.65	48.15	37.2	56.8
42.6	55.9	53.6	40.45	78.75	41.8	43.3	37.95	53.65	55	31.1	36.85	56	41.75	38.35	43.9	61.45	54.7	51.75	41.05	61.1	49.35	43.75	47.4	64.5	52.5	47.9	52.65	48.1	45.2	48.7	51.15	41.6	47.95	41.5	58.2	42.7	61.75	33.3	43.45	66	44.5	65.6	60.9	31.8	44.7	58.6	54.45	38.3	62.9
44.15	56.7	53.6	45.75	76.75	43	42.6	34	55.1	58.45	30.35	40.7	49.5	43.9	40.15	47.35	61.1	51.35	51.6	44.7	62.55	50.6	43.4	45.05	61.65	49.65	49.85	54.9	55.5	46.25	50.15	47.35	40.6	45.55	41.05	63.15	44.35	59.85	38.5	44.1	59.95	45.5	62.5	63.4	33.95	42.75	58.1	53.95	33.5	58.6
46.55	65.05	52.45	45.85	77.95	43.2	44.9	35.55	53.35	58.25	32.05	42.5	48.15	40.5	43.8	44.65	56.2	56.15	43.75	33.85	59.4	50.45	44.25	45.95	60.7	49.6	47.4	52.55	60.6	55.5	43.65	49.2	38.05	46.7	40.85	71.45	44.7	58	35.65	42.2	58.65	44.6	61.25	66.55	31.1	44.6	58.75	50	37.3	63.65
42.3	58.35	47.6	43.45	88.45	39.8	44.6	36.1	49.3	55.85	28.25	41.3	46.25	40.2	41.2	44.65	64.1	57.7	50.05	41.2	57.35	50.4	43.1	44.7	60.2	50.7	43.9	55.75	53.65	51.45	44.4	49.95	37.6	46	40.15	68.35	45.45	53.2	39.1	41.95	63.45	49.05	61.9	64.95	35.8	40.3	59.85	51.2	38.75	58.4
41.75	61.4	53.8	43	83.75	40.85	38.6	37.75	51.1	51.8	30.35	37.85	48.25	39.9	40.7	44.5	66.15	57.2	45.7	36.85	58.25	55.85	38.25	48.6	59.2	50.25	41.65	56.75	58.45	53.6	46.75	50.15	40.1	49.15	43.65	61.7	39.9	53.55	37.05	41.5	65.35	43	61.6	62.3	34.35	42.1	58.25	49.65	38.5	56.1
44.5	57.9	54.95	38.2	85.2	39.75	39.75	37.9	54.2	51.05	32.05	36.25	46.4	42.85	41.3	42.8	64.7	54.2	46.75	38.8	60.1	58.65	42.45	43.15	60.05	52.9	47.7	56.25	54.25	50.6	46.8	50.6	42.85	44.15	45.8	61.15	44.2	52.95	36.7	43.55	68.45	41.55	58.9	62.4	33.15	41.7	56.9	49.65	33.2	51.35
44.15	58.2	49.35	41.15	84.3	39.3	40.3	37.35	52.15	53.3	33	38.15	52.25	42.4	45.85	44.7	57.65	57.95	46.9	36.9	65.95	50.9	39.75	44.9	60.35	50.5	44.9	58.1	55.4	48.45	47.9	46.45	39.15	42.6	48.05	62.1	49	50.75	39.9	43.5	67.95	30.75	61.25	63.9	30.7	41.95	54.5	50	38.85	53.15
47.25	61.45	52.1	39.4	86.4	42.3	40.7	36.75	58.3	54.55	31.25	39.3	44.65	40.4	43.9	42.15	59.25	61.1	48.05	34.95	65.25	48.7	40.1	45.6	55.55	46.65	44.55	56.85	49.6	43.45	42.75	47.85	38	41.35	45.9	60.2	48.95	59.75	36.6	39.75	69.8	29.75	60.05	62.4	31.6	41.4	58.05	47.4	35.8	48.2
43.6	58.05	50.45	41.35	84.15	40.95	44.4	38.35	55.45	49.95	34.3	38.05	46.45	42.2	39.05	46.2	64	57.9	47.15	38.5	63.85	50	39.7	45.1	58.9	48.25	47.4	55.9	53	47.15	44	47.1	38.05	46.45	44.7	61	44.35	53.45	41.3	40.8	66.1	32.25	60.35	61.2	31.05	44.8	61	47	36.55	47.6
46.55	59.2	48.1	43.55	85.05	40.25	47.15	36.65	51.85	45.75	30.7	38.45	48.5	43.35	40.95	43.15	60.65	55.6	47.7	36.5	62.65	49.7	39.3	47.9	59	49.4	45.9	56.4	51.9	44.85	44.3	48.5	41.95	44.05	44.9	64.05	45.95	54.6	35.25	38.15	64.8	29.55	61.85	62.2	33.7	41.95	56.15	50.75	36.8	46.4
39.65	54.8	47.3	41.15	88.6	42.1	42.3	36.4	52.55	24.35	34.25	39.2	47.8	43.95	42.1	44.75	55.05	50.85	51.2	34.3	59.7	49.35	39.25	44.55	62.15	47.45	47.95	58.15	49	54.95	42.45	55.4	38.35	45.65	40.4	62.8	45.3	55.9	33.25	42	67.25	43	61.6	60.9	32.85	44.95	52	48.95	36.05	42.65
44.65	56.2	50.7	41.9	91.65	36.85	43.9	41.4	47.05	26.6	30.95	39.25	48.3	44.05	42.4	46	57.4	59.3	53.1	38.55	55.75	48.6	40.75	43.15	56.9	49.65	45.35	54.95	52.85	55.15	42.25	60.05	39.3	44.9	43.1	61.55	44.45	53.05	35.85	41.35	65	42.65	60.6	62.85	32.25	44.65	56.4	49	41.6	43.5
44.1	56.35	50.8	38.25	89.85	41.7	37.5	39.4	52.95	30.65	27.45	39.3	50.95	43.65	39.75	42.4	65.3	56.2	50.5	37.25	61.95	45.3	43.9	44.5	57.15	52.7	52.5	58.25	48.3	58	45.35	58.05	35.3	45.25	42.75	64.45	43.95	53.5	37.85	35.1	68.15	40.95	63.95	62.3	30.4	40.15	52.05	50	38.5	48.75
44.5	56.8	52.2	39.95	90.9	41.1	37.6	36.1	49.6	28.35	27.05	37.4	53.25	42.05	41	46.7	59	53.55	50.55	41.45	55.75	46.4	41.1	44.1	60.5	50.45	46.45	58.9	50	54.3	41.75	56.4	38.75	45.1	44.85	60.3	46.05	52.2	36.15	32.65	64.75	40.7	65.3	63	31.75	40.15	51.2	53	37.1	49.75
41.45	65.45	47.4	39.75	85.8	41.25	42.95	40.3	48.3	28	32.9	37.4	50.85	43.05	43.15	48.35	58.9	49.5	43.4	39.15	57.25	47.05	41.55	45.15	61.2	49.1	45.25	54.4	50.25	50.05	49.25	62.4	35.95	41.35	44.75	51.75	44.25	43.45	33	39.6	66.75	36	64.6	59.2	34.2	35.75	52.65	48.3	40.05	49.95
43.35	54.85	52	43.4	65.2	39.45	42.75	38.95	46.9	26.65	29.55	37.9	51.55	44.15	39.4	44	63.85	53.75	50.5	39.05	62.75	47.5	43.7	47.95	61.5	45.6	43.3	56.95	46.8	48.5	52.3	56.9	36.6	40.65	48.5	50.65	45.25	49.75	35.05	40.15	68.95	39.35	63	62.45	32.35	35.85	51.8	46.95	37.7	50.05
43.8	56.5	45.75	37.85	67.45	43.9	45.25	37.95	51.5	26.45	25.2	41.1	55.6	40.15	41.35	46.85	63.65	60	50.7	38.95	57.8	45.6	38.9	48.2	57.65	48.75	41.6	53.7	48.65	46.75	51.95	57.55	35.45	40.4	45.95	49.15	44.9	46.4	37.6	36.1	68.6	40.3	61.15	62.3	32.5	39.85	51.35	54.65	37.7	51.35
44.8	59.3	48.65	34.8	66.65	38.45	41.15	35.95	50.1	27.15	31.5	41.75	53.95	45.05	41.45	47.1	59.4	55.2	51.45	38.8	61.4	45.55	41.9	45.3	55.9	48.6	39.15	52.8	46.7	46.3	49.2	57.65	38.7	38.55	44.2	43.05	41.5	48.05	36.05	34.05	75	40.4	63.25	63.55	34	40.3	51.3	44.45	35.05	48.4
43.55	61.25	43.85	37.45	65.2	39.2	47.85	34.4	52.25	32.45	33.15	43.25	53.75	44.1	35.9	45	62.6	60.5	46.85	37.8	64.7	45.15	42.6	45	60.4	51.4	42.7	57.8	60.05	44.3	53.2	45.75	38.95	40.8	41.8	46.1	46.35	45.55	36.5	40.5	71.25	39.3	58.5	59.1	34.6	38.85	53.7	47.2	36	56.35
39.8	59.35	45.2	38.15	69.3	40.25	40	37.1	51.95	28.7	30.1	41.05	48.45	42.95	40.55	43.05	57.25	61.95	50.25	39.7	57.1	50.05	46.7	45.75	59.9	50.8	42.75	57.6	58.65	44.95	53.85	46.5	35.9	39.95	43.6	44.75	42.3	45.4	34.6	36.7	70.1	42.15	61.4	55.4	33.1	39.7	50.1	44.4	35.7	51.25
40.25	58.2	43.4	40.45	72.25	40.4	41.1	34.55	53.3	26.5	28.6	38.7	54.35	42.9	38.9	45.15	63.95	56.3	49.65	38.45	58.8	44.4	47.95	44.55	55.9	49.15	37.95	55.8	57.9	42.85	48.15	50	35	39.65	41.55	46.2	43.55	41.9	30.8	40.65	72.05	41.3	58.95	58.1	30.5	35.85	52.95	46.8	34.15	48.6
41.75	64.6	47.6	40.25	69.25	39.6	38.5	34.55	51.7	25.75	30.35	36.45	51.3	43.7	38.9	42.2	57.4	53.2	41.95	35.75	55.35	44.5	43.7	44.45	62.85	53.05	41.95	57.1	58.4	42.45	51.9	49.05	37.3	39.8	48.35	50	41.95	41.45	34.3	40.05	72.8	41.15	59.75	52.7	31.55	35	51.6	43.55	36.75	47.65
45.35	56.15	41	37.85	75.85	37.75	40	33.5	45.3	54.25	32.25	36.9	55.15	42.45	35.5	39	55.6	52.6	46.15	38.2	57.25	45.75	41.45	44.5	61.55	56.85	41.05	53.15	43.8	44.7	45.35	46.25	36.65	41.75	46.2	52.15	45.35	39.6	34.4	39.9	68.6	40.8	58.6	60.15	31.7	35.2	52.2	46.55	32.8	43.8
44.4	54.8	51.1	37.8	74.1	39.3	37.35	30.2	43.45	54.9	30.05	38.8	55.45	44.6	39.75	40.3	52.8	50.95	46.45	39.75	59.3	45.2	44.55	45.9	57.5	50.85	46	59.65	49.15	46.5	49.35	43.5	35.75	37.9	41.75	47.25	41.9	39.55	36.15	41.55	66.05	39.9	58.9	60.25	33.05	35.1	54.45	46.7	35.65	45.3
42.1	54.6	45.5	34.5	75.55	37.5	34.45	36.55	42.45	53.65	28.55	38.95	50.8	41.6	36.35	42.5	51.25	51.5	48.4	36.5	61.25	49.35	40.9	42.15	56.55	47.35	42.8	53.4	47.55	44.3	49.55	43	34.5	40.1	42.85	51.35	41.8	53.7	35.55	43.1	68.4	35.95	59.2	63.2	30.5	34.35	55.6	43.75	33.1	44.3
40.3	56.05	43.85	37.25	69.65	39.75	36.9	35.55	43.45	52.7	33.1	34.95	51.15	43.4	38.8	40.45	54	52.5	43.25	37.5	67.25	42.6	43.15	43.15	59.8	48.85	44.05	59.7	50.3	44.05	52.7	46.4	36.95	41.7	43.55	47.8	44.25	54.55	35.65	43.65	64.5	35.9	61.4	62.75	31.55	39	51.2	45.3	32.45	48.65
39.65	55.55	45.85	35.4	66.65	38.75	41.6	34.8	43.4	54.9	30.3	38.95	49.1	44.35	42.05	44	53.95	55.4	47.05	36.55	62.8	44.6	44.6	41.1	61.75	46.85	48.5	54.75	54.65	48.9	48.9	41.85	36.35	42.2	47.85	32.7	45.3	47.05	36	42.8	60.15	36	55.85	62.5	27.9	34.85	48.15	45.1	34.7	48.1
43.4	57.5	49.25	35.55	62.8	41.15	44.45	34.8	44.8	50.3	29.7	41.5	48.6	39.15	40.95	44.25	56.05	57.35	44.55	36.65	58.9	45.05	40.45	43.6	57.85	47.75	50.25	50.5	54.8	45.5	44.7	43.7	39.1	41.9	48.15	30.35	40.4	39.85	32.85	42	61.45	41.55	59.1	62.55	35.65	38.25	48.9	47.85	30.8	48.2
43	54.85	43.45	41.25	61.25	41	42.85	37.05	45.65	47.9	30.45	38.1	50.4	43.4	39.75	45.8	58.6	52.6	46.15	39.5	61.85	48.1	40.9	41.05	53.8	45.6	50.75	51.4	56.8	42.9	41.85	46.05	36.35	39.05	42.65	30.2	39.6	39.5	36.2	44.3	63.15	40.7	56.55	63.45	33.25	36.9	51.45	45.45	33.7	51.6
37.2	55.4	45.65	36.3	59.6	41.45	38.8	34.8	44.7	51.8	27.2	37.4	48.3	46.5	42.25	44.6	55.2	53.7	51.4	35.8	60.65	46.55	39.35	47.6	56.15	45.5	48.25	55.05	49.3	47.6	44.05	41.2	34.95	43.25	43.25	33	44	39.85	34.9	43.5	57.85	37.75	57.55	58.8	29.1	37.75	47.35	46.15	32.65	49.75
43.9	54.95	39.95	38.1	56.5	41.5	40.9	34.4	44	50.9	29.1	35.55	47.1	39.25	39.4	41.9	55.4	50	49	39.15	62.15	46.15	41.85	38.45	55	47.45	45.75	54.6	40.5	47.05	46	43.7	35.85	39.7	38.3	48.35	49.35	40.5	35.3	39.75	60.35	39.75	55.45	59.05	30.25	34.9	52.7	45.35	33	43.55
44.1	48.2	42.15	38.6	67.8	42.3	39.1	34.15	45.55	50	28.65	34.1	49.75	42.6	43.35	41.8	57	53.85	47.75	33.9	58.25	45.95	37.25	39.5	54.6	44.6	43.4	51.1	41.5	46	45.95	49.9	34.8	38.45	42.1	48.45	45.1	41.95	37	40.55	61.6	34.35	60.5	60.25	30.15	39.3	49.6	45.65	29.15	51.9
40.1	44.2	40.55	37.4	61.8	42.55	41.1	32.4	44.35	52.95	34.8	35.45	50.25	45.5	37.65	40.7	58.65	51.65	49.4	37.65	59.1	45.45	41.2	39.25	52.9	43.9	43.9	52	43.9	42.05	43.1	46	36.05	40.55	41.65	48.55	42.8	41.95	33.6	38.75	61.2	36.6	61.25	62.8	30.3	38.2	49.9	40.1	31.6	48.2
39.05	49.3	42.5	40.85	62.35	40	40.1	36.7	44.25	52.35	30.55	35.7	51.45	47.9	38.9	40.35	59.7	48.55	48.35	35	63.7	45.25	45.55	43.9	55.7	43.15	44.15	50.7	44.35	43.75	47.7	51.3	34.95	41	38.95	50.25	43.4	41.8	35.65	40.9	65.9	38.3	58.7	62	30.05	40.1	49.4	43.8	30.65	55.15
38.2	48.45	42.1	37.15	59.25	39.9	37.25	31.2	43	48.4	24.2	36.8	42.8	45.65	43.25	42.7	50.15	51.65	42	33.4	59.1	40.95	42.1	42.4	57.8	42.4	44.25	51.25	48.45	43.95	43.75	44.55	38.3	41.65	42.8	45.15	50.35	42	32.75	44.5	57.5	47.45	58.3	63.5	31	37.1	47.4	46.95	28.3	52.95
37.7	48.65	37.5	40.45	65.25	37.85	41	32.85	43.25	45.85	24.45	34.55	46.25	46.7	41.4	43.5	57.1	50.3	46.1	31.7	60.15	45.5	45.85	40.9	57.7	45.25	41.15	50.2	45.55	43.4	43.8	46.35	36.65	41.25	44.85	47.85	51.4	38.25	34.15	43.25	56.05	49.8	60.45	62.8	33.25	29.95	49.5	48.2	31.95	49.9
37.6	49.4	44	36.35	64.65	42.8	39.65	37.4	43.05	51.5	24.15	33.4	48.75	46.1	41.75	37.4	52.1	50.3	42	32.75	63.85	37.65	45.1	38.6	54.6	46.45	39.1	49.9	42.85	44.9	45	45	33.5	39.45	41.65	46.45	52.05	44.35	32.6	42.8	62.1	43.9	62.2	62.35	32.95	37.6	45.8	44.6	29.85	48.2
39.3	45.6	41	32.25	60	40.6	41.7	36.3	42.5	41.2	28.1	33.9	47.95	42.8	39.15	47	55.15	49.35	44.7	34.25	57.4	37.85	42.25	38.8	57.3	48.1	37.05	43.65	42	42.6	42.55	45.9	37.8	40.75	43.7	48.65	48.4	35.85	34.05	44.2	58.75	53.5	59.55	60.1	33.1	37.65	47.55	48.8	30.55	47.15
39.2	45.55	44.85	35.15	65.1	42.4	37.75	33.85	43.5	41.8	25.5	35.9	49.95	50.35	38.95	42.6	55.2	47.35	43.75	33.55	65.75	42.6	41.45	44.65	54.7	43.55	40	49.15	31.9	38.65	47.4	46.95	39.55	37.8	44.2	46.55	49	24.85	34.85	43.5	59.2	43.8	60.4	62.85	32.45	37.15	50.1	43.85	29.4	42.7
38.75	50.45	43.2	36.8	57.15	39.95	36.15	36.9	41.1	50.5	26.15	34.3	48.8	45.85	43.6	41.95	57.55	50	46.4	38.25	56.05	42.85	41.6	41.7	52.75	47.8	41.15	49.2	26.4	40.85	49.7	47.7	36.25	40.2	47.75	47.6	44.5	25.75	34.3	39.2	56.35	43.35	62.15	64.7	31.1	33	50.7	45.85	31.8	43.05
40.8	44.8	38.65	37.4	58.65	37.3	39.35	37.25	42.4	48.2	27.4	36.95	51.1	49.45	41.1	42.65	53.15	44.7	40.8	33.3	60.4	39.95	46.55	42.7	56.9	43.2	39.8	46.65	32.65	42.85	49.9	50.2	36.7	37.7	41.75	45.45	43	25.35	30.45	40.2	52.95	40.65	60.45	60.2	33.7	34.3	51.6	43.7	28.75	38.45
39.2	44.95	40.85	36.7	56.95	39.1	41	31.3	45	47.4	25.6	36.6	48.85	48.35	39.55	40.25	55.45	49.7	39.05	35.75	63.45	40.7	42.9	42.65	55.3	43.45	42.6	44.5	28.55	42.05	50.05	47.4	37.4	41.05	41.65	49.6	46.35	21.55	32.45	40	53.4	47.25	59.65	60.6	29.15	39.65	46.95	47.3	29.45	43.5
35.95	44.9	40.05	38.45	54.75	38.55	40.6	34.7	42.3	43.55	23.25	34.55	50.75	44.55	40.15	39.9	56.95	47.3	38.25	43.1	62.75	39.35	40.4	46.1	52.95	47.9	40.9	48.75	39.1	40.2	41.7	52.7	36.05	40	43.75	44.85	46.7	41.75	32.8	43.1	58.75	41.8	54.65	54	32.6	38.4	51.45	41.35	30.7	45.9
38.2	41.15	41.65	36.7	54.8	41.6	45.4	39.1	44.75	42.9	22.2	34.25	46.45	43.65	37.5	42.1	63.2	46.65	39.05	44.85	55.1	40.7	40.45	41.85	57.3	46.05	47.05	46.8	39.95	38.55	43.45	48.8	39.45	41.3	45.1	47.35	43.3	42.25	33.05	44.05	59.9	38.9	51.45	50.1	35.15	37.55	45.85	49.55	30.7	45.25
40.25	42.95	37.5	37.05	53.8	41.9	41.15	39.55	41.15	44.7	22.65	38.25	50.45	47.75	35.55	40.85	57.55	48.55	48.9	44.35	59.65	40.05	40.7	42.75	52.4	48.35	43.6	51.9	37.45	40.35	40.95	54.15	33.75	39.9	43.65	46.65	47.35	45.1	33.85	43.45	55.6	44.4	53.45	55.25	31.45	37.15	50.35	44.6	28.5	40.1
39.15	46.9	39.5	36.35	57.65	43.05	41.65	40.65	38.5	45.5	30.05	33	48.4	44.95	41.15	41.05	55.65	51.15	40.3	41.6	63.85	38.8	42.35	37.1	60.25	48.55	42.6	49.8	37.4	38.75	42.35	53.15	37.85	40.2	44.75	45.7	47.15	45.55	33.75	45.1	55.2	39.95	51.25	58.3	26.9	38.1	46.7	45.35	32.45	47.2
41.55	47.75	42.05	39.05	54.15	41	45.35	35.25	41.35	48.65	33.55	31.7	51	47.05	39.55	39.15	55.35	52.25	48.2	37.35	63.55	37.65	43.8	40.7	55.3	46.9	35.95	47.4	31.2	44.15	45.55	49.35	35.3	40.8	48.05	48.6	50.7	42	31.7	46.95	60.35	39.55	54.95	54.1	30.6	34.9	52.1	43.55	32.85	45.1
39.2	42.2	41.5	37.65	55.7	40.9	37.15	34.3	43.75	44.95	30.6	35.6	45.4	46.8	37.85	37.85	55.25	49.85	49.2	37.5	59.45	40.55	44.2	42.85	58	45.25	37.4	53.65	26.15	40.65	43.7	50.2	32.65	36.85	47	48.45	55.35	39.15	34.55	46.3	58.9	43.85	51.7	50.55	30.1	35.95	50.7	40.7	32.6	42
39.65	42.3	38.9	38.25	55.9	43.65	40.9	33.2	43.9	49.9	34	32.2	42.8	48.8	37.05	40	53.2	48.95	46.5	39.4	61.15	41	41	40.45	55.5	47.45	38.65	50.7	37.1	41.45	44.3	52.5	37.65	34.35	45.5	44.35	52.1	41.65	34.3	47.4	57.9	41	50.95	56.15	30.55	38.55	49.45	45.7	35.25	42.15
[truncated: 299 more columns]
