# Supplementary material for: Single-particle imaging of stress-promoters induction reveals the interplay between MAPK signaling, chromatin and transcription factors
Source: Nat Commun. 2020 Jun 23;11:3171. doi: 10.1038/s41467-020-16943-w (PMC7311541; doi:10.1038/s41467-020-16943-w)
Supplement: Supplementary file 12 — Source Data [file 41467_2020_16943_MOESM12_ESM.zip › SourceData/Figure4C/Figure4C_yVW403_0p2_NaCl_0p20M_rep2_GFP_HiPix.csv]

91.15	48.55	94.25	44.8	43.65	53.2	37.8	44.3	50.4	133.45	63.65	54.4	57.6	52.7	49.15	52.95	56.3	66.65	65.55	44.5	65.1	70.55	58	63.35	33.7	88.25	58.25	60.75	70.45	68.3	83.8	67.45	55.05	69.9	46.9	46.7	45.05	72.55	56.35	40.2	64.15	70.05	38.85	59.9	45.2	50.7	73.9	55.55	42.15	43.65
83.15	46.7	98.05	51.9	48.6	53.15	43.5	39.05	49.1	126.35	66.95	49.75	59.25	47	46.05	54.5	55.25	71.15	64.85	47.2	65.65	72.45	53.35	61.25	30.5	79.4	56.8	59.55	70.3	71.2	90.6	61.2	51.75	67.65	52.05	49.05	46.95	73.1	50.95	39.55	62.75	67.1	40.55	55.6	48.5	46.8	65.15	49.4	41.85	45.25
77.6	48.35	92.25	42.05	44.25	53.4	47	34.65	53.95	126.1	65.05	44.95	58.45	52.65	50.3	49	54.65	67.9	68.3	46.35	56.65	68.5	55.35	60.15	34.45	80.6	53.25	62.7	69.35	68.95	95.15	65.9	51.25	70.6	49.1	48.3	42.7	75.1	51.5	37.6	67.45	73.45	38.15	64.15	49.65	48.05	70.4	55.3	40.1	44.3
106.9	62.35	109.6	65.1	53	63.35	70.55	47.65	65	145.7	78.45	55.45	71.9	53.3	66.85	56.9	60.35	79.8	94.45	61.1	73.55	86.6	60.5	68.65	42.2	98.15	60.45	79	83.55	73.7	100.95	75.45	60.5	82.85	60.5	68.15	51.95	79.6	71.7	50.7	74.55	92.55	48.1	73.55	53.45	58.9	79.65	63.2	43.3	46.4
102.8	52.7	104.6	62.65	44.7	55.05	40.15	46.9	53.95	89.3	66.25	55.3	68.2	55.25	53.7	55.25	63.3	68.95	75.5	55.8	76.2	85.3	65.15	66.45	39.2	90.45	56.7	75.5	70.75	71.5	103.65	77.25	61.15	74.95	54.7	65.35	50.7	85.75	55.9	47.1	60.75	83.2	48.95	61.15	50.1	61.7	69.8	66.4	47.55	54.6
102.3	51.75	106.85	62.7	42.55	57.05	44	47.35	50.6	97.95	73.5	52.1	69.75	57.4	56.7	55.1	59.7	69.9	72.9	53.15	79.4	93.35	62.75	65.35	35.9	103.95	55.45	68.5	78.1	70.95	108.5	80.7	58.75	83.15	52.35	67.6	53.25	90.25	56.1	48.35	66.8	81.25	46.85	62.8	47.7	59.9	76.4	61.7	51.45	54.85
103.8	54.05	107.95	56.3	48	56.65	45.9	47.95	54.05	86.8	72.15	51.45	73.35	55.35	47.45	52	58.1	74.35	77.7	54.6	76.5	88.65	56.95	61.85	42.5	101.4	58.6	70.05	80.15	70.9	110.6	76.65	63.3	74.6	52.35	62.7	55.95	88.55	58.3	41.55	63.05	83.85	45.45	60.1	46.2	61.95	74.3	60.45	46.65	50.5
101.35	51.15	104.9	59.1	46.95	58.65	44.75	45.45	51.9	93.75	69.6	59.95	69.1	57.2	43.4	54.7	56.2	72.05	74.05	55.7	71.65	88.7	62.05	64.65	38.75	104.4	58.1	72.95	77.1	74.5	104.4	78.75	60.6	83.75	51.3	64.8	54.1	90.25	59.4	43.1	62.95	77.25	46.1	59.45	46.65	61	74.2	63.95	48.2	48.95
104.9	54.3	101.55	51.75	49.5	60.8	41.15	44.9	48.25	93.95	68.65	60.3	59.7	54.7	50.55	55.9	53.85	77.8	73.55	49.85	70.4	82.65	59.2	65.75	35.2	102.95	56.1	73.85	81	67.25	99.4	81.9	56.7	75.75	51.6	59.95	61.3	90.7	54.5	45.65	66.3	75	47.55	59.65	50.25	56.4	76.9	79.35	45.45	48.6
99.15	50.85	102.95	54.65	47.15	57.3	40	44.5	52	86.4	67.05	57.75	62.25	53.9	54.45	55	57.55	71.45	66.75	49.25	78.4	83.3	60.45	64.65	36.2	93.65	61.2	70.25	82.9	67.95	98.75	76.2	60.85	77.8	54.5	59.9	58.5	89	61.9	48.55	68.45	72.65	47.55	55.55	49.15	54.8	71.55	77.3	45.45	52.15
103.6	50.9	99	54.1	45.1	52.65	44.9	43.4	47.45	86.7	61.85	55.05	65	57.1	51.75	53.8	59.4	76.95	66.4	47.8	74.3	85.15	62.65	64.95	34.35	98.15	61.95	70.6	80.25	69	88.9	75	66.4	74.2	55.4	62.4	58.6	87.7	58.9	43.75	70.55	75.9	43.3	67.25	51.15	58.9	72.2	80.7	47.65	47.75
102.85	48.5	106.3	53.6	44.5	56.35	44.55	45.95	46.6	85.5	61.6	56.65	63.55	51.45	48.95	55.3	61.8	70.8	69.1	50.1	68.8	85.1	66.35	59.9	34.9	95.05	57.9	72.35	81.55	71.45	89.9	77.5	57.75	78.9	55.15	63.5	65.2	89.25	63.1	41.45	74.15	79.35	42	78.35	50.2	52.75	74.1	82.65	46.8	49.1
97.45	52.35	97.3	59.6	44.7	53.05	43	44.2	50.35	110.55	65.9	63.5	64.15	52.45	58.15	53.6	55.3	76.55	67.85	50	76.2	86	68.45	64	35.5	100.1	56.3	70.55	84.9	79.45	94.05	73.65	57.45	79.55	52.9	53.95	66.75	91.6	60.55	41.5	66.7	69.9	45.2	106.7	55.8	53.9	73.15	86.75	46.65	51.2
103.7	55	113.85	62.5	48	53.65	41.5	41.8	46.8	100.85	63.1	62.6	68.65	54.8	54.6	50.3	56.7	77.1	69	55.25	75.75	86.45	68.25	67.1	39.85	91.9	57.95	66	105.5	98.4	88	69.75	65.25	71.55	57	60.8	64.25	94.3	59.9	45.9	59.9	77.55	47.8	119.3	46.15	54.85	71.25	83.75	45.2	50.9
106.3	58.6	141.2	51.8	42.65	54.05	54.95	41.15	48.85	105.7	64.85	69.25	62	57.65	52.35	53.4	60	81.85	70.8	54.75	71.35	85.3	62.45	66	46.4	88.15	58.4	72.4	119	103.9	93.4	75.4	61.45	80.05	52.2	54.5	73.5	86.4	54.25	41.2	73.55	74.9	44.5	135.85	55.25	55.75	76.3	86.2	46	51.95
105.85	64	161.35	56.7	41.2	54.7	48.85	40.05	51	118.15	69.4	66.6	64.95	55.05	56.05	50.15	59.35	99.1	66.95	65	72.5	85.75	61	66.7	48.6	88.6	56.75	71.5	124.1	113.65	89.6	73.1	58.4	72.15	55.85	54.25	85.35	91.75	69.15	45.2	59.3	77.45	38.9	138.5	50.85	52.5	72.3	83.35	47.55	48.25
112.95	70.9	189.3	59.05	40.9	56.85	56.25	47.55	53.05	131.4	73.35	67.25	62.25	48.5	49.55	52.55	58.5	121.7	67.75	79.8	71	88.45	69.45	66.35	48.65	89.15	59.5	71.85	132.95	103.4	90.3	70.45	56.65	75.2	52.95	59.6	106.15	87.9	82.05	40.35	65.15	78.15	46.6	132.1	46.7	56.3	71.9	83	47.25	46.3
131.15	64.5	221.1	62.95	43.3	89.7	51.5	41.85	47.55	154.15	106.2	59.7	55.95	54.15	56.1	50.95	56.7	124.45	74.7	87.2	77.55	96.4	67.7	69.9	75.85	91.15	54.35	74.3	117.35	138.5	115.75	79.5	59.1	73.45	54.85	56.15	114.55	83.25	103.1	50.05	61	80.2	41.45	148.05	50.7	56.55	69.75	91.95	48.55	51
170.45	74.05	210.1	59.2	42.6	111.45	51.55	41.05	52.9	174.85	114.25	57.95	54.55	56.55	57.6	54.85	58.1	123.05	81.75	104.25	76.25	88.4	62.9	88.65	96.4	86.45	53.6	95.6	116.05	135.5	101.65	91.55	57.55	74	53.15	54.05	122.85	79.5	116.7	51.05	79	97.35	45.4	172.15	50.45	54.1	71.05	95.2	47.2	49.85
187.05	71.35	208.1	60.1	50.35	112.7	71.8	45.35	66.75	218.85	136.45	58.95	53.7	49.45	64.2	52.9	69.2	150.3	80.75	101.3	87.3	87.1	63.65	82	83.45	85.4	58.5	103.3	110.6	155.05	166.15	118.1	53.95	74.25	57.05	57.4	109.25	83.35	116.4	40.85	87.7	111.1	45.7	175.35	45.6	51.1	69.35	108.2	44.15	49.15
214.6	74	233.15	62.6	58	139.95	87.3	61.4	70.75	251.05	136.4	59.6	55.45	51.65	67.75	49.15	71.25	140.5	83.05	132.2	75.2	95.55	59.5	73	91.8	86.65	56	125.7	122.45	179.15	195.45	163.65	55.7	73.05	66.4	57.4	135.9	93.7	113.8	42	98.35	121.6	41.7	177.3	50	49.7	65.85	121.65	47.3	48.55
197.65	73.45	241.6	74.8	57.25	170.1	111.5	75.05	83.05	249.25	98.05	60.85	53.7	48.95	83.5	49.45	89.05	155.75	86.4	132.9	85.75	94.85	62.5	90.65	106.8	83.7	57.6	146.2	136.8	180.65	229.9	208.3	55.2	71.5	78.3	62.5	154.7	107.25	129.4	49.6	98.9	162.3	44.8	186.05	44.65	52.45	67.85	139.8	42.3	49.3
215.45	76.4	277.7	67.45	56.95	151.25	127.15	74.05	90.95	260.55	92.45	64	52.9	50.75	72.5	57.95	89	164.9	96.7	139.8	105.35	102.6	63.45	107.5	94.3	95.7	60.05	156.25	162.6	166.85	211.8	241.55	61.9	70.05	94.25	60.45	142.35	123.55	137.2	58.9	135.35	173.15	41.55	211.3	45.5	50.85	69	142.85	40.6	45.65
241.35	81.8	260.7	73.8	58.3	165.55	114.85	75.65	85.4	250.6	103	70	59	57.35	67.15	68.5	87.6	155.6	124.7	128.95	97.65	126.7	60.75	124.95	97.2	88.35	61.1	166.75	182.2	195.3	116.6	233.4	72.6	69.7	96.65	59.55	151.05	140.3	144.35	69.55	129	174.3	42.2	227.15	45.85	47.95	65.75	147.6	40.7	46.35
221.95	92.7	259.9	95.85	66.8	166.5	114.9	93.45	101.35	260	128.95	76.55	58.9	60.15	68.7	73.75	66.55	144.8	136.45	130.7	99.25	144.8	58.55	120	102.25	100.8	57.1	187.3	164.6	178.75	113.9	257.25	98.7	72.4	127.25	58.75	173.7	161.7	147.15	60.5	90.5	171.9	42.4	188	45.35	49.75	68.7	156.95	45.85	48.75
241.15	81.65	237.35	81.2	69.3	175.15	117.85	92.95	124.1	296.2	147.25	70.1	54.8	75.6	63.9	79.25	62.45	173.45	151.4	131.35	123.2	162.25	64.15	128.4	76.05	97.65	56.35	224.65	153.2	168.05	188.9	291.2	103	79	149.4	55.9	166.85	170.9	152.65	68.4	121.15	190.3	40.8	192.25	47.7	51.45	72.85	164.55	44.8	45.1
252.75	92.9	243.9	88.55	74.25	161.35	113.9	83.75	128.7	276.1	143.05	84.3	54.55	75.55	69.6	98.3	68.8	179.6	160.1	121.85	127.55	194.6	84.8	159.85	78.5	100.05	59.95	234.75	182.55	169.6	107.9	290.15	117.3	78.1	149.85	57.5	181.35	203.4	161.7	71	100.65	203.95	36.9	182.95	44.55	50.2	64.05	171.2	42.8	48.2
242.35	84.5	254.85	121.45	93.8	153.05	109.85	105	129.05	312.25	155.1	114.2	60.2	69.45	73.9	88.95	61.75	168.9	157.8	119	126.5	217.05	99.9	167.6	59.25	98.8	61.6	244.25	163.6	135.95	107.9	308.05	143.65	75.6	180.3	53.15	201.05	214.1	138.4	64.55	101.9	197.9	38.6	165.2	46.2	52.1	69.85	145.45	41.2	49.4
277.45	104.65	280.85	66.15	100.35	142.85	99.15	130.05	144.3	332.35	150.8	126.35	61.3	67.15	88.3	111.35	52.8	201.5	148.85	102.75	106.5	201.7	81.95	181.2	50.75	90.55	59.15	244.25	144.65	146.7	118.5	296.95	149.7	75.35	203.75	56.6	200.55	194.65	158.8	58.35	124.5	198	36.8	139.3	43.95	65.7	67.95	168.3	42.3	47.8
293.85	102.5	300	69	97.7	156.75	89.2	123.6	165.1	340.05	176.9	157.2	56.05	73.15	101.95	130.7	61.85	225.7	161.7	109.8	118.25	186.35	103.6	164.35	63.3	97.4	61.25	245.55	152.95	175	126.45	292.8	160.2	69	190.1	58.25	188.75	218.8	166.05	63.1	109.45	175.35	38.7	137.85	43.25	68.45	70.55	154.5	46.45	42.35
264.9	116.4	263.15	53.85	115.05	168.85	99.05	117.1	155.8	306.55	170.25	120.6	53.4	69.15	105.65	130.75	64.4	235.45	142.6	106.95	95.4	201.15	104.9	147.75	74.35	102.8	54.35	245.15	151.55	141.85	212	295.4	166.35	72.25	186.9	52.9	199.25	241.7	174.35	63.1	106.7	164.7	36.2	126.3	40.3	82.65	69.7	150.2	44.5	46.4
243.25	109	261.1	66.15	124.25	163.8	81.2	133.6	150.4	354.3	194.7	101.55	56.25	70.4	114	129.7	99.4	262.75	156.05	92.5	81.2	217.7	96.75	182.45	71.55	102.1	63.95	201.2	134.45	137.1	168.9	244.75	161.75	67.65	196.65	51.65	192.1	238.9	187.1	66.3	102.5	147.7	36.1	126	46.55	99.5	65.3	139.95	40.85	48.8
230.4	120	275.45	155.7	136.95	173.3	84.2	137.1	120.6	315.2	174.2	105	62.3	70.55	128.05	128.45	84.2	262.25	159.8	92.75	84.05	203.3	125.35	185.65	81.25	102.45	64.5	179.15	146.05	112.55	182.15	260.75	172.25	70.95	166.7	52.8	192.6	225.65	180.4	70.85	110.9	163.35	39.1	118.65	40.75	83.6	70	120.4	42.15	48.45
261.2	111.7	271.5	83.65	149.45	174.25	67.95	146.25	129.6	318.1	180.55	85.65	55.95	73.25	115.1	124.35	118.35	252.9	171.25	97.4	92.2	196.35	114.25	177.1	92.25	95.25	63	169.6	166.45	129.95	111.35	288.7	171.1	67.8	192.45	57.35	189.35	226.45	140.5	73.15	118.7	154.05	41.4	88.15	42.85	86.55	68.65	107.5	44.15	47.25
268.15	130.05	251.95	75.95	130.8	145.2	66.35	138	133.05	262.85	163.6	93.1	56.35	76.35	99.3	112.75	107	274.05	189.75	85.85	92.65	203.3	81.8	167.3	81.4	106.1	63.5	170.25	178.1	130.35	121.35	256.35	189.75	71.8	180.85	54.35	185.55	228.15	157.6	88.55	134.65	155.45	37.1	68.3	44.85	81.35	67.9	105.05	48.65	47.95
281.95	109.4	257.95	79.55	110.15	155.4	58.6	134.05	142.7	258.1	153.95	94.95	56.8	65.75	79.8	120.3	103.3	287.45	167.6	76.6	75.95	197.75	94.45	166.95	84.95	103.45	59.3	183.95	203.05	149.15	129.35	283.25	184.55	71.5	174.65	53.25	174.45	231.75	145.15	96.4	165.1	169.55	37.65	56.95	44.8	80.8	69.1	98.9	53.8	48.95
267.8	115.5	256.65	124.25	101.45	134.75	59.6	124.05	148.85	255.8	130.4	93	47.5	61.4	107.45	97.45	123.35	279.8	187.8	77.7	90.2	203.65	84.15	145.25	92	90.05	60.25	181.2	220.3	154.6	144.85	296.1	174.2	71.9	190.1	51.5	166.8	262.8	139.4	112.25	105.45	162.2	41.75	62.25	46.6	83.05	71.05	101.1	56.9	53.5
239.5	116.55	239.15	105.8	83.45	138.15	49.65	103	140.2	286.25	102.4	72.85	46.75	55	104.7	84.85	116.45	261.6	143.75	72.45	73.9	181.65	69.6	133.3	82.05	84.7	68.1	188.75	201.45	192.15	221.05	277.2	179.45	75.95	188.1	51.4	155	266.45	115.6	116.15	157.9	163.65	37.1	62.75	49.8	86.45	69.7	106.4	66.1	48
226	101.8	244.15	90.35	85.05	133.95	48	101.35	135.25	256.95	80.95	72.1	44.2	57	94.55	86.55	119.45	242.1	125.05	82.55	82.8	213.3	68.75	94.3	84.7	95.45	81.15	165.05	197.7	200.8	188.7	273.7	197.4	70.7	214.5	51.55	139.45	255.35	111.25	101.45	105.1	173.5	34.95	56.95	47.45	72.3	62.1	122.75	60.1	52.55
196.3	105.1	231.9	74.45	76.35	125.55	54.7	112.4	131.8	208.85	89.45	66.35	48.4	63.95	109.5	85.35	98.4	228.95	125.15	72.95	73.1	196.15	59.4	103.35	70.1	89.3	95.35	143.1	185.75	201.5	209.2	300.3	183.9	72.35	206.45	50.1	119.45	291.15	95.55	89.95	126.65	176.25	36.2	51.45	43.9	64.1	65.85	127.05	53.1	52.6
198.15	113.9	258.45	106.35	79.75	134.7	44.95	103.15	134.4	219.7	98.9	64.4	50.2	55.95	101.55	69.9	86.55	200.5	137.05	56.9	69.6	185.05	62.65	92.55	80.9	88.4	109.8	134.9	187.8	228.3	166.2	299.65	187.9	84.45	214.2	49.85	126.5	284.1	92.2	87.85	158.7	198.15	34.2	52.55	47.35	62.4	64.7	121.45	72	49.25
184.35	119.5	277.05	106.85	80.2	118.95	40.5	103.1	129.05	220.1	80.3	70.35	45.3	63	100.1	58.9	99.2	192.75	96.4	75.45	68.45	174.05	63.5	83.7	53.45	93.7	105.25	110.7	184.3	224.45	129.8	275.45	157.8	78.4	217.3	54.2	135.3	256.85	80.6	79.95	172.45	173.55	37.3	53.95	46.65	65.4	59.75	146.95	75.6	47.5
164.4	136.95	262.55	101.2	75	85.2	44.6	118.05	112.45	161.25	82.05	60	39.8	52.35	90.2	61	105	172	90.6	68.1	62.55	157.25	66.6	70.75	50	99.15	120.4	114.8	189.45	219.55	116.1	255.15	160.9	79.5	194.55	51.2	113.1	269.95	78.9	65.55	230.05	173.15	37.8	52.6	42.2	55.65	66	119.15	95.4	52.6
172.95	120.1	235.5	90.95	62.6	83.9	38.35	104.05	89.75	169.65	89.4	60.9	44.25	70.35	72.45	59.6	101.65	149.55	78.05	92.1	60.4	162.9	63.7	71.1	45.25	97.65	97.35	124.25	155.8	189.15	124.95	282.45	166	94.8	179.15	44.15	92.6	279.8	81.5	66	221.6	158.8	33.2	50.95	44.5	54.35	65.85	144.55	93.8	45.05
182.8	139.15	234.4	107.1	62	84.85	43.7	106.5	73.15	179.3	118.95	52.6	44.35	66.1	58.95	56	96.3	125.3	75.05	83.1	63.6	174.2	59.75	66.75	31.25	101.1	121.95	121.55	178	209.65	134.8	256	159.8	108	184.1	48.15	95.6	249.55	86.5	53.65	245.35	139.65	34.9	55.1	39.3	51	64.1	137.3	93.65	51.45
193.4	135.4	211.25	122.45	50.8	68.55	44	90.45	84.65	148.9	108.95	51.95	41.95	62.85	51.25	61.3	79.55	115.95	85.55	94.45	78.95	166.7	66.5	66.75	32.75	99.5	120.15	118.25	152.55	222.55	112.8	223.85	137.75	100.6	177.4	52.6	91.05	229.7	77.85	56	267.25	135.55	35.1	55.1	45.7	55.5	60.2	134.7	107.45	45.85
199.35	133.45	198.4	100.75	55.55	60.2	43.95	83.05	74.45	136.7	114.5	53.45	51.4	65.4	49.85	52.2	79.2	108.5	76.85	91.95	82.35	159.6	57.45	63.9	33	99.85	119.15	104.5	157.05	218.05	136.15	221.05	158.75	86.5	176.9	49.15	88.8	235.25	79.65	57.9	289.05	114.45	33.7	54.85	46.55	53	61.2	104.6	78.9	44.15
179.55	115.45	193.6	92.95	44.9	59.25	36.8	96.6	74.8	116.6	111.2	51.7	49.05	63.55	50.55	53.3	70.5	109.35	74.75	90.75	80.35	131.75	61.55	64.85	35.55	94.75	104.55	92.35	167.15	206.75	105.4	232.35	142.95	112.95	153.2	49.05	83.95	194.95	77.25	52.95	268.25	94.95	35.2	47.75	42.35	50.45	53.65	106	112.95	41.6
178	126.8	141.25	71.45	50.55	56	42.1	80.15	50.4	93.9	77.45	51.5	53.9	67.65	51.35	49.15	59.95	94	74.1	95.65	106.95	150.85	65.5	66.35	38.25	92.2	93.8	96	140.9	196.7	146.7	210.8	132.9	114.5	110.5	45.2	65.35	193	74.4	45.5	265.95	93.35	40.2	47.9	41.1	55.05	61.65	99.75	66.9	45.95
166.3	120.4	129.1	55.85	39.5	47.4	35.3	85	43.5	103.95	85.35	52.75	48.9	55.35	48.2	46.45	64.05	82.75	72.25	95.6	99.85	158.55	61.9	67.5	32.65	89.65	80.65	88	123.05	175.1	163.65	185.6	124.25	84.9	118.75	46.55	60	187.35	76.9	40.1	219.3	79.65	33.45	45.15	46.55	52	61.2	86.4	44.05	47.4
136.5	115.15	101.95	60	36.05	44.95	33.7	87.55	52.7	86.35	71.05	57.15	45.5	52.55	47.95	46.5	68.25	81.2	69.25	100.8	97.6	153.85	64.55	62.05	32.7	82.75	71.45	84.35	117.2	169.3	115.85	204.9	100.75	78.8	87.05	45.45	52.75	169.8	79.6	39.2	240.9	74.85	33.85	48.05	41.1	55.15	61.95	101.55	42.85	45.55
158.3	114.65	79.15	56.35	37.05	47.55	38.7	75.75	45.1	87.15	75.45	52.65	39	61.15	44.35	44.75	57.65	79.7	64.8	95.55	104.25	144.65	65.65	62.25	33.3	88.2	63.45	75.85	119.4	168.65	114.65	146.3	97.8	79.3	76.75	43.5	45.35	148.7	76.05	38.75	271.5	65.15	39.05	45.95	45.6	50.8	60.3	92.95	48.15	44.6
135.55	113.45	105.25	58.85	36.15	47.2	36.15	80.35	52.6	77.6	67.2	49.85	38.7	56.8	42.9	42.65	58.6	78	65	92.8	113.35	126.05	66.6	63.05	33.15	84.95	55.75	60.2	106.95	154.6	127.2	131.25	72.05	71.8	57.1	45.2	47.4	144.5	73.85	37.3	205.75	79.7	32.65	49.8	43.55	54	56.75	81.6	41.15	44.05
119.3	110.25	93.25	56.75	38.4	49.25	37.65	64.4	46.8	72.1	71.4	51.75	39.85	49.3	37.1	41.8	63.25	66.2	65.6	80.1	124.35	125.2	64.85	61.9	29.4	78.3	56	65.45	99.7	155.15	105.05	136.9	68.65	59	56.85	45.45	47.1	159.65	72.75	39.2	193.25	63.55	33.1	50.8	39.35	49.2	54.95	84.85	42.95	42.5
121.2	114.1	96.3	59.35	34.45	48.7	33.05	49.65	46.15	66.05	73.9	45.8	38.1	48.4	39.2	42.4	59.6	64.9	65.5	81.1	96.25	117.25	65.1	59.4	29.75	78.5	59.25	56.55	101.6	134.2	110.45	103.2	63.85	65.6	47.1	45.8	45.5	151.35	78.95	36.3	208.1	64.15	35.05	48.75	38.25	43.45	61.8	77.6	40.55	42.4
112.3	114	93.6	54.95	39.15	45.95	35.3	53.1	46.25	64.9	63.95	49.25	37	50.75	37.15	40.1	53	62.65	69.7	86.4	67.2	122.3	60.55	57.95	32	78.15	56.4	60.2	98.55	120.6	113.15	97.3	58.95	58.55	42.6	46.85	43.6	118.6	73.7	37.3	209.2	62.65	31.65	48.95	39.9	49.6	57.4	82.15	39.25	43.55
107.5	114.5	80.15	65.7	35.5	49.65	33.05	47.95	48.3	67.05	61.85	49.9	37.35	48.85	42.6	49.95	56.7	79.15	64	80.1	59.45	111.75	65.95	57.15	32.3	89.3	62.15	55.1	86.2	128.4	96.4	90.65	53.55	57.45	40.6	47.85	47.3	99.5	74.55	36.05	185.7	63.5	37.15	51.55	38.2	51.2	58.85	74.55	43.35	39.9
99.45	107.35	80.25	54.85	36.3	48.1	37.9	40.05	50.5	55.75	68	53.9	40.65	49.75	38.85	49.55	60.1	78.75	59.2	73.25	68.2	116.25	62.1	54.15	31.3	80.8	58.9	62.3	77.9	94.6	88.2	79.55	54.8	60.05	43.7	46	47.1	102.35	71	39.4	216.4	66.55	33.55	53.05	39.05	50.85	60.2	71.75	40.9	44.2
92.45	90.95	75.75	57.65	41.65	48.3	35.95	37.95	46.55	56.2	80.05	47.6	41.35	45.4	37.75	50.75	57.35	78.5	61	64.5	61.85	94.35	65	51.7	31.85	78.4	53.05	61.35	76.25	95.4	89.35	70.85	55	59.3	40.8	44.9	47.95	88.65	75.1	40.5	173.4	70.9	35.35	47.95	41.7	46.8	60.85	67	41.3	40.6
92.7	70.25	77.3	51.55	37.75	46.95	32.2	39.45	46.1	54.7	68.35	53.8	43.05	46.7	42.95	47.9	55.25	84.15	58.95	59.6	57.4	89.45	59	52.4	30.25	77.3	54.3	61.15	73.5	104.95	88.55	78.65	50.2	57.3	40.9	43.25	42.1	69.75	74.4	37.65	171.55	62.4	33.9	46.1	43.05	43.8	59.5	69.2	37.65	39.7
91.6	76.55	77.35	47.5	34.7	48.75	33.2	32.8	43.5	52.85	66.4	46.4	42.7	49.55	23	41	49.4	69.15	58.6	52.45	53	86.35	65.15	53.1	30.1	74.75	53.1	57.4	67.85	79.95	83.55	65.9	49.85	56.35	41.9	44.45	44.9	61.4	71.8	40.15	177.9	71.4	33.4	50.35	41.05	43.35	56.05	64	37.45	40.95
90.7	69.85	77.4	46.4	39.65	45.2	31.4	31.9	42.05	54.85	65.55	47.7	49.9	43.5	24.15	42.05	49.35	61.75	56.25	47.35	54.2	83.4	61.75	54.3	30.9	73.95	51	54.25	63.15	58.95	78.85	59.1	53.25	60.75	41.95	47.5	40.55	61.7	68.8	36.05	159.2	71.7	31.35	50.4	43.65	43.85	58.45	64.05	39.35	42.1
89.35	66.55	74.7	50.95	35.8	41.45	31.85	34.05	44.65	54.55	57.2	48.25	43.1	45.1	22.95	45.4	45.95	63.25	59.75	49.05	55.05	80.7	56.75	53.9	29.55	69.2	50.4	55.75	63.2	73.35	87.5	55.8	48.2	57.1	41.8	49.15	40.75	60.45	65.55	37.85	135.6	61.15	30.65	48.85	40.45	43.9	56.8	69.25	38.05	38.05
86.8	60.55	73.65	56.3	40.2	42.1	33.4	31	45.15	47.1	60.2	48	43.5	46.65	24.5	41.35	46.4	65.7	56.8	47.95	53.6	78.8	57.2	57.8	30.25	72.8	54.05	50.8	63.95	63.9	82.95	61.6	48.4	58.5	35.05	49	41.5	60.45	66.1	37.15	124.45	58.75	38.95	53.85	40.95	42.55	55.95	67.95	39.55	37
78.75	51.95	60.45	54.05	34.9	48.75	31.35	32.6	48.45	54.9	56.75	47.3	35.55	45.15	32.8	45.45	49.6	59.45	54.05	50.55	46.15	81.05	56.35	56.7	33.5	70.9	52.8	53.75	60.8	71.45	79.25	60.7	51.1	57.5	40.25	43.2	43.95	62.45	64.95	36.55	111.85	64.8	34.25	48.2	38.95	41.25	59.8	61.8	35.45	41.65
80.2	50.3	62.1	55.95	39.1	43.8	31.85	28.7	43.6	58	50	46.75	40.3	45.8	36.5	47.15	48.25	59.6	54.95	52	54.05	74.25	57.4	55.35	30.75	74.8	56.1	53.95	65.15	51.5	73.7	58.55	52.35	55.4	38.45	47.75	44.2	65.15	62.65	37.35	81.35	60.4	35.05	46.55	37.8	43.75	52.95	56.15	37.9	40.8
77.85	54.1	56.9	55.35	41.5	44.9	31.5	31.05	49.85	57.3	55.25	46.85	37.2	39.45	43.25	43.3	49.55	61.1	52.75	46.35	49.55	76	64.4	54.65	29.75	73.7	55.05	51.9	59.15	53.05	76.85	56.9	50.6	54.85	36.15	47.35	41.8	56.3	66.95	35.95	69	54.8	36.8	50.1	41.1	38.85	59.65	61.15	34.3	43.05
81.85	51.65	60.8	49.65	40.85	45.3	35.35	35.65	46.15	55.6	48.75	49.1	36.2	44.5	40.6	39.1	47.6	59.95	56.45	41.65	54.05	78.4	60.7	53.35	30.85	74.2	50	48.25	61.35	73.85	72.5	54.3	50.55	54.1	43.1	48	40.15	62.15	65.25	38.9	63.75	62.45	35.45	52.2	40.45	43.1	50.35	56.1	35.15	45.35
81.25	49.75	85.65	49.1	37.25	46.75	34.35	30.55	39.25	60.3	56.05	48.5	32.6	44.4	28.35	38.25	46.9	59.45	57.45	45.55	54.95	75.15	59.85	59.4	30.25	76.45	47.05	51	62.2	58.55	73.2	53.45	43.1	53	37.15	44.55	36.35	61.95	64.85	34.85	65.85	55.2	30.55	51	38.25	43.95	53.45	49.45	31.95	40.45
79.3	48.2	83.3	52.15	38	45.4	33.95	30.95	40.25	52.25	53.7	46.65	29.4	43.2	26.3	42.15	45.2	56.15	58.15	40.8	53.3	73.05	55.8	53.25	30.6	70.45	47.35	50.4	62.9	66.75	76.9	56.75	48.5	53.7	40.7	42.4	42.15	69.95	66.85	35.8	66.6	61.55	31.05	46.85	37.55	47.3	56.25	51.4	31.75	43.3
82.15	38.85	86.1	56.3	38	44.4	33.15	31.95	39.35	58.3	53.7	46.65	27.25	45.75	26.55	44.15	49.5	57.45	59.05	38.5	54.9	71.7	57.25	56.15	29.6	70.85	42.4	50.15	65.25	56.4	71	57.1	45.95	53.3	37.25	40.4	39.75	62.2	65.85	35.15	58.45	53.45	30.9	45.05	42.15	40.95	53.2	53.65	32.95	42
83.1	46.55	81.95	54.8	41.75	42.2	32.4	28.35	47.35	56.15	50.9	43.55	28.5	40.7	29.6	37.5	47.45	55.3	56.25	40.35	58.4	74.15	58.4	55.7	27.9	74.5	41.8	52.3	58.2	51.1	66.95	57.1	48.45	52.4	34.95	40.2	38.35	58	64	32.9	56.2	55.95	29.05	48.5	42.4	40.25	56.1	47.7	32.6	45.5
79.05	41.9	81.7	54.15	35.3	39.8	35.3	31.95	43.4	56.3	54.4	47.75	32.5	39.5	42	37.7	46.1	57	57.95	39.6	54.65	71.95	53.55	52.05	33.45	70.1	43.3	50.85	57.2	47.75	70.7	58.8	46.6	51.8	35.25	36.5	37.65	52.4	66.5	33.25	58.5	57.7	30.45	48.25	40.9	39.55	55.4	58.6	34.3	45.8
77.75	41.6	83.85	58.95	36.45	41.65	32.35	29.7	43.8	60.95	51.7	47.95	31.2	40.05	42.65	39.85	43.65	50.1	57.9	38.3	53.65	74.1	59.5	55.5	28.9	66.95	48.95	49.65	59.8	42.85	65.2	58.75	46.85	57.4	35.4	37.75	41.45	50.5	64.45	34.95	52.45	58.75	38.55	46.75	43.2	44.2	49.6	63.15	32.55	40.7
82.95	38.7	75.15	48.55	32.65	42.9	34.65	29.55	48.6	54.9	53.5	45.05	31.6	36.25	40.05	37.65	44.35	58.15	59.8	36.35	52.55	75.45	49.85	53.8	32.35	73.4	47.5	50	56.4	43.85	68.75	57	47.35	54.25	38.35	37.85	38	51.5	62.65	33.5	53.45	55.8	33.7	51.05	42.8	42.8	55.65	57.3	33.6	40.45
74.05	40.85	82.2	53.75	36.35	40.8	36.35	29.9	45.85	55.45	52.3	44	30.75	40.2	47	39.85	43.1	51.95	56.3	38.75	50.85	71.4	53.3	52	31.3	72.55	51.1	49.1	59.05	43.7	71.2	60.3	45.55	54.15	36.85	36.6	38.45	54.65	62.8	33.1	50.85	52.45	38.6	49.75	43.05	40.8	52.2	58.6	32.85	41.3
76.15	41.7	79.25	50.55	39.25	37.05	33.4	28.45	46.3	54.3	55.2	41.2	21.4	37.3	38.5	37.35	37.5	48.6	54.45	37.9	53.3	69.35	55.9	52.35	29.15	72.3	44	52.15	54.9	40.75	68.75	52.1	44.55	54.55	38.05	38.35	43.55	51.3	60.1	35.15	54.15	57.8	30.3	52.15	44.2	41.6	49.9	54.25	28.95	41.7
60.45	36.8	81.6	50.4	33.65	38.2	34.7	30.65	45.7	57.8	46.9	46.2	20.25	42.9	39.85	38.1	42.55	51.25	59.8	35.85	47	69.65	58.9	52	29.7	61.25	42.4	47.1	59.65	43.15	65.15	49.3	45.2	55.5	36.05	39.65	35.05	52.7	63.9	36.2	54.2	52.1	30.95	45.05	39.55	45.2	54.6	61.2	32.8	39.8
42.3	36.4	82.3	48.05	32.55	39.65	36.95	33.7	46.15	58.4	51.25	43.75	22	36.3	34.65	39.65	42.35	48.55	57.25	37.55	48.3	67.8	56.55	52.1	32.1	64.5	46.7	46.75	57.3	38.5	68.05	51.8	47.6	56.6	35.85	36.95	39.3	50.75	58.35	32.75	49.75	54	31.4	45.25	39.25	43.65	53.1	56.35	34.9	41.5
44.75	37.85	85.75	52.85	31.6	40.45	31.65	31.45	48.75	59.85	46.8	47.55	17.75	37.3	40.75	38.6	39.1	45.15	51.6	34.05	51.4	64.35	55.85	53.5	29.15	65	47.5	50.8	54.35	41.4	67.3	53.2	47.7	53.45	39.9	39.3	39.7	52.1	62.7	34.05	57.15	51.95	30.5	43.5	40.55	44.35	55.9	55.3	31.75	37.95
53.8	39.7	75.1	50.3	34.95	40.7	32.6	27.5	49.3	59.7	50.95	43.2	28.2	37	44.7	37.8	39.95	42.05	57.55	33.4	48.05	70.65	52.5	54.75	28.7	66.4	45.15	46.15	60	41.95	67.3	54.85	43.75	51.25	37.6	51.35	45.55	55.9	60.35	31.85	55.55	57.15	32.3	39	38.4	39.7	56.05	52.8	31.5	39
63.65	34.3	73.15	47.9	35.7	41	32.95	28.4	44.95	57.25	47.1	43.4	31.8	37.4	42.25	35.85	40.45	43.35	55.65	38.8	51.75	69.2	51.6	53.2	31.85	69	43.85	49.35	57.1	43.1	66.65	55.55	45.1	60.1	35.45	55.2	39.6	50.45	60.5	30.75	49.05	51.6	31.1	44.95	42.9	42.35	58.35	55.75	29.85	44.35
62.25	36.3	71.25	46.25	40.75	40.85	31.6	29.4	47.2	57.2	55.2	38.65	27	38	42.95	39.35	38.5	39.25	53.15	41.35	49.25	68.7	46.7	53.95	29.45	64.55	39.9	46.45	57.6	44.65	64.3	54.1	46.35	55.3	35.9	50.95	38.5	46.6	55.5	30.35	52.9	56.65	33.35	44.7	38.8	42.1	54.55	51.3	32.8	39.9
66.4	34.8	72.45	50.65	37.5	40.35	32.5	28.85	41.75	56.8	51.5	39.15	28.75	40.5	44.7	38.3	34.5	40.3	50.55	32.7	51	63.5	46.45	51.45	31.05	63.9	38.8	46.85	56.4	36.85	61.45	47.95	46.4	53.55	37.05	49.2	36.35	49.75	60.25	29.65	50.95	55.05	32.2	43.5	37.8	41.95	55.6	54.5	33.3	38.5
63.95	33.3	79.25	57.85	34.65	42.25	29.25	28.75	42.4	58.5	48.25	44.5	30.9	39	45.2	42.4	37.9	48.8	58.5	38.35	47.05	67.5	52.65	57.7	28.25	69.1	38.15	47.45	55.4	39.35	64.25	48.1	41.05	53.75	34.8	38.5	36.95	49.8	64.25	29.3	46.85	53.25	29.75	46.25	40.85	44.75	52.3	60.05	32.55	41.2
64.5	36.85	80.45	62.95	31	41.85	28.65	26.25	43.3	54.45	49.45	39.6	33.6	37	38.05	38.1	38.35	44.85	55.95	36.95	51.85	62.9	51.1	56.65	30.3	72.1	38.2	48.45	56.05	36.45	59.85	51.85	41.2	55.35	38.75	40.95	38.15	48.85	63.25	29.6	49.6	56.85	31.7	39.7	38.6	42.8	57.05	58.5	31.95	41.4
50.65	34.3	75.7	54.75	38.9	41.45	30.4	28.45	41.65	60.25	39.7	38.1	29.65	34.2	40.75	39.9	40.9	45.6	56.4	34.5	47.7	62.3	46.85	50.45	29.15	67.15	33.9	49.5	57.95	38.7	62.8	55.25	41.7	56.2	37.55	34.45	35.3	50.3	57.7	30.95	48	56.35	35.3	39.9	37.45	35.75	55.3	58.2	31.05	40.7
56.2	36.55	77.9	59	33.55	42.5	31.25	29.8	44.7	52.5	46.05	45.4	30.1	36.8	39.95	39.6	36.4	41.85	59.7	36.45	48	62.65	42.85	50.3	28.75	64.85	38.25	52.7	51.7	38.25	61.85	53.9	40.75	50.05	40.4	37.7	34.95	46.1	61.25	33.05	46.6	53.15	32.8	40.7	35.35	37.85	57.15	59.5	31.2	44.75
55.85	40	70.15	57.65	30.7	40.8	31.1	27.85	46.05	52.3	48.1	41.05	20.95	36.05	39.65	36.15	37.35	43.05	57.8	33.1	50.85	61.1	53.7	54.05	28.6	62.9	37.15	49.65	58.55	39.75	62.5	51.45	41.85	50.45	38.6	39.45	35.45	42.55	59.9	27.35	61.75	56.35	31.15	44	36.25	38.3	49.9	56.65	31.45	42.15
68.55	40.75	65	54.5	30.95	42.3	31.45	26.75	47	53.45	50.55	43.55	24.65	36.05	37.1	38.8	41.3	41.85	50.8	38.85	50.55	58.65	52	46.55	27.75	64.3	38.35	54.75	53.75	43.8	73.35	51.2	42.2	54.15	36.65	37.35	37.1	48.25	59.25	30.7	60.95	59.75	30.8	41.45	37.3	36.45	52.4	59.05	30.1	37.55
64.4	37.55	72	60.85	28.4	39.3	29.6	28.95	48	56.75	48.7	40.25	25.95	33.55	31.6	32.55	39.3	41.85	53.2	31.65	46.8	54.5	47	46.25	27.85	62.7	37	50.95	52.1	39	71.65	52.7	41.15	50.05	41.8	37.9	34.25	47.25	59.7	32.05	62.3	54.6	30.9	44.4	39.3	38.95	54.65	56.45	29.25	41.95
65.3	38.05	68.8	57.35	31.9	40.9	28.2	31.65	41.5	48.9	46.45	43.6	27.1	40.8	32.85	36.35	39.3	47.45	55.2	35.85	46.55	60.25	50.3	47.85	29.75	63.35	35.55	51.9	51.65	36.75	61.05	54.25	39.7	44.5	36.85	39.1	33.65	43.4	58.85	34.1	59.3	48.95	31.2	41.5	39.6	42.15	52.8	58.5	31	38
61.3	36.15	79.2	52.2	34.3	39.8	29.95	28.35	46.25	50.9	48.45	39.7	34.3	37.15	21.9	44.65	38.5	40.95	48.65	33.7	49.85	60.45	49.45	51.4	29.7	62.3	44.8	44.2	57.65	36.05	60.85	51.5	39.3	49.6	33.4	36.85	36.85	46.25	60.35	32.25	47.35	56.65	29.4	43.25	36.75	40.6	55.7	56.85	32.2	38.3
59.15	35.05	69.65	58	33.6	41.7	28.6	30.65	47.85	51.6	52.85	37.25	33.3	35.4	17.3	41.7	35.45	40.55	52.75	33.9	46.45	66.95	46.6	47.65	28.5	62.2	44.5	43.35	51.2	37	65.35	53.1	39.5	47.85	34.3	33.25	36.65	43.75	58.1	34.8	45.05	57.3	29.45	43.45	39.9	35.5	49.4	54.55	34	42.25
65.75	35.25	67.35	55.45	31.15	42	30	27.5	41.15	52	52.15	36.45	34.55	36.4	21.4	42.5	36.2	40.95	55.65	33.05	49.05	61.85	45.25	50.85	27.9	62.8	40.75	42.3	52.7	37.3	65.2	48.05	40.55	53.25	35.4	37.75	36.3	47.85	61.3	28.6	44.45	58.15	26.85	43.1	35.65	37.35	50.85	50.55	28.55	38.7
56	30.4	78.8	57.55	37.35	40	31.5	28.8	41.7	53.25	47.15	39.45	34.55	34.3	20.25	41.6	37.1	40.6	56.8	32.25	49.65	67.5	47.25	46.45	28.2	60.7	42	43	52.45	35.95	63.3	47.55	38.8	51.6	33.1	36.6	33.45	44.95	56.15	27.45	44.6	57.35	30.35	41.4	39.5	38.9	51.2	50.9	27.9	38.25
54.1	33.7	73.3	55.3	34.95	39.4	32.35	25	45	50.1	44.25	33.65	36.95	35.95	17.35	34.75	35.05	43.15	56.35	34.5	45.7	65.85	53.1	49.1	27.75	59.35	41.1	39.8	53	43.45	63.6	51.45	40.7	54.65	40.7	33.95	36.7	43.9	60.9	28.65	43.6	51.9	29.05	44.45	38.15	36.6	52.15	50.7	26.25	38.5
64.75	33.5	75	57.75	35.5	40.3	31.45	26.05	44.6	51.05	42.35	34.45	37.9	36	21.6	33.05	35.4	41.65	58.7	34.75	47	64	50.05	50.15	26.85	61.85	43.35	38.3	56.85	40.95	67.65	54.15	39.25	56.1	37.4	36.05	35.6	44	58.3	30.1	45.45	50.6	32.75	41.45	40.8	39.1	55.65	47.3	29.5	34.65
65.15	36.15	75.4	56.15	33.15	37.95	34.1	27.2	43.95	51.45	47.6	34.7	36.7	39.05	21.75	36.55	34.7	41.3	56.2	33.8	47.25	63.5	47.95	47.6	28.45	60.45	42.15	37.95	50.5	34.3	66.15	53.5	40.75	51.5	37.25	30.75	35.3	53.3	56.95	32.55	43.85	53.55	31.7	41.65	34.75	37	56.2	46.35	30.25	33.05
58.85	34.95	73	54.1	36.75	35.6	32.85	26.75	37.8	51.6	51.25	34.55	36.25	35.4	22.1	32.8	35	43.2	50.3	31.95	48.1	67	50.15	45.8	28.6	57.2	43.35	44.65	54.2	34.7	63.4	50.6	42.6	52.05	37.2	37.8	36.25	44.3	60.1	29.85	43.3	48.95	34.55	42.65	38.9	33.45	52.25	46.35	30.05	33.05
58	31.3	67.5	53.65	36.95	36.25	32.4	27.75	35.9	56.1	50.4	38.1	37.05	37.95	18.95	36.4	33.85	45.65	50.3	32.75	45.6	63.75	52.25	48.3	31.1	57.45	44.35	37.9	53.75	35.85	65.3	55.55	41.7	52.6	33.4	36.15	37.6	43.75	54.45	30.25	42.45	51.05	33.1	40.95	39.2	37.05	55.85	47.8	31.65	33.85
57.25	36.65	66.15	52.95	36.85	35.05	32.2	27.75	37.15	49.15	49	38.8	38.9	33.85	19.9	35.85	36.75	44.4	47.25	31.4	41.35	63.6	54.45	46.25	30.25	59.35	41.45	42.6	53.85	34.35	66.55	51.7	41.8	52.5	32.1	34	36.65	45.5	54.95	31.05	44.45	48.55	33.25	34.65	37.6	35.6	57.5	46.45	31.15	34.55
49.4	38.2	64.9	52.55	32.1	36.25	33.65	26.4	38.4	53.05	45.95	42.9	36.95	35.6	21.1	35.4	35	45.35	48.2	32.05	41.9	62.15	48.25	48.05	29.4	58.45	38.65	41.05	51.75	35.4	70.55	49.1	38	47.4	34.25	37.1	33.45	49.35	52.7	32.85	41.2	53.65	28.2	36.65	37.75	39.85	54.25	47	32.2	31.6
[truncated: 179 more columns]
