# Supplementary material for: Single-particle imaging of stress-promoters induction reveals the interplay between MAPK signaling, chromatin and transcription factors
Source: Nat Commun. 2020 Jun 23;11:3171. doi: 10.1038/s41467-020-16943-w (PMC7311541; doi:10.1038/s41467-020-16943-w)
Supplement: Supplementary file 12 — Source Data [file 41467_2020_16943_MOESM12_ESM.zip › SourceData/Figure4C/Figure4C_yVW471_0p2_NaCl_0p20M_rep1_Time.csv]

-0.98225
-0.70848
-0.46298
0
0.26305
0.53572
0.77988
1.0301
1.3218
1.5944
1.8375
2.0875
2.3791
2.6585
2.9023
3.1523
3.4442
3.7083
3.953
4.2031
4.4944
4.7628
5.0069
5.2569
5.5488
5.8273
6.0712
6.3212
6.6123
6.882
7.1264
7.3764
7.668
7.9442
8.1878
8.4378
8.7296
9.0034
9.2473
9.4973
9.7889
10.059
10.303
10.553
10.845
11.123
11.366
11.616
11.908
12.174
12.416
12.666
12.958
13.233
13.478
13.728
14.02
14.297
14.541
14.791
15.083
15.36
15.603
15.853
16.146
16.434
16.677
16.927
17.219
17.5
17.744
17.994
18.286
18.56
18.804
19.054
19.346
19.627
19.87
20.12
20.413
20.684
20.927
21.178
21.469
21.744
21.988
22.238
22.529
22.801
23.044
23.294
23.586
23.862
24.105
24.355
24.647
24.933
25.176
25.426
25.718
25.986
26.231
