# Supplementary material for: Single-particle imaging of stress-promoters induction reveals the interplay between MAPK signaling, chromatin and transcription factors
Source: Nat Commun. 2020 Jun 23;11:3171. doi: 10.1038/s41467-020-16943-w (PMC7311541; doi:10.1038/s41467-020-16943-w)
Supplement: Supplementary file 12 — Source Data [file 41467_2020_16943_MOESM12_ESM.zip › SourceData/Figure4C/Figure4C_yVW472_0p2_NaCl_0p20M_rep3_GFP_HiPix.csv]

58.85	49.7	55.6	74.35	66.2	51.9	86.35	105.75	53.8	45.15	59.05	54.6	64.3	60.65	48.75	71.25	60	58.15	58.85	58.7	97.65	57.7	55.8	67.45	94.65	69.4	58.6	78.9	45.65	49.3	88.1	64.05	57.15	67.9	55.4	85.3	53.75	58.35	85.4	75.6	38.9	52	38.25	51.95	58.5	57.45	52.35	61.25	43	48.65
49.95	50	56.65	76.6	63.05	48.55	84	108.95	55.15	68.55	53.2	56.25	72.6	56.55	48.3	67.55	57.2	56.45	53.9	56.9	94.9	61.5	50.5	72.5	88.25	59.25	59.35	96	43.85	53.35	101.75	57.8	55.55	65.35	50.45	74.25	53.7	59.3	84.9	74.8	38.85	43.9	43.7	46.8	57.45	50.6	49.45	56.65	44.3	46.85
46.2	53.9	57.85	74.55	64.2	51.4	84	108.15	49.35	65.7	49.3	59.5	64.35	48.5	46.35	67	52.85	57.8	62.85	52.75	93.4	57.85	55.45	72.1	88.55	105.6	55.1	96.6	50.4	53.55	135.75	61.5	57.25	63.2	55.7	70.85	52.5	55.05	89.6	74.9	37.7	44.5	37.35	47.1	58.95	54.25	58.75	56.85	43.35	46.55
55	65.65	65.1	89.8	91	67.4	97.75	143.55	66.05	96.75	68.35	60.65	66.8	60.8	68.6	98.6	65.45	72.45	65.15	57.4	119.55	78.15	59.4	87.25	102.05	105.75	71.35	99.55	57.8	74.3	163.2	79.7	55	56.15	56.75	94.15	63.65	63.7	107.15	76.75	40.2	54.7	49.7	60.9	74.45	63	55.55	58.35	55.45	53.45
69.85	73.85	67.7	72.25	103.9	60.95	105.95	84.8	62.4	76.25	67.25	69.5	74.6	61.6	65.5	88.35	87.6	66.35	66.55	70.8	98.7	101.15	69.35	90.65	107.7	113.7	71.45	95.65	51.85	94.4	176	64.45	77.75	94.9	56.95	118.55	58.2	64.25	99.9	85.65	47.05	48.9	49.4	64.55	77.1	49	52.95	57.55	56.75	54.05
68.5	71	64	80.1	99.65	59.9	108.8	84.65	58.05	78.65	69.05	68.75	72.65	62.3	64.4	87.1	89.95	74.15	68.5	86.5	99.1	106.6	64.05	97.35	104.6	136.9	85.35	107.65	57.8	89.5	167	68	78.1	88.95	54.2	142.15	59.55	69.95	89.1	71.2	44.3	51	50.4	64.3	78.85	45.8	57.15	58.8	55.95	50.6
63.1	79.05	62.65	76.65	104.7	56.85	95.9	87	61.4	80.45	74.85	65.05	71.05	63.1	63.85	97.75	89.2	68.65	69.1	86.75	100.75	112.3	66.5	92.75	107.4	150.85	90.25	123.25	56.4	88.6	180.85	79.95	74.75	93	56.75	152.6	59.7	67.15	85.4	79.85	39.7	49.25	53.3	63.1	104.35	43.15	63.85	56.1	63.4	52.7
68.5	70.35	75.5	77	101.55	61.05	96.8	89.35	59.7	73.6	63.95	73.15	71	57.7	66.85	96.1	86.65	65.7	89.3	88.55	97.1	117.05	83.1	90.5	119.7	130.7	100.1	129.65	56.15	97.2	216.55	79.85	78.9	88.75	54.3	168.15	75.05	63.25	90.65	68.2	42.25	52.1	53.5	61.15	103.45	52.15	68.2	54.2	75.4	51.9
70.3	78.25	89.1	109.9	102.25	58.6	90	94.45	58.8	84.05	70.35	85.05	68.4	66.75	78.85	125.75	73.55	67.95	94.2	108.15	105.8	120.1	121.5	98.25	114.15	155.5	107.15	147.85	62.25	94.95	222.35	83.75	88.85	82.5	55.3	183.3	74.15	60.65	89.15	76.7	37.7	47.95	50	61	116.65	58.85	89.2	56.2	78	46.7
81.2	87.35	105.35	108.6	97.1	68.2	102	105.2	62.45	86.5	77.4	103.45	72.15	95.45	88.95	136.5	75.25	58.85	100.8	164.4	101.85	128.9	119.7	93.4	112.7	170.8	112.8	143	75.15	117.35	247.65	83.95	125.85	95	73.05	190.1	79	66.45	89.95	89.35	41.35	53.7	51.65	63.4	129	86.75	78.85	72.9	74.7	54.4
71.95	101.8	108.9	117.85	101.85	64.5	104.5	99.95	57.15	87.05	67.3	123.35	78.75	99.55	106.3	150.95	85.2	62.05	132.65	201.3	106.35	154.5	127.75	100.2	96.75	151.15	112.65	148.4	91	121.45	266.1	97.05	140.05	103.85	85.1	227.5	75.95	83.7	100.35	99.3	41.05	50.3	66.45	68.5	148.5	70.55	79.75	94.45	67.7	45.65
96.05	101.55	148.45	106.65	91.35	59	101	105.45	53.5	99.8	59.5	147	90.65	104.75	132.2	172.4	98	57.7	141.05	211.5	128.85	128.95	136.25	153.1	105.4	163	122.05	158.95	124.35	141.95	295.45	114.65	171.3	127.5	96.6	238.3	70.9	77.5	105.35	111.6	44.05	49.55	86.9	65.85	169.9	61.05	77.5	126.8	64.85	47.75
100.7	97.35	134.45	117.4	96.9	80.2	113.25	93.9	56.6	121.35	64.4	165.25	96.8	108.05	130.7	179.75	108.65	61.6	165.2	231.35	132.95	129.9	130.9	163.75	101.65	154.55	126.6	166.3	120.5	141.75	288.5	117.75	179.75	142.4	117.05	237.55	84.5	49.2	112.6	130.35	39.55	55.05	99.8	66.5	159.7	75.8	80.45	144.8	72.7	53.15
95.95	108.05	173.75	109.6	92.45	95.45	110.25	110.8	52	136.75	89.95	166.3	98.25	135.8	125.55	216.45	148.95	66.45	229.5	240.9	183.25	142.15	130.5	174.45	128.8	162.3	141.35	185.2	141.05	143.25	320.85	111.8	180.25	154.9	131.05	248.2	81.15	55.9	116.4	153.45	42.5	69.3	116.75	72.35	166.05	64.65	74.05	152.75	84.1	59.2
84.35	103.65	147.95	101.35	95.1	108.85	123.2	122.7	53.35	120.25	100.15	174.7	128.6	132.75	143.25	190.25	125.8	65.25	237.3	230.3	184.6	180.7	109.2	145.7	146.65	153.75	158.8	218.8	140.1	141.55	307.85	108.9	187.25	172.25	153.7	273.2	94.65	73.85	114.2	156.05	53.75	87.65	97.1	74.75	176.9	63.95	79.05	133.55	91.7	68.55
103.55	100.45	154.05	101.55	112.25	138.5	130.75	141.3	56.1	143.35	108.55	171.15	135.2	147.95	138.35	200.2	127.4	69.15	202.1	252.3	167.55	195	108.75	219.9	170.55	155	147.25	229.8	146.55	128.35	258.5	127.3	202	157.55	166.95	251.85	106.65	66.9	125.2	176.3	57.2	104.85	89.9	76.25	175.35	62.25	90.9	151	105.6	70.55
106	115.8	138.85	133.45	116.55	128.4	114.55	157.75	88.5	132	101.85	172	136.15	140.4	161.45	172.65	133.25	62.55	222.7	261.3	170.2	194.9	115.25	131.05	175.3	149.2	145	254.25	142.15	119.3	288.25	127.75	210.75	168.2	193.35	266.3	112.8	65.05	154.2	201.4	54.15	97	87.85	88.3	189.4	60.9	98.35	135	99.25	112.5
91.3	136.1	121.3	165	144.35	176.45	90.85	156.4	106.9	136.85	124.6	162.5	153.1	142.75	157.5	216.95	137.2	60.75	238.9	252.9	217	234.7	95.8	126.9	155.5	166.1	148.05	258.25	144.2	156.8	333.65	126.15	222.75	163.75	178.7	261.6	119	110.55	148.3	202.1	71.35	122.25	92.8	74.55	186.2	80.15	96.4	133.95	91.75	129.05
89.9	145.6	104.5	167.1	144.95	168.05	110.25	199.45	112.85	137.75	142.5	169.55	133.7	159.05	157.65	220.9	139.8	64.15	218.05	242.55	228.6	235.25	85.7	127.85	140.8	169.8	166.1	259.85	135.4	156.8	283.1	126.1	222.5	175.05	199.25	295.15	120.9	120.95	161	203.8	69.6	122.15	80.75	86.25	170.8	92.25	93.45	142.5	72.65	156.9
97.25	142.85	142.85	209.55	155.95	163.85	107.5	212.6	137.95	144.1	123.4	172.05	136.05	171.95	113.5	205.75	197.9	58.7	246.55	239.5	221.9	258.65	66.15	127.75	147.05	171.9	169.85	279.75	142.2	145.15	273.05	126.45	222.1	190.95	181.95	276.9	109.8	136.85	209.05	211.1	67.75	106.95	77.35	98.65	195.35	99.75	83.3	134.45	76.6	156.45
117.55	147.35	160.45	224.35	159.45	151.9	99.15	255	145.75	176.1	123.9	157.1	152.15	181.4	162.3	237.2	178.3	71.85	251.1	213.15	232.5	277.9	81.7	168.05	156	161.75	212.65	273.6	144.3	125.8	320.65	132.2	219.85	197.2	163.25	293.85	109.65	148.75	203.45	214.5	65.9	115.9	75.85	86.6	167.65	110.85	96.45	121.25	62.4	156.85
124.75	140.4	144.2	243.45	163.5	189.1	98.35	240	140.65	168.6	128.5	154.85	132.9	175.8	192.5	250	177.75	75.3	226.5	216.75	230.4	243.2	96.35	153.65	141	149.45	237	294.15	142.3	86.5	306.3	136.15	194.35	214.25	155.6	316.6	131.55	154.15	227	247.2	62.05	118.8	90.7	75.8	143	120.55	80.05	117.25	67.2	165.65
142.6	140.25	149	264.35	155.25	191.95	87.4	268.45	126.3	167	108.2	151.55	137.2	165.7	190.05	216.2	179.55	68.3	216.45	217.65	241.1	252.05	115.95	163.85	144.2	141.2	232.45	298.15	170.15	142.6	306.45	170.5	209.85	227.05	142.4	319.45	113.8	150.6	206.65	229.3	66.95	113.7	102.05	83.8	185.7	125.9	77.05	135.9	56.05	143.05
146.4	145.55	122.75	252.3	143.1	171.5	88.5	247.7	104.7	168.1	111.8	175.55	121.35	158.7	185.1	260.1	148.8	62.45	208.9	207.4	206.75	229.35	119.65	161.8	127.75	139.45	246.55	306.8	148.4	99.9	298.75	163.1	173.8	227.25	143.45	304.55	127.75	145.1	230.65	222.75	50.75	123.25	115.55	77.45	168.9	140.15	75.05	150.8	53.2	138.05
147.7	142.4	131.8	254.3	126.2	153.6	96.8	199.05	118.5	202.4	121.65	149.55	126.4	158.75	210.9	261.7	129.65	62.85	187.35	208.6	230.75	205.7	124.15	132.55	120.2	150.7	264.35	298.7	132.6	118.2	321.75	167.1	160.5	222.85	129.35	329.05	160.6	142.85	264.9	222.75	50.3	144.7	127.5	94.65	183.2	137.45	82.55	148.4	52.6	130.45
140.1	147.5	126.15	279.35	156.3	132.6	84	204.45	87	174.9	115	143.95	106.3	149.75	207.75	221.35	147	80.75	179.5	225.15	261.35	232.55	165.3	155.2	119.25	148.9	241.5	325.4	143.55	153.3	297.3	151.35	151.25	155.35	148.3	286	144.15	144.3	247	258.05	44.15	113.5	103.8	81.35	177.15	140.5	76	165	58	106.1
110.15	168.25	123.7	254.05	130.2	141.2	80.3	193.55	73.5	166.8	115.95	157.55	106.05	180	216.15	243.45	109.7	85.1	118.75	199.6	256.55	209.95	164.6	155.8	135.95	148.2	241.25	330.7	136	123.35	295.3	152.6	167.75	148	161.9	283.85	152.4	141.1	276.85	224.2	44.2	138	126.5	63.35	163.45	133.5	70.8	174.15	55.65	116.05
121.95	148.95	122.05	247.2	149.45	146.4	80.1	193.1	75	172.9	113.15	156.5	96.65	162.5	214.3	232.45	89.7	88.5	123.75	177	165.65	166.55	161.45	134.2	136.4	145.45	227.5	333.1	141.35	156.5	303.75	140.5	150.6	85.4	184.85	273.2	153.4	128.35	300.5	230.85	44.3	134.5	120.5	64.8	119.7	129.3	70.55	164.85	61.85	110.7
121.5	185.8	122.65	260.25	164.25	136.65	81.9	177.45	59.7	172.35	123.3	146.2	90.7	143.1	217.1	243.95	77.75	77.7	134.7	200.65	230.85	194	151.15	113.1	134.2	155.95	231.55	309.25	151	126.8	291.2	135.15	164.7	257.9	157.75	273.95	168.85	127.35	297.3	257.6	62.65	141.5	163.3	57.3	108.75	127.45	72.4	154.7	95.9	102.7
110.05	156.3	124.85	221.6	185.85	123.85	85.75	176.25	53.75	133.85	130.6	151.05	69.5	151.7	196.9	264.45	90.45	77.7	127.05	198.4	192.05	233.1	143.85	89.85	132.1	118.55	249.6	328.25	156.5	131.3	248.3	115.55	160.1	215.45	177.7	239.9	173	119.3	259.15	266.4	80.05	124.95	142.05	60.3	121.85	110.95	73.25	140.4	95.75	111.65
107.7	136.25	110.55	254.9	189.7	150.65	77.3	169.95	57.3	142.15	126.95	129.75	65.85	164.2	196.6	263.8	109.6	74.3	125.35	194.6	183.1	181.6	129.8	89.95	114.75	115.9	234.65	336.35	174.95	107.7	230.5	108.4	154.15	251.95	182.3	229.2	165.4	136.9	272.25	242	75.45	129.6	137.75	64.9	131.25	140.5	87.25	153.65	112.35	104.75
110.4	137.4	107.8	263.3	196.8	128.5	82.2	137.65	45.8	132.4	122.2	150.3	58.65	147.05	225.35	272.15	113.15	84.9	119.6	191.65	175.8	139.7	128.35	87.3	110.9	103.25	250.35	309.25	152.3	77.95	273.3	110.9	130.65	221.75	159.5	252.3	157.45	142.4	323.7	237.7	72.6	110.7	153.25	65.1	158.35	140.2	85.85	134.95	121.15	91.25
105.75	120.15	99.35	253.4	174	114.75	90	155	36.7	110.85	131.95	132.05	59.15	127.95	214.8	260.15	119.4	104.65	130.55	195.6	172.4	165.8	117.7	85.05	111.1	113.5	277.85	297.75	180.8	90.45	270.9	89.05	111.1	227.8	160.65	274.5	162.5	149.2	324.35	239.65	89.75	110.4	152.85	81.35	149.95	153.65	62.1	148.65	133.05	86.15
82.75	125	128	225.6	156.3	85.3	104.35	179.55	39.5	112.85	99.8	138.6	60.5	124.9	212.3	241.55	115.35	109.85	131.7	228.35	166.2	171.65	105.05	86.5	119.65	106.1	230.55	323.05	162.55	84.75	249.45	99.9	91.5	261.55	160.3	282.95	141.6	151	321.35	223.65	86.3	105.3	119.95	65.8	154.95	156.25	75.3	121.6	173.4	84.65
92.6	129.4	118.95	241.3	161.65	78.95	107.45	164.15	36.45	120.6	122.1	149.55	74	125.55	214.4	266.45	127.4	89.7	110.95	221.8	149.5	197.05	106.45	84	146.7	109.55	224.6	336.05	181.5	78.35	313.25	119.35	78.5	254.95	152.1	285.75	142.5	149.3	349.2	241.7	88.85	113.95	126.5	70.4	144.65	145.55	69.1	111.8	192.85	97
78	119.45	126.95	254.1	140.35	80.3	125.2	177.15	37.9	122.9	126.1	140.35	81.55	105.6	215.8	242.45	153.85	71.85	113.15	220.05	142.75	157.65	116.15	79.6	136.1	101.95	219.85	275.45	152.25	75.15	312.5	103.65	98.05	286.35	120.65	259.15	115.95	146.1	345.9	224.6	93.35	112.75	115.15	67.05	132.6	145.7	59.45	119.3	210.95	104.95
69.05	111.3	116.9	240.65	132.1	74.15	128.6	179.75	39.15	109.85	117.4	148.4	84.35	94.05	211.2	229.25	177.45	66.55	124.85	214.55	130.85	130.25	107.7	77.15	163.35	103.85	261.7	295.6	146.45	74.85	307.55	105.35	100.35	263.35	112.45	258.7	124.6	139.7	371.8	230.15	91.95	106.35	130.55	65.8	109.05	128.25	73.75	114.85	205.55	91.2
82.2	127	110.3	232	128.25	64.9	149.4	215.7	41.3	116.75	101.6	162.3	92.3	76.9	206.2	228.45	206.95	67.55	149.35	213.4	110.5	174.05	96.25	78.3	149.35	94.5	246.7	298.05	125.3	94.65	325.7	108.65	83.2	234.7	110.25	262.4	115.25	140.8	329.1	220.6	84.05	119.05	122.15	64.9	112.85	120.8	63.6	88.75	232.65	89.6
71	114.4	128.7	260.6	134.55	56.95	150.4	188.9	50.3	104.9	107	156.25	114.75	82.7	192.05	226	182.45	65.75	144.95	199.25	99.55	89.5	101.75	82.15	148.85	83.85	219.8	248.15	121.3	83.3	287.85	93	86.75	249	99.65	225.7	107.2	142.9	332	200.15	77.45	107.85	134.95	69.55	102.4	132.25	59.4	92.55	237	88.55
61.75	116.4	108	240.2	114.05	55.2	161.25	190.8	60.8	107.8	117.4	133.6	91.3	81.45	183.5	217.9	154.55	68.9	140.65	177.45	97.45	122.05	100.2	83.75	146.15	88.3	235.75	227.65	104.4	73.55	289.8	77.2	93.85	217.65	74.25	251.15	105	166.35	347.7	186.8	71.4	99.95	109.45	68.6	77.95	124.95	54.9	89.3	182.95	65.1
65.1	87.45	125.85	248.8	108.75	56.25	172.7	164.1	55.7	106	120.9	150.95	126.3	95.1	216.3	220.35	152.6	67.2	137.7	170.3	94.2	153	86.25	84.05	124.95	88.7	215.75	221.85	93.05	73.2	254.8	75.85	93.3	257.35	79.55	203	104.4	162.4	312.85	166.3	96.65	105.25	80.25	77.3	63.2	96.7	53.9	97.15	221.75	55.75
60.75	69	128.15	231.6	109.1	55.35	168.8	163.05	50.3	78	124.2	122.15	144.55	99.2	183.5	187.95	117.7	64	133.8	119.3	92.25	175.7	84.35	89.05	127.15	85.3	193.85	250.25	107.45	54.55	223.3	55.25	73.45	242.8	81.7	222.9	86.3	174.85	311.6	151.3	76.35	93	67.25	73.8	54.7	94.4	40.7	122.15	221.75	46.6
69.05	58.75	119.05	245.25	87.15	57.45	191.05	154.15	50.55	97.65	107.3	132.9	130.6	84.8	173.15	156.9	100.25	57.7	121.45	147.15	95.65	164.3	97.45	86.65	138.85	89.7	163.7	254.05	108.55	70.5	160.05	59.45	71.95	221.45	87.9	197.2	79.7	187.25	297.45	134.5	83.1	97.25	73.45	70.3	60.3	96.9	37.15	121.85	208.8	53.9
67.9	72.15	84.6	204.4	81	52.65	180.45	155.9	61	101.35	97.4	128.25	145.15	104.55	164.1	176.55	98.7	62.25	91.3	116.2	89.65	159.3	96.4	73.85	144.85	64.65	164.4	209.55	101.2	68.25	190.65	50.8	56.55	236.95	70	224.05	79.75	163.95	285.5	122	63	81.85	73.6	70.55	53.3	105.25	33.35	130.6	189.8	47.5
60.05	76.6	89	205.85	68.85	44.35	153.1	141.4	56	107.75	75.15	108.8	138.45	103.05	151.7	143.25	88.4	57.7	89.8	94.25	90.45	139	87.25	80.2	149.15	59.7	151.75	205.35	79.25	73.5	159.5	47.25	64.7	256.55	65.55	157.85	83.65	184.05	291.5	123.95	56.5	71.45	74.3	57.85	57.4	94.85	39.35	129.25	195.35	42.85
54.3	63.5	78.35	187.35	66.15	46.3	151.1	132.3	55	96.4	63.3	101.7	97.9	94.85	154.7	107.55	83.45	59.7	74.4	84.45	84.75	162.55	83.9	81.1	126.6	54.55	142.5	197.25	96.3	54.8	130.1	60.6	57.3	259.5	61.05	136.55	84.6	152.15	233.45	115.35	44.15	77.4	73.75	61.25	59.55	110.2	40.5	144.75	167.9	41.65
59.5	59.2	82.75	158.15	65.2	51.85	129.7	130.95	55.7	106.45	61.35	103.15	110.65	82.45	125.75	113.45	81.05	56.2	72.15	71.65	84.55	122.15	76	74.45	122.55	55.2	138.55	151.15	103.7	46.2	127.45	54.75	55.55	211.6	62.15	125.1	94.5	160.2	235.25	106.5	46.25	67.8	64	52.7	60.1	117.7	42.5	111.75	157.2	41.9
52.8	63.75	78	169.1	68.2	49.8	116	127.45	46.95	89.2	53.25	75.85	115.15	72.05	130.85	124	77.1	56	70.65	58.45	88.75	82.15	82	75.15	111.1	47.9	120.35	174.9	112.25	53.8	115.9	46.45	52.85	220.5	55.6	118.25	91.3	160.75	252.4	95.8	31.8	69.9	50.9	61.8	61.45	111.65	36.15	106.9	132.45	39.6
56.7	60.95	68.15	182.4	76.25	47.3	109.6	113	41.9	95.6	62.15	62.95	118.9	55.75	119.25	95.25	71.7	54.7	65.5	50.8	86.9	103	78.25	80.8	96.45	53.15	112.55	131.95	108.55	54.55	126.6	48.3	46.65	178.55	63.4	109.4	76.65	149.75	242.6	75.35	30.3	69.7	45.45	61.1	65	117.1	38.2	99.5	121.95	34.45
53.55	63.9	65.4	136.95	74.25	47.75	125.4	112.35	43.95	92	57.75	59.9	103.45	58.2	113.05	68.35	76.8	52.4	57.7	46	79.55	95.15	88.15	77.05	77.75	58.5	111.9	125.8	120	66.9	101.1	45.4	44.85	186.6	56.75	107.25	76.9	138.4	190.55	63.85	31.75	72.55	45.45	60.6	79.9	126.05	41.25	95.7	102	39.7
57.85	54.05	63.75	129.35	82.25	44.45	146.8	110.7	43.35	104.25	49	58.05	83.45	52.35	94.65	72.2	82.6	51.4	52.1	43.95	83.85	104.95	87.7	83.65	83.15	52	94.7	134.4	103.95	64.35	101.6	51.95	42.05	150.1	55.5	101.15	50.8	136.4	192.3	60.3	34	65.15	42.4	53.5	64.1	149.45	36.95	78.4	74.45	35.1
53	58.75	57.35	124.65	82.45	50.45	142.4	100.95	40.1	87.2	39.8	53.35	84.2	55.9	48.15	66.55	88.75	48.6	54.35	43.45	80.65	78.8	79.6	89.3	69	48.5	84.95	127.05	131.5	70.75	97.55	48.7	43.65	136.9	56.55	89.25	52.55	143.55	178.2	54.15	32.65	68.4	39.75	53.75	77.45	96.4	39.5	74.45	82	35.8
54.65	61.5	54.65	120.5	69	44.05	130.95	87.25	40.7	95.65	46.65	55.35	85.2	55.75	114.25	67.2	87.95	52.4	61.35	44.1	88.35	78.6	69.2	97.1	67.1	44.15	70.1	117.6	140.5	77	97.5	43.15	46.1	95.6	52.4	81.95	57.35	142.8	158.45	48.45	38.5	63	42.25	51.8	88.25	124.5	42.15	66.35	69.15	35.35
51.65	57.5	58.75	102.45	66.45	49.85	96.8	88.05	42.25	87.4	41.2	56.5	82.05	61.35	65.1	65.45	79.7	46.1	58.55	39.35	87.15	89	54.75	107	67.4	45.45	73.7	94.85	126.25	68.9	87.6	52.05	42.45	92.9	52.8	75.05	54	135.8	142.8	49.75	35.95	54.95	43	52.15	85.3	151.6	39.55	52.1	68.75	36.55
50.2	54.6	54.9	112.4	68.6	42.65	98.4	85.7	46.25	72.5	43.1	49.65	80.6	56.25	55.15	59.7	67.35	48.5	64.3	41.3	83.2	59.65	50.45	116.45	63.9	47.6	65.1	91.3	134.15	76.3	74.5	53.95	43.85	80.1	52.5	72.85	55.55	122.35	138.3	52.75	41.55	51.95	43.45	55.2	82.7	130.9	41.35	52.85	54.3	36.35
55.45	52.85	57.15	99.05	64.75	51	73.5	92.65	42.85	66.55	43.7	51.85	87.8	53.6	57.75	51.45	71.1	47.4	62.95	41.9	92.7	59.8	50	107.4	63.8	46.4	64.45	92.05	148.45	65.05	76.1	48.25	41.3	76.65	48.65	70.85	48.05	97.4	117.65	48.25	38.15	44.85	39.85	52.7	78	120.6	44.9	54.75	55.6	36.1
50.25	52.75	51.4	83.7	70.7	45.55	101.3	106.25	51.7	62.2	44.25	54.15	81.65	52	53.1	62.3	72.65	48.4	63.15	41.7	87.25	56	51.75	102.5	66.35	49.8	55.3	95.85	159.65	78.2	83.8	50.1	40.9	88.35	55.4	69.7	49.9	124.6	91.35	48.95	33.5	45.7	42.45	55.15	73.85	118.3	40.25	53.1	53.25	37.45
55.25	46.5	53.35	70.8	67.75	48.05	99	114.15	57.9	58.75	41.1	51.45	79.8	58.2	51.1	64	65.25	47.85	63.55	41	83.5	52.5	46.4	97.65	65	51.6	57.15	81.35	140.3	76.6	76.2	47.4	41.25	74.5	49.85	69.65	53.9	121.05	83.8	45.3	33.6	47.1	38.95	52.45	78.35	107.3	43.4	51	53.65	37.15
59.7	49.35	54.2	73.05	68.85	44.35	76.75	132.85	52.6	58.75	45.75	52.35	71.7	56.7	54.5	59.9	69.3	48.05	64.15	39	84.95	57.85	47.45	94.3	58.8	48.8	60.5	70	149.4	82.95	81.55	47.55	39	69.2	50.7	69.6	52.8	109	83.6	40.4	33.6	49.65	47.5	52	77.55	109.45	42.25	55.1	53.3	38.3
56.3	47.05	51.5	68.75	66.35	41.75	70.65	116.9	54.15	59.95	41.05	52.5	63.7	65.6	46.15	67.95	54.1	46.65	58.4	42.1	81.85	67.5	44.25	84.15	60.3	46.3	56.95	65.45	164.55	83.4	75.75	49.5	40.1	75	48.2	65.8	48.3	83.45	76.55	42.2	32.05	40.95	45.9	53.05	68.2	92.4	45.25	53.4	50.7	40.4
55.85	49.55	54.7	69.05	71.35	44.9	60.2	120.55	56.8	51.65	39.8	54.65	70.1	66.4	44.6	61.6	64.5	46.05	57.4	39.15	86.1	61	46.4	73.3	65.8	49.9	56.4	59.35	186.35	97.5	79.4	44.6	37	67.4	50.8	75.1	48.4	75.45	78.3	41.55	25.55	40.15	43.15	46.75	67.55	102	41.3	53.2	48.35	41.45
50.35	45.25	54.95	64.75	68.4	42.8	56.6	119	63.9	45.3	33.7	53.8	55.8	60.75	46.65	68.9	62.3	52.8	54.75	41.45	83.95	54.4	48.7	75.65	68.95	61.1	54	55.6	152.95	81.75	78.85	48.75	33.75	71.3	48	74	52.55	71.45	76.65	44.1	27.5	45.2	36.95	43.95	56.25	95.75	45.4	47.2	49.4	35.55
52.65	45.65	55.15	68.7	71.05	47.05	52.45	122.6	47.5	41.25	34.75	53.95	59.65	62.1	46.8	66.8	60.35	53	55.35	37.75	86.05	57.3	45.85	69.6	68.05	55.85	51.1	55.8	127.05	84.7	80.4	52.25	34.45	67.3	50.8	79.3	48.95	68.15	73.95	49.5	31.75	41.4	43	40.1	52.3	98.1	39.4	52.5	43.95	40.85
56.9	46.95	57.6	62.65	68.75	46.2	49.9	120.15	50.35	42.4	35.8	51.45	58.5	62.5	49.8	59.5	56.6	49.7	60.25	40.4	83.8	55.5	47.85	71.2	67	55.4	53.7	55.4	116.65	70.45	75.25	46.45	38.6	66.3	51.75	80.1	50.1	62.85	79.05	46.05	26.65	44.5	42.5	43.3	46.85	75.85	41.3	48.55	49.5	38.25
51.25	41.6	54.8	61.7	70.85	44.85	54.25	102.65	50.8	35	45.85	57.45	56.7	61.15	46.95	52.85	60.05	46.65	57.95	39.45	86.55	58.1	43.35	66	65.85	53.4	53.7	50.2	113.9	68.1	86.55	52.1	32.7	67.8	50.95	68.85	49.95	67.2	79.4	41	30.55	46.65	42.1	54.7	44.1	94.05	42.5	50.25	50.05	41
50.2	45.25	54.9	59.3	67.05	39.55	51.65	96.8	45.6	43.7	39.15	58.5	44.65	58.35	50.5	50.3	60.25	52.5	61.4	39.55	83.5	55.2	46.6	62.95	62.65	57.5	55.25	49.7	138.1	75.25	86.1	47.9	31.75	66.45	48.15	73.1	48.35	60.95	79.55	45.55	27.2	49.05	44.05	46.6	46.3	95.35	45.25	49.2	41.65	39.25
46.65	46.1	51.85	57.4	70	46.35	49.35	91.85	42.3	35.2	44.5	57.2	52.8	60.45	48.25	52.95	61.75	50	60.15	36.35	82.85	47.65	46.7	79.8	65.2	58.85	55.8	54.25	134.7	58.45	95.1	47.4	34.5	64.5	51.4	71.2	48.35	64.8	83.9	41.25	32.55	44.45	40.6	49.7	45.15	76.35	46.1	49.25	48.2	39.4
45.8	45.15	52.4	54.4	64.25	46.8	51.05	97.7	47.8	44.9	42.7	57.55	48.95	56.8	49.85	54.7	54.9	48.75	58.65	36.7	88.15	53.75	44.2	68.6	70.35	61.3	55	49.55	125.85	54.3	85.35	54.25	36.95	61.35	49.55	68.2	44.2	65.2	76.1	44.5	27.35	43.9	41.8	44.85	46.45	74.65	43.8	47.95	47.6	37.8
53.6	42.1	54.7	57.25	69.8	46.35	49.45	113.8	42.8	41.5	46.65	51.5	54.85	56.8	51.45	49.05	61.4	46.9	54.55	35.8	83.95	51.55	44.3	71.4	78	74.7	55.4	49.1	115.7	43.05	85.2	49.05	35	62.15	54.45	75.85	50.1	66.35	83.1	43.6	31.05	43.05	42.35	50.75	49.15	73	35.7	49.2	54.8	36.5
55.2	42.85	52.95	60.6	63.7	46.4	56.65	95	44.8	36.1	41.05	53.4	52.15	56.95	47	48.9	62.55	45.4	55.2	36	82.5	51.3	43.8	70.35	76.65	68.45	57.6	51.1	123.65	43.1	76.45	51.7	41.1	55.05	51.5	69.85	47.2	70	80.65	43.6	30.3	41.55	42.3	46.85	47.25	85.15	35.35	46.7	51.6	39.65
49.05	47.4	51.45	58.4	65.75	43.15	54.75	82	44.45	39.7	38.8	50.55	55	59.4	48	53.85	53.95	44.65	55.25	35.75	81.4	50.05	43.9	69.85	71.35	66.25	57.05	54.65	121.2	41	75.55	46	39.5	55.15	48.45	69.65	46.5	63.05	79.3	43.5	29.4	42.4	40.9	50.4	48.1	81	34.35	48.6	54.05	36.85
49.85	43.8	51.75	60.05	69.1	45.8	49.35	81.65	44.05	43.35	40.85	52.9	55.2	57	52.3	51.8	54.75	44.25	48.95	43.05	86.25	49.4	43.15	66.5	69.15	74.95	58.35	49.65	112.65	38.5	86.5	45	39.8	53.25	49.75	65.85	47.25	67.4	77.05	40.55	31.15	39.75	40.45	44.95	42.85	66.1	35.85	55.55	56.2	33.85
48.3	42.45	50.7	56.55	74.25	48.45	53.05	71.75	45.55	38.95	41.9	56.45	56.1	61.6	50.8	58.7	41.8	42.1	58.6	40.9	79.95	48	43	70.45	62	79.5	58.9	50.85	134.9	39.15	75.4	45.4	41.65	58.95	56.95	67.25	45.35	67.85	77.85	46.9	33.4	43.55	39.95	47.95	40.35	77	40.1	48.9	51.45	33.95
47.05	44.85	46.65	62.15	69.05	43.5	52.8	73.35	46.7	38.75	37.9	57.5	55.5	54.55	56.2	51.6	50.45	45	56.15	40.2	82.2	51.45	43.15	66.15	66.3	78.8	57.3	48.9	128.85	34.7	77.75	48.05	40.7	59.3	63.65	66	44.6	69.55	74.45	48.25	32.85	44.25	46.95	50.6	40.7	81.1	42.05	49.4	48.2	36.7
51.35	43.4	53.15	61.25	70.4	49	46.9	86.75	44.6	36.75	42.8	54.1	55.3	54	54.35	49.5	47.8	45.2	56.3	39.7	81.6	52.5	41	62.35	70.05	59.85	58.9	50.5	108.65	36.9	72.7	46.9	41.4	57.35	60.45	69	42.3	72.6	75.5	48.3	25.6	40.45	44.75	47.8	39.35	83.35	47.1	47.3	49.3	34.85
50.35	46.75	47.7	61.55	71.4	44.15	49.15	81.6	42.95	39.55	41.3	53.4	54.4	51.2	55.05	55.05	44.7	47.15	57.3	39.15	81.45	48.3	42.3	63.8	68.75	72.45	56	48.05	102.5	34.4	69.25	49.5	39.3	55.1	66.45	64.55	44	66.75	78	45.75	30	48.4	44.15	48.9	46.15	92.5	39.5	51.15	49.4	34.6
52.3	44.5	54.25	62.6	71.35	44.1	48.95	82.1	39.6	35.9	39.2	50.4	57.1	50.5	50.1	47.2	45.35	49.4	51.3	35.75	81.7	49.55	42.65	66.8	71.7	70.35	56.65	52.35	118.9	33.5	70.8	48.1	41.55	57.35	71.9	63.3	47.3	66.3	70.95	52.3	29.3	39.35	39.1	39.05	39.45	79.65	44.6	49.05	51.2	38.4
49.05	41.85	55.4	61.4	77.25	45.2	50.45	91.6	49.95	34.3	45.7	49.35	48.2	43.15	57.65	49.15	46.85	45.05	53.5	38.4	80.9	46.95	40.9	70.15	71.3	65	54.75	54.3	90.4	34.8	72.55	47.15	42.65	56.85	82.2	66.7	46.15	72.65	74.35	56.15	29.4	43.35	36.8	47.5	43.25	80.1	41.4	52.05	57.35	39.35
52.95	42.1	51.9	58.2	80.45	48.5	46.95	73.95	42.65	38.7	37.7	52.6	51.75	48	59.15	40.1	47.8	42.45	52.4	39.85	80.05	47.15	40.1	71	73.1	80.8	57.45	49.7	93.2	39.9	71.95	48.65	43.2	62.45	89.7	64.25	44.8	73.95	84.05	46.8	28.85	42.35	41.3	42.25	46.45	73.9	43.75	54.55	60	37.35
53.05	38.25	48.65	57.35	79.1	45.7	46.55	79.6	47.7	35.25	45.6	53.15	54.1	47.35	54.4	45.65	47.35	43.2	55.45	41.35	84.05	50.65	41.05	67.2	69.5	66.95	53.35	48.95	77.65	37.6	70.7	49.4	39	58.85	103.35	58.9	51.7	62.05	70.45	47.9	32.35	43.9	43.7	42.3	38	74.7	44.7	60.65	55.95	32.25
48.9	42	50.05	55.8	79.75	53.35	46.9	80.85	46.75	35.15	38.75	56.25	52.35	44.35	55.4	47.35	50.85	46.4	53.35	43.15	84	50.4	44.55	65.5	70.4	66.1	56.4	34.55	70.25	36.3	70.9	46.1	37.8	56.6	101	58.85	47.15	69.4	64.45	45.2	27.85	41.75	39.1	52.9	46.35	70.65	45.35	57.95	60.8	39.9
48.5	38.3	46.65	57.5	89.15	49.85	50.2	75.15	49.6	36.9	41.6	57.1	57.6	47.85	51.7	45.8	50.3	45.8	50.45	44.9	79.95	50.9	45.2	68.3	62.35	65.05	58.4	38.8	59.55	39.4	71.2	47.25	37.2	60.4	85.85	59.65	51.55	71.1	70.45	51.5	30.5	46.5	36.8	45.75	46.2	74.4	38.9	52.7	56.55	36.25
46.55	39.05	48.1	54.6	86.05	45.75	47.8	76.1	48.4	38.35	34.65	56.25	60.15	44.05	50.65	42.85	44	47.35	55.6	39.05	83.85	49.65	43.75	61.75	62.95	66.25	56.5	35.1	49.6	34.75	77.6	51.1	40.95	55.65	85.6	62	46.9	67.85	67.05	39.5	35.1	45.8	37.65	47.7	41.35	62	44.5	54.05	58.7	40.15
43.95	40	44.9	56.2	76.8	51.95	46.3	73.85	49.9	44.45	36.55	51.05	62.65	45.55	51.7	43.75	45.1	43.8	46.4	41	83	47.55	43.35	61.5	65.05	63.25	55.75	37.4	52	36.25	72.35	45.55	38.25	51.5	87.2	62.85	45.9	68	61.9	43.05	33.65	43.5	39.3	46.5	43	76.4	47.3	54.95	58.3	38.15
38.6	40.9	51.85	57.95	82.75	49.75	46.25	72.25	45.7	37.05	43.55	52.85	60.3	47.15	53.6	46.6	52.45	48	47.85	38.55	80.7	47.1	46.9	51.1	63.05	71.5	58.25	49.4	49.5	35	76.55	50.05	36.4	47.4	80.8	57.65	48.35	70.8	60.4	37.1	32.75	48.35	40.9	37.3	43.85	69.75	43.6	48.7	60.3	39.3
41.6	39.7	48.9	54.35	83	47.55	55.15	72.35	43.85	36.35	43.45	53.7	52.4	43	53.2	51.1	46.95	44.05	48.4	39.05	84.25	50.7	42.1	50.4	63.75	62.6	55.5	53.2	47.95	35.65	72.15	47.4	39.5	36.85	85.25	56.6	49.7	68.65	59.7	35.75	34.45	43.7	39.9	39.55	44.05	65.1	43.15	51.7	55.1	38.85
46.5	38.7	52.9	54.45	80.6	49.3	47.9	72.6	42.5	36.9	45.2	48.95	52.7	45.9	52.2	50	45.15	41.85	56.7	33.65	77.75	51.35	41.95	52.65	65.8	65.15	54.95	49	40.95	33.4	69.5	49.05	36.85	39.65	93.4	60.45	43.75	63.75	60.65	38.35	34.3	43.85	36.55	40.75	49.15	54.55	41.35	49.35	55	39.25
44.75	41.75	49.6	57.45	73.2	50.95	50.65	79.4	42.9	37.95	42.2	51.25	59.35	49.2	51.45	50.65	48.3	38.85	56.65	38.1	78.2	46.3	47	55.65	62.45	67.3	54	49.75	43.5	35.05	64.15	52.45	35.9	44.55	82.2	57.9	46.5	58.5	57.05	40	33.95	46.05	37.35	40.8	41.85	65.1	44.05	52.3	54.8	38
73.9	39	46.7	54.25	75.35	48.6	47.55	69.15	45.1	36.2	39	52.05	63.45	43.25	49.35	58.7	44.55	42	54.45	36.25	79.6	46.2	39.75	66.15	62.15	62.3	58.7	54.45	45.3	37.4	70.15	49.8	43.4	58.25	81.4	56.8	48.6	63.95	66.45	48.9	32.6	36	35.95	38.5	42.95	58	46.35	51.4	57.55	35.8
82.4	44.35	50.8	54.7	80.7	45.75	52.25	65.8	42.3	34.25	41.4	53.9	61.25	42.4	51.45	54.25	43.95	41.5	51.2	41.55	82.1	47.35	41.3	64.6	61.9	67.2	58.3	52.85	47.6	36.45	61.45	58.3	39.95	55.3	74.2	58.15	49.3	54.25	64.65	47.1	32.15	41.5	33.95	34.15	38.85	58.05	42.45	54.45	55.35	39.8
76.55	38.15	51.7	53.85	83.2	50.2	43.35	66.1	51.1	38.3	37.35	52.6	65.7	40.75	54.85	50.3	47.2	42.4	56	42.05	88.65	46.4	43.2	66.25	64.1	78.6	56.05	56.7	42.25	38.15	63	58.2	35.75	54.45	76.55	58.7	44.2	58.9	68.6	48.65	28.9	41.8	35.45	35.4	43.45	55.15	42.4	50.05	52.7	37.5
69.7	37.75	49.4	55.2	76.7	46.35	49.8	67.25	41.3	36.6	38.65	49.7	67	38.6	52.3	51	48.5	40.6	62.85	39.4	79.9	47.05	38.75	65.8	64	73.55	55.9	54	44.55	33.95	62.2	65.75	41.2	48.6	69.95	54.7	42	58.95	69.4	44.55	31	41.3	36.45	38.7	40.25	65.9	47.9	51.15	56.65	39.9
74.95	38.2	49.1	59.3	70.6	49.15	45.3	74	46.15	37.25	39.85	51.4	72.7	35.65	50.25	47.7	39.85	44.45	55.85	45	79.45	44.45	38.35	66.6	67	80.25	50.25	49.45	41.4	32.85	68.85	76.4	40.4	46.15	57.65	54.4	45.25	62.15	33.15	39.9	32.7	41.3	37	43.65	44.1	51.05	42.4	49.3	52.45	37.1
73.6	38.35	50.35	59.15	71	47.6	44.9	73.5	47.5	34.7	42.2	51.2	59.25	36.95	49.3	49.7	40.2	43.3	56.95	43.75	80.25	48.1	40.5	71.75	66.05	65.05	52.3	45	47.3	32.4	62.45	79.45	45.35	52.35	64.7	56.4	49.3	57.6	35.8	41.55	30.6	42.35	39.65	33.75	44.35	54.5	40.6	50.5	44.7	37.8
65.65	37.65	50.65	54.15	68.85	46.95	46	67.95	45.75	37.7	38.65	46.55	63.8	37.75	52.7	48.25	44.7	42.8	61.05	43.95	80.5	44.7	43.4	74.1	61.8	74.75	53.5	49.7	41.85	33.85	62.05	83.6	43.95	44	49.3	55.35	50.3	56.9	29.55	38.65	34.1	39.15	41.9	38.35	45.45	55.55	39.75	53.65	46.4	38.55
61.9	41.1	51.75	59.7	69.75	51.45	49.65	71.6	47.8	40.45	44.9	51.15	63.5	40.1	49.25	47.95	47.8	41.85	60.2	42	82.9	47.05	41.05	78.25	60.75	65.15	54.1	49.2	41.35	35.3	67.65	104.1	41.5	45.85	47.05	56.85	46.3	53.8	32.85	37.1	30.85	39.7	40.45	38.95	39.15	56.9	42.4	49.85	42.4	36.55
64.7	37.55	49.05	53.95	76.6	50.8	47.8	65.55	44.4	38.6	39.45	49.05	64.2	40.1	51.5	54.55	42.85	43.85	63	41.95	82.1	44.65	42.5	76.15	35.7	71.75	53.8	45.8	40.15	39.15	66.05	98	40.75	43.75	47.9	54.05	47.3	60.15	49.9	36.05	32.15	37.25	37.1	46	33.7	53.55	40.2	53.25	41.3	38.6
65.55	40.7	52.5	58.15	69.55	47	47.8	68.15	43.3	37.15	36.25	52.25	74.6	43.2	50.6	54.2	41.25	39.6	60.3	34.85	80.55	44.25	51.5	74.05	36.5	64.8	50.95	48.45	38.2	33.6	67.5	107	40.4	47.7	46.65	53.25	45	59.8	47.4	39.9	29.5	38.65	39.75	42	36.9	49.95	43.25	55.1	45.3	36.4
53.1	40.15	49.2	54.95	65.35	41.15	47.35	70.95	42.65	34.25	35.6	50.85	73.55	43	53.6	53.05	43.6	38.75	55.05	38.3	79.65	46.65	60.1	76.95	36	64.65	55.35	47.35	36.1	34.6	64.05	92.45	40	51	43.5	55	44.5	57.35	47.55	40.65	32.35	38.8	38.5	49.2	40.45	47.9	40.3	48.6	44.65	33.4
61.85	38.25	54.25	51.9	68.2	46.35	50.05	69.6	49.05	35.35	38.5	46.55	67	40.3	50.5	52.8	47.45	40.6	58.35	40.55	78.35	48.9	60.8	74.6	34.35	54.15	57.1	49.1	33.5	37.65	67	90	43.8	47.85	42.25	54.1	47.25	54.3	46.4	42.3	31.3	39.2	35.85	41.75	43.1	51.2	44.25	55.4	42.25	37.95
56.2	36.75	48.25	55.15	65	47.7	51	67.6	47.1	37	36.4	49.6	74.45	44.25	47.8	52.35	43	37.85	51.7	37.8	81.6	51.2	54.2	86.95	38.35	57.9	55.95	50.9	38.5	35.35	67.45	94.9	42	49.35	44.1	48.8	45.05	58.65	50.1	42.85	33.8	40.9	35.4	45.05	39.1	47.4	38.35	54.3	48.15	34.2
60.5	37.15	45.75	50.1	61.75	46.25	46.65	67.4	38.65	34.4	34.15	47.4	77.95	41	46.5	53.55	42.1	42.1	57.05	35.2	75.55	52.8	49.5	73.05	31.4	53.7	53.4	50.7	38.3	39.7	69.6	97	41.3	52.35	42.65	52.6	44.15	60.85	51.2	40.3	35.05	41	33.75	42.75	37.2	42.75	40.35	52.05	44.2	39.75
55.2	39.7	51.4	54.65	66.4	42.65	49.65	70.25	47.2	38.5	38.05	48.5	71.8	43.4	46	51.7	46.3	39.1	51.25	37.6	81.05	43.35	56	72.55	32.05	50.85	52.85	48.45	38.3	36.4	65.4	84.15	39.75	52.15	47.15	50.1	45.5	57.05	52	37.6	30.15	39.55	36.7	42.1	38.85	42.8	38.75	51.85	38.45	35.6
[truncated: 247 more columns]
