# Supplementary material for: Single-particle imaging of stress-promoters induction reveals the interplay between MAPK signaling, chromatin and transcription factors
Source: Nat Commun. 2020 Jun 23;11:3171. doi: 10.1038/s41467-020-16943-w (PMC7311541; doi:10.1038/s41467-020-16943-w)
Supplement: Supplementary file 12 — Source Data [file 41467_2020_16943_MOESM12_ESM.zip › SourceData/Figure4C/Figure4C_yVW407_0p2_NaCl_0p20M_rep1_GFP_HiPix.csv]

31	61.55	64.25	34.35	32.05	80.75	67.45	48.85	67.15	37.85	68.2	81.7	65.75	33.55	48.15	63.65	75.25	74.85	54.1	46.75	60.85	78.95	55.95	70.75	70.3	30.6	38	58.5	46.75	71.9	58.6	69.8	74.9	56	92.25	48.1	75.05	43.05	85.1	86.95	72.9	56.8	68.9	91.95	44.55	74	54.1	89.85	66.9	73.75
30.4	62.15	69.1	36.6	34.95	82.5	61.55	43.6	59.75	39.55	62.2	80.3	58.95	33.85	44.75	69.05	72.75	66.5	56.75	46.75	63.45	77.55	63.4	65.2	62.9	33.15	40.85	55.1	46.45	74.1	61.85	63.45	73.25	50.8	84.1	44.2	71.9	45.15	86.2	79.05	77.65	65.2	66.4	87.6	41.3	68.5	57.05	84.45	66.15	61.05
32.4	65	68.6	37.75	38.95	85.1	62.2	40.85	62.15	38.45	63.4	79	59.1	37.1	48.75	64.7	75.35	74.5	61.25	44.8	66.05	76.2	64.1	63.55	61.4	33.35	41.55	58.05	48.95	67.15	60.7	73	74.55	50.35	76.95	46.85	75	41.85	87.35	73	79.45	63.1	65.85	85.35	37.25	66	47.9	92.85	74.15	65.85
39.15	64.35	89	40.25	37.35	100.2	79.15	48.05	74.45	50.4	70.05	89.25	76	51	54.8	70.7	90.75	78.3	72.45	54.3	74.95	86.5	64.55	75.45	67.8	25.2	48.3	55.6	36.55	90.3	74.05	85.35	98.6	58.75	98.3	50.7	87	41.55	101.3	82.4	96.65	63.65	80.5	114.15	55.6	69.95	58.3	105.6	90.1	75.2
56.2	57.45	84.7	33.75	40.15	103.75	67.7	51.45	80.1	48.15	78.45	91.9	69.35	71.3	50.1	90.9	87.9	72.05	52.25	60.7	69.6	79.45	61.2	81.5	81.05	43.4	67.75	63	54.9	90.85	70.7	75.1	77.25	57.05	101.85	51.75	83.4	40.25	89.55	88.15	83	68.3	77.55	106.5	39.85	72.95	60.7	95.9	78.35	71
63.3	64.55	86.75	34.5	46.85	101.05	73.65	56.8	70.45	49.15	76.05	96.65	64.3	69.35	50.9	85.1	93.35	70.8	60.65	63.05	68.85	84.8	63	80.35	93.15	43.15	67	60	49.75	90	71.9	71.05	83.7	57.2	95.35	48.7	85.95	41.55	93.55	91.65	84.55	78	72.7	102.3	45.7	73.35	58.95	98.7	75.25	73.2
66.4	62.7	88.25	41.75	48.7	101.45	72.05	57.7	74.35	47.1	79.2	96.55	70.4	67.95	48.8	83.75	86.2	70.6	57.5	60.7	67.15	83.15	60.75	87.8	90.75	43.75	64.6	59.7	46.25	91.55	73.15	69.4	86.55	58.8	92.75	50.65	89.4	39.8	88	92.9	82.55	65.15	73.05	101.25	47.15	77.2	57	100.05	75	67.05
65.15	63.95	85.6	36.15	42.95	104.45	73.35	53.75	75.25	46.6	76.55	98.25	61.55	64.2	52.15	89.45	85.65	73.35	59.65	63.85	63.8	85.3	63.55	80.65	78.05	40.15	67.55	58.1	52.45	80.25	68.7	73.2	92.1	59.95	96.45	48.95	85.05	40.05	93.15	91.65	90.8	72.35	73.1	98.45	43.85	75.1	56.55	101.7	77.1	73.9
61.2	61.7	93	42.25	44.65	97	70.65	51.1	72.5	46.95	75.9	99.65	61.85	62	49.8	86.3	88.15	73	63.6	59.1	70.55	76.6	69.15	78	84.7	44.6	61.2	60.85	53.5	89	72.2	70.05	86.35	42.3	84.6	53.85	81.95	38.1	86.3	87.55	79.1	69.8	73.4	86.95	44.5	72.5	56.15	94.9	72.45	75.75
58.75	61.05	87.3	39.45	38.4	96.8	66.6	52.55	72.95	49.8	74.6	101.45	65.55	61.55	49.5	87.05	88.65	73.8	67.55	56	66	82.15	64.05	74.8	88.6	48.2	57.95	62.75	42.45	90.5	70.05	64.6	87.2	40.85	81.5	49.95	88.65	35.45	83.3	90.45	80.25	65.8	75.95	88.45	42	75	55.05	87	74.45	71.25
61.3	62.85	104.1	41.8	44.45	94.15	72	51.3	71.5	51.05	79.2	98.4	70.6	66.85	44.95	85.3	91.7	70.25	65	56.85	64.2	89.5	64.3	75	87.15	44.3	58.05	59.2	49.1	87.55	72.75	63.8	84.25	46.55	84.55	53.75	79.65	39.1	85.25	86.9	77.7	67.9	70.75	95.35	39.05	69.75	52.85	93.4	76.35	66.9
63.8	58.8	118.5	40	42.6	96.1	63.75	47.75	68.55	51.15	75.25	93.7	64.25	65.3	44.75	82.4	86.3	77.8	65.15	59.45	60.65	77.35	67.75	79.2	78.25	36.8	63.8	58.75	46.2	82.15	69.7	65.15	88.55	44.35	85.6	50.2	82.5	34.75	89.35	83.7	72.9	62.2	72.6	93.9	43.15	67.6	51.2	94.5	73.35	71.2
64.3	61.55	141.4	41.5	46.75	91.45	73.45	44.15	61.35	52.3	80.05	93.7	63.7	64.95	50	78.65	89.35	73.35	64.3	57.8	68.95	86.15	57.95	61.9	85.5	49.4	60.05	58.8	53.55	83.9	68	67.75	84.15	48.4	86.45	52.85	88	40.35	83	70.1	80.7	64.35	72.2	92.95	41.5	66.9	53.2	98.05	70	67.7
57.3	61.1	165.3	38.55	45.15	92.75	69	47.55	61.2	50.7	73.15	90.6	64.65	64.9	50.9	79.15	96.15	68	67.85	52.5	69.75	88.7	59.05	71.3	80.75	50.15	61.65	54.35	50.95	88.15	65.25	69.05	77.15	48.15	87.4	51.1	91.8	36.55	85.95	66.5	74.95	64.15	70.9	91.5	39.9	65.8	59.95	97.2	72.25	60.75
50.55	60	156.55	38	49.35	89.15	68.65	48.8	63.05	47.4	76.2	92.6	57.7	57.5	49.2	75.4	85.5	66.75	67.75	49.7	69.3	81.6	62.1	67.7	71.15	41.6	62.9	51.8	59.4	82.85	64.5	69.7	80.15	50	83	53.95	86.7	42.95	84.4	63.85	78.25	63.5	72.1	97.55	40.5	68.5	55.1	97.6	83.2	68.7
53.45	60.85	170	36.7	46	82.55	66.7	43.95	59.95	53.4	82.6	88.85	58.45	59.05	48.7	77.95	88.05	71.25	67.2	54	65.25	81.2	54	65.85	73.45	44.25	63.5	56.3	52.45	87.25	68.3	68.95	86.55	51.4	82.2	55.3	86	35.45	85.4	71.3	74.35	58.65	66.15	94.2	41.3	68.05	50.9	103.35	77.75	72.05
47.4	64.5	163.9	42.65	40.55	85.85	65.7	47.35	61.1	52.65	75.45	87.85	56.75	56.8	48.75	75.95	85.8	67.35	58.7	51.6	65.9	79.9	62.75	64.65	75.2	59.25	71.15	50.25	57.95	86.95	62.85	58.1	84.35	50.15	81.15	53.15	80.75	81.65	83.5	74.3	75.6	56.9	67	95.5	43.1	66.15	50.05	95.65	77.95	66.7
44.15	60.25	168.35	46.9	41.1	86.5	69.1	46.9	65.1	48.9	72.5	85.75	61.1	61.85	52.9	81.95	88.5	66.3	61.25	53.35	60.8	82.25	63.95	61.1	74.8	61.75	72.2	47.75	59.45	81.65	66.25	55.95	83.2	49.7	82.2	47.9	74.9	79.15	88.25	92.15	78.05	58.6	65.95	92.05	41.65	68.05	53.2	131.35	74.45	70
55.45	67.45	155.7	41.55	41.5	80.95	72.25	53.65	62.6	49.25	100.5	87.4	57.35	52.7	51.8	74.15	76.65	66.15	59.85	52.75	65.2	84.35	70.5	61.75	70.65	59.75	79.4	54.95	67	79.9	65.15	56.15	81.6	51.4	80.85	52	72.95	76.55	84.15	101.5	72.9	59.6	66.65	91.55	40.8	64.8	49.7	174.7	78.8	70.35
51.5	62.95	164.25	44	39.85	80.15	89.05	46.15	71.6	49.8	110.95	85.85	56.6	58.65	49.65	77.35	79.8	66.7	64.2	51.25	63.45	81.85	65.95	60.5	69	58.55	71.8	55.9	56.55	73.4	67.2	62.45	75.95	52.05	77.65	55.55	71.85	78.15	84.1	123.7	72.15	57.25	65.3	93.8	39.65	65.75	47.9	221.65	77.35	71
50.35	61.4	150.45	44	40.4	79.7	91.15	47.8	73.7	49.55	121.5	78.7	55.15	60.2	50.8	76.4	80.35	66.45	77	53.75	62.9	81.85	56.85	65.15	75.9	35.75	68.9	50.7	63.05	75.3	65.35	74.65	68.7	70.1	69.8	48.55	82.85	75	81.9	141.45	69.15	62.95	70.45	84.3	40.4	62.2	51.15	244.85	66.65	65.85
47	59.85	129.95	38.45	44.65	80.2	121.35	46.25	66.85	44.5	139.5	78	56.55	69.9	51.2	73.85	75	61.95	61.9	55.8	67.35	85.7	64.9	66.3	76.1	41.8	71.5	52.95	72	80.15	69.9	67.7	69.55	87.65	84.2	43.95	89.65	75.35	79.55	170.85	70.9	66.65	69.75	89.4	39.4	68.15	50.9	240.1	73.65	66.8
53.6	57.2	139	40.65	43.4	73.95	126.6	46.65	71.5	49.15	165	80.5	58.8	68.45	54.2	73.7	74.5	61.95	66.55	51.1	56.6	80.65	62.05	63.15	75.65	39.15	72.15	49.6	82.9	76.5	64.95	68.45	71.75	87.55	83.8	43.9	94.2	77	81.05	194.9	65.55	62.35	63.8	82.35	36	62.5	50.55	221.2	69.3	69.75
55.5	57.7	131.5	41.65	42.8	80.95	136.25	45.8	67.45	47.7	171.65	84.2	68	63.25	50.45	73.5	77.3	62.75	63.1	57.15	62.25	81.1	58.45	60.15	77.45	37.55	71	49.8	102.55	75.3	68.95	76.5	76	80.5	109.1	46.3	92.35	76.25	68.3	214.55	69	60.3	65.5	88.05	38.55	62.85	53.35	253.75	67.15	64.45
49.4	59.6	129.8	51.3	40.3	77.7	140.35	41.4	63.95	47.15	182.5	89.75	82.1	77.15	51.2	80.25	76.2	69.25	59.15	54.1	57.45	84.95	67.75	63.55	81.1	53.45	54.1	54.95	66.7	71.35	70.1	53.3	75.95	84.5	114.5	38.05	93	79.65	61.4	208.5	65.3	59.6	68.5	90.4	46.2	64.1	53	294.55	68.75	70.2
52.95	53.15	136.85	48.5	38.95	70.95	144.95	47.55	66.5	50.4	202.3	127.85	84.5	78.3	50.85	75.85	75.95	61.15	53.2	55.1	58.25	80.65	92.25	60.55	99.55	54.9	55.75	57.3	113.4	73.85	77.35	54.05	76.2	93.8	125.45	41.4	101.1	77.55	73.05	216.5	71.05	57	63.5	85.7	38.6	61	52.45	326.15	68.4	68.45
55.2	53.25	139.8	49.8	38.95	72.85	152.9	44.1	66.95	50.9	191.95	179.85	95.1	73.1	48	76.55	77.1	65.05	54.6	61	60.3	77.3	110.65	62.75	117.45	49.4	55.4	57.05	115.3	71.1	71.15	51.7	71.25	107.05	144.65	40.65	121.4	79.6	72.45	216.4	67.75	59.9	64.6	94.25	39.45	62.5	51.55	322.6	66.1	71.45
50.85	55.45	151.45	49.45	39.15	70.7	153.45	43.85	63.6	47.75	179.9	198	98.7	66.65	51.55	76.3	69.9	59.85	49.3	58.8	57.2	83	125.35	55.25	134.7	57.55	57.05	56.6	92.2	75.55	70.1	56.1	66.05	130.5	136.35	42.5	127.85	77.25	74.35	196.55	67.25	56	63	89.8	39.75	86.7	45.45	315.65	61.7	64.9
54.2	57.1	149.05	39.45	43.15	75.05	157.3	50.35	67.6	48.75	150.75	213.7	105.25	92.2	47.85	71.55	71.3	56.45	52.5	66.35	59.4	81	139.95	54.05	138.25	39.3	57.05	55.7	136.55	71.25	64.65	73.4	72.65	127.95	140.8	45.5	124	72.65	75.45	178.8	70.15	60.45	63.7	89.65	40.9	109.65	49.1	326.8	67.75	70.45
56.65	53.55	156.35	34.75	47.95	77.2	160.35	42.75	61.45	48.45	174.4	213.3	127.35	79.85	50.4	77.65	76	57.4	54.45	75.4	62.15	78	156.45	55.3	147.85	51.95	54.5	59.1	151.25	77.1	66.35	69.2	72.15	140.25	146.5	47.65	147.95	74.25	67	150.5	73.6	54.5	70.45	82.6	37.5	128.05	51.25	322.95	67.2	66.3
56.3	57.5	161.8	39.85	49.95	80	152.2	47.2	59.75	44.4	133.25	195.15	133.5	67.1	49.15	73.6	70.85	57.9	52	71.75	61.95	78.3	178.45	57.5	148.5	43.25	58.15	56.85	163.7	70.9	66.45	70.15	72.25	125	158.45	42.6	163	77.5	69.85	154.45	77.2	55.05	66.9	87.85	37.15	134.35	51.2	326.9	70.6	65.95
54.9	53.45	131.85	44.65	44.85	80.65	154.85	42.45	68.95	45.45	121.1	172.9	145.2	70.15	49.05	73.35	74.3	54.65	54.8	65.65	56.45	76.45	177.55	59.35	156.45	45.6	56.1	52.8	182.2	78.15	64.75	71	71.4	135.4	153.8	42.65	150.5	76.4	69.8	161.5	72.85	51.7	65.95	87.3	36.5	155.25	50.7	295.3	66.55	70.9
56.65	53.9	149.7	51.55	70.15	73.7	127.3	40.4	70.35	48.8	112.4	156.25	131.9	65.55	50	73.6	81	53.65	59.65	76.8	53	81.8	182.4	56	138.6	107.25	57.6	58.6	150.05	71.15	65.95	75.8	74.65	133.15	156	39.6	151.2	72.6	67.2	176	75.8	57.9	64.2	87	41.05	147.15	45.55	299.05	69.65	65.6
56.4	53.65	168.1	45.8	76.1	68.65	121.5	38.8	73	46.2	107.5	169.05	137.1	65.6	47.55	67.7	81.65	58.25	56.6	86.5	54.8	82.3	171.3	60.15	119.7	118.5	59.05	57.25	171.25	70.2	67.95	66.8	73.15	144.7	150.1	41.35	132.75	71.95	67.2	196.85	73.1	55.4	60.5	91.85	43.55	164.4	49.35	309.45	66.55	65.05
60.4	58	183.4	56.75	79.7	60.1	126.2	37.95	61.05	41.85	95.85	183.35	133.85	44.9	48.15	70.1	81.1	57.95	59.05	82.85	58.55	74.85	164.35	61.3	105.1	115.5	59.9	60.15	164.5	67.45	69.05	72.4	75	114.3	169.1	39.65	129.45	78.35	67.75	197.45	72.95	55	63.3	90.05	38.4	140.75	48.9	288.2	77.65	59.75
58.9	60.4	193.5	64.2	86.9	68.55	138.15	35.1	62.5	53.5	95.05	197.5	148	70.15	51	70.45	77.1	55.1	57.9	93.6	55	72.95	145.25	68.4	96.85	132.25	65.85	57.9	169.4	68.25	67.8	70.2	71.6	128.5	149.35	42.45	135.3	72.55	64.95	179.75	75.75	55.85	61.8	96.3	43.6	149.7	48.95	289.45	70.15	59.75
61.65	56.95	181.35	67.5	86.1	75.1	135.9	40.5	65.35	67.55	107.65	192.25	168.2	98.2	47.6	68.7	72.85	57.4	52.05	99.15	51.1	68.95	143.5	62.9	116.8	148.55	56.35	54.4	137.3	74.7	62.9	66.05	67.05	128.05	168.5	45.85	125.9	76.4	70.9	185.7	77.4	54.9	65.35	84.65	37.45	146.15	52.7	282.65	72.9	62.35
58.1	55.55	194.9	70.85	85.2	74.25	120.4	46	69.2	84	95	170.25	149.8	160.5	44.9	70.15	72.45	53.9	55.7	96.15	51.2	64.05	118.9	56.3	106.25	161.85	57.35	54.8	128.85	71.2	63.25	73.3	65.45	125.35	145.55	44.35	130	75.15	70	204.25	72.8	51.35	65	82.8	41.35	127.15	55.75	267.5	67	61.85
55.2	53.75	191.9	69.7	77.75	69.1	153.85	44.8	63.15	98.05	93.6	148.2	157.8	156.75	48.7	70.25	75.4	53.05	56	99.2	51.2	60.8	113.8	49	91.05	167.35	49.45	56.6	142.5	70.9	64.35	63.8	66.7	139	149.4	44.15	123.45	77	68.8	178.3	69.45	50.8	65.05	83.6	38.45	109.3	54.8	270.85	68.85	67.05
60.35	54.35	180.4	83.3	74.05	68.45	136.85	47.2	64.45	81.9	82.35	142	150.9	162.95	46.55	71.35	81.25	54.1	56.95	91.25	48.65	66.3	104.5	52.25	95.1	161.5	59.95	51.35	148.6	68.7	64.55	66.85	61.6	112.9	135.75	46.75	110.55	76.45	78.35	172.7	69.95	47.75	59.85	82.6	38.25	118.7	51	261.65	72.45	59.95
56.4	57.5	159.6	90.7	75.65	77.7	122.75	43.65	62	80	85.65	149.7	129.15	187.5	47.45	72.9	75.25	61.15	54.8	109.3	64.95	70.5	96.85	39.35	73	221.3	51.25	56.9	145.3	79.1	66.6	62.5	69.5	112.9	119.1	48.8	96.4	75.45	73.25	159.45	67.35	56.6	57.9	82.95	41.35	131.3	46.75	245.5	71.1	55.45
59.9	56	146	64.15	69.6	68.3	119.2	45.75	58.3	102.05	82.7	132.5	128.85	193.3	46.45	70.45	85.2	56.9	51.5	95.85	62.95	70.5	110.6	41.6	70.15	190.8	56.75	53.6	127.5	81.55	60.05	59.6	71	111.4	134.7	46.25	69.95	75.1	72.6	123.7	70.75	54.35	60.25	81.6	34.95	127.8	49.8	216.75	64.5	60.5
62.4	49.65	144.65	87.25	81.7	66.35	133.6	41.55	56.7	104.95	85.25	139.5	140.25	117.9	46.15	65	79.75	59.65	55.8	90.35	62.8	71.15	91.35	39.1	64.8	200.45	57.9	53.45	114.9	77.25	62.8	62.5	73.25	119.55	135.8	45.5	71.9	76.3	58.35	115.4	66.5	51.6	62.1	73.45	35.7	96	48.95	200.45	70.15	63.95
51.4	53.65	124.6	88	69.05	62.35	127.45	38.85	57.45	98.4	76.65	122.05	151.4	127.8	46.35	64.7	77.65	59.3	52.7	68.3	53	68.9	83.1	36.85	63.8	177.4	56.5	53.55	109.05	73.6	60.1	59.85	74.95	114.2	139.35	41.2	58.85	72.4	63.35	100.7	69.6	51.05	55.35	74.1	37.15	100	47.15	213.1	64.6	65.25
52.15	51.2	91.05	78.05	78.6	61.75	123.5	44.4	61.8	85.1	71.7	107.05	131.1	185.1	47.25	66.75	74.65	49.65	47.25	62.7	50.8	71.65	70.15	49.85	70.95	142.15	54.05	51.4	81.55	68.85	57.7	63.65	69.65	102.1	138.7	42	64.05	75.15	57.65	98.8	64.85	54.9	57.85	73.45	33.5	85.65	45.65	169.65	65.8	62.9
49.5	54.85	88.15	78.9	84.75	61.25	122.25	47.65	62.65	74.2	77.1	65.65	110.45	161.3	46.6	65.75	69.55	55.5	45.25	54.45	54.05	61.05	53.5	58.3	69.65	121.5	50.9	46.2	75.8	70.4	55.3	64.3	67.5	91.1	129.9	46.7	63.75	66.75	59.95	106.95	64.4	54.65	60.15	74.8	33.7	81.4	50.35	160	64.9	54.4
51.25	49.25	90.6	85.65	82.1	66.35	113.35	43.45	49.2	73.95	72.8	62.05	108.9	124	44.7	67.2	72.4	56.5	51.45	58.55	58.4	66.7	52.65	61.8	57.25	96.5	55.15	48.8	74.55	68.9	59.7	73.1	70.35	78.7	109.65	49.35	57.95	65.7	53.95	103.6	71.15	60.8	53.45	72.5	36.5	75.25	46.15	148.5	71.2	57.95
51.2	52.95	89.4	73.9	93.05	62.55	92.45	42.1	56.25	66.3	73.4	63.15	101.35	118.05	47.35	66.4	65.3	53	50.2	62.2	46.75	66.2	53.65	57.35	61.5	99.45	49.5	53.1	60.75	68.15	59.45	64.35	67.1	70.9	100.65	48.1	54.25	68.75	53.5	104.05	63.1	51.6	53.75	74.85	34.9	76	49.35	142.9	64.2	59.55
35.65	47.55	80.85	69.6	105.2	64.35	67.85	42.55	52.5	65.6	73.9	61.15	85.4	116.95	46.05	65	71.55	54.55	52.85	58	60.05	58.45	54.4	65.2	56.5	85.95	51.5	48.2	55.05	65.9	63.85	65.5	68.8	77.15	100.75	49.5	53.25	62.95	67.7	94.5	61.15	53.2	53.7	69.55	32.95	82.6	45.3	114.05	63.9	59.1
36.3	47.45	75.9	63	105.55	68.15	77.8	41.05	63.65	61.1	69	60.6	83	93.5	46.6	65.6	68.25	54.6	51	56	60.7	56.2	51	67	58.25	76.15	52.7	46.45	48.5	66.25	59	66	69.65	67	101.05	47.15	60.85	70.15	63.5	93	67.2	49.15	48.95	71.9	32.7	62.65	56.65	105.2	65.5	63.35
39.1	44	71.7	61.2	101.7	64.3	76.2	45.3	72.4	65.65	69.9	60.85	69.95	80.95	50.5	60.4	66.95	59.3	50.2	60.15	58.65	57.9	48	64.95	56.9	60.95	55.4	47.4	44.5	66.8	63.15	60.65	70.7	67.65	94.95	46.55	52.25	62.8	68.2	76.75	69.15	49.8	46.45	69.65	34.75	59.55	48.5	98.1	63.45	60.55
29.7	43.05	75.65	62.5	103.85	67.1	78.15	43.5	71.25	65.45	73	60.05	73.4	66.25	46.15	61.95	64.55	61	49.25	57.7	54.3	59.35	48.7	69.15	50.5	59.1	50.15	51.4	43.55	60.55	63.2	61.75	62.3	65.9	88.7	48.2	57.25	68.5	61.9	75.55	68.25	52.25	47.15	72.25	35	69.25	44.65	108.75	63.15	64.7
52.95	51.6	63.35	56.7	43.1	67.05	67.1	44.95	90.3	68.3	72.55	69.85	61.4	50.15	51.75	66.75	66.25	60	42.95	53.85	55	58.2	44.75	66.8	61.5	57.15	50.45	53	41.9	67.85	61.7	65.05	63.45	60.7	78.85	47.9	58.35	64.2	57.75	67.85	67.35	50.05	51.6	67.95	32.35	82.5	45.25	90.4	57.4	58
47.75	49.6	70.2	52.75	84.2	73.9	69.15	45.15	96.6	47.4	68.75	70.85	59.15	41.8	44.9	68.2	63.5	55.7	43.7	53.6	56.15	53.45	56.35	64.4	63.55	51.4	55.45	52.55	41.45	66.55	55.4	63.65	64.85	58.05	77.65	48.9	58.5	61.3	57.95	65.5	63.75	48.65	50.75	69.2	35.1	71.1	45.75	82.9	61.15	59.05
46.9	44.9	58.2	54.9	80.55	68.3	61.85	42.1	92.85	43.75	67.55	72.55	57.75	46.7	46.3	60.95	62.5	54.2	47.15	47.2	54.15	56.7	58	67.2	64.85	47.2	53.45	48.1	38.8	65.15	58	65.9	68.1	56.95	79.95	42.8	56.25	64.2	61.65	57.55	60.2	49.45	52.05	65.65	37.65	66.35	46.85	80.15	58.85	61.65
48.5	44.15	65	48.75	75.5	68	61.1	44.85	89.8	37.3	68	69.8	53.75	56.05	50.15	60.2	65.55	56.75	46	51.45	51.7	60.1	54.7	61.7	63.3	46	51.1	51.25	41.95	62.1	56.7	62.45	64.6	56.45	77.6	44.25	55.65	69.8	64.05	61.65	58.75	48.3	47.65	69.9	34.9	66.55	42.55	68	61.2	55.95
50.15	47.65	72.25	48.85	78.75	70.4	55.4	51.85	79.1	43.8	71.7	67.65	53.85	53.85	46.65	63.4	67.25	60.75	43.9	49.9	50.65	53.95	53.1	65.6	64.1	58.5	44.15	47.05	42.45	59.85	53.4	69.5	56.1	58.6	74.25	46.75	54.6	69.45	69.25	52.95	53.5	58	52.1	69.35	35.55	69.9	43	75.85	61.6	60.2
50.7	50	68.15	42.25	63.1	69.4	53.45	43.1	83.35	41	68.8	68.85	46.85	48.05	48.05	62.45	55.1	50.8	43.4	46.6	47.65	55.9	52.5	63.6	62.1	50.5	44.65	45.75	44.5	67.3	55.05	64.95	56.75	54	75.85	43.85	57.4	61.15	68.75	50.65	57.5	59.4	56.5	58.65	35.9	68.15	48.75	69.2	61.3	63.3
49.6	49.45	70.25	39.7	64.95	70.6	51.6	45.1	83.9	41.75	71.15	62.3	44.35	47.15	48.25	64.35	63.9	55.9	41.65	46.1	45.7	58.15	54.4	57.95	63.4	52	44.35	48.45	39.75	58.45	53.5	69.45	60.45	56.7	71.3	43.15	56.4	67.05	72.05	51.95	57.4	52.65	50.65	62.3	33.25	62.95	44.4	67.9	61.5	63.15
51.7	53.4	72.2	41.5	65.8	64.15	52.45	47	66.95	39.35	66.4	62.45	43.9	52.4	48.4	64.95	56.7	56.45	39.6	40.85	48.6	56.3	49.25	57.95	60.1	49.45	44.8	47.25	43.6	57.1	55.6	66	56.45	57.4	69.2	42.15	58	64.35	64.75	51.25	56.95	50.15	50.75	61.8	33.3	59.4	46.8	67	60	61.15
49.35	45.6	65.25	38.8	52.5	72.3	46.15	48.45	63.05	40.15	66.25	66.5	48.7	50.6	44.7	63.9	56.4	43.85	43.2	45.25	45.85	60.65	46.75	59.5	55.7	48.2	47.15	46.05	41.35	58.75	62.3	60.6	62.3	54.85	61.95	39.25	50.35	67.1	64.4	47.3	53.65	55.5	51.25	54.75	32.7	64.35	41.75	62.45	60.2	56.05
49.75	46	61.55	37.5	51.55	71.6	50.7	42.5	61.5	37	64.5	68.35	42.7	42.6	44	62.75	56.2	46.5	37.7	45.7	44.85	59.5	49.45	56.25	57.65	51	44.3	42.95	41.55	58.8	57.5	49	58.95	50.2	55.7	41.45	55.85	73.9	61.6	47.2	55.8	48.4	45.5	60.85	30.5	59.65	46.75	57.8	55.6	54.65
48.1	44.8	65.65	37.5	47.55	69.5	45.5	36.95	55.5	36.9	66.2	61.3	51.05	46.35	39.35	69.5	61.4	45.95	40.4	47.05	43.5	58.1	40.05	57.7	53.4	48.6	48.35	44	38.6	62.95	59.3	50.9	54.65	52.1	59.3	44.85	57.55	59.4	63.7	44.5	54.7	50.35	44.6	61.7	32.55	59.45	43.95	61.15	60.8	56.15
47.2	46.45	72.75	36.25	49.9	68.45	53.65	42.45	50.6	36.4	69.3	61.15	44.35	50.45	42.8	67.75	54.1	47.7	42.65	46.45	41.3	57.65	44.25	58	50.8	45.75	49.3	42.1	42	59.2	61.55	69.3	53.6	54.85	65.55	42.45	53.35	63.9	66.2	46.55	56.8	50.25	46.5	59.4	34.35	60.45	38.35	64.9	57.5	51.65
44.2	47.4	68.1	35.05	23.15	64.35	47.7	45.75	50.9	37.35	69.85	58.3	46.75	44.1	38.3	69.1	59.2	46.95	40	40.95	49.1	48.6	42.7	50.9	62.05	55.2	46.65	51.4	40.25	55.75	52.3	63.15	59.2	56.65	68.5	38.5	50.45	66.1	56.65	50.5	54.75	46.95	49.85	60.05	30.1	58.45	44.3	63.9	55.9	50.4
48.25	50.25	69.2	32.35	29.95	62.45	48.9	45.7	54.05	40.5	68.95	62.45	43.4	46.7	47.3	72.65	59.25	50.95	41.75	39.65	49.4	49.4	43.7	57.7	59.8	55.95	51.2	48.7	36.4	55.45	52.75	58.85	58.4	52.8	69.3	38.6	53.15	69.2	62.6	50.05	58.55	45.2	49.5	58	33.8	55.3	49.25	66.55	57.8	56.35
45.45	48.4	75.15	36.9	27.7	61.55	51.2	47.9	57	39	65.45	61.35	46.1	47.95	45.5	64.1	57.4	48.8	43.1	39.55	55.15	52.5	47.8	60.8	59.7	56.5	48.45	48.35	37.7	57.75	54.1	61.75	68.85	57.05	68.2	40.9	49.65	64.75	60.75	48.75	59	46	46.6	59	33.15	55.8	44.15	63.05	62.65	53.8
47.55	46.55	70.75	33.95	27.8	62.55	42.9	49.4	52.7	34.75	64.3	56.55	47.5	49	45.6	70.05	59.05	47.65	44.95	36.95	50	47.75	48.05	61.1	55.35	56.05	50.25	51.2	36.95	55.65	52.6	60.1	59.95	53.25	67.7	36.55	49.2	74.4	58.75	47.8	62.05	41.6	49.45	67.2	28.75	48.45	39.75	63.8	57.5	54.1
52.6	47.45	61.85	31.1	41.3	62.6	45.45	44	53.2	38.1	65.05	60.2	46	41.85	44.8	67.75	55.45	50.8	42.4	38.45	46.6	49.25	47.65	67.7	51.7	51.45	44.35	46.8	38.25	57.75	50.4	49.7	58.05	52.7	63.65	37.25	48.2	67.65	44.85	52.55	58.95	43.25	46.05	64.95	30.1	49.45	41.1	63.7	53.75	55.8
51.45	42.55	62.9	35.1	44.8	61.75	45.1	42.55	54.35	36.5	63.25	65.35	44.8	42.4	43.25	66.45	52.4	45.6	42.95	37.65	47.45	47	42.55	62.15	51.75	53.3	43.3	47.15	37.65	61.55	54.85	50.05	55.2	50.65	68.65	34	50.95	64.2	46.15	52.85	51.35	46.75	42.3	61.15	31.7	50.6	44.7	58.15	59.55	52.65
44.5	46.05	59.4	33.7	40.45	58.35	46.6	43.4	52.5	39.6	63.05	64.35	46.7	41.05	42.75	61.85	58.2	49.7	47.1	40.75	47.9	47.8	45.75	60.65	50.95	52.85	44.75	49.25	37.45	56.55	50.3	51.75	54.75	55.75	66.15	37.8	47.4	63.2	43.7	50.85	56.65	42.15	41.4	63.7	31.05	51.8	45.75	60.95	56	56.8
45.4	47.65	60.8	30.3	44.95	58.1	43.35	40.6	50.15	36	65.9	63.45	55.15	41.15	41.95	64	59.2	50.55	44.55	39.55	49	48.85	45.65	66.8	49.95	54.8	49.15	48.6	33.95	57.55	54.15	54	51.7	55.45	65.9	35.3	46.1	62.35	40.45	46.95	54.15	42.9	45.5	63.6	33.1	51	40	59.45	59.6	57.7
50.5	45.5	58.3	30.6	43.85	56.05	48.1	41.25	51.5	34.95	66.9	58.9	46.15	46.85	41.7	68.45	56.1	49	42	37.5	51.05	50.4	52.1	65.1	52.4	49.95	49	46.75	36.85	57.05	56.05	58.1	52.1	54.2	71.15	36.65	47.25	64.35	46	46.25	58.75	46.45	42.25	69.6	32.55	46.4	45.1	65.65	55.55	53.3
52.15	43.25	62.25	29.65	43.95	64.8	48.8	41.2	44.45	37.85	62.65	57.75	51.15	52.8	41.05	63.9	53.6	52.25	40	43.9	50.45	50.9	52.9	62.8	48.45	50.05	43.05	43.45	36.35	57.2	53.05	56.7	54.05	53.25	65.45	37.6	48.2	64.3	45.45	47	59.1	44.95	43.85	66.25	31.05	48.9	41.25	58.7	59.7	55.2
54.65	51.7	63.55	29.6	38.8	60.3	49	41.45	47.95	36.95	58	58.05	48.7	66.7	39.7	64.75	52.2	49.15	42.25	37.55	51.25	53.4	48.4	65.45	51.15	44.5	46.1	44.05	42.4	57.55	52.05	48.55	57.85	53.05	65	37.95	48.45	64.75	47.1	44.9	56.7	41.65	49.35	59.75	31.4	46.8	39.75	61.65	54.15	53.15
47	42.2	62.05	33.25	35.3	63.2	54.45	43.2	48.75	37.2	56.35	60.2	47.35	72	40.55	62.15	51.85	53.95	42.55	39.35	51.45	51.7	45.35	54.8	49.85	43.4	45.4	43.5	36.15	53.55	53.5	55.4	54.2	53.8	68.85	36.5	51.3	64.9	44.25	47.8	58.65	46.85	45	63.1	33.1	51.05	40.4	61.55	58.65	54.3
50.7	46.45	75.85	31.2	42.2	61.65	49.45	44.45	49.15	35.6	60.7	62.7	50.8	61.1	35.95	60.1	53.5	47.7	43.2	38.35	45.05	54	45.55	55.3	51.45	45.4	44.2	42.5	42.6	55.6	52.45	52.7	53.6	52.45	64.15	35.3	49.95	64	39.7	46.55	55.85	39	45.75	63.7	33.5	50.15	40.35	59.35	61.65	54.85
41.1	46.35	67.2	29.6	39.3	60.85	43.6	36.4	48.9	37.2	60.2	59.25	50.85	63.8	37.4	61.85	52.7	47	43.75	38.25	48.35	50.6	52.45	59.35	57	45.4	40.85	43.75	39.8	53.7	49.7	46.75	51.55	52.5	59.55	36.2	51.7	62.35	36.95	48.5	56	39.55	46.35	59.4	29.65	49.3	42	57.2	55.2	48.85
48.35	47.6	68.5	31.5	40.8	58.8	48.65	42.7	42.95	39.4	63.8	57.55	47.75	64.6	41.55	61.55	54.8	47.65	44.3	43.3	49.35	50.6	46.85	56.15	54.05	43.2	44.05	42.85	38.8	52.1	52.25	58.1	54.75	54.25	65.1	37.35	55.85	66.05	43.75	46.35	54	36.85	44.55	59.85	33.35	54.85	38.4	58.25	54.65	55.55
46.6	47.25	67.95	33.1	40.5	54.3	48.75	42.3	45.7	42.6	60.55	58.4	46.9	58.95	37.25	64.6	53.6	47.75	39	39.05	47.3	51.6	47.05	54.35	50.75	48.75	44.4	46.75	42.75	57.7	54.8	51.6	51.1	52.5	57.45	44.45	51.4	67.9	38.75	43.1	50.8	36.8	48.9	66.85	28.35	51.75	39.55	58.1	54.5	51.2
47.35	46.85	57.85	34.35	44.15	52.95	45.45	41.45	44.7	38.65	58.55	58.05	44.9	60.65	37.85	62.7	54.6	52.6	38.95	40.7	49.2	52.65	45.5	55.4	54	53.45	35.3	44.4	37.7	55.7	52.4	50.85	56.8	48.15	57.5	41.05	49.95	67.25	34.7	47.6	51.65	39.75	40.75	61.3	29.1	50.75	39.05	60.75	53.35	56.85
43.25	49.8	61.4	31.45	37.15	60	46.6	35.55	46.45	35.35	63.4	62.75	46.7	58.45	37.25	62.75	49.65	46.95	41.5	44.8	46.65	47.9	49.3	50.55	49.05	50.05	35.7	41.6	36.15	54.9	51.85	55.2	54.25	47.05	54.4	36.4	54.55	67.3	39.4	43.2	51.35	42.95	44.85	61.15	29.55	54.75	35.9	55.65	53.9	53.65
42.9	50.55	58.5	35.1	41.75	55.25	50.9	42.4	47.35	34.4	59.6	59.35	46.2	60.35	44.15	63.7	51.75	49.3	39.7	37.9	46.7	48.9	49.7	52.6	51.8	49.35	37.9	41.5	33.95	53	50.15	55.4	55.8	47.55	55	37.7	52.25	68.45	37.25	45	54.5	43.05	46.65	58.4	30.5	52.6	37.1	55.1	50.65	51.95
36.85	50.4	63.15	34.1	36.75	60	51.2	40.2	52.55	34.15	61.6	60.75	40.9	60.95	35.45	63.5	57.65	54.1	36.7	40.05	43.8	51.9	45.8	50.5	50.55	53.05	34.15	40.9	35.9	54.95	47.05	50.8	58.65	49.05	50.45	36.1	51.75	72.8	38.9	44	54.6	41.7	42.55	59.3	30.05	53.45	39.15	54.1	53.7	54.4
41.95	45.6	65.8	28.75	37.5	56.15	44.7	39.95	49.1	37.5	59.75	67.25	44.55	63	36.2	61.5	49.65	52.95	47.25	39.6	48.05	48	47.2	50.05	51.2	57.2	44.65	36.15	32.4	55.25	50.95	49.25	59.85	54	60.8	35.1	44.7	64.35	45.15	43.2	56.3	41	49.7	60.95	34.6	50.4	39.1	63.85	55.25	55.3
41.55	46.35	65.35	30.65	42.65	62.55	42.85	38.95	47.05	35.35	58.7	69.7	45.95	65.4	37.5	67.8	50.75	47.65	45.4	40.35	44.15	51.55	49.15	49.7	47.95	52.75	41.35	34.9	29.65	52.6	47.95	47.2	59.6	51.6	64.15	36.45	50.1	66.45	46.35	44.55	61.25	42.75	44.75	63.3	32.8	46.1	36.45	60.05	48.3	56.1
44.55	47.45	63.75	28.95	44.95	57.9	45.55	38.95	46.65	37.35	61.3	68.55	42.75	66.65	35.25	64.55	49.6	48.65	45.1	39.85	46.25	47.7	46.65	50.05	52.9	53.9	39.2	35.7	30.3	52.2	45	52.5	57.85	50.4	61.15	30.85	47.85	68.5	50.8	43.65	59.4	40.85	44.35	61.4	32.4	51.55	37.25	67.15	54.45	54.9
36.75	42.65	64.95	30.85	36.95	61.45	42.75	38.1	53.1	37.05	58.8	72.15	46.25	70.05	37.75	62.25	48.25	52.45	41.65	42.8	41.65	42.9	45.75	54.8	43.9	53.15	39.75	36.3	31.7	54.3	43.05	49	56.5	47.6	60.8	34.55	49.65	64.2	54.2	39.8	55	42.9	40.85	58.25	29.3	47.15	41.9	56	53.15	50.5
37.35	43	62.9	29.8	39.8	61.7	47.8	35.8	45.45	32.5	61.4	62.45	46.75	66.1	33.55	66.15	53.2	49.3	45.9	36.95	38.4	54.15	43.65	55.8	51.2	55.2	42.85	34.75	33.8	49.3	47.6	49.4	50.05	48.65	60.1	33.95	52.3	70.55	47.75	42.75	56.75	39.85	45.15	63.45	30.05	50.7	38.75	62.75	54.65	49
35.9	45.05	70.55	27.75	38.55	60.75	45.55	36.2	50.5	36.6	60.45	58.95	48.6	73.85	36.95	65.15	50.25	48.55	43.8	43.7	37.2	51.25	47.2	48.25	52.4	50.85	36.85	37.55	39.6	50.5	47	51.45	53.35	51.25	61.15	31.9	49.7	66.5	48.6	41.5	56.6	42.05	43.45	58.85	31.3	53.5	40.85	62.9	55.65	50.45
35.4	45.65	67.2	29.7	41.25	59.05	47.4	41.4	47.1	35.25	61.05	60.8	51.3	72.95	37.1	62.2	50.65	49.25	45.2	36.15	39.85	49.45	46.2	46.55	53.65	50.25	41.55	38.55	34.2	47.7	47.2	50.5	53.7	50.5	61.35	29.65	50.3	68.7	50.55	40.2	54.15	41.15	45.9	63	32.5	51.5	44.2	65.5	55.6	52.8
37.95	45.5	65	35.25	38.45	57.8	42.7	42.8	46.35	35.4	57.45	60.6	49.95	76.7	37.75	59.35	51.35	46.4	45.7	36.85	40.5	51.15	42.8	42.8	49.95	55.25	43.05	36.8	35.75	49.1	45.25	46.1	55.15	53.15	59.4	35.65	50.55	65.45	51.85	39.45	54.4	41.35	43.35	70	30.15	50.7	39.2	67.75	51.85	54.55
41.05	46.4	67.5	29	39.1	60.7	46.95	42.7	44.1	37.8	59.35	60.75	48.85	66.7	35.65	59.15	54.25	45.6	38.95	38.5	42.15	45.7	44	44.2	46.85	53.5	41.7	36.1	30.75	48.2	51.55	50.3	55.75	46.95	58.45	44.65	42.25	67.35	45.55	44.85	55.35	42.85	42	60.2	30.3	47.15	35.75	60	51.2	49.25
40	38.45	65	31.7	36.85	57.15	48.9	37.65	51.5	38.4	62.25	63.2	50.9	66.95	31.85	60.25	46.2	50.65	38.2	36.7	41.65	41.4	42.9	49.95	43.15	55.8	40.5	39.4	39.45	45.9	42.25	46.75	52.55	50.75	59.85	41.5	43.9	61.45	42.95	39.4	49.15	42.15	37.8	60.2	30.05	49.65	36.45	57.4	50.45	57.45
42.15	40.8	65.75	31.15	37.95	53.1	43.3	37.25	45.85	39.25	53.55	57.5	50.2	63.8	32.5	56.55	47.75	45.85	38.5	37.3	40.45	45.5	40.3	46.9	49.85	52.35	41.25	41.35	35.85	49.85	47.6	46.9	49.45	47.8	53.9	34.4	47.5	63.7	48.6	39.6	54.5	40.1	43.85	61.85	30.95	50	35.25	60.3	48.95	49.7
40.45	43.75	68.6	28.35	37.25	60.5	43.85	37.25	49.95	34.05	52.8	58.1	46.25	60.8	30.75	62.5	47.45	47.5	39.45	39.7	43.7	43.8	41.4	45.5	45.7	49.9	42.6	39.1	30.8	45.95	46.2	42.55	51.65	47.55	57.75	38.35	53.55	64.9	46.1	44.3	51.4	41.45	40.15	60.4	31.6	51.05	40.4	59.85	47.7	48.15
39.9	42.4	59.8	27.55	35.3	58.95	42.9	36.45	48.4	37.35	52.45	57	47.65	64.6	38.75	52.8	47.3	43.7	42.75	37.6	38.4	45.8	42.1	39.95	48.45	46.2	43.05	36.65	23.35	56	47.7	46.1	52.75	29.5	59.6	36.1	49.35	65.3	50	44.85	52.55	35.55	41.1	63.6	30.1	52.8	39.05	53.25	48.05	51.6
39.9	39.65	60.75	27.8	37.25	53.35	45.2	40.6	49.65	33.15	53.5	57.45	49.1	64.25	36.2	56.95	47.55	47.15	39.15	38.5	43.05	48.1	43.7	40.4	51.55	46.15	44.5	42.3	23.85	52.7	52.6	45.8	51.1	26.15	55.4	35.85	47.25	60	45.25	43	47.5	39.25	42.35	62.7	30.55	48	42.05	54.05	51.9	49.85
37.65	46.95	63.55	27.25	39.1	51.4	46.45	38.1	48.65	35.7	54.35	55.4	49	62.85	35.85	56.95	49.4	45.05	39	40	38.9	46	44.3	46.2	54.3	46.55	42.95	37.65	22.75	53.75	50.05	47.05	46	27.35	54.3	36.75	48.4	63.3	47.8	42.1	50.25	39.1	37.7	63.5	30.45	52.25	37.35	54.25	51.6	46.85
37.75	45.75	60.35	25.9	37.15	55.85	45.45	40.1	49.25	37.2	56.2	55.05	44.25	64.75	35.45	56.9	48.2	43.75	38.35	42.05	43.35	46.5	43.25	48.4	51.3	50.8	38.5	33.4	25.4	54.6	46.35	48.35	50.9	28.2	61.3	36.3	49.95	60.1	47.85	40.75	57.8	38.4	41.85	58.45	30.25	49.45	39.45	50.2	52.9	46.45
39.05	43.95	67.7	32.3	39.55	48.55	44.35	39.6	43.9	33.55	52.15	54.2	48.15	67.65	33.5	57.4	53.3	50.4	40.6	34.2	43.35	47.05	39.75	50.35	40.4	46.2	40.55	39.55	37.6	49	46.65	50.15	51.95	28.65	67.15	35.45	55.15	63.85	47.1	39.1	55.6	38.75	38.4	59.75	28.25	49.45	36.45	65.1	47.6	45.35
37.4	45.65	65.55	34.75	37.5	51	42.85	38.65	46.8	33.45	52.7	57.3	48.65	67.95	34.7	54.1	45.95	43.5	39.3	33.95	44.95	38.45	40.5	47.35	42.45	44.85	37.15	34.9	31.95	48.55	49.8	50	58.25	26.75	56.55	39.05	54.6	62	52.6	40.05	54.2	41.45	38.25	60.2	34.15	49.4	37.2	62	52.5	43.6
43.7	42.9	66.5	31	35.9	53.3	46.9	39.7	46.9	35.3	53.25	58.15	49.4	62.6	37.05	55.55	47.05	51.9	43.05	29.5	41.3	42.95	43.2	46.5	40.7	45.2	42.2	35.9	33.5	45.2	51	48.45	57.45	25.95	60.1	32.05	47.45	57.95	48.05	42.25	56	37.3	39.45	58.75	33.15	46.4	38.35	67.2	52.55	47.15
[truncated: 479 more columns]
