# Supplementary material for: Single-particle imaging of stress-promoters induction reveals the interplay between MAPK signaling, chromatin and transcription factors
Source: Nat Commun. 2020 Jun 23;11:3171. doi: 10.1038/s41467-020-16943-w (PMC7311541; doi:10.1038/s41467-020-16943-w)
Supplement: Supplementary file 12 — Source Data [file 41467_2020_16943_MOESM12_ESM.zip › SourceData/Figure4C/Figure4C_yVW407_0p2_NaCl_0p20M_rep1_GFP_ConnectedHiPix.csv]

0	0	0	0	0	0	0	0	0	0	0	0	0	0	0	0	0	0	0	0	0	0	0	0	0	0	0	0	0	0	0	0	0	0	0	0	0	0	0	0	0	0	0	0	0	0	0	0	0	0
0	0	0	0	0	0	0	0	0	0	0	0	0	0	0	0	0	0	0	0	0	0	0	0	0	0	0	0	0	0	0	0	0	0	0	0	0	0	0	0	0	0	0	0	0	0	0	0	0	0
0	0	0	0	0	0	0	0	0	0	0	0	0	0	0	0	0	0	0	0	0	0	0	0	0	0	0	0	0	0	0	0	0	0	0	0	0	0	0	0	0	0	0	0	0	0	0	0	0	0
0	0	0	0	0	0	0	0	0	0	0	0	0	0	0	0	0	0	0	0	0	0	0	0	0	0	0	0	0	0	0	0	0	0	0	0	0	0	0	0	0	0	0	0	0	0	0	0	0	0
0	0	0	0	0	0	0	0	0	0	0	0	0	0	0	0	0	0	0	0	0	0	0	0	0	0	0	0	0	0	0	0	0	0	0	0	0	0	0	0	0	0	0	0	0	0	0	0	0	0
0	0	0	0	0	0	0	0	0	0	0	0	0	0	0	0	0	0	0	0	0	0	0	0	0	0	0	0	0	0	0	0	0	0	0	0	0	0	0	0	0	0	0	0	0	0	0	0	0	0
0	0	0	0	0	0	0	0	0	0	0	0	0	0	0	0	0	0	0	0	0	0	0	0	0	0	0	0	0	0	0	0	0	0	0	0	0	0	0	0	0	0	0	0	0	0	0	0	0	0
0	0	0	0	0	0	0	0	0	0	0	0	0	0	0	0	0	0	0	0	0	0	0	0	0	0	0	0	0	0	0	0	0	0	0	0	0	0	0	0	0	0	0	0	0	0	0	0	0	0
0	0	0	0	0	0	0	0	0	0	0	0	0	0	0	0	0	0	0	0	0	0	0	0	0	0	0	0	0	0	0	0	0	0	0	0	0	0	0	0	0	0	0	0	0	0	0	0	0	0
0	0	0	0	0	0	0	0	0	0	0	0	0	0	0	0	0	0	0	0	0	0	0	0	0	0	0	0	0	0	0	0	0	0	0	0	0	0	0	0	0	0	0	0	0	0	0	0	0	0
0	0	109.88	0	0	0	0	0	0	0	0	0	0	0	0	0	0	0	0	0	0	0	0	0	0	44.4	0	0	0	0	0	0	0	0	0	0	0	0	0	0	0	0	0	0	0	0	0	0	0	0
0	0	122.12	0	0	0	0	0	0	0	0	0	0	0	0	0	0	0	0	0	0	0	0	0	0	40.8	0	0	0	0	0	0	0	0	0	0	0	0	0	0	0	0	0	0	0	0	0	0	0	0
0	0	156.54	0	0	0	0	0	0	0	0	0	0	0	0	0	0	0	0	0	0	0	0	0	0	49.2	0	0	0	0	0	0	0	0	0	0	0	0	0	0	0	0	0	0	0	0	0	0	0	0
0	0	186.1	0	0	0	0	0	0	0	0	0	0	0	0	0	0	0	0	0	0	0	0	0	0	0	0	0	0	0	0	0	0	0	0	0	0	0	0	0	0	0	0	0	0	0	0	0	0	0
0	0	166.19	0	0	0	0	0	0	0	0	0	0	0	0	0	0	0	0	0	0	0	0	0	0	0	0	0	0	0	0	0	0	0	0	0	0	0	0	0	0	0	0	0	0	0	0	0	0	0
0	0	175.39	0	0	0	0	0	0	0	0	0	0	0	0	0	0	0	0	0	0	0	0	0	0	0	0	0	0	0	0	0	0	0	0	0	0	0	0	0	0	0	0	0	0	0	0	0	0	0
0	0	167.89	0	0	0	0	0	0	0	0	0	0	0	0	0	0	0	0	0	0	0	0	0	0	0	0	0	0	0	0	0	0	0	0	0	0	0	0	79.8	0	0	0	0	0	0	0	0	0	0
0	0	179.29	0	0	0	0	0	0	0	0	0	0	0	0	0	0	0	0	0	0	0	0	0	0	0	0	0	0	0	0	0	0	0	0	0	0	0	0	106.62	0	0	0	0	0	0	0	142.55	0	0
0	0	160.47	0	0	0	72.8	0	0	0	110.73	0	0	0	0	0	0	0	0	0	0	0	0	0	0	0	0	0	0	0	0	0	0	0	0	0	0	0	0	124	0	0	0	0	0	0	0	176.21	0	0
0	0	169.88	0	0	0	93.8	0	0	0	135.8	0	0	0	0	0	0	0	0	0	0	0	0	0	0	0	0	0	0	0	0	0	0	0	0	0	0	0	0	133.64	0	0	0	0	0	0	0	238.67	0	0
0	0	151.89	0	0	0	101.75	0	0	0	139.08	0	0	0	0	0	0	0	0	0	0	0	0	0	0	0	0	0	66.2	0	0	0	0	76.2	0	0	0	0	0	154.14	0	0	0	0	0	0	0	261.69	0	0
0	0	134.53	0	0	0	123.21	0	0	0	150.57	0	0	0	0	0	0	0	0	0	0	0	0	0	0	0	0	0	75.8	0	0	0	0	98.125	0	0	96.6	0	0	181.25	0	0	0	0	0	0	0	256.4	0	0
0	0	150.29	0	0	0	137.81	0	0	0	175.31	0	0	0	0	0	0	0	0	0	0	0	0	0	0	0	0	0	83.417	0	0	0	0	98	0	0	105	0	0	209.31	0	0	0	0	0	0	0	236.75	0	0
0	0	134.56	0	0	0	151.8	0	0	0	174.18	0	77.3	0	0	0	0	0	0	0	0	0	0	0	0	0	0	0	109.6	0	0	0	0	88.25	119.92	0	100.25	0	0	216.79	0	0	0	0	0	0	0	265.12	0	0
0	0	137.38	0	0	0	149.38	0	0	0	188.06	0	104.8	0	0	0	0	0	0	0	0	0	94.6	0	0	0	0	0	0	0	0	0	0	76.6	124.1	0	99.9	0	0	223	0	0	0	0	0	0	0	297.32	0	0
0	0	149.25	0	0	0	160.43	0	0	0	206	131.06	91.583	0	0	0	0	0	0	0	0	0	103.25	0	105.38	0	0	0	121.12	0	0	0	0	103.18	132.64	0	108.67	0	0	229.71	0	0	0	0	0	0	0	337.06	0	0
0	0	147.47	0	0	0	157	0	0	0	192.78	193.69	101.92	0	0	0	0	0	0	0	0	0	116.44	0	122.62	0	0	0	123.31	0	0	0	0	116.36	146.47	0	125.27	0	0	219	0	0	0	0	0	0	0	331.78	0	0
0	0	159.56	0	0	0	161.12	0	0	0	184.76	204.18	108.57	0	0	0	0	0	0	0	0	0	129.76	0	156.18	0	0	0	107.14	0	0	0	0	141.54	143.75	0	140.8	0	0	205.06	0	0	0	0	0	93.8	0	315.65	0	0
0	0	149.05	0	0	0	167.75	0	0	0	158.37	223.59	112.29	0	0	0	0	0	0	66.8	0	0	142.11	0	142.06	40.2	0	0	142.56	0	0	0	0	132.38	148.44	0	126.71	0	0	186	0	0	0	0	0	111.94	0	339	0	0
0	0	159.78	0	0	0	162.95	0	0	0	177.88	216.68	131.24	0	0	0	0	0	0	79.75	0	0	170.73	0	156.19	56	0	0	157.61	0	0	0	0	141.89	160.23	0	154.86	0	0	157.59	0	0	0	0	0	128.53	0	328.94	0	0
0	0	171.64	0	0	0	155.21	0	0	0	139.5	198.94	142	0	0	0	0	0	0	73.75	0	0	196.63	0	154.18	0	0	0	163.7	0	0	0	0	125	179.5	0	165.11	0	0	163.19	0	0	0	0	0	140.65	0	331.74	0	0
0	0	151.8	0	0	0	163.18	0	0	0	126.75	182.06	154.18	0	0	0	0	0	0	72.4	0	0	191.77	0	160.83	0	0	0	188.12	0	0	0	0	141.35	156.11	0	164.43	0	0	176.29	0	0	0	0	0	156.61	0	312.38	0	0
0	0	155	54.417	73.273	0	135.19	0	0	0	118.91	157.32	135.88	0	0	0	0	0	0	95.4	0	0	200.87	0	155.27	117.33	0	0	155.44	0	0	0	0	138.75	165.25	0	165.13	0	0	180	0	0	0	0	0	149.44	0	311.56	0	0
0	0	178.33	55.2	81	0	124.06	0	0	0	112.77	177.12	146.75	0	0	0	0	0	0	93.636	0	0	179.88	0	124.8	128.83	0	0	177.29	0	0	0	0	151.24	159.71	0	144	0	0	201.16	0	0	0	0	0	168.06	0	310.74	0	0
0	0	185.11	59.438	83.6	0	130.06	0	0	0	99.625	183.35	134.53	0	0	0	0	0	0	88.8	0	0	174.53	0	115.75	122	0	0	172.41	0	0	0	0	127.92	176.59	0	136.37	0	0	204.12	0	0	0	0	0	143.65	0	299.88	0	0
0	0	196.12	70.1	93.917	0	139.68	0	0	0	99.091	212.4	152.35	0	0	0	0	0	0	102.71	0	0	158.33	0	111.18	137.67	0	0	177.65	0	0	0	0	131.38	166.86	0	141	0	0	201.71	0	0	0	0	0	160.4	0	291.21	0	0
0	0	189.12	70.769	97.346	0	148.14	0	0	74.917	116.3	195.32	175.47	96.636	0	0	0	0	0	102.57	0	0	144.88	0	147.4	160	0	0	143.94	0	0	0	0	133.71	174.29	0	136.92	0	0	189	0	0	0	0	0	146.15	0	293.78	0	0
0	0	194.9	80.5	89	0	137.3	0	0	86.941	107.4	176.88	157.12	194.92	0	0	0	0	0	99.933	0	0	126.25	0	115.73	167.82	0	0	141.93	0	0	0	0	138.47	151.19	0	137.93	0	0	208.16	0	0	0	0	0	132.47	0	283.82	0	0
0	0	208.43	75.467	86.143	0	161	0	0	103.25	95.917	150.32	159.84	168.33	0	0	0	0	0	117.08	0	0	116.78	0	97	172	0	0	151.56	0	0	0	0	152.64	152.12	0	133.36	0	0	184.89	0	0	0	0	0	119.25	0	291.56	0	0
0	0	185.24	86.765	85.333	0	144.35	0	0	92.231	82.75	142	157.87	172.94	0	0	0	0	0	98	0	0	113.64	0	113.8	169.29	0	0	158.25	0	0	0	0	115.35	143.31	0	118	0	0	177.33	0	0	0	0	0	125.47	0	266	0	0
0	0	179.93	96.824	81.286	0	133.33	0	0	86.786	93.6	150.74	136	197.06	0	0	0	0	0	113.94	0	0	98.471	0	0	227	0	0	151.41	0	0	0	0	118.33	127.67	0	102.69	0	0	169.38	0	0	0	0	0	136.33	0	266.63	0	0
0	0	153.69	76.75	71.455	0	127.81	0	0	104.28	80.6	138.41	133.38	196.63	0	0	0	0	0	98.125	0	0	118.27	0	0	194.89	0	0	132	0	0	0	0	126.64	154.55	0	0	0	0	123.7	0	0	0	0	0	129.66	0	226.59	0	0
0	0	152.13	94.75	89.5	0	136.72	0	0	115.93	0	141.16	143.94	146.82	0	0	0	0	0	98	0	0	103.83	0	0	203.26	0	0	119.81	0	0	0	0	129.13	138.33	0	0	0	0	124.07	0	0	0	0	0	128.25	0	204.61	0	0
0	0	134.4	90.937	77.2	0	140.14	0	0	116.75	0	130.53	152.72	141	0	0	0	0	0	67.714	0	0	91.667	0	0	183.53	0	0	114.65	0	0	0	0	123.07	145.29	0	0	0	0	117.83	0	0	0	0	0	103.94	0	233.43	0	0
0	0	98	82.824	87.231	0	130	0	0	104.09	0	115.93	141.6	188.53	0	0	0	0	0	67.333	0	0	81.75	0	0	145.94	0	0	93.5	0	0	0	0	117.75	147.73	0	0	0	0	103.36	0	0	0	0	0	95.455	0	172.74	0	0
0	0	93.6	89.867	90.714	0	124.06	0	0	94.4	0	0	117.25	164.06	0	0	0	0	0	0	0	0	52.2	0	0	123.69	0	0	80.687	0	0	0	0	92.125	133.56	0	0	0	0	113.53	0	0	0	0	0	88.25	0	172.57	0	0
0	0	0	97.071	85.933	0	120.8	0	0	89.7	0	0	117.25	125.74	0	0	0	0	0	66.75	0	0	0	0	0	101.25	0	0	84.167	0	0	0	0	84.4	114.92	0	0	0	0	113.14	0	0	0	0	0	91.25	0	161.86	0	0
0	0	95.2	85.5	98.786	0	107.6	0	0	77.75	0	0	104.24	123	0	0	0	0	0	66.5	0	0	0	0	0	104	0	0	64	0	0	0	0	65	102.6	0	0	0	0	104.05	0	0	0	0	0	86.125	0	149.81	0	0
0	0	92.4	76.8	110.5	0	78.8	0	0	70.75	0	0	91.643	132.17	0	0	0	0	0	67.2	0	0	0	0	0	89.176	0	0	61.875	0	0	0	0	87.4	105.57	0	0	0	0	99.562	0	0	0	0	0	86.625	0	115.92	0	0
0	0	0	70	107.42	0	0	0	0	72.8	0	0	92	97.625	0	0	0	0	0	61.8	0	0	0	0	0	84.2	0	0	0	0	0	0	0	79.6	109.7	0	0	0	0	91.875	0	0	0	0	0	72.6	0	0	0	0
0	0	0	68.583	106.94	0	0	0	90.25	74.083	0	0	72.6	90	0	0	0	0	0	64.125	0	0	0	0	0	63	0	0	0	0	0	0	0	0	105.13	0	0	0	0	84.2	0	0	0	0	0	0	0	100.5	0	0
0	0	0	73.5	113.79	0	0	0	79.5	78.3	0	0	78.8	67.8	0	0	0	0	0	57.6	0	0	0	0	0	0	0	0	0	0	0	0	0	0	0	0	0	0	0	81.2	0	0	0	0	0	81.8	0	118	0	0
0	0	0	59.6	0	0	0	0	101.67	72.357	0	0	0	0	0	0	0	0	0	0	0	0	0	0	0	0	0	0	0	0	0	0	0	0	0	0	0	0	0	71.6	0	0	0	0	0	90.25	0	0	0	0
0	0	0	57.2	89.188	0	0	0	105.58	0	0	0	0	0	0	0	0	0	0	0	0	0	0	0	0	0	0	0	0	0	0	0	0	0	0	0	0	0	0	0	0	0	0	0	0	80.125	0	0	0	0
0	0	0	61.75	84.563	0	0	0	102.29	0	0	0	0	0	0	0	0	0	0	0	0	0	0	0	0	0	0	0	0	0	0	0	0	0	0	0	0	0	0	0	0	0	0	0	0	63.4	0	0	0	0
0	0	0	53.5	82.312	0	0	0	94.687	0	0	0	0	0	0	0	0	0	0	0	0	0	0	0	0	0	0	0	0	0	0	0	0	0	0	0	0	0	0	0	0	0	0	0	0	0	0	0	0	0
0	0	0	57.6	84.125	0	0	0	86.833	0	0	0	0	0	0	0	0	0	0	0	0	0	0	0	0	0	0	0	0	0	0	0	0	0	0	0	0	0	0	0	0	0	0	0	0	0	0	0	0	0
0	0	0	0	69	0	0	0	93.4	0	0	0	0	0	0	0	0	0	0	0	0	0	0	0	0	0	0	0	0	0	0	0	0	0	0	0	0	0	0	0	0	0	0	0	0	0	0	0	0	0
0	0	0	0	71.462	0	0	0	86.437	0	0	0	0	0	0	0	0	0	0	0	0	0	0	0	0	0	0	0	0	0	0	0	0	0	0	0	0	0	0	0	0	0	0	0	0	0	0	0	0	0
0	0	0	0	66.556	0	0	0	74.125	0	0	0	0	0	0	0	0	0	0	0	0	0	0	0	0	0	0	0	0	0	0	0	0	0	0	0	0	0	0	0	0	0	0	0	0	0	0	0	0	0
0	0	0	0	63	0	0	0	0	0	0	0	0	0	50.8	0	0	0	0	0	0	0	0	0	0	0	0	0	0	0	0	0	0	0	0	0	0	0	0	0	0	0	0	0	0	0	0	0	0	0
0	0	0	0	58	0	0	0	0	0	0	0	0	0	50.4	0	0	0	0	0	0	0	0	0	0	0	0	0	0	0	0	0	0	0	0	0	0	0	0	0	0	0	0	0	0	0	0	0	0	0
0	0	0	0	0	0	0	0	0	0	0	0	0	0	0	0	0	0	0	0	0	0	0	0	0	0	0	0	0	0	0	0	0	0	0	0	0	0	0	0	0	0	0	0	0	0	0	0	0	0
0	0	0	0	51.25	0	0	0	0	0	0	0	0	0	0	0	0	0	0	0	0	0	0	0	0	0	0	0	0	0	0	0	0	0	0	0	0	0	0	0	0	0	0	0	0	0	0	0	0	0
0	0	0	0	27	0	0	0	0	0	0	0	0	0	0	0	0	0	0	0	0	0	0	0	0	0	0	0	0	0	0	0	0	0	0	0	0	0	0	0	0	0	0	0	0	0	0	0	0	0
0	0	0	0	0	0	0	0	0	0	0	0	0	0	0	0	0	0	0	0	0	0	0	0	0	0	0	0	0	0	0	0	0	0	0	0	0	0	0	0	0	0	0	0	0	0	0	0	0	0
0	0	0	0	0	0	0	0	0	0	0	0	0	0	48.375	0	0	0	0	0	0	0	0	0	0	0	0	0	0	0	0	0	0	0	0	0	0	0	0	0	0	0	0	0	0	0	0	0	0	0
0	0	0	0	0	0	0	0	0	0	0	0	0	0	51	0	0	0	0	0	0	0	0	0	0	0	0	0	0	0	0	0	0	0	0	0	0	0	0	0	0	0	0	0	0	0	0	0	0	0
0	0	0	0	0	0	0	0	0	0	0	0	0	0	0	0	0	0	0	0	0	0	0	0	0	0	0	0	0	0	0	0	0	0	0	0	0	0	0	0	0	0	0	0	0	0	0	0	0	0
0	0	0	0	48	0	0	0	0	0	0	0	0	0	0	0	0	0	0	0	0	0	0	0	0	0	0	0	0	0	0	0	0	0	0	0	0	0	0	0	0	0	0	0	0	0	0	0	0	0
0	0	0	0	42.375	0	0	0	0	0	0	0	0	0	0	0	0	0	0	0	0	0	0	0	0	0	0	0	0	0	0	0	0	0	0	0	0	0	0	0	0	0	0	0	0	0	0	0	0	0
0	0	0	0	0	0	0	0	0	0	0	0	0	0	0	0	0	0	0	0	0	0	0	0	0	0	0	0	0	0	0	0	0	0	0	0	0	0	0	0	0	0	0	0	0	0	0	0	0	0
0	0	0	0	0	0	0	0	0	0	0	0	0	0	0	0	0	0	0	0	0	0	0	0	0	0	0	0	0	0	0	0	0	0	0	0	0	0	0	0	0	0	0	0	0	0	0	0	0	0
0	0	0	0	0	0	0	0	0	0	0	0	0	0	0	0	0	0	0	0	0	0	0	0	0	0	0	0	0	0	0	0	0	0	0	0	0	0	0	0	0	0	0	0	0	0	0	0	0	0
0	0	0	0	0	0	0	0	0	0	0	0	0	0	0	0	0	0	0	0	0	0	0	0	0	0	0	0	0	0	0	0	0	0	0	0	0	0	0	0	0	0	0	0	0	0	0	0	0	0
0	0	0	0	0	0	0	0	0	0	0	0	0	0	0	0	0	0	0	0	0	0	0	0	0	0	0	0	0	0	0	0	0	0	0	0	0	0	0	0	0	0	0	0	0	0	0	0	0	0
0	0	0	0	0	0	0	0	0	0	0	0	0	0	0	0	0	0	0	0	0	0	0	0	0	0	0	0	0	0	0	0	0	0	0	0	0	0	0	0	0	0	0	0	0	0	0	0	0	0
0	0	0	0	0	0	0	0	0	0	0	0	0	0	0	0	0	0	0	0	0	0	0	0	0	0	0	0	0	0	0	0	0	0	0	0	0	0	0	0	0	0	0	0	0	0	0	0	0	0
0	0	0	0	0	0	0	0	0	0	0	0	0	0	0	0	0	0	0	0	0	0	0	0	0	0	0	0	0	0	0	0	0	0	0	0	0	0	0	0	0	0	0	0	0	0	0	0	0	0
0	0	0	0	0	0	0	0	0	0	0	0	0	0	0	0	0	0	0	0	0	0	0	0	0	0	0	0	0	0	0	0	0	0	0	0	0	0	0	0	0	0	0	0	0	0	0	0	0	0
0	0	0	0	0	0	0	0	0	0	0	0	0	0	0	0	0	0	0	0	0	0	0	0	0	0	0	0	0	0	0	0	0	0	0	0	0	0	0	0	0	0	0	0	0	0	0	0	0	0
0	0	0	0	0	0	0	0	0	0	0	0	0	0	0	0	0	0	0	0	0	0	0	0	0	0	0	0	0	0	0	0	0	0	0	0	0	0	0	0	0	0	0	0	0	0	0	0	0	0
0	0	0	0	0	0	0	0	0	0	0	0	0	0	0	0	0	0	0	0	0	0	0	0	0	0	0	0	0	0	0	0	0	0	0	0	0	0	0	0	0	0	0	0	0	0	0	0	0	0
0	0	0	0	0	0	0	0	0	0	0	0	0	0	0	0	0	0	0	0	0	0	0	0	0	0	0	0	0	0	0	0	0	0	0	0	0	0	0	0	0	0	0	0	0	0	0	0	0	0
0	0	0	0	0	0	0	0	0	0	0	0	0	0	0	0	0	0	0	0	0	0	0	0	0	0	0	0	0	0	0	0	0	0	0	0	0	0	0	0	0	0	0	0	0	0	0	0	0	0
0	0	0	0	0	0	0	0	0	0	0	0	0	0	0	0	0	0	0	0	0	0	0	0	0	0	0	0	0	0	0	0	0	0	0	0	0	0	0	0	0	0	0	0	0	0	0	0	0	0
0	0	0	0	0	0	0	0	0	0	0	0	0	0	0	0	0	0	0	0	0	0	0	0	0	0	0	0	0	0	0	0	0	0	0	0	0	0	0	0	0	0	0	0	0	0	0	0	0	0
0	0	0	0	0	0	0	0	0	0	0	0	0	0	0	0	0	0	0	0	0	0	0	0	0	0	0	0	0	0	0	0	0	0	0	0	0	0	0	0	0	0	0	0	0	0	0	0	0	0
0	0	0	0	0	0	0	0	0	0	0	0	0	0	0	0	0	0	0	0	0	0	0	0	0	0	0	0	0	0	0	0	0	0	0	0	0	0	0	0	0	0	0	0	0	0	0	0	0	0
0	0	0	0	0	0	0	0	0	0	0	0	0	0	0	0	0	0	0	0	0	0	0	0	0	0	0	0	0	0	0	0	0	0	0	0	0	0	0	0	0	0	0	0	0	0	0	0	0	0
0	0	0	0	0	0	0	0	0	0	0	0	0	0	0	0	0	0	0	0	0	0	0	0	0	0	0	0	0	0	0	0	0	0	0	0	0	0	0	0	0	0	0	0	0	0	0	0	0	0
0	0	0	0	0	0	0	0	0	0	0	0	0	0	0	0	0	0	0	0	0	0	0	0	0	0	0	0	0	0	0	0	0	0	0	0	0	0	0	0	0	0	0	0	0	0	0	0	0	0
0	0	0	0	0	0	0	0	0	0	0	0	0	0	0	0	0	0	0	0	0	0	0	0	0	0	0	0	0	0	0	0	0	0	0	0	0	0	0	0	0	0	0	0	0	0	0	0	0	0
0	0	0	0	0	0	0	0	0	0	0	0	0	0	0	0	0	0	0	0	0	0	0	0	0	0	0	0	0	0	0	0	0	0	0	0	0	0	0	0	0	0	0	0	0	0	0	0	0	0
0	0	0	0	0	0	0	0	0	0	0	0	0	0	0	0	0	0	0	0	0	0	0	0	0	0	0	0	0	0	0	0	0	0	0	0	0	0	0	0	0	0	0	0	0	0	0	0	0	0
0	0	0	0	0	0	0	0	0	0	0	0	0	0	0	0	0	0	0	0	0	0	0	0	0	0	0	0	0	0	0	0	0	0	0	0	0	0	0	0	0	0	0	0	0	0	0	0	0	0
0	0	0	0	0	0	0	0	0	0	0	0	0	0	0	0	0	0	0	0	0	0	0	0	0	0	0	0	0	0	0	0	0	0	0	0	0	0	0	0	0	0	0	0	0	0	0	0	0	0
0	0	0	0	0	0	0	0	0	0	0	0	0	0	0	0	0	0	0	0	0	0	0	0	0	0	0	0	0	0	0	0	0	0	0	0	0	0	0	0	0	0	0	0	0	0	0	0	0	0
0	0	0	0	0	0	0	0	0	0	0	0	0	0	0	0	0	0	0	0	0	0	0	0	0	0	0	0	0	0	0	0	0	0	0	0	0	0	0	0	0	0	0	0	0	0	0	0	0	0
0	0	0	0	0	0	0	0	0	0	0	0	0	0	0	0	0	0	0	0	0	0	0	0	0	0	0	0	0	0	0	0	0	0	0	0	0	0	0	0	0	0	0	0	0	0	0	0	0	0
0	0	0	0	0	0	0	0	0	0	0	0	0	0	0	0	0	0	0	0	0	0	0	0	0	0	0	0	0	0	0	0	0	0	0	0	0	0	0	0	0	0	0	0	0	0	0	0	0	0
0	0	0	0	0	0	0	0	0	0	0	0	0	0	0	0	0	0	0	0	0	0	0	0	0	0	0	0	0	0	0	0	0	0	0	0	0	0	0	0	0	0	0	0	0	0	0	0	0	0
0	0	0	0	0	0	0	0	0	0	0	0	0	0	0	0	0	0	0	0	0	0	0	0	0	0	0	0	0	0	0	0	0	0	0	0	0	0	0	0	0	0	0	0	0	0	0	0	0	0
[truncated: 479 more columns]
