# Supplementary material for: Single-particle imaging of stress-promoters induction reveals the interplay between MAPK signaling, chromatin and transcription factors
Source: Nat Commun. 2020 Jun 23;11:3171. doi: 10.1038/s41467-020-16943-w (PMC7311541; doi:10.1038/s41467-020-16943-w)
Supplement: Supplementary file 12 — Source Data [file 41467_2020_16943_MOESM12_ESM.zip › SourceData/Figure4C/Figure4C_yVW472_0p2_NaCl_0p20M_rep3_GFP_ConnectedHiPix.csv]

0	0	0	0	0	0	0	0	0	0	0	0	0	0	0	0	0	0	0	0	0	0	0	0	0	74.667	0	80	0	0	108.62	0	0	0	0	0	0	0	0	0	0	0	0	0	0	0	0	0	0	0
0	0	0	0	0	0	0	0	0	77.1	0	0	0	0	0	0	0	0	0	0	0	0	0	0	0	62.923	0	114.36	0	62.5	119.3	0	0	0	0	0	0	0	0	0	0	0	0	0	0	0	0	0	0	0
0	0	0	0	0	0	0	0	0	79.375	0	0	0	0	0	0	0	0	0	0	0	0	0	0	0	110.61	0	104.13	0	65.8	140.83	0	0	0	0	0	0	0	0	0	0	0	0	0	0	0	66.3	0	0	0
0	0	0	0	0	0	0	0	0	111.42	0	0	0	0	0	0	0	0	0	0	0	83.545	0	0	0	117.73	0	105.31	0	82.583	176.93	0	0	0	0	0	0	0	0	0	0	0	0	0	78.769	0	60.4	0	0	0
0	76.6	0	0	0	0	0	0	0	90	74.6	0	0	0	0	0	0	0	0	0	0	119.1	0	0	0	116.72	0	115	0	104.87	188.2	0	87	0	0	137.75	0	0	0	0	0	0	0	0	82.6	0	0	0	0	0
0	75.125	0	0	0	0	0	0	0	100.5	99.8	0	0	0	0	0	0	0	0	97.6	0	109.94	0	0	0	145.24	98.5	116.86	0	95.423	177.94	0	96.8	0	0	151.57	0	0	0	0	0	0	0	0	94.625	0	0	0	0	0
0	90.25	0	0	0	0	0	0	0	88.545	87.5	0	0	0	0	116.3	0	0	0	103.75	0	116.09	0	0	0	160.94	99.7	136.57	0	95.818	194.76	0	83.167	0	0	175.2	0	0	0	0	0	0	0	0	120.09	0	80	0	0	0
0	74.6	0	83.875	0	0	0	0	0	94.6	74.6	0	0	0	0	102.77	0	0	97.909	97.167	0	121.22	94.1	0	0	137.35	102.17	137.07	0	101	226.78	0	86.5	96.2	0	174.63	81.167	0	0	0	0	0	0	0	109.94	0	71.563	0	0	0
0	84.875	95.6	121.27	0	0	0	0	59.75	93.091	76.154	94.75	0	0	93.2	147	0	0	118.25	117.71	0	127.75	125.88	0	0	160.17	128.5	157.47	0	102.5	234.82	86.571	103.58	95.4	0	193.69	83.833	0	0	82.75	0	0	0	0	122.94	61.125	104.27	0	85.5	0
0	103.38	121.88	123.5	0	0	0	0	75.6	106.4	80.812	110	0	102.33	104.5	153	0	0	116.83	186.29	0	150.71	131.53	0	0	174.26	120.25	150.35	77.933	124.69	273.5	99.375	134.82	107.77	80.25	194.56	87.143	0	0	120.4	0	0	0	0	135.71	102.75	84.5	78.5	90.6	0
0	113.71	126.1	134.2	0	0	0	0	69.25	96.643	76.5	133.87	0	110	118.69	167.67	91.125	0	164.54	220.5	0	168.63	151.21	0	95.6	153.22	124.43	154.33	96.867	124.76	293.19	104.29	149.88	119.85	99.417	232.05	87.8	97.083	116.8	118.13	0	0	0	0	155.22	74	85.6	109.83	82.125	0
109.3	122.9	156.94	127.5	0	0	110	0	61.125	107.38	70.4	150.24	98.9	109.53	143.33	193.6	120.75	0	151.24	213.42	142.88	132.72	148	162.13	113.62	169.65	130.2	164.5	133	146.06	334.33	141.25	195.71	136.38	109.47	256.75	86.375	101.87	126.88	112.94	0	0	99.417	0	175	0	87	152.83	0	0
106.14	105	154.25	129.08	0	82.857	124.58	0	64.6	144.67	72.692	169.65	107.75	119.92	133.83	212.58	124.58	0	170.67	244.76	143.7	140.86	141.5	178	115.5	158.94	139.43	174.65	134.07	153.56	295.63	139.15	190.56	152.69	119.61	245.65	86.588	0	118	139.44	0	0	104.67	0	159.7	88.375	88.143	158.81	77.25	0
101.62	125.33	179.94	117.5	0	108.73	121.36	129.25	55.8	158.71	98.5	178.18	110.3	143.82	136.4	260.64	151.76	0	231.58	263.44	197.87	155.07	145.14	206.83	162.62	170.82	163.64	201.06	162.62	154.35	341.59	117.93	188.65	158.88	137.56	254.12	91.846	0	122.64	162.76	0	76.364	122.65	0	181.81	74.25	82.714	155.94	95.6	64.5
94	118.36	157.37	113	0	120.07	135.36	140.17	64	131.54	116.43	192.27	138.25	146.87	163	204.94	137.94	0	252.41	241.65	197.44	181.63	124.29	142.8	166.57	165	172.19	227.33	146	157.27	334.06	115.65	191	189.27	155.67	278.53	110.54	83.667	130.73	165.81	60.4	103	101.57	0	183.78	68.875	92.5	146.31	104.5	75.846
110.36	104.94	159.88	111.14	121.12	160.64	145.69	159.5	70.625	151.65	121.5	181.06	156.14	158.75	149.75	222.93	128.74	0	211.47	268.25	198.5	197.11	123.86	226.33	190.93	165.88	156.25	235.68	170	133.17	274.18	141.43	209.83	164.59	175.65	267.5	119.36	77.875	127.73	179.42	64.75	108.87	96	86.545	178.11	65.083	93.824	164.94	113.64	88.2
113.5	128.07	143.29	157.25	122.19	130.83	124.55	173.56	109	134.17	110.69	178.47	148	148.06	182.5	181.88	136.72	0	226.84	269.44	182.88	206.35	132.85	0	183.19	155.88	153.71	264.06	154.79	123.61	293.11	142.73	217.83	172.26	199.78	276.71	122.53	0	161.12	214.82	61.4	117.4	94	96.923	197.71	70.067	103.94	137.16	121	116.78
96.357	144.13	128.24	169.16	144.59	207.07	0	162.11	111.22	141.67	129.83	174.75	173.86	149.22	168.29	247.93	144.69	0	249.53	258.68	221.11	245.06	104.67	132.38	155.68	167.11	154.18	273.65	161.07	169.13	372.44	133.69	233	177.13	203.43	277.44	136.21	114.22	153.76	209.22	73.75	125.59	95.722	84.25	193.24	88.154	100.44	151.29	111.62	133.71
93.812	152.47	118.25	176.06	158.62	181.81	123.6	231.07	124.63	142.18	156.69	186.47	146.21	164.78	159.68	261.57	146.35	0	218.47	253.06	242.81	248	89.083	131.58	161.5	180.88	183.87	264	153.71	156.8	286.95	137.6	239.88	182.11	203.58	298.37	123.11	132.19	185.92	214.88	91.625	125.17	99.5	91.154	177.18	94.722	97.933	148.82	74.375	156.9
106.92	152.06	144.16	224.29	157.95	185.36	129.62	233.13	146.76	160.07	134.31	191	142	178.18	117.82	212.89	203.89	0	246.55	251.72	237.31	274.29	69	134.58	156.06	187.2	175.22	286.94	160.71	151.06	292	126.45	239.75	206.41	197.19	282.37	117.88	145.35	222.65	218.5	77.667	111.13	83.933	106.85	198.16	115.36	86.643	138.71	77.2	159.11
139.33	161.44	171.25	233.67	168.47	160.53	0	281.19	156.29	185.61	125.21	159.79	153.63	186.11	177.71	241.95	181.21	0	255.42	223.89	235.42	302.81	101.4	181.25	174.6	170	227.75	285.65	166.46	131.28	326.84	138.12	232.76	212.06	176.38	305.88	113.78	150.21	223.19	218.42	71.5	118.11	85	96.5	187.57	115.71	102.88	146.42	68	175.44
126.76	142.26	165.14	248.22	175.64	203	0	245.28	155.07	177.88	136	159.53	138.25	179.32	196.47	273.69	181.29	0	244.76	215.89	260.93	257.59	98.833	180.58	156.79	150.95	246	296.68	157.43	91.364	330.88	146.53	200.22	233.94	160.94	330.24	138	162.59	240.41	259.24	71.4	126.25	98.063	86.75	155.2	127.76	89.75	121.76	71.2	176.56
148	140.25	154.44	285.13	159	208.18	0	277.28	136.75	186.67	110.87	158.94	151.93	180.37	193.74	222.33	186	0	216.45	234.47	256.71	278	122.24	169.28	156	145.61	243.94	318.35	183.81	151.8	311.95	174.89	213.11	241.44	151.19	324.74	118.82	153.68	215.65	241.47	83.9	119.67	109.81	106.88	191.72	137.44	79.643	151	0	160.5
155.56	151.88	137.07	260.67	160.23	190.4	0	265.5	117.43	182.69	125.33	186.76	124	165.5	189	271.22	153.76	0	217.67	211.47	228	244.12	128.29	165.28	132	146.47	260.94	318.5	154.67	101	331.87	176.73	173.8	241.88	161.57	322.19	142.14	152.06	252.43	237.88	60.375	133.2	121.47	91.875	177.35	142.22	81.833	163.07	0	142.72
157.2	149	143.5	254.58	138.36	166.19	108.2	212.12	136.86	222.13	146.9	159.06	146.81	162.37	224.35	273.88	155.5	0	200.75	218.17	241.24	218.94	129.67	135.71	148.25	165.07	275	303.89	142.75	121.94	329.63	174.59	163.83	247.07	134.94	354.75	171.06	153	268.79	222.75	57	150	135.93	106.58	190.11	141.39	85.647	151.12	0	139.88
148	149.84	132.31	283.95	171.07	139.47	85.6	218.19	93.6	185	126.06	155.25	119.25	153.21	236.86	225.26	155	0	183.58	240	277.75	259.93	192.93	165.36	124.87	155.12	250.17	350.94	149.56	161.78	312.18	157.88	151.25	166.86	154.59	290.53	152.29	144.3	256.33	262.84	0	114.28	109.81	94	192.06	147.18	82.071	167.68	0	111.63
116.75	173.94	123.7	257.11	143.43	148.18	0	202.85	74.737	169.95	119.35	160.22	115.25	182.89	226.59	257.53	115.2	100	122.11	207.11	277.81	215.11	172.76	168.33	144.93	157.56	262.19	336.42	145.5	125	300.42	178.43	171.33	171.07	171.88	291.61	168.25	151.44	294.12	231.83	0	140.11	127.58	74.2	171.47	142.94	78	178.94	0	120.29
132.86	161.56	128.18	251.89	156.24	158.38	0	204.24	83.615	186.35	122.88	158.63	102.4	165.32	218.37	247.41	104.75	96.8	132.87	180.05	169.24	170.33	175.24	153.75	150.93	150.22	227.5	349.37	151.13	169.65	303.75	152.81	158.71	85	195.29	277.95	162.03	137	306.89	237.89	46.556	148.93	122.58	68.8	124.4	139	75.6	169.29	0	112.88
128.76	189.11	131.87	264.37	182.33	155.46	0	186.82	65	181.41	124.68	154.12	103.37	148.89	226.61	249.47	80.545	83.5	141.35	207.41	231.58	200	165.62	128.18	156.58	162.47	234.58	320.35	157.78	139	291.2	141.24	172.12	257.9	161.59	292.38	187	138.87	302.72	262.05	70.3	140.79	177.94	58.8	123.3	136.31	79.364	159.5	104.36	105.33
116.81	162.17	130	238	195.18	129.94	0	197.58	0	145.44	153.93	154.12	0	163.24	206.35	284.88	95.333	85.917	144.07	202.32	199.53	238.21	152.33	0	150.31	131.75	265.62	337.37	165.5	144	257.82	135.46	164.94	229.75	193.06	242.53	180.17	141.5	282.07	283.76	92.25	131.41	144.21	0	142.6	116.5	77.7	153.93	108.54	117.94
113.13	144.59	115.53	258.42	194.22	155.06	0	202.31	0	148.47	133.72	132.71	0	175.41	203.19	280.65	112.07	85.125	134.67	197.68	184.47	189.47	143.5	0	122.13	125.67	238.26	356.71	195.07	107.7	231.37	117.27	155.58	265.35	189.83	241.94	177.41	144.76	277.74	254.5	77.937	135.29	146.56	81.625	141.31	153.38	95.357	153.65	122.53	109.67
116.06	145.82	115.53	279.69	203.11	136.81	0	153.36	0	147	129.12	170.25	0	155.18	230.37	277.68	118.81	89.25	127.19	195.79	198.14	142.44	135.29	0	116.5	112.27	254.89	309.25	155.21	79.333	278.05	130.92	134.71	239.31	163.47	256.89	157.45	149.56	346.12	255.19	77.333	111.84	166.19	79.2	176.29	145.94	102.25	139.83	143.42	96.563
116.92	126.09	114.2	264.94	179.94	121	0	168.21	0	125.36	153.93	142.13	0	127.95	227.59	270.88	135.92	110.29	139.5	212.75	187.46	170.94	136.86	0	123.92	133.8	289	320.5	184	94.5	292.56	94.312	112.5	232	171.44	278.21	181.12	150.32	328.68	259.5	97.437	114.22	165.44	90.6	156.28	162.5	62.947	156.03	136.11	87.211
86.083	134.35	140.75	229.11	164.35	104.38	120.8	186.83	0	135.2	107.75	140.28	0	124.26	216.63	251.18	126.21	126.21	137.31	232.05	177	175.56	112.06	0	139	121.1	241.82	330.26	179.93	99.643	261.41	104.06	102.42	277.41	169.41	292.89	147	159.18	334.56	236.81	91.5	114.62	129.25	0	173.14	161.39	82.333	128.53	183.29	90.429
102.15	135.33	129.64	241.3	163.88	82.308	119	170.65	0	126.17	125.39	157.06	87.6	135.81	222.94	271.95	133.44	102.8	119.14	238.38	156.56	200.63	117.8	0	157.12	115.86	244.31	354.29	185.58	83.733	319.21	127.06	91.125	257.16	159.5	294.67	156.12	149.47	364.44	248.89	102.79	118.06	138.79	82.25	147.37	145.55	74.5	124.43	207.5	110.57
83.143	126.19	134.12	262.89	155.92	84.8	137.92	215.42	0	143.21	127.79	140.35	96.4	116.4	228.81	248.53	167.5	0	121.06	231.17	156.75	167.33	132.57	0	147.93	104.75	220.74	290.88	164.37	79.267	329.19	105.21	102.8	291.53	129.12	270.06	124.8	151.33	356.06	228.11	95.684	119.59	119.11	73	138.71	145.79	74	127.19	238.14	116.71
83.25	125.5	120.78	247.89	142.2	90.1	142.08	183.83	0	127.83	127	151.21	99.4	103.5	225	237	179.11	82.75	132.75	223.18	137.94	139.57	113.35	0	171.81	113.79	268.11	299.16	160.88	84.917	307.55	134.2	106.25	280.88	129.18	272.12	131.06	141.44	384.11	242.37	97.882	117.79	162.92	77.125	114.6	144.29	92.6	123.94	209.89	95.235
86.8	130.94	119.71	249.94	130.32	73	157.06	228.47	0	131.86	103.32	166.83	98.467	88.083	233.36	234.56	230.9	74.417	155.65	222.47	114.8	174.05	101.18	0	154.76	93.75	258.06	312.17	137.13	107.14	344.76	114.24	89.643	234.7	127.69	265.53	122.25	150.56	345.24	223.05	86.889	123.76	130.06	72.25	119.23	123.5	68.625	101.5	244.74	100
0	120.31	133.22	275.76	139.88	0	161.37	205.31	0	112.5	111.17	174.64	120.8	91.714	194.95	237.5	185.53	0	156.62	203.26	107.8	89.071	124.17	0	163.79	95.1	243.6	263.29	127.41	97	305.06	123.2	90.154	253.47	110.21	231.17	115.31	149.88	337.58	211.81	77.45	116.62	143.76	75.077	105	143.06	65.909	98.867	254.06	93.412
0	118.63	112.56	240.2	138.7	0	183.79	226.07	69.2	123.2	123.71	138.5	120.3	86.375	197.64	233.5	164.69	0	145.67	177.45	0	129.87	109.38	87.6	155.12	95.833	252.94	237.89	121.57	85.071	300.11	89.083	96.765	224.56	81.75	258.44	117.14	175.41	360.29	197.25	81.286	101.72	131.5	85.6	84.636	127.33	58.8	108.64	190.47	80.125
0	91.471	128.83	259.11	120.67	0	193.21	178.87	68.083	114.06	137.73	162.81	135.56	97.278	228.35	224.11	166.14	0	147.5	179.94	0	156.22	99.857	89.75	134.8	93.875	237.94	234.29	105.79	88.7	269.82	87	98.929	273.59	89.9	211	121.08	165.21	317.79	176.53	106.75	114.93	89.571	77	0	101.5	60	104.38	224.21	67
0	74.091	133.41	248.24	120.67	0	174.47	183.69	51.7	92.417	136.69	129.6	158	111.67	183.5	191.11	122.33	71.25	138.88	123.41	0	193.38	104.42	95.182	135.63	0	200.44	250.25	111.47	59.923	229.83	59.909	79.333	249.11	87.167	230.33	94.357	184.24	325.24	153.16	80.75	96.765	74.308	80.5	56	100.25	0	126.6	231.41	53.125
76.125	61.9	126.19	258.53	90.375	59.4	193.26	159.75	54.077	104.25	114.63	146	146.14	87.118	175.63	166	104.14	59.222	124.44	158.94	0	177.4	112.93	103.6	163.25	97.6	163.7	254.05	122.07	77.154	160.71	69.125	81.625	229	93.929	199.21	86.143	194.72	302.06	140.2	90.625	101.56	90.5	77.5	60.8	108.25	0	130.2	225.87	0
71.8	76.357	92.375	206.79	84.333	50.4	183.61	169.93	72.125	115.29	103.56	134.18	150.83	106.89	169.94	179.79	107.9	70	94	124.81	0	164.28	102.21	0	155.6	75	167.78	209.55	108.44	83.909	203.59	56	57.4	239.47	80.8	242.8	87.692	170.89	290.11	126.69	66.438	88.933	77.625	74.667	0	113.88	0	136.47	212.36	0
0	81.357	99.636	213.82	0	0	159.89	154.31	66	118.86	85.364	113.18	142.61	106.17	156.67	156.27	99.5	67.875	115.12	96.167	0	147.81	95.786	0	151.63	60.875	152.76	220.13	84.857	79.667	177.5	0	66.9	261.58	72.3	161.22	98.9	194.29	303.94	126.47	59.929	78	84.692	61.4	74.4	102.64	0	139.79	200.72	0
0	63.8	101.8	194.22	0	0	163.56	145.36	0	110.21	73.636	115.82	109.71	99.353	154.7	115.87	99.375	62.6	0	86.647	0	166.28	97.833	0	140.57	0	144.37	203.78	106.64	68	147.67	0	68	267.89	0	150.33	101.9	152.15	234.78	122.53	44.667	85.786	82.455	0	67	116.69	0	156.87	173.31	0
0	66.875	96.5	166.75	0	0	132.44	140.92	0	112.82	73.9	106.41	139.55	91.6	132.35	118.57	88.2	0	0	74.357	0	129.85	80.937	0	125.67	0	145.18	156.76	110.62	0	138.4	0	56.2	233.07	0	136.67	126.12	163.26	239.26	112.8	51.4	72.357	73.1	0	65.833	132.36	0	117.24	178.29	0
0	69.75	85.5	182.93	0	0	128	145	0	100.21	64.375	91	120.56	78.462	133.16	138.64	85.2	0	0	61	0	0	87.4	0	126.08	0	126.44	177.68	120.81	60.125	128	0	56.25	225.11	0	136.1	101.21	164	262.06	102.23	0	84.667	0	0	66.2	121.21	0	110.76	142.6	0
0	0	75.8	196.44	0	0	111.56	119.07	0	107.23	64.563	0	121.83	59	126.13	98.231	87.2	0	0	0	0	107.8	88.231	0	101.6	0	116.29	134.74	115.88	59.4	129.94	0	47	192.63	0	115.06	86.7	169.93	257.82	80.125	0	78	0	67	67.8	120.06	0	108.07	132.19	0
0	74	0	146.81	0	0	129.56	124.5	0	107.08	66.818	0	113.93	68.6	113.37	0	90.4	0	0	0	0	104	102.14	0	86.545	0	118.06	134	125.06	73.214	112.1	0	0	210.86	0	124.1	84	155.93	197.28	0	0	76.833	0	61.8	88.167	142.14	0	116.5	120	0
0	55.25	0	133.22	0	0	170.92	120.64	0	120.29	49.8	0	99.375	0	109.55	0	98.5	0	0	0	0	116.27	103.92	88	94.4	0	102.64	154.79	118.23	68.769	110.62	0	0	171.07	0	111.91	0	152.5	203.35	0	0	84.625	0	0	70.091	159.88	0	91.5	0	0
0	0	0	127.44	0	0	152.88	109.56	0	94	0	0	106.25	0	0	0	102.4	0	0	0	0	82.625	92.25	102.62	0	0	99.3	140.79	148.71	81.583	103.08	0	0	141	0	98.636	0	150.71	190.56	0	0	77.6	0	0	81.8	165.6	0	78.429	0	0
0	0	0	124.88	0	0	136.41	0	0	113.82	0	0	93.4	0	138.33	0	90.2	0	0	0	0	86.625	77.786	108.8	0	0	73.875	137.5	151.35	79.941	110	0	0	106.5	0	93.6	0	161.13	165.18	0	0	70.083	0	0	91.375	127.44	0	0	0	0
0	0	0	111	0	0	104.12	0	0	92.214	0	0	90.667	68.25	73.75	0	82.312	0	0	0	0	97.286	62.8	114.07	0	0	84.5	102.33	129.44	74.438	94	0	0	101.38	0	0	0	140.37	151.37	0	0	63	0	0	89.615	162.5	0	0	0	0
0	65.8	0	121.08	0	0	102.75	0	0	85.1	0	0	97.875	53.4	57	0	0	0	0	0	0	0	0	121	0	0	0	95.333	144	80	0	0	0	95.625	0	0	0	135.69	149.82	0	0	58.625	0	0	92.583	141.56	0	0	0	0
0	60	0	103.33	0	0	83.875	96.125	0	77.083	0	0	98.111	61.4	59.6	0	80.2	0	0	0	0	0	0	117	0	0	0	107.5	148.45	75	0	0	0	84.875	0	0	0	103	123.62	0	0	0	0	0	82.937	129.25	0	0	0	0
0	0	0	87	0	0	111.5	121.25	0	67.25	0	0	87.308	0	0	0	71.545	0	0	0	0	0	0	113.54	0	0	0	105.15	178.2	88.133	0	0	0	93.917	0	0	0	129.59	0	0	0	0	0	0	81.818	121.17	0	0	0	0
0	0	0	0	0	0	105.36	124.25	0	75.4	0	0	87.625	0	0	0	77.2	0	0	0	0	0	0	104.07	0	0	0	90	157.64	96.5	0	0	0	76.2	0	0	0	124.4	0	0	0	0	0	0	83.333	121	0	0	0	0
0	0	0	0	0	0	0	140.53	0	63.727	0	0	77.4	0	0	0	72.6	0	0	0	0	0	0	100.75	0	0	0	82.8	152.79	86.333	0	0	0	0	0	0	0	126.09	0	0	0	0	0	0	84.538	110.5	0	0	0	0
0	0	0	0	0	0	0	120.13	0	73	0	0	0	69.6	0	0	58.4	0	0	0	0	0	0	0	0	0	0	74.625	173	91.813	0	0	0	0	0	0	0	92.75	0	0	0	0	0	0	74.75	104.42	0	0	0	0
0	0	0	0	0	0	0	131.86	0	52.2	0	0	0	72.125	0	0	63	0	0	0	0	0	0	0	0	0	0	76.4	193.29	108.37	0	0	0	0	0	0	0	0	0	0	0	0	0	0	68.167	105.69	0	0	0	0
0	0	0	0	0	0	0	127	0	0	0	0	0	0	0	0	0	0	0	0	0	0	0	0	0	0	0	0	157.67	97.75	0	0	0	0	0	0	0	0	0	0	0	0	0	0	65.25	101.24	0	0	0	0
0	0	0	0	0	0	0	142.5	0	0	0	0	0	0	0	0	0	0	0	0	0	0	0	0	0	0	0	0	138.43	85.053	0	0	0	0	0	0	0	0	0	0	0	0	0	0	0	100.83	0	0	0	0
0	0	0	0	0	0	0	129.43	0	0	0	0	0	0	0	0	0	0	0	0	0	0	0	0	0	0	0	0	126.06	80.583	0	0	0	0	0	0	0	0	0	0	0	0	0	0	0	76.062	0	0	0	0
0	0	0	0	0	0	0	114.25	0	0	0	0	0	69.4	0	0	0	0	0	0	0	0	0	0	0	0	0	0	115.82	81.2	0	0	0	0	0	0	0	0	0	0	0	0	0	0	0	103.8	0	0	0	0
0	0	0	0	0	0	0	107.4	0	0	0	0	0	71.2	0	0	0	0	0	0	0	0	0	0	0	0	0	0	149.44	77.944	0	0	0	0	0	0	0	0	0	0	0	0	0	0	0	97.438	0	0	0	0
0	0	0	0	0	0	0	102	0	0	0	0	0	69.75	0	0	0	0	0	0	0	0	0	95	0	0	0	0	137.05	60.083	113.6	0	0	0	0	0	0	0	0	0	0	0	0	0	0	78.273	0	0	0	0
0	0	0	0	0	0	0	101.62	0	0	0	0	0	0	0	0	0	0	0	0	0	0	0	78.2	0	0	0	0	129.56	62.3	89	0	0	0	0	0	0	0	0	0	0	0	0	0	0	79.857	0	0	0	0
0	0	0	0	0	0	0	117.43	0	0	0	0	0	64	0	0	0	0	0	0	0	0	0	0	0	0	0	0	121.18	0	89.6	0	0	0	0	0	0	0	0	0	0	0	0	0	0	83	0	0	0	0
0	0	0	0	0	0	0	102.63	0	0	0	0	0	57.8	0	0	0	0	0	0	0	0	0	0	0	76.625	0	0	133.44	0	0	0	0	0	0	0	0	0	0	0	0	0	0	0	0	92.5	0	0	0	0
0	0	0	0	0	0	0	0	0	0	0	0	0	66.8	0	0	0	0	0	0	0	0	0	0	0	75.273	0	0	133.2	0	0	0	0	0	0	0	0	0	0	0	0	0	0	0	0	88.917	0	0	0	0
0	0	0	0	76.8	0	0	0	0	0	0	0	0	0	0	0	0	0	0	0	0	0	0	0	0	87.8	0	0	117.41	0	0	0	0	0	0	0	0	0	0	0	0	0	0	0	0	71.2	0	0	0	0
0	0	0	0	82.8	0	0	78.4	0	0	0	0	0	0	0	0	0	0	0	0	0	0	0	0	0	87.357	0	0	137.22	0	0	0	0	0	0	0	0	82.8	0	0	0	0	0	0	0	79.294	0	0	0	0
0	0	0	0	0	0	0	86.1	0	0	0	0	0	0	0	0	0	0	0	0	0	0	0	0	0	88.5	0	0	141.94	0	0	0	0	0	69.6	0	0	71	0	0	0	0	0	0	0	88.154	0	0	0	0
0	0	0	0	0	0	0	97.4	0	0	0	0	0	0	0	0	0	0	0	0	0	0	0	0	0	71	0	0	112	0	0	0	0	0	54.2	0	0	76.7	0	0	0	0	0	0	0	86.75	0	0	0	0
0	0	0	0	0	0	0	78.6	0	0	0	0	0	0	0	0	0	0	0	0	0	0	0	0	0	81.909	0	0	109.69	0	0	0	0	0	69.5	0	0	70.125	0	0	0	0	0	0	0	103.75	0	0	0	0
0	0	0	0	0	0	0	82.6	0	0	0	0	0	0	0	0	0	0	0	0	0	0	0	0	0	88.5	0	0	126.87	0	0	0	0	0	77.308	0	0	0	0	0	0	0	0	0	0	89.083	0	0	0	0
0	0	0	0	0	0	0	0	0	0	0	0	0	0	0	0	0	0	0	0	0	0	0	0	0	70.929	0	0	92.667	0	0	0	0	0	91.929	0	0	79.375	0	0	0	0	0	0	0	88.417	0	0	0	0
0	0	0	0	0	0	0	0	0	0	0	0	0	0	0	0	0	0	0	0	0	0	0	0	0	86.071	0	0	100.85	0	0	0	0	0	94.437	0	0	90.125	0	0	0	0	0	0	0	0	0	0	0	0
0	0	0	0	0	0	0	0	0	0	0	0	0	0	0	0	0	0	0	0	0	0	0	81.25	0	69.917	0	0	87.333	0	0	0	0	0	115.21	0	0	73.3	0	0	0	0	0	0	0	81.6	0	0	0	0
0	0	0	0	0	0	0	0	0	0	0	0	0	0	0	0	0	0	0	0	0	0	0	71.2	0	75.75	0	0	74.214	0	0	0	0	0	121.75	0	0	81.375	0	0	0	0	0	0	0	77.333	0	0	0	0
0	0	0	0	0	0	0	0	0	0	0	0	0	0	0	0	0	0	0	0	0	0	0	76.75	0	71.75	0	0	61.846	0	0	0	0	0	103.42	0	0	83	0	0	0	0	0	0	0	78.375	0	0	0	0
0	0	0	0	90.75	0	0	0	0	0	0	0	0	0	0	0	0	0	0	0	0	0	0	67.375	0	74	0	0	0	0	0	0	0	0	94.5	0	0	69.8	0	0	0	0	0	0	0	0	0	0	0	0
0	0	0	0	78.6	0	0	0	0	0	0	0	0	0	0	0	0	0	0	0	0	0	0	69.8	0	70.5	0	0	0	0	0	0	0	0	93.812	0	0	0	0	0	0	0	0	0	0	83.385	0	0	0	0
0	0	0	0	0	0	0	0	0	0	0	0	0	0	0	0	0	0	0	0	0	0	0	0	0	74.625	0	0	0	0	0	0	0	0	88.467	0	0	0	0	0	0	0	0	0	0	77.375	0	0	0	0
0	0	0	0	88.2	0	0	0	0	0	0	0	0	0	0	0	0	0	0	0	0	0	0	59.4	0	70	0	0	0	0	0	0	0	0	93.067	0	0	0	0	0	0	0	0	0	0	0	0	0	0	0
53.125	0	0	0	85.9	0	0	0	0	0	0	0	0	0	0	0	0	0	0	0	0	0	0	59.6	0	74.4	0	0	0	0	0	0	0	0	98.706	0	0	0	0	0	0	0	0	0	0	0	0	0	0	0
48.333	0	0	0	0	0	0	0	0	0	0	0	0	0	0	0	0	0	0	0	0	0	0	60.364	0	83.6	0	0	0	0	0	0	0	0	84.944	0	0	0	0	0	0	0	0	0	0	0	0	0	0	0
77.071	0	0	0	0	0	0	0	0	0	0	0	0	0	0	0	0	0	0	0	0	0	0	85.4	0	0	0	0	0	0	0	0	0	0	94.923	0	0	0	0	0	0	0	0	0	0	0	0	0	0	0
89.846	0	0	0	80.75	0	0	0	0	0	0	0	0	0	0	0	0	0	0	0	0	0	0	67.3	0	80.1	0	0	0	0	0	72	0	0	79.5	0	0	0	0	0	0	0	0	0	0	0	0	0	0	0
92.6	0	0	0	87	0	0	0	0	0	0	0	0	0	0	0	0	0	0	0	0	0	0	67.833	0	90.333	0	0	0	0	0	63	0	0	105.5	0	0	0	0	0	0	0	0	0	0	0	0	0	0	0
74.333	0	0	0	0	0	0	0	0	0	0	0	0	0	0	0	0	0	0	0	0	0	0	74.6	0	80	0	0	47.8	0	0	0	0	0	92.125	0	0	0	0	0	0	0	0	0	0	0	0	0	0	0
80.429	0	0	0	0	0	0	0	0	0	0	0	0	0	0	0	0	0	0	0	0	0	0	0	0	90.6	0	0	47.4	0	0	78.769	0	0	63.364	0	0	0	0	0	0	0	0	0	0	0	0	0	0	0
77.571	0	0	0	0	0	0	0	0	0	0	0	0	0	0	0	0	0	0	0	0	0	0	82.375	0	70.429	0	0	0	0	0	92.182	0	0	80.625	0	0	0	0	0	0	0	0	0	0	0	0	0	0	0
69.923	0	0	0	0	0	0	0	0	0	0	0	0	0	0	0	0	0	0	0	0	0	0	89	0	104.3	0	0	0	0	0	92.714	0	0	0	0	0	0	0	0	0	0	0	0	0	0	0	0	0	0
62.214	0	0	0	0	0	0	0	0	0	0	0	0	0	0	0	0	0	0	0	0	0	0	82.167	0	77.364	0	0	0	0	0	111.44	0	0	0	0	0	0	0	0	0	0	0	0	0	0	0	0	0	0
75.1	0	0	0	0	0	0	0	0	0	0	0	0	0	0	0	0	0	0	0	0	0	0	82.75	0	95.8	0	0	0	0	0	103.71	0	0	0	0	0	0	0	0	0	0	0	0	0	0	0	0	0	0
72.25	0	0	0	0	0	0	0	0	0	0	0	82.2	0	0	0	0	0	0	0	0	0	0	0	0	0	0	0	0	0	0	115.6	0	0	0	0	0	0	0	0	0	0	0	0	0	0	0	0	0	0
54.538	0	0	0	0	0	0	0	0	0	0	0	76.2	0	0	0	0	0	0	0	0	0	71.1	84.308	0	0	0	0	0	0	0	99.429	0	0	0	0	0	0	0	0	0	0	0	0	0	0	0	0	0	0
62.5	0	0	0	0	0	0	0	0	0	0	0	0	0	0	0	0	0	0	0	0	0	72.25	81.909	0	0	0	0	0	0	0	90	0	0	0	0	0	0	0	0	0	0	0	0	0	0	0	0	0	0
62.8	0	0	0	0	0	0	0	0	0	0	0	98.8	0	0	0	0	0	0	0	0	0	57.231	94.875	0	63.615	0	0	0	0	0	111.67	0	0	0	0	0	0	0	0	0	0	0	0	0	0	0	0	0	0
69.4	0	0	0	0	0	0	0	0	0	0	0	93.4	0	0	0	0	0	0	0	0	0	59.5	78.7	0	62	0	0	0	0	0	108.86	0	0	0	0	0	0	0	0	0	0	0	0	0	0	0	0	0	0
58	0	0	0	0	0	0	0	0	0	0	0	73	0	0	0	0	0	0	0	0	0	78	82.875	0	54.182	0	0	0	0	0	97.333	0	0	0	0	0	0	0	0	0	0	0	0	0	0	0	0	0	0
[truncated: 247 more columns]
