# Supplementary material for: Single-particle imaging of stress-promoters induction reveals the interplay between MAPK signaling, chromatin and transcription factors
Source: Nat Commun. 2020 Jun 23;11:3171. doi: 10.1038/s41467-020-16943-w (PMC7311541; doi:10.1038/s41467-020-16943-w)
Supplement: Supplementary file 12 — Source Data [file 41467_2020_16943_MOESM12_ESM.zip › SourceData/Figure4C/Figure4C_yVW432_0p2_NaCl_0p20M_rep2_GFP_HiPix.csv]

87.1	70.8	61.4	35.15	148.4	60.6	45.25	31.05	49.05	98.25	40.9	69.3	53.5	59.2	81.1	62.45	63.55	64.7	49.1	63.45	63.75	48.25	61.7	83.45	58.15	62.6	35.4	47.95	95.55	58.35	81.4	66.4	67.1	60.65	60.9	75.75	58.85	64.35	60.95	85.4	45.5	77.8	54	65.9	107.45	64.1	62.25	65.2	77.3	56.9
89.2	63.05	65.2	50.2	138.95	57.55	45.55	35.5	41.05	93.6	40.4	67.35	50.6	58.3	78.6	61.65	68.25	73.05	47.3	65.25	61.5	47.4	58.65	84.15	55.4	63.35	37.95	43.95	90.15	52.7	79.5	63.65	66.95	54.85	58.45	84.35	55.7	64.3	56.55	85.5	49.55	70.25	52.8	75.05	153.55	60.3	56.85	63.2	86.2	55.15
87.95	76.55	66.15	65.45	149.45	59.45	46.85	34.35	39.6	99.45	33.2	65.65	52.95	61.45	74.65	63.65	61.4	70.65	50.7	68.8	56.4	49.35	66.25	94.3	59.7	65.95	27.1	42.5	83.05	51.8	76.8	62.3	66.25	67.75	64.4	79.05	51	67	63.05	82.1	51.65	69.6	56.1	82.3	171.65	61	57.25	60.3	96.8	53.1
99.2	83.95	90.85	74.45	191.2	71.1	56.45	44.75	46.5	92.6	45.3	87.7	68.75	65.15	88.4	76.75	83.05	84.7	56.15	70.45	70.9	58	78.6	100.75	75.15	77.2	44.3	54.55	112.05	74.75	102.95	69.45	84.1	64.2	72.8	111.55	60.1	82.65	87.7	99	63.7	79.9	62.6	86.65	207.8	76.5	62.05	79.5	92.85	67.25
117.85	75.85	84.3	83.5	186.1	64.45	51.15	59.8	59.45	93.8	78.2	84.45	69.45	63.8	91.7	67.65	71.9	78.8	61.6	67.15	64.6	57.8	72.6	101.7	76.05	69.4	72.5	57.45	117.1	73.05	104.95	69.65	73.6	63.25	70.2	122.8	66.2	77.1	82.5	98.3	52.1	94.05	60.6	97.15	200.75	77.4	61.85	74.4	114.15	57.25
120	66.25	89.8	73.1	219.3	62	47.05	59.25	50.95	95.3	77.8	90.9	62.35	60.05	98.65	75.6	72.85	74.7	58.7	66.35	61.4	55.8	80.95	103.75	70.15	72.9	67.4	57.05	135.7	65.9	111.9	70.45	73.35	71.95	70.1	127.9	64.05	89.15	81.95	96.85	57.9	88.4	60.85	127.8	184.35	86.5	59.85	75.6	131.75	59.85
126.7	66.65	93.7	70.85	218.7	66.05	48.65	62.95	61.35	107.35	76.7	101.95	69.75	61.65	92.7	91	81.4	73.95	58.25	65.75	69.9	54.15	77.55	105.05	73.05	67.2	72.35	52.95	144.9	69.15	122.6	70.75	79.7	63.35	71.35	121.2	64.5	94.45	80.75	98.5	73.6	95	63.85	147	190.3	88.25	61.9	75.45	123.45	59.1
123.75	64.6	100.75	76.4	222.9	85.05	56.35	70.75	67.4	98.75	79.85	88.75	86.25	61.4	102.15	82.35	98.85	73.95	60	66.65	104.55	52.95	72.1	103.05	74.65	66.85	65	55.45	175.3	85.1	129.25	69.3	80.4	73.9	76	140.3	88.7	110.5	83.7	98.35	88.6	89.45	69	162.75	215.8	121.65	57.05	89.55	126.6	54
122.75	84.2	143.05	85.55	206.2	103.65	60.3	83.15	79.9	115	129.2	114.75	108	74.5	101.6	93.9	106	82.35	75.45	68.25	112.95	60.25	70.15	103.9	70.75	67.85	67.05	52.75	209.3	101.1	172.15	90.35	74.75	92.65	74.8	158.35	115.6	92.85	87.9	104.4	106.4	82.55	84.4	204.4	241.6	137.15	59.95	110.65	102.15	68
138.95	101.8	154.15	87.95	186.85	126.6	70.55	94.15	90.9	113.85	137.6	112.2	134.7	79.1	103.1	117.65	141.2	117.35	88.2	68.8	167.15	71.7	78.2	93.7	72.7	59.75	72.9	70.65	227.8	84.6	194.2	101.4	72.8	105.4	107.5	195.1	117.6	101.55	107.35	126.45	86.6	98.05	92.85	246.6	274.45	150.35	80.5	115.9	113.8	73.25
157.6	117.55	164.3	72.1	185.8	142.05	67.95	112.1	109.75	126	165.05	133.35	146.95	80.7	120.9	118.65	155.85	133.75	95.7	84.65	193.55	88.25	69.75	86.8	79.35	65.6	70.25	87.95	214.25	95.5	218.6	125.9	69.25	143.75	132.8	198.45	112.25	96.45	156.65	125.65	105.9	107.65	86.45	243.2	300.6	162.35	99.35	157.25	139.9	82.95
175.95	143.75	175.35	77.15	188.05	174.1	86.3	114.25	140.35	135.05	184.5	138.9	151.75	80.3	113.45	123.1	163.1	188.75	92.8	114.8	209.75	116.75	74.1	86.7	79.75	75.4	82.45	94.6	217.1	124.6	220.65	130.05	75.05	174.95	137.65	221.9	108.25	111.8	139.8	153.75	115.6	136.8	89.75	249.35	317.65	172	103.9	157.35	155.4	81.6
194.45	186.5	218.4	76.4	190.4	156.7	99.55	133.35	134.75	151.8	197.45	171.05	160.8	91.1	106.8	131.9	181.4	169.25	102.45	104.8	205.1	123.9	82.5	88.25	94.2	77.25	76.65	105.85	245.5	156.25	236.4	132.65	87.8	162.3	167.5	240.3	109.2	104.65	149.65	180.8	104.1	139.75	122	236.45	280.5	190.65	130.65	181.95	185.55	82.6
187	214.85	191.2	79.8	191.55	195.8	105.35	142.4	150.85	148.85	228.85	186.2	178.7	98.7	127.7	148.55	226.95	223.25	103.3	100.05	240.8	125.95	97.5	108.2	102.25	98.1	139.85	102.3	291.25	140.3	239.65	174.55	106.45	209.25	155.1	267.7	113.25	117.7	148	196.45	106.2	160.45	116.75	211	269.05	177.7	104.7	189.4	180.05	102.35
181.45	242.15	217.6	76.9	196.65	206.8	112.9	142.85	155.4	173.15	253.7	176.1	181.45	108.55	158.95	148.1	222.75	257.35	116.55	59.6	249.8	131.6	92.3	88.05	126.75	118.9	129.85	107.3	256.95	138.4	277.4	138.8	100.1	219.85	146.55	226.4	140.3	130.45	164.2	192.55	126.6	164	115.85	247.7	339.2	194.75	131.05	191.15	197.15	98.2
184.75	242.1	203.95	94.45	198.9	214.6	109.6	157.1	166.8	181.45	242.9	211.05	213	115.3	184.05	188.25	226.8	268.35	102.05	70.75	240.2	168.2	100.1	99.95	141.45	129	212.65	105.35	281.75	140.75	254.95	142.25	145.2	199.05	132.15	212.9	142.2	145.45	159.45	196.7	123.25	170.7	115	238.95	327	164.6	136.6	214.7	194.85	95.8
200.1	279.25	216.05	92.1	232.7	227.05	105.8	169.3	168.95	185.65	276.95	249.7	218.1	108.2	206.2	196.2	226.25	288.9	117.45	92.05	237.3	172.65	140.85	115.2	123.25	130.65	205.5	131.35	281.85	122.8	287.6	159.05	149.95	244.7	160.7	217.85	128.35	171.25	154.15	190.5	140.6	214.2	124.7	262.55	318.7	208.9	143.35	220.55	202.5	116.35
225.9	171.8	229.15	118.95	220.55	249.8	107.85	169.4	203.8	176.75	263.05	219.6	211.5	111.1	237.1	205.65	240.3	284.85	133.35	100.8	259.25	205.05	166.4	131.3	146.95	162.65	144.15	142.3	271.3	158.2	290.5	93.95	144.55	270.7	152.8	199.15	109.1	201.6	189.95	230.35	157.2	212	149.05	248.05	344.25	208.85	138.3	240.6	217.6	124.35
207.75	254.3	231.65	145.05	233.05	226.8	98	169.85	217.7	176.3	256.3	220.2	222.2	129.85	238.85	191.05	229.15	294.6	131.2	117.7	225.2	175.95	158.2	114.95	145.25	174.55	201.4	128.9	241	134.2	294.75	126.15	156.55	247.6	169.05	229.45	112.8	210.7	186.05	215.35	166.3	214.8	153.8	240.6	364.4	220.25	152.45	250.85	253.95	131.1
213.7	281.15	262.75	148.9	210.15	231.9	105.25	147.7	203.65	171.15	290.05	215.05	209.2	125.7	232.7	197.4	191.5	280.25	114.9	187.8	245.95	182.9	159.35	134.2	142	158.45	201.1	127.25	273.5	184.1	317.25	117.3	158.95	247.25	159.45	220.95	105.25	194.05	198.75	192.4	185.85	222.85	175.05	249.45	402.35	202.4	146.9	261.4	278.3	148.1
226.15	290.75	274.5	153.85	252.1	248.4	106.1	161.55	210.1	163.6	290.3	207	223.45	127.15	262.7	179.95	235.25	346.85	97.35	167.15	250.4	181.7	172.4	143.5	112.3	157.35	176.05	145.8	254	212	323.35	131.2	161.3	239.65	189.6	258.65	97.6	212.45	213.65	192.8	190.5	215.8	182.05	264.35	389.7	185.45	128.75	266.5	291.85	166.7
242.15	149.85	269.2	172.6	241.35	255.75	88.2	88	191.25	149.3	259.45	206	245.05	122.6	235.6	177.9	243.1	334.55	118.75	50.8	257.4	178.45	230.75	174.15	108.2	105.4	104	151	265	204.15	369.1	177.4	142.2	141.75	235.3	254.75	98.1	126.05	208.95	208.1	210	212.8	191.2	243	422.25	177.5	146.7	249.3	303.2	165.55
236.95	282.4	300.15	180.75	254.75	260.75	91.2	141.65	219	162.55	311.6	240.95	252.65	128	243.65	201.55	247	391.05	120.25	76.9	282.2	179.05	203.8	205.9	89.65	117.15	188.75	134.5	252.55	173.6	363.1	172.95	137.55	243.2	217.1	261.3	100.8	193.7	202.9	222.95	189.1	197.85	204	223.9	381.2	159.9	143.95	263.7	303.95	167.75
231.85	255.55	284.75	172.05	222.25	291.05	94.6	178.15	214.3	170.6	324.95	266.1	226.5	120.4	239.65	211.9	200.9	397.7	125.15	83.85	271.15	192.95	215.6	203.3	89.45	126	167.6	142.2	243.85	140.15	356.25	246.2	116.9	240.85	234.7	308	83.3	203.35	212.65	209.1	199.6	204.25	190.1	233.95	405.45	167.65	156.35	257.7	275.25	174.25
241.65	339.55	284.1	174	215.65	279.45	116.45	188.2	206.35	177.85	320.75	264.1	244.65	112.45	219.3	189.5	218.55	428.3	121.9	182.5	254.3	207.7	204.9	218.05	88.9	122.4	158.55	149.3	276.9	150.45	333.75	274.35	146.05	288.55	243.65	294.6	83.6	208.85	229.4	208.7	228.35	199.75	200.55	208.7	351.8	180.7	183.8	258.55	256.45	182.95
227.3	343.25	274.15	180.2	186.75	263.8	103.65	183.5	196.35	182.8	309.95	311.35	243.9	99.15	236.4	216.8	205.15	384.7	149.5	195	259.35	161.55	209.4	234.1	102.95	103.75	159	147.85	289.8	148.85	313.05	229.15	136.8	305.65	211.15	327.05	76.7	199.3	285.75	206	222.85	247.95	217.4	228.2	308.55	153.95	216.25	242.85	289.45	168.85
229.2	367.55	285.3	170.6	190.6	283.7	115.4	176	183.8	182.25	327.7	311.4	248.2	96.9	230.9	177.2	215.05	346.65	172.05	183.05	226.9	165.85	195.3	217.6	89.6	99.9	196.5	140.05	284.95	119.25	326.25	229.75	162.65	252.45	262.4	296	69.35	172.6	317.95	179.1	210.95	239.6	209.1	208.55	267.55	154.6	217.75	253.05	259.65	161.6
255.4	278.4	294.6	179.65	183.6	308	118.6	146.15	181.85	223.6	327.2	327.3	249.15	124.6	223.1	196.4	228.7	272.45	174.7	129.55	261.35	207.6	211.05	234.05	119.55	91.75	180.6	137.35	306.1	107.6	346.1	235.8	160.3	310.3	253.7	305.75	73.6	180.1	324.05	193.75	183.3	221.35	189.95	211.65	253.3	148.7	205.5	255.5	325.05	180.9
245.5	364.5	312.4	146.7	173.95	300.15	98.5	155.65	200.4	208.45	317.45	322.4	262.9	122.15	208.1	194.3	214.85	399.35	182.1	128	223.15	201.4	160.45	236.95	127.85	109.35	189.7	118.05	266.15	113.4	332.3	222.2	158.8	262.3	243.45	293.55	71.75	162	335.45	179.15	172.45	218.25	184.05	193.4	232.6	163.75	179.85	266.7	307.25	172.65
209.15	341.25	282.2	146.05	175.7	242.9	88	124	204.3	236.8	276.9	272.1	248.95	121.2	207.05	196.1	182.2	394.7	207.4	163.7	230.55	156	201.1	237.5	128.45	108.45	112.95	114.8	336.55	118.55	362.15	235.8	160.1	266.2	252.75	347.35	64.8	155.5	353.5	216.75	169.4	223.95	204.2	195	237.3	148.3	195.95	218.2	301.35	177.25
244.15	289.15	257.1	155.8	167.45	259.75	95.05	97.15	222.65	223.65	289.85	319.95	233.1	129.1	195.9	186.35	210.8	397.7	191.8	56.6	223.2	176.3	173.85	255.35	125.65	106.9	120.25	103.3	301.15	113.05	372.45	244	160.45	227.45	242.95	310.3	71.65	172.7	359.1	192.3	161.65	186.5	197.5	234.45	275.35	142.15	136.65	235.5	275.1	174.4
243.8	291.4	260.45	171.35	156.2	245.5	89.65	83.35	218.55	218.5	299.8	297.2	235.95	131.1	187.4	174.8	179.1	372.4	205.75	56.7	220.05	162.85	167.35	271.65	125.15	119.05	134.2	131.75	356.3	108.7	392.25	169.7	159.8	250.7	229.7	274.1	62.85	166.6	341.25	183.05	158	176.85	192.15	183.95	275	147.05	207.45	233.45	293.55	182.85
248.85	234.7	285.65	203.65	158.7	233.55	81.85	85.6	210	212.15	295.2	343.4	219.6	121.3	186.45	170.25	177.15	391	179.25	109.05	157.25	166.35	147	236.8	138.65	117.9	167.65	126.75	347.45	122.5	385.7	139.25	153.65	241.85	272.8	357	55.45	163.35	311.6	169.45	131.5	157.8	175.5	195.8	262.2	134.9	182	248.1	234.35	179.8
230	161.4	271.15	212.2	174.4	241.35	93.3	79.3	221.05	200.4	312.9	340.9	185.9	107.3	191.85	179.25	158.7	330.25	193.3	162.65	227.8	179.75	130.8	240.35	134.45	135.75	126.3	134.55	317.45	141.65	361.45	171.5	174.6	255.2	248.05	287.65	57.55	177.25	344.35	148.95	123.4	175.4	196.3	185.9	254.65	140.75	189.2	225.85	201.05	177.25
236.6	251.65	253.7	203.65	183.85	249.5	96.5	73.35	222.85	202.3	303.2	318.35	162.9	111.25	158	162	130.05	346.6	210.8	122.65	223.85	164.95	112.85	237.15	116.75	133.5	150.7	144.7	350.65	135.85	317.45	163.25	150.8	217.6	260.5	297.15	48.8	162.05	330.35	123.5	104.6	156.6	177.9	186.65	216.85	142.5	219.55	211.2	201.15	168.25
229.35	233.95	259.65	212.45	163.1	195.55	99.25	76.5	229.85	190.5	302.55	290.5	134.85	124.05	166.75	142.5	119.6	361.15	203.35	75.65	248.6	142.1	104.5	237.7	147.45	143.05	131.8	137.8	329.7	144	345.65	193.95	141.85	235.05	257.55	320.45	51.5	150.35	285.25	150.95	111.4	160.7	151.9	182.55	219.6	144.45	202.7	186.4	182.65	169.55
233.25	255.45	250.55	215.4	165.2	201.9	102.8	84.45	215.5	174.7	301.2	220.1	145.7	143.7	143.65	123.25	128.45	363.8	166.3	100.15	238.9	168.5	95.35	212.75	165.75	129.25	125.2	123.35	345.4	120.05	306.25	174.6	137.95	221.3	238.65	339.5	57.9	135.9	272.4	182.15	128.75	159.35	163.6	198.1	229.1	149.8	193	156.75	190.3	196.75
213.35	240.65	294	170.35	166.85	184.15	85.55	130.8	207	129.85	268.75	277.85	149.8	121.4	144.9	97.55	118.6	363	160.1	90.15	209.65	164.2	114.25	159.45	144.65	94.55	62.75	119.45	363.4	125.45	330.7	179.45	139.4	221.85	227.95	336.95	52.85	106.15	250.9	177.4	131.6	154.05	141.2	179	221.75	128.5	200.7	176.95	220.05	170.05
196.2	243.1	264.8	165.6	100.65	184.8	103.05	141.35	176.15	108.15	249.8	285.4	127.6	138.15	123.3	102.8	114.95	327.3	167.8	85.55	186.85	179.1	121	151.9	137.75	120.85	56.45	114.25	369.35	119.6	308.1	193.6	126.05	215.5	218.15	289.1	52.1	112.6	244.1	167.2	132.8	156.35	155.8	219.5	249.6	127.6	190.85	151.7	221.7	162.45
185.65	216.9	77.5	159.8	89.45	165.4	107.3	160.15	178.3	118.75	254.7	324.1	116.5	143.85	109.9	90.3	84.5	215.85	148.9	52.05	231.2	163.35	120.8	159.4	127.6	138.25	51.1	110.75	328.45	111	327.45	138	114.9	189.5	201.95	301.15	52.1	109.35	196.8	177.85	131.1	147.6	138.2	179.25	238.1	118.15	169.6	116.4	246.3	154.85
176.55	220.55	268.95	125.25	183	165.8	105.65	175.35	179.3	130.95	225.9	313.25	113.45	142.4	108.9	88.85	96	257.3	164.3	100.15	219.7	210.8	110.5	148.85	137.95	138.75	139.45	102.9	355.85	102.5	307.6	143.45	121.2	186.8	197.65	266.5	48.15	98	175.85	175.95	119.05	140.75	163.5	176.6	211.6	142.7	161.2	106.8	231.15	133.05
180.5	191.6	241.45	113.9	95.95	159.3	103.15	167.6	160.8	114.35	107.4	183.85	95.2	136.2	92.1	81	68.15	215.2	143.3	76.1	193.45	202.45	95.8	149.15	127.05	144.7	204.35	102.45	368.6	86.65	276.05	94.5	123.85	184.95	209.05	256.7	52.65	89.6	181.3	177.45	130.65	152.85	161.65	161.05	191.25	124.8	145.7	128.15	192.2	123.4
188.4	198.9	276.45	102.9	170.85	154.95	118.7	152.7	146.35	127.95	208.9	250.3	91.95	140.75	106.25	82.85	62.85	324	127.2	73.95	181.2	188.3	82.3	149.75	108.5	148.4	210	90.3	351.75	73.2	264.1	135.75	116.1	156.9	225.1	235.85	46.75	78.75	172.85	158.5	129.1	133.3	154.55	125.15	185	112.45	143.25	101.05	182.3	112.75
172.4	197.25	230.8	90	136.05	141.5	106.05	174.1	159.45	128.3	235.6	273.6	88.55	137.75	80.2	67.85	61.3	306.65	124.45	63.9	192	177.35	70.35	153.85	86.15	136.75	194.6	77.7	328.95	74.95	250.8	93.5	116.8	158.2	220.55	225.3	49.65	74	185.7	150.9	110.2	118.7	158.35	136.05	174.5	95.3	135.6	82.9	176.35	104.85
171.5	210.9	237.25	73.1	143.75	110	92.8	146.85	146.4	134.3	225.5	255.3	86.6	115.9	78.65	72.35	58.7	244.05	112.55	59.6	171.55	154.25	73.4	168.5	111.25	157.05	186.15	66.85	329	71.6	245.7	88.85	100.85	164.4	234.9	228	45.9	73.15	192.45	145.85	113.6	102.3	102.85	98.4	188.45	89.55	139.15	73.7	155.6	97.75
143.3	170.15	235.45	75.1	150.1	122.15	95.9	127.3	129.2	130.75	236	297.35	78.15	111.55	75.6	67.5	51.75	247.8	100.4	50.95	145.5	143.45	63.1	189.45	80.15	141.75	149.3	62.5	334.1	58.4	265.05	72.6	94.75	158.7	219.2	225.35	45.75	60.75	128.15	117.65	109.7	99.05	101.5	90.5	173.6	101.95	132.15	71	126.8	90.25
150.95	176.95	238.25	66.2	134.95	112.8	106.15	131.05	129.45	131.15	236.6	264.6	77.25	98.2	70.5	57.05	46.8	175.05	88.25	44.6	166.75	117.1	67.6	183.1	88.8	149.15	151.85	53.6	339	62.1	260.1	61.85	85.25	150.3	191.8	220.85	49.05	64.45	138.45	98.55	93.55	86.8	100.15	81.95	157.85	98.5	115.25	75.65	100.3	78.85
151.1	167.3	179.7	64.8	134.25	91.65	106.15	120.7	133.5	136.25	225.9	267.55	62.75	115.05	64.25	55.6	55.1	172.25	88.3	50.95	137.6	128.85	63.6	148.8	110.7	136.3	107.05	51.1	276.6	57.85	218.2	73.65	81.35	155.65	165.6	197.85	46.85	63.15	114.15	87.9	83.85	77.2	100.9	61.3	135.2	62.6	117.15	69.1	97.2	64.15
164.7	165.45	175.55	64.55	119.7	88.35	100.4	113.6	123.1	124.1	188.05	207.35	70.4	99.45	63.4	58.6	48.4	147.85	83.8	37.2	167.5	147.95	61.1	176.35	75.45	109.35	104	44.85	253.3	55.5	210.4	61.4	88.05	150.05	144.15	190.15	49.9	64.05	106.95	84.3	67.75	64.55	84.65	61.15	107.75	61.95	99.35	74.95	104.7	56.5
152.45	174.25	138.4	65.4	121.8	82.6	97.4	114.65	140.55	123.55	139.3	171.2	65.05	103.05	61.2	59.95	52.8	128.7	70	47.55	169.45	130.55	60.8	160.75	90.1	90.45	86	47.9	255.7	58.4	204.9	65.85	121.45	150.45	103.95	105.2	44.6	63.5	102.3	73.2	82.4	63.65	58.8	56.9	131.45	56.55	89.6	62.9	91.55	53.1
152.7	196.2	115.35	52.8	128.95	67.5	106.8	99.85	128.8	96.9	115.3	164.4	64.55	91	65	54	50.85	121.65	67.7	44.45	146.6	119.2	61.6	165.1	99.6	94.75	86.4	44.05	225.2	53.3	212.9	56.2	126.45	123.4	114.45	159.3	45.6	55.05	79.8	72	61.05	51.1	65.8	55.9	113.15	56.75	95.1	57	97.7	54.6
155.9	152.5	133.65	49.85	110.65	74.9	85.6	99.5	136.15	84.65	91.75	164.1	61.45	88.65	61.95	58.95	45.7	149.45	65.75	56.45	120.95	112.75	64.4	127.9	67.35	74.55	72.9	41.95	201.85	50.95	194.95	61.8	125.15	132.6	102.55	131.8	43.35	60.45	84.7	70.15	58.5	44.25	64.85	51.8	115.4	52.3	86.65	55.6	77.9	52.7
148.25	175.15	128.85	54.9	125.15	66.45	74.35	81.8	108.25	74.8	72.25	125.7	65.15	82.8	53.8	61.6	42.25	139.65	50.25	58.1	103	98.9	55.15	113.25	77.85	75	49.75	42.45	215.45	47.35	172.75	55.5	114.55	134.9	98.3	135.4	38.25	63.1	80.6	80.85	55.25	47.95	61.55	51.65	101.7	48.45	95.1	58.55	82.9	50.85
125.05	143.8	90.45	48.5	159.75	58.1	75.35	75	102.45	72.2	73.65	117.45	54.8	82.75	52.05	60.25	44.15	135.15	52.85	43.25	111.7	94.15	52.9	112.85	79.85	51.15	45.15	41.15	161.3	52.05	144.15	50.65	119.85	117.9	84.4	142	44.2	58.8	65.15	77.1	51.65	46.1	51.1	59.95	93.15	51.7	84.35	55	64.4	46.15
129	134.05	91.4	52.65	146.05	57.9	59.6	93	95.05	73.35	87.5	131.9	56.1	69.45	55	57.9	46.8	118.5	48.85	47.9	91.4	78.4	52.2	97.45	76.9	50.8	46.7	43.45	151.55	48.55	159.85	64.35	105.7	100.45	76.5	140.1	45.45	61.25	64.5	81.6	47.4	43.05	49.1	49.25	84.55	50.15	73.7	57.05	59.3	52.75
98.45	64	82.6	47.1	120.75	58.95	53.2	80.65	86.75	74.9	82.3	119.7	57.55	62.35	48.3	54.6	43.15	122.2	45.35	38.9	80.15	61.7	52.85	79.35	73	57.55	45.95	37.6	128.35	48.35	129.65	64.4	93.6	104.95	74.1	92.25	42.15	54.55	58.55	83.05	49.85	44.25	51.5	48.05	84.4	43.05	60.55	52.8	71.4	39.9
91.4	97.3	77.7	47.2	89.55	61	46.7	83	78	62.6	79.8	119.6	57.1	49.7	48.85	63.05	47.9	118.6	39.25	43.65	63.7	68.35	56.8	94.65	62.3	46.95	42.4	32.7	106.3	41.1	111.9	64.15	105.65	91.75	72.75	98.4	47.55	60	58.85	77.55	56.1	39.6	48.65	49.6	71.45	40.85	63	54.5	59.75	41.45
70.6	93.25	75.05	46.15	88.7	58.2	38.75	64.5	62.75	59	59	113.35	56.75	47.35	44.4	58.4	39.6	137.05	46.1	46.95	66.75	70.2	54.7	83.45	61.3	55.05	43.25	39.85	89.55	45.05	90.65	56	57.15	96.3	71.65	114.95	46.45	60.55	52.8	75.4	55.9	44.05	47.15	47.95	76.5	40.45	67.5	54.85	52.45	39.9
74.25	93.05	81.65	46.1	103.9	64	40.85	55.1	64.15	58.05	59.3	94.95	54.65	50.35	48.8	52.25	39.15	93.4	41.25	43.65	62.8	61.75	48.85	75.4	60.8	43.95	45.85	34.4	86.05	42.15	104.35	50.1	77.2	91.55	72	93.65	43.95	60.7	48.5	72.05	57.85	46.2	42.55	51.05	70.05	37.4	62.1	54.5	58.3	40.45
72	77.55	84.8	40	69.75	53.05	45.5	61.15	71.4	61.4	65.25	99.55	52.6	50.75	40.95	55.15	40.4	86.3	41.8	39.65	61.3	55.3	49	67.55	65.45	48.4	45.4	34.65	84.75	42.25	99.6	48.35	70.35	88.05	63.15	89.7	42.3	57.95	55.7	73.7	57.15	44.5	47.5	50.6	73.2	36	68.35	56.85	45.7	42.1
72.25	75.15	92.4	42.7	65.95	53.2	42.1	55.9	74.5	58.65	62.4	111.05	41.95	45.25	43.65	53.15	43.55	69.2	46.35	43.35	55.7	56.8	48.95	62.9	60.7	56.9	49.7	33.25	80.2	43.5	101.8	58.15	83.05	93.9	58	103.8	43.45	59.2	50.35	74.6	53.8	49.05	47	47.05	66.05	42.3	63.65	55	51.1	45
69.7	68.75	88.2	45.1	61.75	54	43.45	51.8	81.8	64.5	52.2	100.35	44.35	45.8	47.8	52.05	37.75	63.9	39.9	38.2	54.05	52.75	47.15	62.4	58.55	49.2	42.65	32.45	77	47	85.05	51.7	67.75	89.4	65.7	77.9	41.4	59.8	45.95	75.45	59.8	52.15	46.4	54.15	68.65	34.05	56.15	55.8	48.9	43.5
70.55	65.85	90.8	40.7	60.4	54.5	41.05	53.85	75.3	59.4	52.05	94	42.55	47.15	41.7	53.3	37.9	64.05	38.45	44.6	55.05	47.25	50.9	51.7	64.85	48.65	42.35	33.45	72.05	42.4	77.4	55.85	62.45	86.55	64.9	89.05	42.9	62.85	54.9	71	55.55	48.9	48.35	42.2	65.85	40.55	57.25	52.85	49.35	43.65
64.85	69.65	77.1	42.75	59.55	59.15	41.3	53.4	67.4	56.15	49.6	75.95	40.75	48.05	43.75	54	43.1	67.85	39.6	44.5	51.6	48.95	44.1	56.6	65.1	45.7	45.95	31.2	74.2	39.7	79.7	59.5	63.75	78.75	55.25	106.7	41.4	61.75	56.55	70.5	56.3	49.4	45.05	51.8	65.35	38.5	51.4	55.9	46.35	41.15
69.75	68.6	68.15	40.45	56.55	54.4	39.6	55.75	64.1	52.05	44.95	69	54.45	47.1	47.5	47.15	46.6	68.35	42.25	48.55	44	51.45	53.35	60.6	64.2	53.95	41.9	33.95	70.05	45.9	77.7	49.4	55	78.7	61.5	66	41.75	64.1	51.85	70.85	54.15	44.25	48	50.6	60.9	33.6	56	54.45	47.05	41.1
77.75	64.5	60.2	36.1	55.15	50.75	39.8	62.05	70.6	49.45	41.25	75.05	52.3	44.15	50.75	48.75	47.15	68.45	39.15	38.3	56.1	48.65	46.5	56.35	53.9	50.25	43.3	31.65	70.85	46.1	81.9	50.4	56.8	85.35	57.8	64.95	35.65	58.1	52.75	76.75	53.35	44.25	46.7	50.4	55.3	39.4	50.55	51.7	45.6	38.05
84.05	70.6	62.5	37.6	53.05	51.35	38.6	61.9	65.7	51.75	41.3	69	57.2	49.45	54.65	48.75	43.35	77.9	39.8	36.25	57.2	50.05	44.05	53.9	63.5	54.35	44.4	30.3	65.4	43.55	83.05	50.7	57.55	79.3	55.35	59.1	38.05	62.55	51.15	72.85	50.15	40.9	43.95	49.1	53.1	38.2	55.35	50.95	53.3	38.85
90.5	65.55	52.8	38.1	48.85	51.7	36	76.4	66.75	58.2	43.5	63.6	54.15	48.4	50.45	54.35	43.95	76.9	45.15	33.2	57.35	49.6	50.95	56.75	58.35	54.5	47.1	31.65	67.2	41.35	77.15	51.15	52.5	69.15	55.6	68.75	39.7	60.3	56.3	71.7	49.4	48.85	43.3	43.8	53.05	41.15	49.1	48.55	59.85	37.2
97.4	67.15	50.8	37.05	61.75	57	41.8	72	69.4	56.8	41.45	68.2	38.55	40.75	56	48.75	41.7	65.45	43.85	36.3	57.85	48.1	55.1	60.75	56.7	58.4	40.6	33.45	67.95	42	77.3	49.9	52.75	56.55	52.1	58.55	36	54.8	56.15	74.4	42.95	41.75	44.25	49.05	59.65	45.5	48.05	48	51.75	40.2
112.35	65.45	51.65	38.2	60	48.2	42.6	67.9	70.5	49.8	50.7	58.45	41.65	42.4	49.2	44.15	37.5	83.95	42.45	35.05	56.65	49.75	50.15	49.75	56	52.6	43.4	33.9	73.3	45.3	77.75	46.95	52.3	47.05	50.1	77.7	35.75	58.7	56.2	64.5	39.95	44.05	41	39.85	61.2	47.3	49.3	51.5	53.75	35
115.85	65.5	49.4	37	55.1	51.8	38.45	67.6	65.65	52.95	49.25	61.5	39.3	44.45	63.4	48.2	39.6	70.05	44.55	34.1	40.45	45.5	45.85	52.85	58.15	56.3	43.05	31.35	68.8	43.65	75.8	50.3	46.2	49.8	54	74.45	36.25	60.6	59.85	62.85	43.25	47.95	45.75	43.2	58.9	42.2	57.4	51.25	52.5	36.05
122.95	65.85	50.55	36.9	56.9	48.9	38.1	65.45	71.1	55.5	47.05	55.8	40.7	44.6	50.35	47.1	40.8	61.7	39.55	45.1	43.85	44.75	44.75	51.95	56.35	56.1	42.1	31.65	68.9	48.85	76.8	51.15	50.55	47.65	58	72.4	37.85	54.2	49.5	62.45	43.6	48.35	44.7	50.5	52.55	52.05	49.75	48.45	53.45	38
114.15	65.85	43.2	37.8	65.05	49.65	40.8	60	67.5	54.5	51.05	49.3	41	45.6	52.6	50.1	50.9	62.2	40.8	42.85	40	44.35	44.8	48.6	57	55.05	37.5	33.4	67.3	41.5	76.45	50.1	54.3	34.7	59.1	69.65	39.8	60.2	56.8	67.3	46.2	44.6	42.25	44.3	51.75	55.2	51.15	48.25	51.8	34.35
133.15	64.45	55.25	39.95	55.25	47.3	37.3	64.6	60.65	47.95	47.9	54.35	39.85	43.85	53.1	50.55	42.55	56.25	41	41.65	49.4	44.75	45.1	45.6	58	47.85	40.85	35.4	70.5	43.85	71.6	45.6	50.3	33.35	60.4	69.75	37	59.6	52.2	70.65	41.9	43.05	43.2	47.25	48.2	54.4	54.3	49.9	52.5	37.55
111.95	61.3	62.35	37.1	49.8	48.65	37.05	64.15	63.8	47.05	42.7	53.6	40.85	41.95	46.5	44.35	47.85	56.85	36.6	41.35	51.45	48.2	47.85	46.05	57.5	51.75	40.8	38	66.15	44.5	73.85	49.9	49.5	31.75	58.6	69.75	35.75	60.35	52.85	67.7	43.15	45.7	46.45	45.65	51.2	63.1	49.55	57.25	48	37.4
106.35	60.65	55.45	36.45	52.8	48.65	44.05	51.7	68.7	43.2	46.85	50.45	39.55	44.1	49.1	44.15	51.05	52.9	36.25	44	54.95	50.85	48.25	50	56.6	55.3	40.8	30.5	69	47.85	67.9	47	50.05	29.25	50.25	65.4	35.8	57.7	50.4	69.75	44	45.85	42.1	50.35	54.55	59.55	54.2	52.9	49.9	34.45
111.15	63.85	64.75	34.25	49.75	42.9	38.15	52.15	51.05	40.5	56.9	48.75	38.55	46.25	54.65	49.75	42.5	54.35	37.7	43.8	54.6	45.8	43	53.5	56.6	52.65	41.4	31.85	48.55	44.25	70.35	41.2	46.5	42.2	53.8	68.35	39.6	57.9	53.7	71.8	40.45	41.2	42.15	47.35	56.75	54.75	67.35	51.35	45.8	36.15
83.25	53.55	55.85	38.4	54.15	47.4	40.7	57.75	50.25	49.7	56.6	51.5	40	47.1	44.05	51.4	41.35	61.1	39.6	39.8	50.25	39.3	43.15	47.25	52.95	52	44.9	33.05	47.75	49.95	72.65	44.75	45.15	38.1	55	69.85	33.6	60.45	58.05	69.6	39.9	38.3	42.55	44.95	52.55	49.9	59.5	61.85	41.8	33.95
86.8	51.1	48.7	35.15	48.25	37.7	42.5	49.8	50.6	51.05	50.95	48.85	42.15	47.5	47.65	55.85	46.35	54.35	45	38.55	48.9	41.7	41.95	45.9	55.15	54.25	46.85	37	48.7	48.4	68.65	40.1	48.6	40.1	57.3	64.65	33.4	58.05	56.35	68.15	43.45	39.3	39.2	43.15	52	48.25	59.75	61.05	46.2	35.7
92.05	54.1	59.45	33.75	47.1	42.6	41	51.45	47.8	58.35	55.95	52.95	41.1	48.3	44	49.95	42.1	51	44.6	39.55	50	42.1	44.15	54.5	55.4	50.75	47.5	30.6	48.65	48.4	71.15	36.9	51.1	38.7	61.6	66.15	33.95	52.5	55.6	71.75	42.55	34.8	42.15	44.5	51.4	43.4	54.55	62.75	42.4	36.5
112.25	57.45	54.1	35	56.65	44.8	38.4	43	51.6	52.6	50.25	47.8	40.95	44.15	48.3	42.55	43.1	47.4	44.3	40	49.35	45.15	41.2	46	56.25	47.2	49.3	33	54.75	49.35	67.05	43.9	48.2	40.7	66.3	63.3	34.1	58.8	55.4	69.65	51.8	41.8	39.5	45.65	50.6	36.45	60	74.3	49.9	36.8
114.2	57.15	53.95	33.6	61.2	49.3	35.4	43.9	49.1	41.4	54.55	47.05	36.7	43.55	51.85	47.35	42.9	49.9	36.3	39.4	49.25	45.45	39.65	41.25	59.1	47.6	52.15	32.15	56.35	50.15	70.95	40.4	52.15	38	69.95	57.8	35.95	53.05	51.3	73.05	48.65	42.6	41.6	48.3	44.7	37.15	63.15	64.6	45.05	33.5
117.25	52.7	49.35	34.9	57.15	51.2	30.75	40.55	48.15	47.8	46.15	47	40.15	47.1	47.6	43.9	41.8	53	40.25	46	53	44.3	39.05	50	58.35	53.75	51.75	30.05	62.05	47.95	69.5	42.65	50.5	36.1	84.7	60.45	36.35	54.45	58.7	72.3	45.35	43.7	37.7	46.65	48.6	33.25	72	67.05	44.85	38.25
119.35	48.3	48.2	38.9	66.35	47.65	35.85	46.7	41.85	43.7	50.1	45.6	36.25	42.45	46.85	42.05	45.9	51.2	39.8	40.55	53.95	39.65	43.85	49.35	56.85	50.25	51.5	30.3	52.6	45.2	66.4	39.65	50.75	36.25	71.85	63.35	36.9	62.85	48.7	73	39.25	37.45	45.15	46.65	49.6	36.15	65.1	63.25	46.2	37.65
126.5	52.25	50.45	36.3	65.8	49.8	33.55	40.6	42.05	41.95	47.9	46.5	42.9	49.65	43	49.3	42.75	49	40.55	38.65	55.35	44.95	45	48.1	54.45	48.55	46.75	45.85	55.6	65.65	66.1	41.3	53.05	40.2	77.95	55.45	32.9	57	54	70.3	40.35	34.4	51.4	43.35	53.15	38.05	61.15	60.5	45	32.45
116.25	54.7	46.9	38.85	65.25	49.25	37.15	40.45	42	48.15	44.05	45.9	38.1	45.45	49.8	48.9	40.9	48.65	40.7	44.45	54.5	43.1	42.4	46.75	58.4	42.35	48.75	43.15	52.5	46.95	66.75	38.6	53.15	44.4	84.4	54.2	33.3	60	54.05	67.65	39.05	36.05	43.8	45.7	53	33.8	58.7	60.1	39.35	31.9
117.6	52.8	47.85	36.5	60.9	45.15	31.85	40.95	40.9	47.15	44	46.9	35.05	49.35	50.2	48.75	38.65	52.55	37.75	46.7	50.1	41	42.7	48.8	52.15	48.45	45.6	44.15	51.25	47.7	64.55	34	49.45	44.5	73.7	56.5	38.25	61.55	54.75	69.7	37.55	34.75	43.15	44	53.1	36.9	67.5	54.95	40.6	34.4
126.25	55.4	49.2	43.95	58	44.95	28.1	39.4	41.75	47.45	43.2	45.45	36.45	47.2	48.2	44.35	38.6	51.5	38.55	49.25	51.05	41.3	38.5	51.05	56	47.35	47.15	45.05	52.55	49.75	66.75	39.45	52.15	47.85	74.3	56.35	35.1	56.75	54.15	69.1	43.5	38.25	42.35	48.25	51.85	29.8	51.75	59.1	44.7	33.25
131	57	52.15	34.5	56.65	52.75	37.85	38.45	38.05	49.9	40	48.75	38.2	43.4	47.55	51	38.8	50.85	39.25	42.15	51.9	41.8	40.85	47.15	53.4	42.7	42.55	31.35	62.85	43.4	63.4	41.95	51.7	49.2	67.75	65.5	32.4	58.15	50.55	69	45.25	38.35	44.25	43.05	49.65	27.9	62.9	52.65	44.25	32.85
140.55	50.25	56.15	36.35	53.2	48.55	33.1	39.45	37.05	52	39.55	47.35	33.75	47.75	51.2	46.1	39.15	52.25	36.5	42.65	42.9	43.75	41.35	46.1	50.75	39.05	45.95	32.25	64.8	39.85	63.25	39	51	46.8	60.4	59.35	32.8	55.7	48.5	70.9	45.95	43.2	49.05	46.25	48.75	29.85	56.5	58.1	41.15	33.6
117.05	54.4	53.6	39.05	59.2	47.1	32.3	38.35	37.2	48.15	46.65	47.55	35	46	49.65	44.8	38.7	49.6	38.4	40.6	47.85	44.25	39.45	48.9	54.25	40.3	43.6	35.7	65.15	44.4	56.75	38.75	52.8	52.7	57.95	66.45	31.7	67.05	46.15	71.15	43.25	39.4	62.3	44.7	49.1	27.35	52.75	52.3	48.2	34.1
113.1	52.65	51.3	36.65	57.9	46.9	32.25	40.75	42.1	52.45	46.85	45.25	36.6	48.7	47.95	40.25	45.6	48.5	34.95	42.4	45.65	44.35	39.25	46.4	55.3	41	44	29.85	64.6	43.25	59.9	38.9	50.3	51.75	52.45	54.1	32.85	63.9	48.3	68.4	50.2	37	58.6	43.25	42.75	29.55	60.7	56.25	47.5	33.95
123.55	54.75	49.65	35.5	52.65	46.05	35.35	38.45	44.1	48.8	50.25	49.6	36	44.95	46.15	46.05	34.4	47.8	39.75	38.65	48.8	42.1	41.9	39.95	53.9	44.85	41.1	31.95	69.15	41.25	59.05	39.85	47.8	50.95	60.75	57.45	33	71.5	47.45	68.35	41.7	39.3	48.05	44.25	52.75	29.5	50.6	53.9	45.95	35.85
87.3	52.15	54.5	34.25	50.05	45.7	35.2	38.2	43.95	47	45.25	49.9	35.6	46.9	50.85	43	31.9	48.3	41.1	39.3	47.25	40.65	39.5	44.55	57.25	44.8	43.45	32.1	66.95	40.3	60.35	39.55	53.15	49.6	47.1	55.6	34.65	68.1	51.7	72	38.75	38.55	48.6	44.8	55.35	30.8	50.3	50.9	44	33.75
72.75	54.15	51.5	34.35	55.7	43.75	32	38.45	44	50.8	48.8	48.85	38.5	44.5	50.85	46.7	34.6	46.65	43.3	42.4	48.7	40.35	40.9	47.6	53.3	43.25	43.95	31.15	63.85	40.5	61.75	38.9	49.8	51.2	48.15	55	31.75	69.65	53.85	74.25	41.1	36.25	56.9	41.5	55.25	26.8	44.85	53.75	46	37.95
64.1	51.85	58.75	38.15	52.6	45.45	35.15	40.4	43.25	42.9	43.45	43.2	38.15	44.4	47.4	43.25	33.6	46.5	38	35.8	50.95	37.9	37.4	48.7	55.25	36.95	44.4	29.7	64.3	41.25	64.1	38.7	53.4	47.6	41.5	56.15	35.45	71.4	53.6	74.65	43.95	38.3	64.1	39.4	47.95	28.4	44.1	50.85	48.3	37.05
66.65	55.05	48.9	34.75	61.45	48.5	31.05	44.5	45.6	41.35	46.95	47.1	38.3	48.45	46.75	48.45	35.45	45.6	37.5	36.9	54.2	42.65	40.75	45.35	56.15	39.5	42.25	28.05	58	39.3	66.35	37.4	48.25	44.65	43.6	53.6	33.45	73.7	50.45	75.7	44.75	42.1	70.15	43.1	50.4	29.9	52.1	56.6	49.2	34.8
58.15	51.3	48.35	33.3	60.8	49.85	33.7	41	41.2	48.75	42.55	52.35	36.9	42.35	45.3	46.1	35.1	46.35	40.8	39.45	51	43.75	41.9	51.2	52.75	38.65	42.2	25.65	49.25	39.7	64.85	35.35	43.7	39.1	43	55.7	34.25	76.6	53.05	77.8	43.95	42.1	75.35	42.55	52.3	31.8	45.6	60.5	45.9	37.05
62.8	52.7	49.65	31.55	60	51.45	32.55	48.95	41.05	50.6	43.3	51.65	41.2	46.65	43.5	46.1	32.85	44.65	36.4	34.6	50.5	38	38.35	43.05	57.7	37.8	44.3	28.35	50.85	37.85	64.65	37.25	42.85	43.35	41.1	55.7	33.4	82.45	53.55	75.2	48.45	39.15	86.2	42.05	51.65	27.85	46.65	60.5	46.95	34.5
62.05	51.9	45.55	35	54.5	47.8	33	40.8	39.2	46.55	46.5	51.05	36.25	43.1	44	45.95	35.1	45.6	37.8	35.7	47	36.85	39	43.55	52.55	39.8	47	27.05	50.2	38.9	65.45	38.3	43.5	44	39.75	57.85	32.6	90.65	52.95	82.3	44.75	40.85	99.2	43.85	47.75	32.95	43.9	60.7	48.1	33.6
63.75	57.2	40.15	31.7	51.1	47.8	29.45	44.25	42.5	46.45	40.95	51.1	39.6	43.3	52.05	41.45	30.35	41.6	38.5	34.75	51.05	39.85	42	43.65	55.45	36.7	49.85	29.05	43.9	37.65	58.55	35.9	38.1	43.55	37.75	53	34.2	79.3	56.6	87.2	47.5	42.2	99.75	44.15	52.45	32.1	49.65	70.25	44.85	33.55
61	53.1	39.45	33.8	60.35	44.45	28.75	45.5	47.05	46.4	45.5	52.9	37.9	42.7	48.3	38.85	32.75	45.1	37.1	32.4	49.4	37.7	40.35	46	56.65	36.3	44.45	25.1	42.4	41.15	64.85	32.7	39.3	43.45	40.1	60.05	34.2	70.05	56.15	87.35	43.45	38.35	92.25	40.4	48.5	41.8	42.75	70.5	50.3	36.65
61.05	53.25	43.45	30.65	52.8	44.55	31.75	50.25	36.85	46.35	42.1	48.4	39.15	40.35	49	47.35	34	45.8	42.35	34.65	41.65	40.05	40.4	46.85	55.5	39.8	59.75	25.8	40.7	41.2	64.8	38.05	44.15	44.25	39.5	50.3	27.35	73.9	55.2	94.15	43.8	38.35	95.5	39.6	52.8	38.9	50.6	70.1	52.15	36.8
[truncated: 285 more columns]
