# Supplementary material for: Single-particle imaging of stress-promoters induction reveals the interplay between MAPK signaling, chromatin and transcription factors
Source: Nat Commun. 2020 Jun 23;11:3171. doi: 10.1038/s41467-020-16943-w (PMC7311541; doi:10.1038/s41467-020-16943-w)
Supplement: Supplementary file 12 — Source Data [file 41467_2020_16943_MOESM12_ESM.zip › SourceData/Figure4C/Figure4C_yVW472_0p2_NaCl_0p20M_rep3_Time.csv]

-0.96538
-0.69837
-0.45207
0
0.25843
0.5219
0.76685
1.0169
1.3092
1.5852
1.8301
2.0804
2.3722
2.6351
2.8798
3.1298
3.4221
3.6917
3.9375
4.1877
4.4801
4.7536
4.9988
5.2491
5.541
5.8046
6.049
6.2992
6.5909
6.8601
7.1048
7.3551
7.6467
7.9197
8.1644
8.4145
8.7062
8.9747
9.2194
9.4691
9.7606
10.032
10.276
10.526
10.818
11.093
11.337
11.587
11.879
12.152
12.396
12.646
12.938
13.207
13.454
13.704
13.998
14.267
14.514
14.764
15.056
15.336
15.582
15.832
16.124
16.386
16.634
16.883
17.175
17.438
17.685
17.935
18.226
18.495
18.741
18.991
19.283
19.562
19.808
20.058
20.35
20.625
20.871
21.121
21.413
21.691
21.938
22.189
22.48
22.745
22.991
23.241
23.533
23.804
24.049
24.299
24.591
24.864
25.109
25.359
25.65
25.928
26.172
