# Supplementary material for: Single-particle imaging of stress-promoters induction reveals the interplay between MAPK signaling, chromatin and transcription factors
Source: Nat Commun. 2020 Jun 23;11:3171. doi: 10.1038/s41467-020-16943-w (PMC7311541; doi:10.1038/s41467-020-16943-w)
Supplement: Supplementary file 12 — Source Data [file 41467_2020_16943_MOESM12_ESM.zip › SourceData/Figure4C/Figure4C_yVW471_0p2_NaCl_0p20M_rep1_GFP_ConnectedHiPix.csv]

0	0	0	0	0	0	0	0	0	0	0	0	0	0	0	0	0	0	0	0	0	0	0	63	0	0	0	0	0	0	0	0	118.38	0	0	0	76.526	0	128.47	0	0	0	0	0	0	0	0	0	0	0
0	0	0	0	0	0	0	0	0	0	0	0	0	0	0	0	0	0	0	0	0	0	0	76	107.06	0	0	0	0	0	0	0	119.63	0	0	0	81.25	0	138.73	0	0	0	0	0	0	0	0	0	0	0
0	0	0	0	0	0	0	0	0	0	0	0	0	0	0	0	0	0	0	0	0	0	0	76.625	109.27	0	0	0	0	0	0	0	0	0	0	0	62.786	0	130.43	0	0	0	0	0	0	0	0	0	0	0
0	0	0	0	0	0	0	0	0	0	0	0	0	0	0	0	0	0	0	98.154	0	0	0	91.6	99.941	0	0	0	0	0	0	0	0	0	0	0	0	0	119.33	0	0	0	94.1	0	0	0	0	0	0	95.2
0	0	0	0	0	0	0	0	0	0	0	0	0	0	0	0	0	0	0	99.875	0	0	0	0	121.5	0	0	0	0	0	0	0	149.45	0	0	0	69.583	0	133	0	0	0	75.25	0	0	0	0	0	0	126.25
0	0	0	0	0	0	0	0	0	0	0	0	0	0	0	0	0	0	0	85.6	0	0	0	91.375	132.83	0	110.4	0	0	0	0	0	184	0	0	0	76.1	0	140.3	0	0	0	89.5	0	0	0	0	0	0	138.17
0	0	0	0	0	0	0	0	0	0	0	0	0	0	0	0	0	0	0	72.6	0	0	0	99	148.17	0	118.2	0	0	0	94.4	0	197.57	0	0	0	89.75	0	119.37	0	0	0	88.5	0	0	0	0	0	0	160.94
0	0	0	0	0	0	0	0	0	0	0	0	0	0	0	0	0	0	0	98.2	0	0	0	97.25	134.31	0	0	0	0	0	114.8	0	207.8	105	0	0	0	0	95.071	0	0	0	91.25	0	0	0	0	0	0	163.6
0	0	0	0	0	0	0	0	84.4	0	0	0	0	0	0	0	0	0	0	109.5	0	0	0	89.8	124.67	0	107.8	0	0	0	108.86	0	218.67	126.88	0	0	84.571	0	92.25	0	0	0	88.6	0	0	0	0	0	0	164.25
0	0	0	0	0	0	0	0	98.062	0	0	0	0	0	0	0	0	0	0	112.4	77.091	0	0	90.75	116	0	122.55	0	0	0	133.14	0	253.07	126.6	0	0	96.176	0	92.4	0	0	76.6	111.7	169.94	72.375	0	0	0	0	162.5
0	0	0	0	0	0	0	0	106.07	0	0	0	0	0	0	0	0	0	0	127.8	100.5	0	0	94	112.82	0	133.33	0	0	0	136.44	0	241.44	130.67	72.467	0	116.4	0	0	0	0	89.846	97.611	159.2	91.727	0	0	0	0	153.14
0	0	0	0	0	0	0	0	97.4	0	0	0	0	0	0	0	0	0	0	126	88.3	0	0	66.4	126.17	0	156.83	0	0	0	134	0	212.79	161.71	87.833	0	116.87	0	0	104.2	0	99	89.067	165.63	108.73	0	0	0	0	154.28
0	0	44.6	0	115.2	0	0	0	102	0	0	0	81	0	111.8	0	0	0	0	104.4	109.38	94.875	0	0	125.08	0	128.91	0	0	0	161.29	131	239.39	167.6	79.643	82.6	99	0	0	111.71	0	109.29	89	171.5	147.1	0	0	0	0	158.4
0	0	62.25	0	108.6	0	0	0	125.77	0	0	0	107.88	79.8	119.4	0	126.2	0	0	106.69	122.94	101.75	0	0	100.56	0	120.58	74.8	0	0	172.75	121.2	282	173.69	110.77	77.833	123.64	0	0	151.63	0	130.07	95.385	175.88	122.5	97.4	0	0	0	160.21
0	0	55.5	0	127.08	89.5	0	0	124.5	0	0	89.077	119.64	85.214	120.64	0	134.6	0	0	123.12	130.21	104	0	0	101.79	135.29	137.57	90	90.75	0	189.75	146.73	298.18	133.56	108.9	84.167	125.94	0	0	139.76	0	132.46	108.25	159.86	146.5	93.75	0	0	0	151
0	53.6	100	0	133.67	111.6	61.818	0	117.44	0	0	95.267	117.29	107.58	137.37	0	153.75	0	0	129	136.25	127.09	0	0	112	140.13	126.31	95.364	88.909	83.2	188.35	144.07	273.65	163.69	115.29	83.6	115.73	67.125	97.455	137.18	0	143.69	134.75	181.72	139.21	106.18	0	0	78	155.07
0	60.8	108	0	141.75	113.36	79.6	86.875	145.78	0	101.25	96.857	141.92	122.67	147.94	0	122.2	0	0	128.25	167.94	121.57	0	0	104.43	143.85	148.3	101.08	119.47	106.63	215	170.29	318.19	166.75	140.37	93.091	107.57	100.86	93.2	145.5	0	136	118.08	155.62	149	103.73	0	110	85.2	145.94
0	62.2	113.56	0	184.5	132.45	69.167	99.429	141.06	0	92.6	107.31	159.06	111.24	146.13	96.3	131.17	0	0	148.61	162.94	140.82	0	0	106.21	167.4	157.08	108.63	120.5	107.64	190.53	198.18	283.56	135.67	150.11	0	110	111.81	0	142.86	0	128.35	100.46	156	138.53	102.86	0	97.333	99.4	163.14
0	0	118.25	0	159.17	137.5	83.706	92.615	145.88	0	121.25	104.25	155.93	115.25	154.35	119.82	123.4	0	0	170.64	181.42	145.37	89	0	130.4	154.5	164.35	93.231	138.05	113.25	197.17	181.6	286.78	164.73	128.29	72.111	126.75	141.92	0	141.53	0	131.35	108.69	144	143	98.938	0	103.88	100.5	164.25
0	66.6	128.31	0	178.44	147.53	91.8	88.733	169.93	0	130.27	102.85	148.21	121.94	175.33	101	129.21	0	73.2	153.57	195	134.57	98.125	0	124.2	161.69	146.46	92.625	147.06	94.875	190.33	208.71	282.58	175	151.8	83.5	122.13	108.47	91.875	130.31	72.375	114.24	99.929	149.67	153.94	93.071	0	112.13	109.25	183.07
0	59.308	115.43	74.1	171.47	163	99.571	101.1	188.81	0	140.13	137.08	146.5	121.59	155.44	124.77	139.14	0	82.125	131.28	191	144.59	92.429	0	116.69	167.5	153.93	103.2	140.5	121.92	196.42	251.59	330	139.28	127.69	74.75	148.81	110.67	104.38	140.53	63.615	135.38	102.31	119.5	169.8	92.3	0	104.3	117.67	181.71
0	62.125	98.842	79.8	157.75	148	89.625	104.21	169.21	0	163.25	145.33	167.7	115.29	203.29	122.74	176.5	0	91.5	160.13	168.93	165.72	101.9	0	119.07	172.73	155.07	84.375	134.33	139.64	217.26	260.28	339.53	158.69	119.28	0	143	119.31	117.75	138.86	64.591	125.42	119.5	0	167.44	91.583	0	108.36	124.38	198.19
0	56	104	65.75	141.31	156.31	89	119.67	180.39	0	142.47	145	148.24	118.42	175.25	118.67	217.64	0	86	171.37	163.79	162.31	90.2	0	123.59	175.86	147.57	0	186.93	138	188.05	284.12	314.65	130.12	145.47	76.417	122.53	124.44	82.5	120.37	0	111.94	137.64	93.7	175.59	80.833	0	112.43	157.21	174.84
0	53	114.38	0	144.17	159.11	105.47	115.79	163.94	0	141.25	143.81	154.93	108.82	189.74	118.42	156.71	0	86	176	176.29	202.71	101	0	115	189.59	150.77	81.375	154.32	163.2	190.17	288.32	318.12	140	152.47	89.571	131.74	123.12	112.38	115.82	75.455	131.33	119.45	126.14	161	85.8	0	105.31	156.95	199.59
0	0	128.87	83.923	138.8	176.69	103.21	92.706	146.61	0	148.36	128.74	183.56	111.25	222.97	121.39	152	0	77.6	141.07	173.2	177.84	96.667	0	97.75	197.53	144.75	90.75	172.84	139.62	202.33	244.11	301.11	198.93	150	71.3	127.15	143.67	95.727	120	74.176	124.5	113.06	109.8	152.31	104.17	0	96.833	145	194.72
0	48.4	133.6	88	148.81	176.87	96.929	99.842	137.75	0	142.75	137.87	201.94	86.385	246.38	137.37	205.13	0	76.4	165.92	139.71	204.35	111.2	0	97.923	205.19	193.08	85.875	146.83	136.33	188.72	268.17	328	160.18	152.67	90.2	149.14	114.42	89.417	122.18	84.812	140.62	100.12	120.14	155.58	103	75.375	90	134.32	191.29
0	54	120.68	78.786	144.83	197.71	98.3	98.421	109.89	0	144.37	128.79	217.65	97.083	235.88	123	176.44	0	0	125.93	145.59	204.12	109.5	0	101.05	209.06	185.06	84.5	134.29	106.25	187.41	263.95	269.05	152.05	156.95	0	116.78	123.29	76.955	147.94	76.143	137.41	111.71	121.94	156.94	96.583	68.333	87.182	141.94	209.75
0	0	124.29	84.071	130.18	191.45	96.333	100.25	120.5	0	152.44	127.38	187.55	108.75	230.18	129.31	182.5	0	0	125.23	142.89	200.71	113.6	85.875	115.65	223.22	183.36	87.077	115.5	106.14	158.63	331.44	254.11	152.21	174.18	0	115.25	110.13	72.182	152.79	86.813	147.43	101.65	129.71	161.64	107.42	90.8	94.5	124.57	242.43
0	0	95.286	90.714	117.31	221	94.706	117	114.14	0	129.1	114.85	199.89	101.12	255.42	124.57	198.22	0	0	121.09	141.81	222.56	102.94	89.909	144.17	233	170.33	80.917	133.81	113.4	158.35	347.14	299.24	174.72	148.53	79.6	99.071	113.88	101.92	142.53	91.071	151.67	108	0	138.06	107	111.17	99.125	139.47	229.06
0	57.875	70	77.125	128.25	182.5	92.643	127.38	104.62	73.2	139.12	111.43	223.71	101.07	210.68	118.64	191.72	0	0	110.36	124.94	179.11	110.86	0	141.61	239.33	154.82	97	119.31	135.62	171.47	295.94	271.37	169.05	150.94	78.4	107.18	110.79	113.94	146.05	99.938	142.38	116.07	0	123.69	112.26	118.87	116.8	114.69	240.12
0	64.75	0	80.909	128.64	184.31	86.538	130.94	113	63.7	148.5	91.833	204.19	108.92	199	120.65	173.44	0	0	116.25	131.5	208.75	113.07	100.4	102.62	191.36	162.94	150.9	124.5	109.57	162.42	236.59	273.5	188.28	141.63	74.308	105.33	102.75	101.44	134.89	93.824	133.81	119.75	0	139.44	96.929	118.11	130.2	100.93	234.56
0	65.5	99.733	98.647	134.33	170.82	91.467	126.65	130.64	0	135.13	114.33	210.5	101.29	262.13	139.2	177.5	0	0	104.25	135.93	201	112.29	70	106.85	220.67	155.73	138	115	136.5	181.58	206.35	249.95	203.44	114.19	71.2	111.71	125.25	112.19	173.29	88.857	127.31	116.44	0	127	87.692	123.06	105.06	105.87	246.47
0	57.333	107.57	106.35	112.21	161.23	132.25	112.06	137.69	70	135.72	88.364	199.22	104.6	224.56	138.64	171.31	0	67.6	116.38	121.29	206.94	129.5	97	104.37	184.25	141	157.87	113.11	114.14	180.94	188.69	251.06	208.75	147.69	0	113.71	123.59	135.9	153.89	82.938	125.93	113.07	0	142.94	107.29	111.56	113	118.1	260.06
0	70.929	121.23	102.41	136.63	141	112.31	102.07	135.56	67.727	131.06	86.125	194.87	100.5	242.63	144.79	178.88	0	85.8	102.76	111.47	201.06	154	75.8	117.53	182.25	151.67	130.36	119.87	99.417	183.82	178.64	223.88	181.41	154.47	0	0	124.86	121.68	154.21	83.063	122.5	130.07	0	125.12	91	100.59	108.35	107.9	263.71
0	69.067	110.45	106.11	122.64	133.92	112.36	127.43	137	0	145.65	71	205.21	102.08	219.39	133.44	180.56	0	73.6	107.91	108.56	173.94	142	90	118.67	225.73	137.13	146.31	119.54	109.67	187.8	174.74	200.36	173	140.06	0	0	109	115.56	144.13	82.286	111.87	129.21	0	110.67	91.375	96.643	113.94	100.6	230.65
0	73.154	112.08	117.94	125.14	121.79	93.562	103.87	139.44	0	179.94	74.6	195.19	100.42	224.28	124.87	181.94	0	84.8	99.091	105.38	195	134.94	0	130.8	225.14	133.29	135.73	117.12	0	185.63	177.18	187.88	142.65	142.12	0	0	121	105.42	144.85	82.375	132.41	135.71	135.56	119.83	76.6	90.571	107.57	106.3	210.89
0	62.462	85.4	121.18	137.79	141	84.429	97.875	134.53	0	151.94	0	183.5	97.917	167.21	143.57	199.73	0	94.091	105.58	99.929	162.88	139.24	0	138.19	204.13	141.2	135.25	101	96.8	169.72	206.17	186.53	149.87	136	0	107.69	127.56	110.12	130.35	66.357	105.38	119.29	157.62	105	76	92.812	100.47	92.3	174.35
0	70.125	67.75	90.2	138.53	124.07	77.167	103.94	128.67	0	144.18	0	184.5	99.364	150.14	143.15	185.12	0	76.167	100.25	111.58	178.73	116.22	78	138.72	187.88	112.25	136.24	63.8	140.44	166.33	231.41	188.53	142.17	140.11	0	109.75	120.33	125.53	116.6	77.538	96.294	115.83	170.94	87.286	67	107.42	97.583	87.2	172.94
0	56.167	68.462	92.083	169.43	146	78	116.33	112.71	69.2	175.73	60.2	166.94	73	142.67	124.94	196.18	0	65.875	0	95.706	187.19	115.56	84.875	134.41	205.22	126.5	136.62	71.6	129.75	157.62	253.67	186.53	137.47	137.42	0	90.333	138.06	117.17	107.44	69.231	93.364	113.5	167.06	96.733	76.4	67.6	93	85.7	189.14
0	72	84.273	95.857	167.95	128.19	75.062	94.571	104.71	70.8	149.06	69.2	164.37	0	158.46	121.29	210.06	0	80	96.167	93.5	184.63	125.71	74.8	143.81	205.11	116.88	137.83	74.375	144.24	146.41	209.35	192.71	117.5	140.38	0	84.917	144.53	91.938	96.643	64.364	0	115.64	163.26	94.308	0	74	88.125	0	187.53
0	93.389	50.6	96	192.07	138.33	78.25	88.538	90.769	0	171.47	78.75	164.1	0	155.89	116.07	219.06	0	72.273	92.533	90.583	180.88	112.69	75.4	132.35	214.14	107.75	122.24	0	111.93	134.53	227	206.37	118.21	142.75	0	87.643	152.59	89.75	82.9	77.636	0	106.53	172.86	100.25	67.625	0	78.25	0	178.94
0	101.35	46.538	79.091	191.94	123.45	95	90.625	85.857	69.2	135.95	75.333	149.89	0	158.05	113.5	214.31	0	74.615	88.9	82.375	167.4	124.67	76.333	133.36	190.25	121	122.73	0	131.44	140.71	207.78	209.88	119.12	138.75	0	73.083	130.83	88.5	75	86.3	0	106.57	150.69	82.571	66.8	0	71.8	0	176.2
0	88.167	0	0	195.44	126.45	83.769	100.53	0	65.556	132.38	76	144.57	0	162.5	106.1	178.41	0	77.385	0	85.4	178.94	128.61	85.8	134.83	206.21	135.12	123.9	0	128.08	120.5	226.82	182.61	120.42	113.89	0	77.5	121.06	77.417	0	76.077	0	100.07	147.36	71.6	0	0	0	0	159.42
0	101.5	0	65	192.73	114.89	103.6	100.31	72.2	0	117.69	80.5	140.07	0	182.82	94.125	191.86	0	69	93	82.455	193.28	125.5	77.5	130.62	155.36	108.71	106.67	0	129.06	121.14	212.13	175.1	120.67	103.75	0	77.75	110.24	0	0	75.667	0	115	143.75	58.8	0	0	0	0	162.68
0	79.583	0	64.875	154.15	105.2	106.17	105.08	69.727	0	122.62	77.4	133.27	0	195.47	79.8	195.53	0	74.5	79.75	0	179.18	122.76	77.818	107.24	164.93	108.18	98.308	0	115.42	113.83	186.47	185.06	103.81	78.722	0	65.6	102.06	72.727	0	79.357	0	97	155.35	57	0	0	0	0	177.71
0	66.182	0	0	168.29	105.14	92.529	89.812	0	61.2	102.71	0	115.67	0	162.2	87	179	0	81.75	78	0	187.2	97.5	79.2	125.58	145.1	98.583	83.667	0	115.09	93.2	156.16	180.64	91.875	84.375	0	68.769	106	64.909	0	66.385	0	84.786	122.14	69.6	56.2	0	0	0	176.31
0	57.455	0	0	155.86	97.333	102.79	88.077	0	70	119.35	0	111	0	111.75	72.545	194.59	0	83.909	86.4	0	172.84	116.24	88.364	106.93	121.25	117.07	76.571	0	99.5	77.5	158.16	160.5	72.25	73.545	0	69.417	104.47	56	0	68.231	0	87.1	113.45	0	64	0	0	0	179.88
0	69.8	0	0	130.13	92.875	101.25	84.643	0	0	133.29	0	0	0	135.44	0	191.43	0	0	91.167	0	151.2	111.5	93.625	96	123.4	99.625	76.8	0	0	92.083	147.81	133.39	0	0	0	74.375	95.235	0	0	66.455	0	88.75	119.18	0	70.75	0	0	0	153
0	48.375	0	0	123.8	83	82.857	87.2	0	66.625	116.62	0	0	0	139.14	0	166.86	0	68.2	99.4	0	138	93.647	83.462	95.294	106.93	90.25	80.8	0	90.818	84.75	137.94	151	0	0	0	65.25	93.933	0	0	72.786	0	68.6	107.53	0	67.8	0	0	0	159.56
0	0	0	0	103.5	96.929	82.625	78.071	0	75.4	109.93	0	0	0	158	0	191.54	0	73.25	96.8	0	130.76	121.25	86.929	77.875	0	0	78.6	0	92.5	82	129.76	136.75	0	0	0	84	99.6	0	0	56.1	66.9	69	121.58	0	76.1	0	0	0	171.86
0	0	0	0	101.12	96.417	60.3	77.643	0	69.6	111.12	0	0	0	129.4	0	163.14	0	68.75	87.545	0	139.39	107.16	93.2	0	0	0	77.727	0	95.909	0	94.75	136	0	0	0	56.75	105.87	0	0	55.75	53.25	77.833	123.57	0	61.071	0	0	0	173.94
0	0	0	0	102.8	104.7	66.25	68.467	0	65.455	113.44	0	0	0	131.9	0	149.53	0	61.9	80.2	0	151.55	119.12	106.53	67.75	0	0	0	0	0	0	0	132	0	0	0	59	93.812	0	0	42.8	0	93.75	110.64	0	86.25	0	0	0	151.39
0	0	0	0	84.692	86.667	67.643	60.4	0	66.692	106.06	0	0	0	109.93	0	170.4	0	54.75	91.2	0	138.81	134	107	52.4	0	0	0	0	0	0	0	144.36	0	0	0	58	94.5	0	0	58.375	0	82.375	107.64	0	71.75	0	0	0	167.19
0	0	0	0	95.538	84.7	67.25	66.846	0	60.5	104	0	0	0	0	0	129.55	0	52.8	0	0	130.07	142.24	80.857	64	0	0	0	0	0	0	0	133.85	0	0	0	48.375	78.75	0	0	0	0	72	125.42	0	0	0	0	0	159.94
0	0	0	0	97.125	74.2	90.375	59.375	0	68.714	106.5	0	0	0	0	0	114	0	45.4	0	0	129.2	135.81	88.385	0	0	80.875	0	0	0	69	0	139.38	0	0	0	47	89.818	0	0	54.125	0	0	93.083	0	67	0	0	0	154.88
0	0	0	0	89.25	76.5	61.8	0	0	69.615	90.6	0	0	0	0	0	117.15	0	0	81.625	0	121.71	117.22	81.6	0	0	107.12	0	0	0	105.72	0	134.31	0	0	0	50	0	0	0	62	0	0	96.545	0	70.4	0	0	0	145.19
0	0	0	0	0	67.875	0	47.2	0	66.267	99.4	0	0	0	0	0	126	0	0	74.1	0	136.12	112.53	99.8	0	0	96.6	0	0	0	124.62	0	141.36	0	0	0	0	70.2	0	0	0	0	0	0	0	84.917	0	0	0	122.57
0	0	0	0	0	76	0	48.8	0	64.692	97.25	0	0	0	0	0	138.37	0	0	75.8	0	104.67	125.06	85.875	55.182	0	84.625	0	0	0	118.5	0	128.87	0	0	0	0	67.308	0	0	0	0	0	88.5	0	88.562	0	0	0	131.76
0	0	0	0	0	77.5	0	51.4	0	0	111.75	0	0	0	0	0	136.92	0	0	0	0	106.62	131.56	82.364	53.4	0	93.2	0	0	0	110.41	0	124	0	0	0	0	64	0	0	0	0	0	85.818	0	102.5	0	0	0	137.71
0	0	0	0	0	66.8	0	44.875	0	59	99	0	0	0	137.5	0	128.6	0	0	0	0	92.75	114.31	73.6	57.273	0	84.8	0	0	0	122.36	0	109.08	0	0	0	0	72.2	0	0	0	0	0	80.25	0	104.21	0	0	0	142.86
0	0	0	0	0	0	0	51.625	0	66.313	106.62	0	0	0	124.36	0	154.3	0	0	0	0	80.8	109.82	60.2	76.143	0	64.375	0	0	0	126.79	0	123.5	0	0	0	0	50.583	0	0	0	0	0	0	0	122.21	0	0	0	140.07
0	0	0	0	0	0	0	53.083	0	84.5	100.5	0	0	0	94.4	80	121.5	0	0	0	0	0	121.19	0	85.143	0	0	0	0	0	114.58	0	98.5	0	0	0	0	0	0	0	0	0	0	0	0	110.94	0	0	0	111.07
0	0	0	0	0	0	0	73	0	78.8	117.75	0	0	0	108.13	89.5	104.29	0	0	0	0	0	104.65	0	77.833	0	0	0	0	0	88.533	0	117.18	0	0	0	0	0	0	0	0	0	0	0	0	127.83	0	75.125	0	110.55
0	0	0	0	0	0	0	57	0	78.583	96	0	0	0	0	93.091	126.3	0	0	0	0	0	92.471	0	74.375	0	0	0	0	0	82.5	0	110.4	0	0	0	0	0	0	0	0	0	0	0	0	119.07	0	84	0	111.91
0	0	0	0	0	0	0	64.077	0	82.545	104.94	50.25	0	0	94.4	95.8	135.27	0	0	0	0	72.2	86.167	0	68.1	0	0	0	0	0	60.625	0	122.18	0	0	0	0	0	0	0	0	0	0	0	0	115.5	0	68.75	0	107.75
0	0	0	0	0	0	0	0	0	76.636	81	56.6	0	0	87.364	91.6	123.71	0	0	0	0	74.2	101.57	0	65	0	0	0	0	0	61.625	0	139.5	0	0	0	0	0	0	0	0	0	0	77	55.25	110.53	0	67.4	0	109.13
0	0	0	0	0	0	0	57.8	0	75.059	88.786	0	0	0	81.2	104.2	127	0	0	0	0	0	100.93	67.786	0	0	0	0	0	0	0	0	111.6	0	0	0	0	0	0	0	0	0	0	71.6	73.25	114.43	0	70	0	94
0	0	0	0	0	0	0	59.786	0	72.714	77.4	0	0	0	0	0	107.36	0	0	0	0	69.6	110.27	62.25	0	0	0	0	0	0	0	0	112.2	0	0	0	0	0	0	0	0	0	0	61.2	71.333	96.824	0	68.9	0	95.5
0	0	0	0	0	0	0	64.25	0	75.062	75.6	0	0	0	0	87	134.83	0	0	0	0	64.2	86.5	64.167	0	0	0	0	0	0	0	0	99	0	0	0	0	0	0	0	0	0	0	0	79.167	92.75	0	0	0	0
0	0	0	0	0	0	0	60.455	0	93.364	76.4	0	0	0	0	88	99.625	0	0	0	0	0	110.17	76.429	0	0	0	0	0	0	0	0	101.64	0	0	0	0	0	0	0	0	0	0	0	81.786	62	0	0	0	110.7
0	0	0	0	0	0	0	0	0	84.071	0	0	0	0	0	77.75	87	0	0	0	0	0	104.92	74.182	0	0	0	0	0	0	0	0	112.9	0	0	0	0	0	0	0	0	0	0	0	80.471	90.313	0	0	0	103.94
0	0	0	0	0	0	0	0	0	83.615	0	0	0	0	0	89.6	117.45	0	0	0	0	0	95.562	66.4	0	0	0	0	0	0	0	0	105.53	0	0	0	0	0	0	0	0	0	0	65.4	94.471	64.357	0	0	0	105.4
0	0	0	0	0	0	0	53.5	0	75.357	0	0	0	0	0	87.2	94.1	0	0	0	0	0	94.056	80.5	0	0	0	0	0	0	0	0	117.08	0	0	0	0	0	0	0	0	0	0	62.8	89.167	70.929	0	0	0	102.5
0	0	0	0	0	0	0	44.8	0	84.615	0	0	0	0	0	91.25	83.9	0	0	0	0	0	97.857	62	0	0	0	0	0	0	0	0	115	0	0	0	0	0	0	0	0	0	0	64.2	72	79.5	0	0	0	112.07
0	0	0	0	0	0	0	39.875	0	76.533	0	0	0	0	0	89	77.667	0	0	0	0	0	89.375	80.3	0	0	0	0	0	0	0	0	129.86	0	0	0	0	0	0	0	0	0	0	0	71	47.75	0	37.2	0	118.1
0	0	0	0	0	0	0	44.6	0	75.667	0	0	0	0	0	80	0	0	0	0	0	0	99.364	0	0	0	0	0	0	0	0	0	122.87	0	0	0	0	0	0	0	0	0	0	0	73.6	0	0	44.2	0	91.417
0	0	0	0	0	0	0	0	0	63.467	0	0	0	0	0	0	0	0	0	0	0	0	87.833	0	0	0	0	0	0	0	0	0	117.21	0	0	0	0	0	0	0	0	0	0	0	63.9	0	0	0	0	86.5
0	0	0	0	0	0	0	0	0	60.364	0	0	0	0	0	0	0	0	0	0	0	0	89.583	0	0	0	0	0	0	0	0	0	115.86	0	0	0	0	54.875	0	0	0	0	0	0	60.4	0	0	0	0	92.4
0	0	0	0	0	0	0	0	0	74.5	0	0	0	0	0	71.8	0	0	0	0	0	0	93.2	0	0	0	0	0	0	0	0	0	120.93	0	0	0	0	53.6	0	0	0	0	0	0	65.625	0	0	0	0	89.083
0	0	0	0	0	0	0	0	0	64.091	0	0	0	0	0	66.2	0	0	0	0	0	0	83.529	0	0	0	0	0	0	0	0	0	118.29	0	0	0	0	49	0	0	0	0	0	0	59.8	0	0	0	0	94.25
0	0	0	0	0	0	0	0	0	75	0	0	0	0	0	0	0	0	0	0	71.4	0	76.467	0	0	0	0	0	0	0	0	0	120.6	0	0	0	0	58.125	0	0	0	0	0	0	51	0	0	0	0	95
0	0	0	0	0	0	0	0	0	74.6	0	0	0	0	0	0	0	0	0	0	70	0	71.833	0	0	0	0	0	0	0	0	0	113.62	0	0	0	0	43.75	0	0	0	0	0	0	65.75	0	0	0	0	84.1
0	0	0	0	0	0	0	0	0	71.2	0	0	0	0	0	0	90.8	0	0	0	66.125	0	81.5	0	0	0	0	0	0	0	0	0	89.5	0	0	0	0	0	0	0	0	0	0	0	60.75	0	0	0	0	86.375
0	0	0	0	0	0	0	0	0	73.5	0	0	0	0	0	0	73.125	0	0	0	64.4	0	0	0	0	0	0	0	0	0	0	0	91.5	0	0	0	0	0	0	0	0	0	0	0	58.909	0	0	0	0	67
0	0	0	0	0	0	0	0	0	62.8	0	0	0	0	0	0	0	0	0	0	0	0	0	0	0	0	0	0	0	0	0	0	96.8	0	0	0	0	0	0	0	0	0	0	0	69.167	0	0	0	0	81.857
0	0	0	0	0	0	0	0	0	70.583	0	0	0	0	0	0	0	0	0	0	0	0	0	0	0	0	0	0	0	0	0	0	0	0	0	0	0	0	0	0	0	0	0	0	72	0	0	0	0	74.5
0	0	0	0	0	0	0	0	0	67.2	0	0	0	0	0	0	0	0	0	0	0	0	60.654	0	0	0	0	0	0	0	0	0	0	0	0	0	0	0	0	0	0	0	0	0	62.9	0	0	0	0	68.8
0	0	0	0	70	0	0	0	0	70.75	0	0	0	0	0	0	67.75	0	0	0	0	0	75.75	0	0	0	0	0	0	0	0	0	0	0	0	0	0	0	0	0	0	0	0	0	60.8	0	0	0	0	0
0	0	0	0	69.2	0	0	0	0	71.545	0	0	0	0	0	0	76.4	0	0	0	55.6	0	58.813	0	0	0	0	0	0	0	0	0	0	0	0	0	0	0	0	0	0	0	0	0	56.8	0	0	0	0	0
0	0	0	0	0	0	0	0	0	64.8	0	0	0	0	0	0	0	0	0	0	53	0	74.5	0	0	0	0	0	0	0	0	0	0	0	0	0	0	0	0	0	0	0	0	0	57.9	0	0	0	0	0
0	0	0	0	0	0	0	0	0	70.889	0	0	0	0	0	0	0	0	0	0	54.6	0	71.267	0	0	0	0	0	0	0	0	0	74.6	0	0	0	0	0	0	0	0	0	0	0	50.083	0	0	0	0	0
0	0	0	0	78	0	0	0	0	64.5	0	0	0	0	0	0	0	0	0	0	48.8	0	64.231	52	0	0	0	0	0	0	0	0	89.455	0	0	0	0	0	0	0	0	0	0	0	50.5	0	0	0	0	0
0	35.4	0	0	67.3	0	0	0	0	64.8	0	0	0	0	0	0	0	0	0	0	55	0	71.333	57.091	0	0	0	0	0	0	0	0	103	0	0	0	0	0	0	0	0	0	0	0	55	0	0	0	0	0
0	51	0	0	0	0	0	0	0	59.083	0	0	0	0	0	0	0	0	0	0	0	0	68.067	0	0	0	0	0	0	0	0	0	93.375	0	0	0	0	0	0	0	50.4	0	0	0	0	0	49.8	0	0	0
0	56.8	0	0	0	0	0	0	0	0	0	0	0	0	0	0	0	0	0	0	0	0	64.375	0	0	0	0	0	0	0	0	0	108.15	0	0	0	0	0	0	0	58.3	0	0	0	0	0	57.6	0	0	0
0	57.083	0	0	0	0	0	0	0	59.625	0	0	0	0	0	0	0	0	0	0	0	0	60.167	0	0	0	0	0	0	0	0	0	100.7	0	0	0	0	0	0	0	64.091	0	0	0	0	0	0	0	0	0
0	66.125	0	0	0	0	0	0	0	60.625	0	0	0	0	0	0	0	0	0	0	0	0	67.2	0	0	0	0	0	0	0	0	0	94.909	0	0	0	0	0	0	0	57.25	0	0	0	0	0	0	0	0	0
0	58.1	0	0	0	0	0	0	0	71.875	0	0	0	0	0	0	0	0	0	0	0	0	55.357	0	0	0	0	0	0	0	0	0	85.455	0	0	0	0	0	0	0	53.5	0	0	0	0	0	0	0	0	0
0	52.067	0	0	0	0	0	0	0	59	0	0	0	0	0	0	0	0	0	0	67	0	69.6	0	0	0	0	0	0	0	0	0	92.429	0	0	0	0	0	0	0	48.857	0	0	0	0	0	0	0	0	0
0	41.8	0	0	0	0	0	0	0	60.833	0	0	0	0	0	0	0	0	0	0	58	0	61.2	0	0	0	0	0	0	0	0	0	81.2	0	0	0	0	0	0	0	59.818	0	0	0	61.2	0	0	0	0	0
0	45.6	0	0	0	0	0	0	0	68.5	0	0	0	0	0	0	0	0	0	0	0	0	56.75	0	0	0	0	0	0	0	0	0	0	0	0	0	0	0	0	0	0	0	0	0	61.75	0	0	0	0	0
0	0	0	0	0	0	0	0	0	64.833	0	0	0	0	0	0	0	0	0	0	51.2	0	46.6	0	0	0	0	0	0	0	0	0	0	0	0	0	60.9	0	0	0	0	0	0	0	85.125	0	0	0	0	0
0	0	0	0	0	0	0	0	0	72.2	0	0	0	0	0	0	0	0	0	0	53.875	0	50.6	0	0	0	0	0	0	0	0	0	0	0	0	0	48	0	0	0	0	0	0	0	80.294	0	0	0	0	0
[truncated: 243 more columns]
