# Supplementary material for: Single-particle imaging of stress-promoters induction reveals the interplay between MAPK signaling, chromatin and transcription factors
Source: Nat Commun. 2020 Jun 23;11:3171. doi: 10.1038/s41467-020-16943-w (PMC7311541; doi:10.1038/s41467-020-16943-w)
Supplement: Supplementary file 12 — Source Data [file 41467_2020_16943_MOESM12_ESM.zip › SourceData/Figure2F/Figure2F_yVW409_NaCl_0p20M_rep3_GFP_HiPix.csv]

41.05	40.4	21.6	26.3	30.95	57	55.1	15.9	29.6	35.45	29.2	21.75	25.7	34.75	38	47.95	23.2	45.05	19.5	27.55	44.7	21.45	24.25	22.1	36.65	36.4	23.3	16.1	21.45	21.35	27.8	28.3	34.35	27.35	54.5	46.35	21.25	11.8	40.8	16.9	18.8	41.1	26.15	24.9	27.35	28.1	22.1	68.6	37.55	56.7
42.25	38.6	23.4	26.2	25.95	56.35	52.75	19.05	32.2	37.75	26.55	21.9	24.55	30.6	38.8	46.45	19.35	47.2	22.75	25.35	49.35	22.85	24.2	19.3	33.2	24.75	22.45	15.2	19.9	20.8	30.2	25.55	33.6	23.25	53.05	41.9	19.85	14.25	36.35	13.55	19.85	42.9	27.75	25.3	27.55	28.3	21.85	67.75	34.05	51.5
36.35	37.65	24	25.05	25.85	61.9	50.4	19.2	31.1	36.4	26.9	18.9	23.55	31.95	37.85	44.75	19.65	40.75	21.85	20.95	51.5	22.05	26.85	19.3	31.55	25.05	20.55	16.85	21.05	20.8	27.5	24.15	34.6	24.9	52.15	39.3	23.05	14.5	36.15	16.45	18.05	39	25.1	26.45	28.5	25.9	20.45	68.2	31.9	51.2
52.65	40.7	24.7	26.15	29.4	76.75	62.4	24.4	34.15	48.7	33.9	23.95	20.95	36.7	40.95	51.35	19.65	43.05	25.9	25.3	55.95	23.1	30.25	21.3	38.1	31.5	25.4	16.6	19.3	19.65	34.8	27.65	37.45	32.65	45.85	34.95	27.15	9.4	41.7	15.3	15.75	40.15	28.1	28.85	30.95	25.6	24.35	62.55	33.25	43.5
52.45	43.5	25.6	21.35	28.85	56.3	62.75	21	29.8	44.2	28.45	22.4	29.75	41.8	38.9	46.2	18.05	52.4	22.1	29.2	55.6	32.75	24	19.45	42.7	42.75	24.3	15.65	32.7	25.1	27.6	28.75	63.95	28.85	77.15	47.8	21.25	23.35	41.9	16.65	19.05	48.6	33.6	26.95	26.7	28.4	24.6	40.9	38.4	47.95
49.55	45.75	28.65	22.7	33.25	61.05	63.45	19.3	37.5	51.95	29.95	25.35	30.3	47.5	44.15	47.65	16.4	62.4	22.45	28.8	56.65	32.85	23.5	21.3	45.7	39	30.95	18.3	39.35	26.85	24.9	29.4	67.95	33.3	85.1	50.95	21.2	23.8	49.15	17.05	19.45	59.8	31.75	29.45	27	28.6	24.3	46.95	34.75	47.85
54.05	42.85	28.35	20.85	36.4	61.95	69.05	24.4	36.25	53.65	31.1	23.6	31.1	44.55	46.45	46.75	17.1	58.65	22.65	24.9	58.05	31.85	26.9	23.65	45.15	38.4	26.4	17.45	33.65	25.8	23.2	30	68.4	30.75	79.75	49.5	20.8	26.1	43.6	16.75	17.35	54.35	30.75	31.85	27.3	28.5	23.9	52.7	40	48.4
57.6	43.3	29.15	22.15	34.5	62.7	67.95	23.05	33	49.55	33.65	23.75	30.15	42.75	45.05	51.95	17.65	55.4	22.9	27.05	54.8	35.05	27.7	20.55	44.6	39.2	30.25	18.2	29.95	25.1	29.1	32.25	70.65	33.9	78.25	50.65	20.35	25.8	41.95	15.25	19	53.7	30.6	29.5	28.4	26.4	21.65	51.7	40.1	45.3
58.05	42.4	26.6	16.9	33.7	56.1	64.95	19.95	31.8	47.15	28.5	21	26.6	41.45	39.6	50.5	15.8	56.15	24.25	24.2	52.8	29.55	30.15	19	46.45	46.05	23.65	19.15	31.05	24	21.45	28.55	65.5	32.15	71.45	49.7	23.4	26.85	38.85	16.65	19.4	48.75	31.95	28.3	27.05	26.45	22.5	50.85	37.8	43.2
58.8	44.85	28.5	18.5	32.3	57.35	71	21.1	30.8	43.85	26.05	24.5	28.2	36.35	41.7	55.1	13.8	56.1	25.35	26.7	53.55	28.4	27.05	21.7	45	42.3	23.4	20.35	32.5	20.75	21.7	25.65	67	32.25	68.65	50.35	20.45	25.9	45.8	16.6	18.05	50.45	31.25	24.9	26.2	25.55	19.7	42.15	36.3	51.7
58.4	42.25	24.6	17	37.1	57.8	66.95	18.35	30.45	40.95	26.55	22.85	26.9	38.1	37.2	53.2	13.1	53.8	20.1	24.6	48.05	27.95	28.45	20.85	43.85	42.45	23.45	18.85	28.05	24.15	21.3	29.3	70	31.6	70.1	47.15	20.85	25.3	39.3	16.8	18.85	47.35	31.7	28.4	30.6	24.9	21.3	49.35	38	49.2
58.6	44.25	26.25	19.3	36.8	57.75	66.1	18.15	28.5	41.55	26.9	24.4	27.4	41.05	40.8	51.3	15.2	56.95	26.65	24.85	47.85	26.4	28.7	20.05	48.05	42.55	22.15	18.7	28.6	23.55	20.65	30.1	73.8	30.3	71.05	48.85	20.5	25.85	40.1	15.65	17.3	38.55	30.35	29.55	28.8	25.55	21.15	50.1	31.35	52.7
57.6	44.75	24.8	21.2	34.7	63.45	61.25	18.6	26.35	43.9	28.25	26.05	27.15	38.65	42.8	52	19.9	58.15	21.35	24.1	50.65	36.3	29.85	21.4	46.65	41.2	20.65	17.85	33.85	22.6	21.75	29.15	68.8	36.05	73.9	48.25	20.8	23.2	39	17.2	19.45	46.3	29.6	28.85	28.95	23.85	23.2	53.55	38.45	57
58.9	45.3	28	23.35	36.45	56.75	57.35	19.5	31.35	38.5	30.85	24.9	25.65	37.9	35.9	51.85	20.25	52.95	22.35	27.6	52.2	32.1	28.35	19.6	47	41.05	22.25	19.75	33.25	24.1	21.85	28.35	65.85	31.85	70.4	49.1	21.6	23.55	37.75	16.65	19.25	52.2	30.95	28.15	30.95	21.1	22.35	47.85	39.05	58.15
56.95	42.4	30.55	24.7	35.3	60	64.5	21.45	31.8	40.85	27.4	34.6	30	40.15	38.05	54.1	18.2	51.3	23.25	25.45	53.2	34.4	28.4	21.7	47	37.8	21.9	19.75	33.55	25	24.65	30.35	66.35	31.9	70.2	49.75	21.2	23.45	40.05	16.8	19.8	47.4	30.45	27.05	30.35	22.4	20.9	52.5	36.1	56.15
56.25	44.05	25.05	24.95	40.5	59.45	60.5	20.7	29.05	42.5	28.25	33.85	28.55	42.75	41.3	50.5	18.3	51.6	23.45	25.7	49.7	28.65	30.05	20.95	43.45	34.6	21.65	18.3	36	27.4	24.05	25.95	62.95	30.15	66.35	49	18.55	22.85	41.9	16.75	18.35	46.85	30.45	29.25	29.05	30.9	22.15	50.8	37.1	61.2
54.1	44.15	26.35	21.05	32.85	53.15	60.2	19.45	28.8	42.15	30.75	29.65	29.7	41.4	41.05	58.95	20.5	50.85	21.9	25.5	50.5	32.9	30.95	22.45	43.7	37.85	22.7	17.1	31.1	24.75	25.45	26.5	60.05	33.25	69.9	48.85	20.3	11.8	39.65	16.45	18.9	56.1	32.2	26.55	29.1	53.65	21.5	50.6	35.95	58.5
60.7	42.1	25.2	19.95	33.85	57.15	60.75	22.95	29	42.45	27.15	30.5	31.15	42.9	42.6	56.4	20.05	52.2	25	23.9	52.5	29.85	30.4	32.85	40.55	35.85	21.6	18.8	32.4	25.3	22.3	31.65	56.9	31.25	68.85	50.25	23.05	13.6	39.5	17.55	19.1	51.1	31.85	26.65	28.55	86.8	22.65	52.65	34.75	59.5
55.45	43.65	27.1	20.15	34.8	52.85	64.75	36.45	29.25	46.05	38.1	28.85	30.3	42	42.15	54.95	19.3	50.4	22.45	26.2	50.7	30.25	28.1	31.75	41.2	39.2	22.7	18.05	31.95	24.95	21.75	27.5	61.95	33.45	69.3	44.95	28.1	12.85	38.25	17.15	18.8	53.9	30.65	27.2	28.6	91.35	22.9	56.85	37.5	64.25
51.85	39.7	27.9	20.5	31.85	51.55	58.65	32.6	32.5	48.1	52.55	30.35	27.15	42.1	39.75	54.05	23.4	52.3	24.15	26.6	56.55	26.8	30.4	39.1	41.8	39.25	20.55	17.7	31.3	24.4	24.65	29.25	58.8	31.25	74.95	51.2	27.2	13	39.15	14.65	19.9	55.2	30.55	28.35	28.2	93.05	22.5	48.1	33.35	59.6
53.1	42.2	28.9	23.55	32.95	51.15	58.85	25.05	30.4	39.35	66.95	31.3	26.4	46.25	33.85	51.35	22	51.2	20.7	24.85	53.35	29.8	31.6	39.45	41.35	36.45	21.65	18.05	34.9	26.65	27.4	28.55	58.85	32.75	72.6	48.75	28.35	14.25	40.9	14.05	19.5	52.9	34.4	28.65	29.7	82.05	22.6	48.85	36.2	71.2
57.5	40.35	28.45	25.4	30.5	52.35	55.75	37.4	32.8	46.7	63.85	30.05	26.3	42.55	40.2	54.9	23.2	53.1	22.9	26.7	48.75	27.75	33.75	38.15	43.8	37.3	19.45	19.2	33.2	21.1	27.1	37.5	61.3	37.2	66.8	49.7	26.65	12.4	39.95	14.95	18.45	56.25	31.85	30.05	25.2	105.15	22.25	48.9	36.45	62
55.2	37.8	27.4	25.15	31.7	51.2	53.85	35.35	31.5	48.8	71.2	31.3	24.75	40.45	36.55	58.5	20.45	48.25	24.65	24.05	51.5	30.6	30.05	38.8	42.2	40.05	25.05	18.4	34.75	25.2	24.2	43.05	59.9	32.05	73	61	29.3	13.6	39.7	15.5	19.25	54.95	37.6	28.85	28.05	117.55	21.55	47.2	36.3	60.15
51.2	37.9	26.6	23.25	30.2	55.8	59.25	38.55	29.1	42.5	63.9	30.55	27.25	43.35	39.95	56.85	21.1	63.5	20.15	28.25	46.35	33.55	32.9	33.7	43.55	33.5	23.65	18.85	34	25.35	25	40.15	60.25	33.3	75.2	81.15	26.15	16.55	38.15	15.8	18.5	54.95	48.35	31.9	26.9	118.25	22.1	38.55	33.9	62.05
53	39.7	27.35	27.5	29.55	55.65	54.2	37.05	33.85	48.15	66.45	32.15	28.8	44.25	44.25	69.2	19.05	71.55	23.1	28.05	49.2	28.6	28.3	38.65	41.2	34.35	22.45	19.35	32.5	24.75	24.1	46	65.4	30.15	81	88.85	28.15	12.85	43.55	14.5	18	56.65	57.7	28.5	29.6	101.75	22.65	44.45	35.9	64.2
53.9	45.85	26.5	23.65	28.8	51.85	50.55	32.75	31.95	48.5	62.55	28.9	29.05	38.3	45.45	80.45	20.55	83.85	22.15	27.9	52.5	34.05	29.9	27.7	53.45	36.55	21.65	16.3	28.05	26.7	25.2	43.6	63	31.5	80.05	94.65	22.4	15	37.95	15.2	17.5	54.15	71.5	29.25	32.9	100.5	30.1	55.2	35.5	69.85
53.5	39.55	26.5	26.2	27.2	53	50.05	22.45	31.2	45.7	57.9	25.65	29.15	38.5	39.4	92.3	21.8	96.65	22.7	23.7	46.35	31.2	31.7	28.05	61.05	37.9	19.4	17.85	31.4	24.15	28.6	50.15	59.05	31.5	89.15	99.35	24.65	14.75	35.15	16.25	17.75	55.1	71.7	26.75	33.25	79.6	30.05	56.1	37.65	60.3
52.25	42.7	25.65	26.4	30.2	59.85	61.55	30.1	31.6	44.95	41.95	25.45	29.3	39.4	40.4	91.65	22.9	122.9	19.15	26.75	49.4	32.45	31.65	25.4	60.4	35.25	19.3	18.3	34.75	25.1	26.5	52.5	65	29.65	88.25	111.1	21.8	13.3	34.5	14.6	17.55	55.7	79.75	28.65	30.45	88.45	24.35	71.9	35.85	61.9
49.5	40.4	26.75	25.35	29.35	52.35	60.9	23.8	33.6	44.85	31.65	27.75	24.6	45.9	40.75	104	22.95	124.75	18.1	26.75	50.85	28.95	30.8	26.55	71.1	38.8	20.65	27.2	35	28.55	26.8	50.7	74.6	32.75	92.15	126.5	22.5	22.55	35.8	16.15	15.2	51.2	74.8	31.5	41.7	84.9	24.65	77.15	32.3	62.7
47.15	41.55	28.5	28.35	31	50.15	55.1	25.35	32.3	43.65	33.9	25.65	29.6	43.7	38.9	113.65	21.55	114.45	21.25	29.4	48.35	30	31.5	27.2	79.85	38.95	21.6	39.4	33.5	28.65	24.4	45.65	115.95	30.55	99.8	135.3	22.35	20.45	38.35	15.45	18.65	54.25	64.55	32.85	65.2	71.9	24.9	48.6	47.7	62.7
48.15	42.6	27.9	26.05	33.75	54.5	55.7	25.3	34.9	42.35	32.15	25.25	26.7	41.6	37.6	138.75	22.6	121.65	19.75	25.75	53.5	32.35	27.95	24.55	112.2	38.45	22.2	42.05	29.9	25.35	23.95	40.85	140.25	30.4	104.4	146.75	20.7	23.4	38.65	14.75	17	56.35	80.85	27.75	67.6	78.9	21.6	64.85	62.5	62.35
47	41.5	24.1	29	35.4	49.45	58.95	19.5	30.65	41.4	36.8	25.75	29.45	43.45	38.9	126.25	19.95	126.4	23.9	22.25	49	36.95	30.15	24.7	110.8	40.35	20.6	47.95	30.75	22.8	22.5	37.7	150.6	32.1	129.7	175.35	20.2	21.65	38.65	14.4	17.45	51.55	72.45	25.65	80.05	61.45	21.75	48.3	67.9	62.85
53.1	43.2	29.95	27.8	49.55	49.4	57.3	20.1	31.35	44.9	36.1	24.65	32.6	43.75	38.3	127.45	20.7	125.4	22.15	25.15	51.7	45.55	31.05	24.4	114.1	39.6	18.9	39.2	31.2	23.5	28	33.45	142.75	26.9	152.65	137.9	21.1	23.2	39.3	14.1	16.85	51.3	82.65	28.35	85.35	68.65	22.6	73.75	64.2	62.8
60.3	44.55	28.55	28.4	68.8	50.3	56.85	22.55	31.25	48.2	35.2	23.8	30.05	43.3	37.65	160.05	19.05	104.9	22.3	23.7	50.1	59.35	31.75	20.65	111.65	38.95	18.7	44.95	31.7	26.3	23.45	34.35	147.3	28.65	146.25	162.8	24.2	24.15	36.3	18.9	16.3	50.85	92.75	25.2	90.8	73.75	21.35	62.05	81.55	66.5
62.85	42.5	29.5	26.85	78.85	49.8	53.4	20.05	30	57.45	37.7	24.65	38.65	40.85	34.55	171.05	21.2	127.8	23.4	28.05	45.2	70.5	29.45	23.5	101.4	39.75	20.95	38.95	30.4	36.5	26.55	30.1	131.3	33	134.95	152.3	19.1	24.65	35.3	14.3	17.35	51.5	60.95	26.4	80.05	53.9	21.3	56.3	95.15	72.6
67.3	41.4	27	24.45	75.05	48.5	61.05	21.25	32.5	56.45	32.65	22.7	37.45	40.65	35.95	185.6	21.2	128.95	21.4	25.05	55.15	60.5	31.45	21.05	108.2	37.35	20.4	48.2	31.25	47.7	24	29.25	134.65	31.1	152.95	150.5	20.75	22.9	35.8	15.8	16.2	47.05	55.05	28.05	97.4	48.4	21.75	59.45	114	79.95
83.5	36	28.05	25.85	101.3	52.8	53.85	19	32.1	54.85	31.5	23.95	33.55	37.65	40	198.1	22.45	142.65	22.2	24.8	47.2	62.8	31.3	22.2	104.25	38.65	19.65	35.85	31.75	42.7	26.6	29.1	134.55	31.15	147.8	168.8	19.8	20.4	37.55	15.65	19.55	49.85	41.95	27.8	79.5	53.55	20.45	64.25	118.55	80.9
102.95	36.5	30.3	26.3	101.75	52.1	54.75	16.5	31.95	58.6	33.7	23.6	35.3	38.75	35	204.75	19.85	143.3	22.55	26.1	48	64.9	28.35	21.15	106.35	37.25	17.95	31.55	33.45	38.6	45.85	27.65	124.45	29.8	89.5	151.85	15.9	21.05	39.85	13.9	17.95	44.4	44.75	30.2	85.2	60.35	18.25	57.15	125.25	112.25
88.9	35.35	26.6	28.75	91.95	51.55	54.05	18.35	32.1	61	29.65	23.6	31.65	37.2	35.45	56.85	21.1	173.8	21.65	25.75	47.65	62	34.7	21.85	112.2	39.35	17.9	25.2	34.8	56.8	53.05	28.45	117.8	30.6	171.45	148.35	24.3	22	47.15	16.8	16.7	48.55	39.95	29.45	79.5	58.15	22	59.25	113.55	114.6
81.9	34.6	28.05	28.7	96	45.65	58.95	18.55	31.6	62.55	30.85	23.7	30.8	36.85	32.45	46.95	20.75	186.4	23.25	25.9	45.6	58.8	28.4	22.15	94.9	36.65	18.8	31.75	33.1	49.05	49.55	31.3	105.9	30.25	156.8	145.85	20.35	19.55	63.95	16.3	17	42	48.1	28.65	82.3	52.45	20.45	72.7	97.2	120
95.7	35.95	26.5	25.55	88.95	49.3	59.05	19.45	34.7	53.7	30.35	22.25	36.25	43.65	40.3	174.5	20.45	187.85	23.35	27.25	44.95	58.85	29.1	23.65	64.9	33.45	18.5	28.9	31.15	56.8	57.25	27.6	111.45	31.9	176.1	134.9	20.15	21.45	65.25	16.25	18.4	47.45	42.25	29.55	72.2	51.1	23.65	129.3	63.55	130.8
89.55	34.8	26.3	28.45	77.05	52.8	58	19.25	35.05	44.75	27.05	26.1	31.6	36.75	34.95	154.3	21.8	191.75	23.9	24.25	44.8	45.35	28.85	24.25	59.85	35.1	18.35	24.75	32.95	62.65	64.95	28.95	107.15	28.9	164.25	131.65	22.55	22.6	96.6	16.9	17.7	50.65	35.7	28.3	70	41.55	32.85	129.85	78.5	135.65
96.55	35.55	26.5	25.6	70.5	53.6	55.8	19	32.75	47.15	31	24.1	26.55	40.25	33.85	140.1	21.7	197.8	23.05	26.1	43.9	43.05	33.05	27.5	68.4	35.25	18	27.5	32.45	45.8	65.9	35.2	128.05	33.2	228.75	114.65	18.85	23.05	102	15.9	16.45	46.15	35.4	29.75	66	37.85	29.15	136.1	81.6	124.5
76.25	37.05	24.85	26.3	52.65	51.7	55.25	17.85	30.3	44.6	27.7	23.9	30.2	39.75	36.45	112.85	22.15	197.15	26.45	25.25	46.2	44.8	26.45	24.95	70.75	36.25	18.5	23.35	33.95	45.7	60.8	24.8	154.8	30.75	233.45	110.75	18.75	21.25	118.85	14.85	16.45	46.55	37.55	25.3	55	32.05	28.55	135.15	109	99.1
113.45	33.5	29.5	24.05	50.2	56.55	56.3	21.6	29.35	42.9	29.45	24.5	27.2	38.9	34.15	86.65	21.65	197.8	28.8	26.05	46	41.05	29.15	22.45	68.15	38.15	18.25	21.5	30.65	33.9	63.5	28.3	163.1	28.9	263.95	100.8	21.55	22.15	129.05	14.3	16.6	47.45	39.85	28.4	50.3	30.75	28.2	153.1	104.1	90.65
119.9	34.05	29.4	29.85	55.7	62.25	59.75	18.1	30.45	40.1	29.6	24.8	27.1	58.25	34	63.5	22.65	171.45	27.65	27.6	45.05	31	33.65	20.95	68.8	36.1	16.15	22.4	27.25	34.1	44.65	27.5	197.55	31.1	229.45	81.4	18.9	19.1	122.5	15.7	14.9	41.4	33.85	28.05	43.3	32.95	29.6	144	116.15	84.95
141.5	36.7	24.8	26.75	50.9	70.8	58.3	17.1	28.35	48	28.3	22.1	25.05	85.65	35.3	55.1	21.75	195.3	29.45	23.1	43.9	27.7	33.05	23.5	61.45	34.35	17.9	25.1	29.85	30.8	36.7	31.2	209.9	33.45	203.35	69.55	19.3	18.45	118.6	15.25	13.95	48.65	34.75	27.55	45.45	31.65	25.55	146.7	103.15	102.35
149.25	35	24.7	28.05	47.7	74.1	53.6	20.2	31.35	42.9	30.95	23.3	24.05	97.2	31.65	57.05	21.2	187.45	26.8	24.75	40.7	24.1	36.25	20.15	57.5	36.8	18.65	21.95	29.4	27.5	36.3	29.45	205.85	27.1	221.45	60.6	18.1	19.05	118.55	14.65	15.15	41.9	33.3	26.4	41.3	32.35	21	127.85	89.4	109.8
161.25	33.25	26.45	25.8	45.3	72.25	52.05	18.1	30.9	38.45	27.9	24	28.45	110.4	35.25	59.15	21.4	158.75	29.25	26.95	43.7	35.55	32.3	20.85	47.85	33.25	21.35	19.6	34.9	24.4	29.05	30.85	207.05	29.85	228.55	53.5	19	19.25	105.9	14.65	15.3	46.45	33.85	25.3	45.05	31.45	26.25	105.45	89.1	100.1
134.6	33.4	25.1	26.05	40.3	83.55	50.5	17.25	25.15	43.1	25.3	24.55	27.35	112.1	34.15	59.25	21.7	169.95	26.6	25.75	50.05	31.85	37.4	20.3	49.65	31.7	16.65	20.9	44.55	21.95	30.25	27.65	202.8	27.2	230.35	44.05	22.05	21.35	100.55	15.05	16.8	43.75	31.75	28.05	43.4	33.5	25.6	118.85	106.7	138.15
136.65	33.1	25.2	25.35	36.6	92.65	50.65	20.25	28.6	43.55	26.45	22.8	27.5	126.6	35.85	54.45	21.3	160.9	29.45	25.55	50.3	31.7	37.9	20.9	42.5	35.3	15.2	19.9	59.95	20.6	28.9	27.55	197.1	28.3	222.7	50.45	17.9	20.5	105.25	14	16.45	47.65	32.85	26.8	39.65	35.25	26.65	92.85	99.2	126.8
128.05	33.95	27.25	26.25	35	106.4	51.4	20.95	27.6	44.05	26.1	21.85	26	114.7	34.35	48.05	20.35	131.4	29.15	25.05	46.85	25.4	40.45	22.15	39.1	33.65	16.65	22.4	70.2	19.55	28.95	19.85	198.5	30.2	202.65	46	20.4	22.05	75.9	14.75	16.6	43.25	36.4	25.7	38.85	32.5	21.85	114.25	75.6	91.75
108.4	34.8	30.8	24.35	43.3	122.65	50.6	14.8	29.5	42.95	28.95	23.1	21.25	119	35.05	46.9	19.75	127.65	23.5	22.6	52.7	27.9	35.15	19.55	44.15	36	18.9	17.65	78.45	22.5	28.95	20.9	160.8	38.3	205.85	39.05	15.4	20.35	89.25	15.8	17	49.25	35.9	29.15	38.15	33.45	22.8	114.45	92.25	96.85
133.9	37.8	31.1	26.75	39.1	111.4	49.5	19.6	29	48.35	24.8	24.75	23.4	95.6	34	45.4	20.25	133.25	22.55	19.9	49.65	25.75	37	18.1	35.2	36.35	16.7	20.4	91.9	22.05	26.65	18.1	169.4	41.85	177.7	41.3	19.9	22.45	81.35	17.2	16.7	47.8	31.3	26.3	32.65	32.95	21.55	89.9	65.75	88.45
139.3	35.55	29.6	28.3	41	117.4	49.25	17.9	27.6	47.95	24.85	24.5	23.2	86.85	34.25	45.7	18.1	135.3	22.7	23.35	51.2	26.5	37.5	20.2	35.95	36.05	19.15	20.8	80.9	20.95	27.45	24.4	159.25	43.7	177.25	42.75	18.5	21.6	63.15	14.65	15.7	49.9	29.5	28.2	30.8	32.1	21.95	34.7	61.5	94.35
110.5	34.75	29.7	29	32.95	59.6	45.25	18.1	27.35	40.85	25.6	23.75	26.5	89.1	37.15	42.4	20.65	139.95	19	28.5	50.15	23.85	38.65	19.5	33.4	36.85	16.9	19.25	53.35	22.5	25.95	24.6	156.65	39.6	173.4	44.1	16.1	20.35	87.3	16.15	14.35	51.7	27.95	27.25	34.4	30.4	29.4	44.9	56.65	80.5
112.95	34.6	25.25	31.15	33.55	77.05	49.45	15.7	28	44.3	24.5	21.95	22.2	92.85	36.4	40.95	20.45	150.6	25.4	35.05	49.75	24.1	35.8	18.5	36.35	34.45	16.7	16.45	60.9	18.95	25.3	25.6	156.6	38.55	148.75	38.55	16.25	18.75	77.15	14.5	18.4	46.15	31.55	28.55	32.05	29.75	24.95	72.65	58.95	86.05
110.15	36.15	29	28.25	35.65	53.9	53.15	16.05	26.4	42.35	24.9	20.65	23.05	81.4	35.85	39.9	19.65	172.6	21.55	33.2	44.35	22.6	30.5	21.35	36.35	35.3	17.15	19	65.55	18.75	28.45	27.85	169.55	42.75	158.1	38.75	15.95	24	68.5	13.8	14.55	42.5	30.95	27.8	30.95	33.05	26.3	61.6	49.25	74.3
81.65	35.05	26.95	29.55	33.15	47.75	57.95	16.75	27.45	39.55	24.45	21.6	24.2	81.1	33.5	41.15	18.55	188.65	20.7	33.1	47.8	24.8	26.15	17.05	32.55	32.9	16.35	16.4	74.85	19.8	25.6	22.15	144.9	45.35	150.75	40.2	20	21.25	57.15	15.85	15.6	48.45	31.15	27.75	28	33.95	29.8	59.05	53.15	63.85
73.25	35.15	29.95	27.1	31.95	52.25	62.6	15.05	25.8	40.05	25.25	18.85	26.7	71.5	33.1	40.75	16.95	151.65	19.9	33.95	46.9	24.9	31.65	18.9	35.25	35.15	17.1	15.15	56.85	19.9	25.35	20.5	169.05	33.8	118.05	40.25	16.2	22.9	50.2	16.05	15.6	46.85	30.25	29.45	26.65	31.5	28.05	57.4	49.65	68.4
59.75	35.1	27.4	24.85	31.25	53.95	65.9	15.65	26.2	37.4	24.4	21.4	20.7	68.2	34.2	42.2	17.75	159.35	20.6	39.3	43.75	22.25	30.9	18.55	31.55	34.1	15.85	15.5	58.85	20.95	27.45	22.45	185.9	37.35	109	38.75	16.4	20.25	53.8	16.9	15.35	47.3	25.75	26.65	28.1	30.95	34.3	52.85	44.2	57.35
64.4	34.15	28.5	24.7	27.75	38.9	62.95	15.65	26.35	32.05	26.05	21.2	21.3	70.45	33.6	43.9	21.8	149.75	20.75	34.6	45.6	26.2	27.8	15.15	30.8	34.85	15.8	20.2	61.4	18.35	23.9	20	157.45	28	96	36.3	15.95	23.2	52.8	14.45	13.3	48.05	27.2	27.15	26.55	27.45	32.05	43.6	32.45	59.25
63.3	35.85	28.85	23.55	28.8	38.15	54.2	15.05	24.1	33.25	24.75	19.95	22.45	74.45	32.05	42.8	20.3	143.25	21.5	42.15	44.2	24.7	29.35	16	29.9	35.6	16.85	18.1	54.05	20.35	23.7	20.8	150.4	25.05	87.95	31.55	18.1	21.2	42.6	14.55	14.2	43.35	27.65	29.75	26.7	29.45	29.55	45.1	36	53.3
48.7	32.7	25.6	28.25	29.8	36.8	60.25	16.7	26.4	36.05	19.8	20.95	22.1	58.1	33.1	44.5	17.8	152.3	21.25	44.35	44.05	20.3	27.2	18.4	33.5	34.5	14.9	20.05	57.05	18.15	22.75	24.55	169.4	25.4	85.45	28.35	17.35	21.6	35.55	13.65	16.55	43.1	29.95	25.25	27.25	29.9	33.35	46.45	34.55	52.45
44.2	33.2	25.75	22.6	28.55	38.25	84.05	16.75	29.3	36.8	24.7	21.15	21.15	85	34.05	41.45	18.4	120.9	19.95	50.6	43.3	22.9	28.55	18.65	33.25	31.2	16.7	23.35	58.15	18.9	24	18.6	162.85	25.4	91.65	29.1	17.4	17.4	39.7	14.35	17.5	41	28.45	27.35	27.55	32	26	47.5	37.2	54.1
43.95	33.3	25.25	23.5	29.85	35.65	72.85	15.05	25.75	40.2	21.65	20.4	20.9	70.6	32.3	36.5	19.65	108.1	19.05	56.9	37.3	25.35	27.95	17.65	28.95	30.35	16.9	17.45	59.7	19.15	22.95	21.6	161.95	24.55	77.65	32.9	16.75	16.7	34.7	14.4	18.55	47.3	24.7	25.3	24.4	29.45	22.6	44.15	29.7	57.55
40.35	32.1	28.25	28.75	27.8	35.5	60.9	20.65	26.55	46.65	23.35	18.15	20.75	73.8	32.25	34.8	18.5	107.65	20.7	64.1	38.4	23.2	27.9	17.25	35.6	29.85	16.05	18.9	47.75	17.6	22.95	17.7	125.7	24.55	72.15	30.9	14.15	17.25	31.5	13.35	15.35	42.2	23.5	23.75	26.2	27.75	22.15	44.3	33.2	53
40.45	33.45	26.45	29.1	30.2	35.95	54.6	16.2	28.5	45.65	22.45	21.5	20.95	57.55	35.4	36.05	18.15	91.55	20.9	57.3	38.65	25.05	30.2	16.5	28.15	31.8	16.85	19	49.65	18	23.15	16.25	161.75	24.7	67.05	29.9	16.9	16.1	32	16.75	16.6	40.45	23.65	25.9	26.55	30	21.85	42.4	32.1	48.2
46.6	35.65	24.55	24.35	25	32.45	40.4	16.15	28.65	66.5	21.65	19.9	19.8	62.3	36.6	37.05	19.7	83.2	21.05	52.85	34.5	24.15	26.95	17.5	27.75	37.05	17.5	14.55	35.25	14	26.25	18.25	138	28.45	65.65	30.95	15.8	18.1	32.5	16.55	15	42.25	27.8	27.1	25.65	27	18.65	43.75	30.85	55.45
46.4	33.8	22.2	23	27.3	31.5	45.85	11.95	27.15	45.3	17.7	22.65	18.3	38.8	32.25	37.55	19.45	68.55	19.7	42.9	32.8	21	24.1	17.8	28.4	28.7	15.25	17.8	29.35	16.2	23.35	24.95	147.5	25.65	63.6	28.15	15.55	18.9	36.4	16.3	16	39.1	25.05	26.3	19.65	25.7	20.5	37.75	29.8	50.4
43.75	32.4	23.8	24.7	25.95	33.75	40.55	15	30.05	52.05	18.8	20.85	19.05	39.65	29.95	35.65	20.55	55.75	19.15	35.75	32.05	22.8	26.9	16.85	28.7	30.9	18.2	16.7	26.2	16.6	27.45	27.05	153.7	29.7	65	25.45	16.65	19.6	35.85	16.75	14.45	39.05	27.05	26.8	23.9	23.55	19.4	36.95	26.05	53.3
38.3	29.6	21.4	23.3	25.35	32.25	35.8	15.55	30.8	52.55	19.1	20.55	20.75	55.3	33.45	35.3	16.3	49.95	19.75	34.65	38.4	22.85	22.75	16.75	31	30.5	17.6	15.65	27.5	16.2	23.2	18	166.2	25.3	60.9	28.9	16.5	19.2	33.95	14.45	14.15	41.9	31.8	28.3	21.3	25.45	19.3	38.65	31	56.15
45.5	33	20.2	22.5	23.6	35.05	35.1	17.55	29.95	87.3	17.7	19.6	20.4	55.45	31.3	36.4	17.65	49.45	20.7	33.9	35.5	20.6	30.2	13.8	26.35	31.5	16.45	13.95	24.6	17.55	21.2	25.65	172.5	33.65	62.05	30.6	17.8	20.1	34.45	15.25	13.6	40.1	25.95	24.15	27.65	24.25	18.95	36.05	27.35	53.95
43.45	29.75	23.8	26	26.85	32.15	35.4	14.85	26.5	97.9	19.2	18.9	18.7	39.4	32.2	37.3	19.1	48.4	20.95	35.65	35.85	20.6	25.65	15.9	27.35	33.9	15.4	15.95	28	16.4	21.6	21.15	141.2	35.15	69.3	30.25	14.15	21.1	35.75	15.4	14.4	37.45	24.65	27.8	27.5	24	17.5	40.8	27.6	52.85
40.85	30.2	26.5	25.85	28.45	38.65	41.45	16.55	27.35	100.35	18.2	21.75	19.3	52.75	31.65	36.4	18.3	38	21.5	38.15	38.2	23.6	28.1	17.4	26.75	32.85	20.5	15.65	30.6	19.5	26.05	20	138.75	35.95	68.35	29.6	17.85	17.95	35.7	15.65	15.15	42.85	26.65	26.5	22.75	24.75	17.6	39.65	28.55	49.75
42.5	30.15	22.35	26.7	29.25	34.8	39.25	14.6	25.4	84.45	18.95	18.85	19.3	57.65	32.9	38.8	17.45	38.5	17.65	34.75	37.25	24.1	26.6	13.2	29.3	30.55	21.05	15.35	27.9	16.8	22.75	19.95	138.15	37.5	69.9	33.15	16.5	18.3	35.25	14.4	13.35	39.55	21.15	25.15	21.7	24.4	17.75	40.8	27.45	53.15
43.2	30.7	24.4	22.5	28.05	37.05	41.15	18.35	29.65	97.3	20.15	20.1	16.4	47.95	31.4	36.75	18.3	42.35	20.35	37.2	39	23.4	30.8	19	29.55	30.9	17.75	14.55	28.9	17.8	23.4	22.8	156.55	27.1	62.5	25.75	17.75	19.85	33.05	18.15	14.5	42.6	25.7	24.25	26.45	25.4	18.15	37.2	29.55	56.55
45	29.3	24.65	21.9	26.55	41.55	42.7	15.4	27.9	78.4	20.45	20.6	17.45	43.45	33.1	38.7	17.9	41.2	18	39.15	35.1	27.9	24	15.8	30.95	32.45	17.95	18.3	29.3	16.55	27.55	17	146.25	25.75	61.55	26.4	17.4	19.9	30.1	15.6	13.15	36.9	28.6	21.5	26.15	25.95	16.7	38.75	28.15	56.3
45.8	27.65	23.25	23.85	24.8	39.85	40.4	16.6	26.85	99.35	18.35	19.85	16.2	43.95	32.15	33.25	18.95	45.15	19.4	53.95	38.25	21.5	25.2	15.1	32	34.8	16.55	13.5	30.75	18.4	21.7	20.75	128.15	25.15	58.15	25.1	17.05	18.65	33.4	16.9	14.75	40.55	24.65	24.95	24.05	26.55	17.05	39.35	28.4	55.35
42.85	31	25.3	24.8	24.65	38.5	37.55	14.25	27.65	94.25	23.3	19.5	19.65	40.95	32	38.9	17.3	41.8	18.9	50.1	34.75	22.55	25.65	17.3	33.3	30.85	16.55	15.55	27.55	15.65	21.45	20.85	133.25	24.05	59.4	25.7	16.5	17.65	32.85	16.05	14.7	40.5	25.25	24.6	23.05	23.8	17.15	40.45	26.1	55.45
35.6	31.3	25.95	23.4	29.5	36.45	38.55	13.2	29.8	88.95	17.7	21.35	20.4	40.3	30.9	36.55	18.3	42.3	17.35	50.25	34.85	23.15	26.3	17.3	29.7	31.9	13.75	15.65	31.7	19.85	27.45	21.7	104.85	25.85	56.55	29.2	14.55	21.55	33.5	17.2	14.6	38.6	22.9	25.25	23.3	21.75	14.8	40.55	26.3	53.9
34.75	31.7	23.15	27.4	28.25	36.45	40.2	16.5	25.2	78.85	18.15	22.05	20.55	33.7	32.5	38.55	19.45	41	21.55	45.8	37.8	21.7	23.3	16.1	28.65	30.4	15	14.3	26.95	16.8	25.35	18.35	97.3	25.55	53.75	24.2	17.35	18.1	33.1	15.05	14	44.45	23.45	23.65	25.3	23.55	16.35	37.55	28.55	56.85
32.25	33.2	24.6	25.05	28.5	37.15	42.2	16.8	29	70.8	21.95	20	18.4	39.3	29.5	36.8	17.2	41.5	20.1	47.65	34.75	19.95	27.05	16.45	26.55	36.05	20.2	10.7	27.75	20.05	22.65	18.75	89.6	26.1	51.1	25	17.1	16.45	32.1	14.25	15.05	41.85	24	23.95	24.4	24.7	18.05	39.35	29.15	52.2
39.35	29.8	25.5	29.2	29.45	36.4	42.75	15.3	29.5	62.3	21.45	18.85	19.4	35.45	31.5	39.05	16.15	42.8	19.8	41.35	37.6	21.2	27.85	16.15	26.15	31.35	16.3	11.2	30.65	16.3	22.55	21.4	77.7	27.7	51.05	22.65	17.05	16.75	27.9	15.1	15.55	43.85	21.65	25.7	25.05	22.95	17.25	39.25	27.7	48.05
41.75	31.8	22.25	23.7	27.05	37.35	46.2	20.85	26.85	69.9	16.7	20.6	20.45	35.5	29.15	36.7	16.85	44.7	19.5	37.4	35.7	20.65	25.4	14.85	31.55	31.2	16.7	12.9	24.2	15.95	24.05	18.95	75.85	24.2	51.85	27.05	18.3	20.9	30.4	14.35	13.1	35.05	24.8	22.5	26.75	25	16.8	40.55	26.75	51.05
39.05	29.55	23	22.8	23.9	36.3	40.55	13.85	29.15	73.6	18.2	20.5	17.25	36.25	28.7	37.3	19.35	41.8	16.65	27.8	31.7	21.7	23.65	17.05	32.85	29.3	19.25	14.7	28.55	16.7	23.55	19.65	60.65	23.15	53.65	23.85	17.25	19.25	27.5	14.35	16.35	33.35	21.4	20.6	25.35	22.2	14.5	42.35	27.35	45.9
42.2	32.45	19.7	25.8	28.6	38.45	40.55	16.35	30.05	64.8	22.3	21.65	17.9	36.45	31.15	36.75	16.2	42.95	19.8	28	35	21.75	22.8	14.45	28.7	27.6	16.45	14.95	24.95	14.9	22.35	16.6	78.1	24.5	52.7	23.2	16.85	17.7	27.4	12.95	14.25	36.5	24.25	22.85	23.95	23.65	17.25	39.15	26	46.25
37.9	26.95	23.85	24.3	25.65	39.25	40.55	13.75	25.45	73.65	18.85	21.5	19.05	37	31.45	37.8	18.05	40.05	18.7	24.95	36.65	21.05	26.05	20.1	30.2	28.15	15.5	14.05	28.35	14.05	19.25	19.7	56.4	26.05	49.8	22.95	15.35	18.55	30.3	13.75	12.55	35.25	21.7	24.65	24.65	24.9	14.5	38.75	25.45	51.45
40.35	32.4	22.8	23.1	24.15	35.05	40.3	16	27.25	77.65	15.25	21.85	17.45	34.8	29.9	35.3	16.55	39.95	17.75	26.55	35.25	20.1	25.3	15.9	27.35	26.75	15.6	14.85	25.7	14.8	21.8	17.95	50.45	23.25	52.45	22.65	16.4	17.95	28.95	13.35	15.15	35.35	24.35	23.75	25.5	21.7	16.65	38.95	26.85	47.3
40.5	31.05	27.85	26.35	22.8	36.25	38.2	16.8	27.7	59.8	18.75	20.75	17.65	33.35	29.65	33.6	17.7	42.9	15.95	25.95	31.35	22.95	24.55	17.05	24.3	30.4	18.05	14.25	28.1	14.3	22.3	17.4	52.35	25.7	54.45	24.1	14.85	21.05	28.65	15.25	13.85	30.35	21.95	25.2	21.3	22	17.65	34.75	29.5	46.95
41.75	32.4	21.6	23.45	24.45	35.65	41.1	17.5	26.25	58.25	15.9	18.8	15.45	36.5	34.95	36.35	15.05	40.35	16.05	24.6	31.05	20.5	26.2	16.95	26.9	24.2	16.55	15.35	24.35	14.55	22.55	20.1	46.6	23.75	50.35	26.35	15.8	18.1	30.55	13.35	13.55	31.2	22.6	24.75	22.6	22.9	15.2	37.7	27.05	47.75
44.7	32.5	22.55	25.9	22.3	38.55	43.1	15.65	22.95	55.35	17.7	18.95	17.95	38.6	29.7	39.25	18	38.15	18.85	25.15	32.5	19.3	23.1	17.95	21.85	29	14.95	15.5	29	15.75	20.8	18.5	45.3	22.25	51.95	21.8	15.45	18.6	29.9	13.05	13.05	34.7	25.65	21.8	23.3	21.2	16.35	34.7	27.6	45.35
41.7	29.5	25.5	27.3	31.9	38.4	37.9	15.6	21.75	54.9	17.95	23	17.7	36.75	30.95	38.25	16.15	43.25	18.05	22.8	34.55	18.45	26.45	16.25	29.55	27.2	19.05	16.8	28.6	15.75	24.4	19.8	43.1	27.95	53.9	25.95	16.4	21.05	32.1	13.45	15.1	34.65	22.8	22.85	21.3	23.7	15.6	34.1	23.25	45.75
43.1	29.1	25.45	23.45	27	36.9	36.65	14.6	25.5	57.95	16.2	19.5	16.3	34.6	32.6	35.4	15.6	41.85	22.55	25.9	34.8	20.1	24.85	18.4	26.25	29.85	15.05	17.75	23.35	15.7	19.65	17.85	40.7	26.7	54.85	28.4	14.7	19.8	28.75	15.2	14.95	35.8	21.8	24.5	21	21.6	15.75	35.95	24.8	44
37.95	29.25	23.6	24.8	25.8	36.95	37	13.7	23.85	54.3	19.25	21.8	16.7	36.9	32.15	34.7	15.25	37.35	19.95	24.7	33.5	20.25	26	18.5	25.9	29.35	16.45	14.15	22.9	16.25	21.65	19.15	42.5	24.05	48.8	37.35	15.8	18.35	28.7	15.05	14.9	33.7	18.1	21.2	21.15	23.05	15.1	35.85	23.75	41.3
40.9	30.4	21	26.55	25	38.3	38.4	13.7	24.85	45.45	15.8	19.3	14.85	36.9	29.3	37.65	15.4	38.9	15.45	25.35	37.6	21.9	28.8	15.8	26.55	28	17.25	14.25	22.3	14.7	16.6	19.35	41.8	31.2	49.85	31.45	17.6	19.3	26.05	14.45	12.25	39.9	21.3	22.15	22.35	22.95	17.8	39.15	27.45	43.95
41.2	26.45	20.9	24.4	23.2	34.7	37.05	13.55	25.35	38.2	13.95	21.1	17.85	36.55	30.45	35.15	17.4	38	18.7	24.2	41.8	16.65	26.9	16.85	27.65	28.45	14.95	15.75	19.55	18.55	22.95	19.1	41.2	28.65	55.45	36.75	15.9	18.4	32.95	14.2	14	37.9	22.4	22	20.95	22.95	18.15	39.1	31.25	44.2
40.2	30.3	21.75	28.6	26.65	33.1	39.8	14.85	26.05	37.25	14.25	19.35	18.6	34.45	31.65	31.4	16.65	37.7	17.3	24.05	36.2	17.5	24.25	20.25	24.15	28.85	15.2	15.35	16.4	14.85	22.2	18.05	43.2	32.45	53.1	33.95	15.65	18.8	29.55	14.3	11.2	37.25	23.55	21.75	23.7	23.85	17.8	36.2	25.4	44.8
40.6	32.55	22.9	26.8	27.3	33.95	38	15.8	25.35	45	17.15	17.4	17.6	36.95	32.55	37.05	16.75	40	16.4	21.4	34.35	21.25	26.25	15	27.85	28.3	16.05	16.85	19.1	17.1	21.3	18.6	39.5	35.6	52.45	40.2	15.45	19.6	29.7	13.35	12.8	35.85	24.65	22.4	22.2	20.7	19.3	40.15	27.8	43.05
40.25	26.6	21.7	25.55	26.8	35.55	35.15	17	23.45	39.5	14.8	17.8	17.1	34.8	31.1	33.75	19.35	35.55	20.35	21.1	39.5	21.75	23.95	18.7	23.7	27.1	14.45	13.95	14.7	13.05	20.65	18.85	40.65	34.55	52.45	29.65	17.35	17.2	31.15	14.95	13.2	37.45	25.1	21.75	21.1	23.45	16.55	40.1	27.45	48.45
35.7	30.3	18.9	24.5	30	31.6	16.15	16.15	24.3	36.9	14.85	17.85	16.7	35.75	30.3	37.3	17.8	37.55	15.5	20.85	36.3	19.45	26.1	15.95	23.2	28.1	15.7	13.65	15.9	17.75	21.8	18	38.45	33.75	54.85	32.15	15.75	19.1	25.05	13.6	14.05	33.9	18.7	19.1	22.75	22.45	16	39.45	27	45.35
37.75	29.35	20.65	24.25	30.2	35.6	19.5	13.9	20.75	37.2	15.7	19.45	17.3	35.1	30.55	36.85	17.4	35.8	16.4	18.85	33.75	18.85	24.45	17.8	25.1	28.1	13.7	16.95	17	18.15	20.75	15.35	43.25	37.25	49.05	33.5	13.65	18.15	30.85	12.65	14	28.85	22.4	22.4	22.55	22.05	17.4	33.25	30.35	43.45
38.95	29.45	15.8	24.95	29.4	32	23.35	13.6	19.45	33.95	16.7	16.8	15.4	35.95	31.4	36.35	16.85	37.5	17.15	21.7	35.15	21.65	21.9	14.25	24.8	27.7	14.95	14.2	11.85	16.15	20.35	19.4	43	30.35	50.25	27.15	14.45	18.65	32.1	12.8	13.8	33.85	22.8	20.45	21.45	22.95	17.15	35	27.35	41.7
[truncated: 98 more columns]
