# Supplementary material for: Single-particle imaging of stress-promoters induction reveals the interplay between MAPK signaling, chromatin and transcription factors
Source: Nat Commun. 2020 Jun 23;11:3171. doi: 10.1038/s41467-020-16943-w (PMC7311541; doi:10.1038/s41467-020-16943-w)
Supplement: Supplementary file 12 — Source Data [file 41467_2020_16943_MOESM12_ESM.zip › SourceData/Figure2F/Figure2F_yVW416_NaCl_0p20M_rep1_GFP_CellLabel.csv]

1.001	4.001	6.001	7.001	8.001	10.001	11.001	12.001	13.001	15.001	16.001	17.001	18.001	19.001	20.001	21.001	24.001	25.001	26.001	28.001	31.001	32.001	33.001	34.001	35.001	36.001	37.001	38.001	39.001	40.001	41.001	42.001	43.001	47.001	48.001	49.001	50.001	51.001	52.001	53.001	55.001	58.001	59.001	60.001	61.001	63.001	5.002	6.002	8.002	9.002
[truncated: 125 more columns]
