# Supplementary material for: Single-particle imaging of stress-promoters induction reveals the interplay between MAPK signaling, chromatin and transcription factors
Source: Nat Commun. 2020 Jun 23;11:3171. doi: 10.1038/s41467-020-16943-w (PMC7311541; doi:10.1038/s41467-020-16943-w)
Supplement: Supplementary file 12 — Source Data [file 41467_2020_16943_MOESM12_ESM.zip › SourceData/Figure2F/Figure2F_yVW416_NaCl_0p20M_rep1_Time.csv]

-1.0019
-0.7389
-0.48887
0
0.24603
0.50113
0.75062
0.99932
1.2933
1.5476
1.7979
2.0469
2.339
2.597
2.8468
3.0939
3.389
3.6427
3.8928
4.1415
4.4333
4.6892
4.9393
5.1893
5.4796
5.7331
5.9844
6.2344
6.5253
6.7857
7.0357
7.2863
7.5777
7.8324
8.0849
8.3349
8.6265
8.8848
9.1351
9.3862
9.6765
9.9358
10.186
10.435
10.728
10.986
11.239
11.49
11.781
12.029
12.28
12.528
12.822
13.075
13.324
13.576
13.867
14.122
14.373
14.622
14.915
15.173
15.423
15.672
15.965
16.216
16.467
16.718
17.009
17.266
17.515
17.766
18.058
18.308
18.558
18.809
19.1
19.353
19.602
19.852
20.142
20.398
20.645
20.895
21.19
21.444
21.694
21.942
22.235
22.488
22.738
22.988
23.277
23.532
23.782
24.03
24.323
24.581
24.831
25.078
25.373
25.631
25.881
