# Supplementary material for: Single-particle imaging of stress-promoters induction reveals the interplay between MAPK signaling, chromatin and transcription factors
Source: Nat Commun. 2020 Jun 23;11:3171. doi: 10.1038/s41467-020-16943-w (PMC7311541; doi:10.1038/s41467-020-16943-w)
Supplement: Supplementary file 12 — Source Data [file 41467_2020_16943_MOESM12_ESM.zip › SourceData/Figure2F/Figure2F_yVW409_NaCl_0p20M_rep3_Time.csv]

-1.0131
-0.74467
-0.49472
0
0.25072
0.50882
0.75885
1.0078
1.2994
1.554
1.8042
2.0518
2.3456
2.5991
2.8488
3.0978
3.3903
3.6506
3.9011
4.1504
4.4424
4.7082
4.9572
5.2083
5.5004
5.7542
6.0039
6.2536
6.546
6.7961
7.0447
7.2961
7.5885
7.8409
8.0902
8.3412
8.6327
8.8919
9.143
9.3927
9.6843
9.9477
10.197
10.447
10.739
10.992
11.242
11.491
11.784
12.043
12.292
12.544
12.836
13.093
13.343
13.594
13.886
14.142
14.393
14.643
14.934
15.194
15.443
15.694
15.986
16.247
16.495
16.748
17.038
17.297
17.546
17.795
18.087
18.347
18.599
18.848
19.14
19.399
19.649
19.899
20.191
20.452
20.703
20.952
21.243
21.494
21.742
21.995
22.287
22.559
22.808
23.059
23.351
23.608
23.858
24.108
24.397
24.653
24.903
25.15
25.445
25.704
25.953
