# Supplementary material for: Single-particle imaging of stress-promoters induction reveals the interplay between MAPK signaling, chromatin and transcription factors
Source: Nat Commun. 2020 Jun 23;11:3171. doi: 10.1038/s41467-020-16943-w (PMC7311541; doi:10.1038/s41467-020-16943-w)
Supplement: Supplementary file 12 — Source Data [file 41467_2020_16943_MOESM12_ESM.zip › SourceData/Figure2F/Figure2F_yVW416_NaCl_0p20M_rep1_GFP_HiPix.csv]

46.65	43.8	63.8	57.7	58.95	41.2	60.1	51.25	101.1	48.25	66.2	105.05	52.45	82.5	54.25	50.95	73.05	78.5	37.35	63.15	60.75	50.15	70.25	55.3	42.35	71.65	83.05	81.7	71.6	42.25	25.65	62.25	49.55	102.45	76.1	50.4	42.85	86.75	57.65	43.5	87.7	38.7	71.4	64.95	67.85	87.75	61.7	32.85	59.8	78.9
37.7	42.6	67.15	57.5	64.3	41.45	53.5	46.3	89.7	46.95	65.25	100.8	51.4	78.8	47.7	48	67.8	73.5	33.2	58.55	51.4	51.5	72.6	52.2	40.25	67.05	84.4	87.15	62.45	44.15	27.1	57.4	51	95.15	69.75	50.65	41.75	79.8	52.85	41.8	74.9	42.25	59.05	66.9	66.6	83.3	58.55	34.05	56.65	71.15
41	40.5	60.85	54.9	63.2	43.1	55.5	47	96.15	50.45	68	103.3	47.25	75.7	45.5	46.3	74.5	78.4	35.4	58.45	54	47.9	67	50.45	44	65.6	82.55	83.9	65.65	43.45	28.45	58.9	43.4	101.6	70.3	50.2	40.9	76.25	51.8	40.1	78.8	40.55	64.2	67.45	64.4	85.45	52.35	33.9	55.5	72.8
39.4	42	81.5	80.1	80.75	51.05	66.7	57.2	84.85	55.75	84.3	113.3	71.35	92.1	49.4	62	85.3	99.5	47	70.7	80.35	45.7	76.1	55.95	51.5	104.4	95.45	112.45	83.5	48.8	32.45	75.4	57.5	132.1	88.25	56.4	55.35	75	62.1	50.6	93.75	46.95	70.1	98.3	84.85	110.7	72.55	42.6	66.6	94.5
44.9	49.25	78.4	67.25	65.9	50.35	64.9	52.05	89.9	53.2	67.9	100.75	57.05	77.65	49.15	57.2	86.6	94.2	42.2	93.75	73.7	40.1	74.65	60.5	47.75	91.05	85.4	62.45	88.35	48.7	36.5	61.55	59.75	134.65	85.1	44	55.95	83.85	58.7	51	92.55	38.1	91.2	84.25	78.4	98.25	72.2	41.9	63.55	86.8
44.1	44.45	75.45	64.2	63	52.25	65.05	51.4	90.5	55.65	58.6	93.7	58.25	74.1	47.8	56.55	86.35	97.4	44.75	91.5	81.1	40.15	73.1	61.25	47.8	83.95	85.3	63	87.55	50.75	34.05	67.8	56.5	140.5	75.85	52.85	53.55	77.55	59.5	51.65	93.65	38.25	90.5	78.15	74.5	99.5	66.9	41.8	61.85	84.75
48.1	47.55	78.4	70.85	67.45	50.2	65.75	54.15	92.3	55	66.3	103.1	58.65	72.55	44.95	55.55	90.05	94.85	40.5	90.65	74.2	45.2	76.7	58.3	46.45	88.3	87.3	66.15	84	47.45	36.9	62.35	57.3	135.95	82.6	50.45	49.1	83.7	55.55	49.6	96.45	37.75	87.5	80.95	80.2	95.2	68.85	39.5	62.85	91.3
50.2	48.85	73.6	67.7	60.7	47.95	61.9	49.35	80.65	48.7	59.85	103.4	55.85	71	42.4	55.4	84.15	90.95	39.85	92.85	74.55	45.45	73.45	56.35	43.7	84.3	86.8	67.15	85	48.05	35.35	60.45	62	134.3	80.1	46.6	51.6	83.65	55.8	50.75	96.25	38.05	84.25	77.95	78.5	89.35	67.7	41.45	64.85	85.95
44.25	47.7	77	72.55	55.55	45.2	61.7	48.9	86.85	47.5	51.15	93.5	58.05	76.05	43.4	53.45	76.95	85.15	36.95	89.85	68.65	42.7	74.55	65.85	42	86.3	86.6	102.55	79.1	45.15	33.95	53.25	70.45	125.65	80.8	51.85	46.9	74	59.9	57.5	93.5	41.9	66.65	76.7	80.2	96.15	63.45	38.65	68.9	85.7
43.2	43.7	75.1	72.05	53.45	46.1	57.4	49.6	80.4	51.4	53.15	101	60.35	76.85	49.45	53.65	72.65	81.6	34.1	98.35	62.65	42.9	65.7	58.8	42.7	79.9	84.4	101.1	77.25	45.7	38.85	58.25	73.5	124.05	85.35	52.2	47.9	74.05	54.65	56.05	87.6	45.45	64.2	72.05	79.65	91.65	69.25	37.4	65.9	82.65
44.25	47.55	69.2	73.25	54.2	48.55	58.75	46.25	89.2	48.4	47.8	108.95	59.1	70.9	51.1	49.35	73.95	86.95	39.9	89.85	70.8	43.3	64.95	63.15	41.3	90.65	79.45	96.7	81.55	47.4	38.4	56.55	69.55	125.65	88.9	53.1	46.6	72.25	53.7	52.9	92.85	43.6	66.2	70.55	78.8	93.55	60.8	33.85	60.9	83.85
43.85	45.15	71.4	75.15	53.2	45.6	57.55	49.8	73.05	46.9	47.4	102.7	58.75	67.2	46.45	52.25	70.1	81.6	40.4	81.45	67.7	42.25	68.3	65.1	40.2	90.75	73.15	91.8	81.35	45.75	32.95	51.8	71.6	124.45	86.75	55.1	46.4	72.35	52.15	57.7	81.05	48.45	70.35	66	75	91.2	63.15	33.45	65.15	84.7
43.6	44.75	63.75	71.4	53.25	41.85	60	49.3	82.95	47.55	43.85	94.8	60.95	54.55	51.45	48.9	70.7	79.45	34.35	89.4	70.35	47.85	70.7	62.6	37.3	96	73.25	93.05	84.55	48	32.45	51.15	62.8	127.8	87.5	53.15	47.95	68.45	58.25	56.25	80.3	34.15	106.5	58.15	81.25	88.6	58.45	34.45	56.3	79.85
42.95	44.15	65.45	71.4	55.4	40.15	60.55	41.75	80.5	52.05	44.85	91.05	60.3	69.9	46.5	53.3	68.25	78.75	35.15	96.85	65.25	47.9	65.55	63.7	41.35	91.45	75.85	98.2	78.4	53.4	32.45	56.85	57.35	123.15	85.15	53.75	43.6	64.7	55.3	51.85	78.5	39.5	97.2	56.05	78.1	82.35	63.85	34.4	54.1	81.3
44.45	44.05	63.5	70.1	54.8	55.3	53.7	43.15	79	52.9	44.8	95.5	59.2	75.6	48.25	78.75	70.5	77.55	37	112.5	66	54.05	65.45	63.1	39.75	87.4	64.55	98.3	78.1	54.75	33.45	58.45	58.9	129.7	84.65	57.4	44.55	69.85	53.65	57.6	69.6	38.1	94.45	52.2	72.35	87.85	62.1	35.65	57.15	88.65
38.3	42.85	61.95	72.05	52.2	63.95	61.75	40.15	76.7	48.6	38.35	86.65	58.25	88.85	53.45	95.6	72.5	79.25	37.5	125.35	66.65	53.05	67.9	62.95	38.95	79.65	67.9	99.3	81.9	52.75	34.65	57.5	58.1	125.75	84.6	53.7	40.25	62.45	62.35	55.65	76.05	34.6	88.4	56.95	72.3	81.9	77.1	32.6	55.25	75.3
43.75	48.1	62.2	91.7	59.75	53.1	57.2	44.75	80	53.95	46.75	90.05	57.5	91.9	53.05	97.9	72.3	80.45	32.95	121.35	63.4	47.85	62.4	62.85	39.1	82.8	69.25	78.65	99.25	52.1	32.55	53.5	60.3	121.95	91.1	51.65	43.85	62.5	72.3	50.75	78	43.15	51.2	71.9	81.45	93.65	77	34.65	62.25	76
41.4	43.95	66.45	94.15	61.6	64.3	52.95	41.65	81.05	43	45.6	86.55	61.05	128.3	46.2	140.4	72.1	80.1	38.35	130.45	64.1	50.55	58.4	71.35	41.8	86.7	67.2	94.65	100.6	49.35	33.4	58.9	57.25	120.65	84.05	53.7	41.25	64.1	71.75	55	78	44.1	63.95	73.05	87.75	99.85	79.8	35.05	59.4	77.5
40	50.5	64.05	114.55	60.5	54.4	56.55	43.05	77.4	49.7	51.55	90.3	65.2	136.2	53.65	148.45	74.55	78.95	34.5	123	63.3	46.45	59.6	66.3	54.15	90.55	62.55	104.75	111.15	49.05	28.75	55.9	58.25	129.05	76.6	53.9	40.75	62.45	86.5	63.1	79.2	45.4	69.8	68.65	100.25	96.4	80.3	35.65	68.95	77.25
41.2	48.7	61.4	161.85	62.6	68.7	55.65	46.25	80.65	55.35	40.75	86.35	79.5	119.2	50.5	160.15	74.4	77.7	37.35	123.3	58.25	44.05	60.75	81.45	59.25	111.5	58.7	98.4	101.8	48.45	30.15	57.45	64.05	135.4	79.75	52.05	40.6	72.5	104.9	73.35	90.35	43.15	85.35	74.7	87.4	94.15	96.4	37.6	66.95	81.1
55.95	43	72.2	174.2	54.35	59.8	62.1	44	84.95	62.5	47.15	85.55	69.5	120.9	52.65	150.2	67.65	77.05	35.75	137.5	58.75	45.9	61.2	83.8	64.55	130.8	58.9	133.55	110.1	47.15	32.2	61.7	60.65	174	87.65	53.1	45.75	79.35	127.6	80.45	120.8	42.1	106.25	53.85	91.1	97.1	122.15	36.75	62.6	96.65
54.1	38.7	71.75	187.95	58	62.15	69.95	39.65	82.9	72.45	42.15	80.1	76.8	123	66.2	172	79.4	73.7	37.95	160.4	59.2	48.9	60.65	99.6	64.3	152.85	58.45	139.35	118.95	41.6	31.05	61.05	58.75	190.65	93.75	50.6	41.6	99.85	154.05	107.9	124.3	43.2	127.25	52.85	89.95	98	129.95	33.75	57.2	117.65
59.45	47.8	68.75	186.25	62.1	61.3	77.05	40.35	86.5	86.5	50.15	83.35	80.6	130.1	77.3	184.85	95.6	74.25	37.45	166.25	58.45	58.2	56.2	97.6	62.3	173.2	60.9	126.4	151.9	45.9	51.6	65.3	60.85	201.4	114.4	51.4	45.05	112.55	157.75	130.9	153.85	59.05	135	53.55	78.25	83.4	166.65	35.35	58.05	127.55
74.1	48.65	71.55	203.9	72.7	63.45	75.8	44.6	82.9	120.25	46.45	83	81.3	143.75	97.7	195.55	97.7	75.35	35.05	171.3	64.1	79.25	59.3	104.65	66.45	199.1	62.2	122.2	154.2	47	49.6	65.5	59.7	184.3	131.2	53.45	44.2	143.2	178.85	137.05	154.15	84.75	131.4	49.5	78.4	89.2	198.45	27.05	56.15	139.05
67.55	40.2	73.65	218.5	97.6	62.8	75	45.7	82.25	128.8	52	88.65	71.45	148	117.05	141	124.45	72.55	54.15	186.95	65.15	95.35	58.4	98.55	64	183.95	68.7	147.15	181.85	48.55	51.75	61.55	55.2	211.95	130.55	54.45	47.15	132	196.15	155.7	162.95	84.45	142.2	60	80.25	87.9	179.9	28.95	54.35	148.45
83.6	46.05	69	250.8	126.15	73.3	69.95	45.3	77.55	110.05	92.3	84.8	69.1	176.7	117.1	171.6	134.7	80.5	67.45	167.45	58.15	114.4	59.55	101.35	64.75	157.45	60.6	145.55	191.65	49.8	56.85	60.1	51.2	182.5	171.35	56.35	59.5	165.35	210.15	157	198.95	92.55	200.8	67.8	78.9	87.9	196.85	28.95	56.55	153.25
74.2	40.75	72.65	263.65	102.9	76.6	73.15	43.25	72.5	139.7	92.9	85.5	61.15	154.9	135.75	147.15	138	78.95	61.4	181.15	61.5	138.5	55.85	98.8	62.1	159	61.85	163.05	205	52.3	47.1	60.8	56.15	196.7	192.65	53.9	62.4	180.75	213.5	170.3	164.35	108.1	185.3	79.9	76.85	86.65	193.2	29.55	55.05	160.45
61.3	38	69.85	269.1	117	66.55	86.4	41.85	73.95	149.8	45.9	93.7	78.1	150.9	160.7	157.65	132.35	74.15	68.7	172.15	58.25	144.55	53.8	102.2	58.7	146.05	68.3	165.6	189.25	48.55	55.7	61.15	53.9	191.8	219.6	52.6	59.9	184.65	206.55	175.05	163.8	104.45	181.8	92.2	77.05	89.25	243.95	32	56.6	168.3
74.65	42.95	73.9	260.65	115.8	76.15	110.7	43.65	85.15	149.15	66.25	114.75	91.3	139.9	180.95	153.15	146	72.7	69.8	192.4	59.2	164.25	62.85	89.8	49.6	125.85	69.65	130.45	206.9	41.95	62.75	59.9	57.85	190	224.55	53.15	73.1	178.9	201.45	164.6	246	111.85	239	102.05	77.15	86.95	228.4	34.15	53	171.9
100.15	42.2	70.75	251.75	112.95	83.5	100.65	41.8	82.3	147.7	59.1	123.85	111.3	114.5	182.7	164.65	120.05	73.7	89.6	189.7	62.7	155	65.8	100.2	51.65	136.4	67.55	146.05	192.3	42.4	74	74.15	53.3	196.9	254.2	50	75.75	177.5	190.05	175.15	197.2	119.85	274.45	107.3	73.85	83.3	238.1	34.5	52.9	196.55
64	42.25	65.1	281.5	107.8	79.95	105.25	42.9	83.25	162.1	52.35	157.8	97.25	131.45	171.15	122.45	108.1	72.85	98.3	196.65	58.95	175.25	74.05	84.8	43.25	110.2	63	131	212.95	47.15	51	89.2	52.65	204.55	289.5	58.85	97.3	172.1	200.75	162.55	186.3	124.35	281.55	104.05	64.65	79.55	249.7	33.9	55.3	188.75
64.95	44.5	64.1	320.35	110.05	81.65	108.65	43.95	86.65	156.3	69.9	159.05	118.75	122.7	190.35	152.3	126.8	72.6	98.35	213.3	61.8	151.85	106.95	82.25	48.35	102.95	63.8	119.3	222.65	44.4	66.85	110.3	60.35	196.55	271.45	52.65	103.35	159.8	216.45	147.7	250.95	123.1	275.35	106.75	68.3	80.6	231.55	33.4	55.2	211.2
107.15	43.8	69.45	301.6	120.6	87.6	101.15	46.4	77.3	130.75	114.45	150.95	127.55	110.5	202.85	125.65	106.15	73.3	84.2	232.6	62.55	173.45	122.2	81.4	48.9	94.1	68.1	119.85	217.8	63.95	56.45	124	52.55	189.15	253	52.55	111.2	162	227.35	135.4	272.15	139.8	263	74.4	71.65	96.7	213.8	37.95	57.2	220.6
101.1	44.7	70.4	269.9	115.25	118.6	95.8	61.3	78.95	159	123.75	140.6	144.85	96.25	217.1	131.75	100	72.35	112.25	221.3	56	141.8	130.75	75.95	57	99.95	74.5	150.65	214.2	77.7	50.75	139.85	51.5	200.85	256.35	53.75	131.45	203.15	208.65	147.55	244.95	128.8	287.7	65.1	65.05	82.4	214.25	33	52	187.15
77.55	46.25	68.75	293.2	110.95	105	114.5	71.15	81.65	148.7	143.8	135.9	133.4	85.55	205.95	109.55	59.15	69.7	61.3	255.6	60.25	129.9	161.1	74.35	69	98.55	69	164.6	163.9	86.6	46.45	155.95	50	206.9	274	55.2	107.45	202	227.8	147	261.55	133.4	306.75	66.75	65.75	91.45	201.45	32.7	51.5	182.35
64.45	43.4	64.65	255.35	106.55	129.9	83.55	74.55	80.05	127.2	127.9	118.15	148.85	106.1	187.75	118.5	60	68.4	85.65	236.65	53.75	137.75	136.7	59.45	68.75	101.55	66.65	157.8	176.15	99.85	50	139.55	50.55	207.45	255.9	47.05	130.15	124.1	191.85	147.85	257.8	142.5	250.6	59.9	66.75	90.95	215.25	30.6	55.35	197.75
90.95	41.6	61.45	255.6	106.1	125.05	99.65	93.6	89.4	146.55	139.8	118	159.15	97.25	187.15	102.3	103.75	69.15	99.4	244.9	59.9	123.95	132.85	74.45	82.55	110.55	68.2	162.75	190.35	126.05	51.25	156.3	52.3	183.6	239.15	52.8	131.35	206.85	193.1	136.3	257.6	107.3	286.2	64.7	64.4	85.75	197.4	30.05	53	215.9
88.3	42	64.4	254.5	105.45	103.7	99.15	105.5	88.55	133.6	156.45	92.55	142.3	107	160.2	94.3	66.6	67.4	98.75	259.6	57.1	124.8	137.3	71.05	77.1	113.35	68.55	181.15	87.25	122.05	49.05	144.75	54	190.7	205.7	48.5	128.35	219.95	187.35	128.4	255.95	94.75	295.2	63.6	66.3	80.9	190.9	30.15	51.75	221.95
86.7	43.65	63.7	256.55	105.3	97.5	91.55	86.15	80.45	146.95	163.2	91.35	128.85	116	149.5	92.45	64.3	73	81.85	247.7	59	131.95	104.6	61.45	91.2	90.8	62.35	159.4	185.3	109.1	61.55	172.45	52.85	196.1	211.25	47.7	134.5	203.25	159.8	138.65	207	76.9	290.9	67.15	63.45	80.1	175.95	36.25	44.5	206.05
69.9	43.7	59.5	229.8	102.15	87.95	84	93.25	76.2	141.75	145.25	81.85	122.25	105.65	148.55	92.85	64.35	67.55	92.65	237.85	56.55	127.7	95.85	62.3	105.3	84.15	64.85	143.2	125.35	126.95	56.15	166.45	52	186.05	193.1	46.4	126.4	185.5	176.5	121.25	222.55	83.7	287.6	60.6	60.85	82.85	185.95	33.35	44.1	193.25
94.55	39.3	64.65	217.6	95.25	98.25	93.35	85	73.9	124.65	145.85	86.9	134.05	117.5	140.1	89.85	77.65	74.4	61.45	269.75	57	153.85	97.3	66.45	98.2	85.9	60.6	119.7	133.85	117.2	47.9	172.35	50.4	186.3	146.8	45.15	136.1	162.9	160.7	128.55	202.4	70.1	264.9	57.15	64.35	87.5	159.75	30.05	40.65	183
87.55	38.6	61.45	181.3	85.2	105.05	108.25	85.8	70.5	115.95	103.5	81.25	103.8	129.2	107.25	91.95	87.8	66.9	72.15	240.9	56.25	136.75	97.4	68.5	101.5	77.5	56.3	113.8	127.35	106.1	60.6	160.75	46.85	172.65	120.1	44.75	128.9	157.4	137.5	120.15	204.3	79.55	243.25	61.25	60.1	84.7	124.6	33.25	43.35	177.9
75	40.4	64.85	186.05	104.9	85.65	102.45	85.25	71.75	104.55	120.2	89.4	125.85	137.05	96.25	66.05	75.9	67.6	69.45	249.5	55	115.8	78.05	71.25	112.3	77.3	61.85	117.1	100.4	83.15	71.15	185.2	48.2	169.8	105.2	47.25	120	155.65	151.45	122.15	165.1	71.5	209.45	57.05	61.9	85.75	114.75	33.1	42.6	179.65
120.8	40.85	60.85	147.85	86	76.1	89.6	64.1	67.65	101.7	123.95	80.8	120.75	137.1	90.05	60.6	96.6	66.35	57.7	277.65	41.8	112.85	72.1	65.75	121.05	75.7	58.6	87.95	109.65	90.25	65.25	166.1	47.2	148.95	85.05	40.25	108.05	149.55	125.65	106.15	146.25	50.4	221.15	60.25	58.95	80.25	77.75	29.9	47.25	178.3
114.3	40.55	58.5	136.9	90.55	73.7	102.75	53.15	57.05	95.75	128.25	87.9	125.4	109.9	83.65	62.05	103.85	61.65	67.2	235.15	51.1	91.4	91.3	93.55	106.95	82.1	65.2	72.4	108.2	98.35	77.55	160.95	52.2	150.2	80.4	42.2	106.15	138.5	134.15	101.45	137.5	52.5	185.75	61.25	54.9	81.65	72.4	32	47.85	172.1
87.5	38.95	57.4	115.15	78.45	66.75	76.95	54.25	55.45	96.75	137.35	72.6	114	105.15	80.25	55.65	94.4	62.55	57.45	242.7	49	94.25	109.65	78.25	99.85	72.35	67.25	60.25	91.2	85.35	64.2	154.9	51.75	152.3	67.95	40.65	99	159.95	121.7	113.8	111.1	42.2	166	59.75	56.25	75.4	57.25	30.45	44.15	169.15
99.95	39.95	55.45	92.35	75.75	66.55	75.05	56.6	60.4	79.75	155	69.8	99.4	108.7	69.8	50.95	98.25	62.25	60.4	242.75	45.65	106.55	112.7	108.1	83.95	62.2	68.3	52.2	101.55	100.75	48.2	138.85	48.4	156.75	66.8	35.85	88.35	140.6	102.65	85.4	87.25	43.95	169.05	56.55	52.5	75.95	58.7	32.2	46	153.95
99.15	40.75	61.65	78.15	76.7	59.95	76.45	46.3	59.45	84.75	162.4	62.85	96	110.9	63.45	44	95.75	65.35	44.75	224.8	47.2	89.35	98.35	92.4	69.35	66.75	67.15	55.95	80.25	85.4	53.7	142.65	49.2	138.95	65.9	41.45	99.55	126.5	120.95	81.55	92	44.2	145.35	58.3	60.45	77.45	48.05	31.95	50	167.5
90.3	42.7	59.05	80.55	58.1	51.15	78.6	46.65	59.6	79.4	156.35	85.1	83.7	99.6	61.6	41.55	100.75	67.9	43.45	232.8	44.75	93.4	103.8	97.8	70.75	70.5	64.3	55.05	52.9	76.7	49.85	119.95	55.85	125.45	72.85	39.25	102.45	121.1	82.75	85.95	79.65	44.75	137.8	52.85	56.2	82.9	49	31.75	44.05	156.45
84.5	43.15	56.6	81.95	60.55	45.2	58.15	41.2	64.7	69.95	149.6	83.8	89.7	106	52.35	42.05	86.45	69.15	35.1	181.65	46.55	58.9	94.05	95.8	53.95	76.6	65	60.45	51.55	36.65	52.6	121.85	54.85	117.75	70.3	38.9	87.1	122	101.4	74.5	79.85	44.9	92.55	49.85	60.55	83.45	49.5	33.6	41.5	158.15
61.7	39.6	55.55	73.3	56.7	38.75	61.15	48.4	53.35	61.55	133.8	79.35	80.2	109.75	51.8	41.9	96.7	65.25	30.3	187.4	45.6	54	87.65	116.35	47	75.4	64.3	53.65	47.9	33.1	58.6	95.35	55.9	119.5	71.8	38.2	74.6	110.8	70.55	66.95	78.7	39.25	58.05	51.9	58.95	83.05	45.9	32.2	40.5	130.15
50.15	45.3	57.5	68.75	56.55	37.8	65.05	44.6	61.85	55.45	131.8	80.4	79.9	87.45	49.85	41.4	95.15	67.75	31.45	175.55	45.05	47.55	80.25	92.35	53.6	71.7	61.7	51.3	58.85	40.5	46.35	86.15	52.65	106.65	71.05	39.45	64.7	109.45	72.2	61.7	76.8	36.55	58.7	51.85	60.95	81.25	45.65	30.2	43.1	108.55
53.05	44.75	52.7	86.2	59.25	38.55	65.5	43.85	65	57.65	111.95	78.3	76.5	77.05	48.55	38.95	85.95	64.75	30.8	186.9	41.35	36.05	72.1	91.3	51.65	76.25	58.7	51	50.15	71.9	44.7	66.3	49.4	98.7	71.05	38.45	65.45	103.4	60.2	57.45	75.1	47.75	55.9	50.1	56.55	76.5	48.85	29.7	42.6	102.9
52.65	45.35	55.2	81	51.3	38.4	54.85	45.6	59.45	49.55	86.3	79.4	75.45	83.1	49.55	36.95	85.5	67.35	28.5	160.05	42.25	38.15	65.85	66.9	41.65	71.05	66	51.35	47.1	50.95	28.15	59.25	50	92.05	66.25	38.05	66.95	76.2	55.5	54.6	73.5	50.9	66.75	49.9	56.4	82.95	47.35	34.65	49.65	107.05
60.2	45.5	51.65	77.95	49.5	32.3	56.1	48.3	60.05	45.15	81.85	72.15	80.85	69.45	42.3	39.7	79.85	65	24.45	137.55	46.35	37.05	63.35	78.35	38.75	66.65	64.3	62.65	49.8	45.85	26.25	59.35	45	89.75	68.7	39	65	83.5	55.35	49.35	73.05	49	52.95	48.1	54.45	77.4	46.35	33.05	46.2	89.55
42.05	42.1	49.75	74.5	47.4	33.15	49.2	39.2	55.95	39.6	59.4	72.55	68.9	61.6	43.35	35.85	79.55	63.4	27.45	145.15	45.7	35.85	55.8	82.95	36.2	62.5	64.95	51.9	47.7	34.7	27.55	52.95	49.3	95.9	67.15	37.35	65.1	75.1	49	42.8	79.95	48.95	56.6	44.5	58.95	76.5	47.85	34.65	42.85	84.7
41.25	43.35	47	58.05	51.3	36.75	48	41.85	55.5	36.8	50.05	76.9	71.2	62.45	47.55	35	79.9	64.45	23.65	126.25	41.15	38.45	57.15	56.7	39.5	69.65	64.6	46.7	50.7	38.6	23.2	59.2	50.2	95.6	66.2	37.95	59.2	70.3	48.35	46	74.65	41.5	58.45	57.1	58.4	76.75	46.1	31.65	54	84.8
41.95	42.95	57.95	51.1	47.5	32.45	42.9	40.45	54.65	34.85	54.55	74.9	66.1	69.2	43.1	35.95	83.35	64.75	28.15	122.75	39.5	33.9	58.4	54.65	33.6	75.05	61	50.2	47.3	26	25.9	53.05	45.7	96.75	61.95	36.95	62.7	70.95	47.85	40.3	67.8	38	60.7	53.4	57.45	77.05	46.2	26.05	49.5	85.7
39.7	43.1	51.75	57.4	50.65	33.05	48.5	39.55	57.35	33.5	48.65	78.15	64.35	63.5	45.7	36.55	75.2	59.8	24.85	117.2	40.3	37.2	63.8	53.85	33.15	68.75	63.9	49.9	42.7	29.15	27.65	61.95	44.45	93.5	64.85	35.7	58.25	77.9	49.2	38.15	73.75	45.4	60.05	53	58.35	73.35	41.7	33.6	50.3	76
37.5	46.1	55.7	54.3	48.4	30	49.3	36.7	58.6	32.6	47.25	75.15	68.9	69.2	43.3	34.95	80.15	63	25.95	113.75	38.1	29.05	59.35	57.35	30	69.9	66.3	48.4	44.3	28.4	23.85	57.55	47.05	88.1	63.65	37.1	56.15	73.65	40.15	31.35	74.05	40.7	55.7	54.7	54.05	78.4	44.8	29.75	51.55	70.1
38.45	51.4	53.95	54.1	44.65	37.05	50.7	36.75	51.75	36.3	45.45	73	59.9	50.3	41	30.85	67	61.4	23.95	109.85	44.8	30.75	58.3	56.15	31.4	69.2	64.6	52.95	49.1	33.4	24.1	59.4	45.8	79.4	64.7	37.85	39.65	69	41.45	34.4	70.3	41.15	55.45	49.5	56.05	73.05	48.25	29.55	52.55	69.8
39.2	46.25	51.55	51.15	45.55	36.95	50.05	37.3	55.45	42.55	47.55	78.6	56.6	64.25	43.15	31.4	71.45	61.85	26.45	102.9	46.9	28.3	54.65	56.1	26.55	64.2	62.5	45.5	44.85	33.15	26.25	55.2	41.4	83	66.7	41.2	48.8	68.1	45.15	36.25	68.85	42.3	52.85	45.65	55.1	71.15	46.35	29.15	49.5	66.9
40.3	50.35	46.15	50.9	45.1	31.2	49.1	37.05	52.6	40.2	37.4	68.9	57.95	60.75	42.4	36.65	74.6	59.95	26.2	111.3	46.65	27.7	52.95	49.05	30.1	68.85	63.25	48.35	46.85	31.45	27.7	56.25	46.15	86.5	62.55	38.3	44.15	64.5	46.3	34.45	66.15	38.35	54.2	49.2	50.5	75.25	47.3	30.2	46.85	67.6
38.05	43.7	47.25	52.05	45.9	32.1	42.75	38.6	52.6	36.85	44	63.4	67.65	67.45	46	32.85	79.4	62.1	30.4	101.1	46.75	25.35	51.7	50.1	25.3	57.85	60.5	48.3	44	29.35	30.55	56.45	45.65	80.25	63	37.4	49.25	66.85	46	38.8	66.4	37.15	51.5	50.25	58.35	67.1	43.05	30.8	51.4	69.15
36.5	44.2	48.45	53.55	47.55	38.9	42.5	36	53.55	35.8	45.45	65.5	64.15	56.35	45.05	29	61.85	61.85	27.65	102	44.95	30.1	49.05	45.95	32.1	65.1	63.15	49.3	51	28.75	27.55	59.1	46.35	75.4	59.95	35.45	45.05	66.6	44.1	35.15	71.25	42.95	55.1	51.45	50.6	80.05	43.7	33.55	45.4	73.35
29.85	45.5	57.25	51.3	44.7	32.8	43.95	38.05	54.8	37.4	41.2	71.1	56.8	66.05	45.6	34.35	64.55	67	25.2	84.1	48.5	26.4	50.85	46.2	28.6	57.6	65.6	47.95	55.25	24.05	28.8	56.05	45.2	80.55	60	38.4	43.3	61.3	40.9	30.85	71.55	43.5	49.9	49.25	48.3	77.65	43.9	32.55	44.7	70.15
36.2	44.6	53.95	46.85	48.35	31.5	45.7	41.9	52.1	41.25	45.7	63.85	53.05	57.6	50.35	33.9	62	65.55	29.35	100.9	49.15	28.5	53.75	47.75	31.75	64.65	61.5	46	48.55	25.8	28.6	54.95	44.65	77.55	61.2	36.75	38.6	57.9	40.6	31.75	65.2	38.9	50.05	48.8	52.85	71.9	46.4	33.7	44.05	70.8
35.8	37.95	49.55	46.5	46.4	31.45	45.75	38.6	50.4	41.1	46.7	67.6	52.5	59.75	47.05	29.8	60.75	59.7	25.5	108.85	40.2	31.85	46.5	47.15	30.45	58.85	57.8	46.4	49.5	26.55	33.85	61.55	43.25	81.1	65.55	38.5	39.55	61.15	40.65	32.75	62.1	43.9	46.4	53.65	54.6	73.4	41.55	30.55	42.5	68.85
32.65	40.65	50.4	49.6	42.15	28.5	41.8	35.5	53.05	42.95	46.75	68.45	48.65	59.05	46.8	32.6	59.95	61.05	16.85	108.8	45.6	29	46.1	42.7	31	67.2	57.3	47.1	36.7	30.05	34.4	53.95	45	86.75	57.35	37.7	35.35	53.65	43	38.45	69.7	36.6	51.85	51.35	54.4	74.05	46.05	29.45	49.35	64.2
29.3	40.6	48.15	53.75	41.45	31.3	41.2	36.5	55.25	38.05	44.4	70.2	52.1	55.05	48.6	31.4	56.8	60.4	13.9	97.85	45.85	33.3	42.1	46.55	29.2	54.8	53.25	48.4	40.05	29.5	34.5	50.7	43.85	76.6	58.45	38.85	36.35	57.65	44.9	33.65	71.6	40.45	49.9	54.7	54.65	70.25	43	31.1	50.15	71.1
30.45	40.05	49.2	51.65	44.1	29.45	44.45	37.55	50.75	42.05	35.75	73.8	54.75	58.7	45.3	34.45	66.8	61.8	16.3	90.6	44.95	31.9	43.2	41.75	27.1	62.15	56.65	46.9	39.85	29.5	34.2	58.55	44.75	77.35	60.25	34.75	33.15	60.25	44.25	35.95	68.3	41.75	54.95	50.9	53.15	69.6	42.95	31.85	49.65	67.35
32.75	40.25	49.3	55.1	45.1	32	45.7	37.95	49.5	38.75	42.35	68	50.4	53	47.45	33.9	64.2	55.75	12.7	83.65	50.05	30.2	45.25	42.05	28.35	66.4	58.3	45.4	39	27.75	37.5	49.45	43.6	76.6	54.3	41.05	37.4	58.25	44.85	40	70	40.4	50.35	52.95	53	65.45	41.5	33.25	46.35	70.1
39.35	44.2	47	52	39.8	30.85	48.55	31.75	55.25	35.8	44.3	69.2	52.15	52.8	49.85	32.95	65.25	60.6	16.95	78.75	46.9	32.55	51.35	45.65	26.35	57.75	59.8	46.9	34.85	27.1	35.25	51.65	43.85	81.7	61.55	39.8	34.6	60.3	42.65	38.7	64.2	43.5	52.7	56.85	54.9	66.75	43.75	30.8	50.2	67.9
38.75	45.3	45.85	51.15	43.25	32.65	50.7	28.1	55.45	38.3	44.6	62.7	49.75	59.75	46.8	34.5	62.2	63.05	14.55	70.9	41.95	30.95	49.7	45.95	26.9	54.2	58	44	36.7	26.35	33.5	47.35	42.9	71.1	65.85	37.4	36.4	59.4	44.5	38.85	63.35	43.35	52.55	62.45	55.55	71.05	43.6	32.2	46.25	65.5
32.9	43.35	43.65	45.85	39.05	27.8	46.95	32.35	47.35	41.25	48.15	68.2	48.6	56.15	49.55	32.1	57.25	61.85	22.6	69.95	44.45	25.25	50.05	42.5	27.1	59.65	56.75	46.65	38.1	32.15	24.85	48	47.05	79.85	61.9	37.4	34.25	60.6	39.75	39.2	65.25	40.05	52.7	59.4	53.65	63.85	46.05	31.95	47.65	64.45
37.15	37.6	48.35	49.85	41.55	30.75	49.4	38.45	46.1	37.9	41.6	63.65	55.55	55.85	46.5	33.9	62.4	56.2	17.2	60.6	41.85	32.2	49.2	39.6	29	55.65	53.2	41	36	29.25	23.9	50.55	44.8	75.8	55.85	37.2	37.75	58.55	40.6	41	61.45	39.95	56.85	58.85	53.55	70.1	40.8	32.6	51.3	64.7
35.65	39.35	54.65	52.9	39.55	40.8	48.05	36.15	56.6	39.5	44.9	66.4	48.8	55.85	44.4	34.65	56.55	56.55	16.65	61.5	44.9	26.35	42.8	41.3	27.35	63.2	57.65	45.55	38.9	27.75	24.6	48.35	41.75	74.35	53.25	38.6	34.95	61.4	37.55	37.2	67	45.35	56.5	65.15	52.9	66.6	38.2	32.4	48	70.25
29.9	36.4	51.5	52	43.65	42.05	48.15	36.5	53.15	38.85	43.4	69.05	47.1	56.85	40.05	29.4	58.9	58.7	19	61.8	40.45	32.05	46.2	38.4	24.85	62.35	62.2	43.9	37.65	26.4	25.7	49.25	43.15	84.85	56.2	35.9	34.8	58.7	42.25	35.2	67.6	43.3	55.05	58.1	53.65	67.4	41.45	28.9	48.55	65.35
37.1	37.9	50.9	48.75	48	40.35	46.3	35.45	52.55	41.7	39.55	65.6	52.5	59.05	43.15	36.65	60.3	58.55	15.65	69.1	43.35	29.65	41.5	38.85	27.15	68.8	60.1	44.8	40.95	32.7	26.6	50.25	43.45	76.65	54.7	36.85	37.35	55.75	38.7	36.95	67.15	41.35	50.2	59.65	53.25	63.55	45.25	27.65	49.25	70.1
39.85	40.2	53.25	55.4	46.85	39.3	46.45	35.65	54.05	38.4	44.9	55.85	52.15	57.45	44.1	33.85	53	55.25	15.65	60.75	47.2	29.9	44.65	42.7	27.8	72.3	60.2	45	40.85	32	29.45	46.6	42.95	74.25	51.65	35.55	34.45	66.75	42.1	37.25	66.25	40.65	51.8	61.3	51.65	65.15	42.4	29.65	48.35	67.2
37.95	37.5	50.4	40.25	41.7	26.8	43.3	38.5	55.6	39.15	40.7	63.15	46.3	57	42.4	33.5	64.2	58.05	15.95	67.1	44.35	26.7	44	40.15	28.35	75.15	59.05	48	39.25	33.3	28.75	52.85	44.35	71.55	53.95	37.3	36.5	56.55	41.05	39	64.6	34.65	48.05	62.4	56.5	66.3	44.05	28.05	38.7	66.2
33.7	36.5	52.45	42.4	40.7	36.9	48.8	37.25	55.4	35.05	43.1	63.05	42.85	50.45	45.85	37.6	53.1	57.85	19.05	57.75	42.2	26.95	39.8	42.45	24.1	64.2	55.75	43.55	38.7	29.05	28.45	45.1	40.7	69.6	57.05	38.5	36.7	61.15	37.95	37.9	64.3	36	48.15	58.1	54.95	66.3	41	30.05	38.9	64.3
37	35.55	50.9	42.5	38.4	31.75	41.4	32.65	53.45	37.45	39.35	63.95	47.65	50.9	42.3	37.45	52.25	58.1	17.8	62.35	47.5	28.35	41.65	39.8	23.15	61.8	57.15	45.1	40.1	35.2	24.3	48.2	44.55	64.5	53.65	41.55	37.15	59.45	45.15	31.85	66.2	38.5	52.25	57.25	53.55	68.95	39.2	31.95	40.15	63.45
34.7	34.45	48.7	44.25	42.9	30	43.2	31.3	54.45	38.35	38.25	63.45	42.7	48.75	43.45	39.5	54.75	57.25	16.5	60.4	47.85	30.05	39.35	39.45	22.05	63.75	62.05	48.3	35.75	32.2	23.2	48.1	41.85	70.05	54.3	43.1	35.35	59.85	37.55	41.55	58.25	38.5	50.1	63.05	54.05	64.2	41	28.5	47.05	62.45
36.65	34.15	50.55	41.4	36.45	37.6	48.2	28.35	54.8	28.75	40.4	61.85	49.35	45.7	42.45	36.3	49.65	53.3	28.15	65.6	41.75	26.2	41.95	42.25	28.6	54.65	56.5	40.05	45.6	32.8	31.4	47.6	42.2	73.85	55.55	39.35	34.15	56.9	38.5	34.75	59.45	34	48.2	60	49.35	64.15	41.25	27.5	45	60.6
33.45	35.3	55.1	47.25	38.15	33.5	41.85	28.7	55.2	29.65	41.85	65.35	50.85	51.65	46.9	32.65	53.5	62	25.9	52.5	39.55	28.4	43.8	38.6	23.85	62.2	54.7	43.8	39.65	28.45	23	47.95	40.1	75.7	49.95	41.45	37.55	58.15	38.75	37.35	58.55	35.35	52.55	56.45	52.3	68	40.8	26.8	41.6	59.1
31.9	32.85	51.5	42.95	41	34.45	42.45	28.95	54.7	30.35	43.65	60.6	44.45	47.5	43.15	33.7	47.7	59.45	26.95	51.55	41.2	25.2	45.75	39.35	23.35	59.45	58.45	43.85	43	26.1	26	46.8	39.2	76.6	54.1	40.1	36.7	58.5	42.2	39.4	61.4	36	48.95	57.85	53.15	68.1	38.55	29.3	44.65	58.45
34.75	33.1	51.1	46.95	36.35	35.4	39.9	28.95	56.05	29.95	42.8	63.25	43.45	43.55	41.95	36	51.65	58.2	28	53.95	40.2	23.75	49.1	41.2	26.25	53.55	58.95	40.55	44.8	26.6	24.45	45.25	36.1	70.7	51.1	40.35	33	59.6	35.3	35.7	55.05	38.55	48.7	58.8	50.6	69.35	39.3	32.1	45.55	58.35
33.05	28.05	51.35	40.3	39.5	33.7	42	28.7	55	29.55	40.65	60.65	48.95	48.2	38.75	32.9	52.5	56.05	21.25	57.75	37.65	26.55	46.05	41.45	25.65	58	59.4	44.95	34.55	31.2	25.35	55.95	40.3	71.55	50.95	37.2	36.8	53.6	38.7	34.15	61.6	41.8	47.75	54.15	50.85	64.8	42.9	28.1	50.2	54.6
37.05	33.3	51.1	34.7	43.3	32.55	46.3	31.4	55.8	28.85	36.65	62.4	45.75	51.5	39.85	34.5	53.05	51.35	23.8	54.2	42.4	25.55	41.7	39.65	21.9	57.5	55.65	45.8	36.25	33.2	22.9	53.5	40.8	85.45	52.5	38.1	34.65	52.6	36.3	33.45	58.4	34.7	47.35	52.7	52.55	66.7	41.15	29.5	44.35	60.4
34.1	31.25	48.55	36.55	40.8	36.5	39.45	32.75	55.25	29.3	41.8	60.15	43.9	47.75	39.9	34.9	54.85	54	22.1	58.15	39.35	25.8	43.85	40.7	27.7	58.1	56.05	44.3	38.2	35.2	22.95	53.35	39.55	77.4	54.95	38.1	34.5	55.85	37.5	35.15	60.8	38.7	45.35	50.35	52.05	66.75	41.15	29.8	49.35	55.4
35.7	32.95	48.75	38.45	41.05	35.9	39.45	28.9	55.55	29.95	48.2	60.35	44.9	49.1	42.9	35.6	49.05	55.9	20.6	52.3	41.2	26.9	50.05	36.65	28.15	58.2	53.7	40.4	34.65	32.8	24.8	56	38.45	74.15	53.2	39.25	36.2	52.15	37.6	35.65	56.15	37.05	44.9	54.2	53.2	61.35	41.9	28.1	48.4	57.3
32.2	33.1	46.8	37	41.15	37.45	44.85	30.15	53.65	28.7	42.15	65.3	43.4	51.4	42	34.55	48.45	57.15	13	54.5	38.95	25.85	46.1	38.3	26.85	50.7	55.9	44.3	35.5	30.35	24.2	53.5	39.45	85.3	54.25	35.8	33.55	49.9	35.15	35.4	63.1	30.95	53.1	52.55	52.8	64.3	43.1	27.95	46.7	57.75
36.3	29.2	47.65	38.35	45.85	42.2	47.9	28.1	52.1	31.4	47	65.3	43.8	53.6	37.8	35.4	46.95	56	14.05	55.75	35.1	24.65	47.45	39.55	24.55	47.9	52	42.4	36.2	30.85	21.8	50.4	38.6	83.4	52.3	35.95	35	58.25	33.5	39.65	56.3	29.15	40.55	51.55	54.95	54.55	39.85	28.85	43.95	59.2
39	33.7	44.7	41.6	42.9	36.15	45.75	32.2	55.35	31.9	40	61.2	41.4	55.95	37.65	31.65	44.15	52.25	13.35	51.8	38.1	26.55	48.9	35.6	23.8	50.1	53.35	39.1	42.35	27.2	22.35	52.15	37.2	83.6	53.8	37	32.9	54.5	36.05	36.05	58.35	30.9	42.1	48.9	55.1	60.5	38.8	34.3	44.3	62.55
39.8	35.45	49.05	43	45	38.95	38.9	34.6	56.5	29.5	42.1	61.95	43	47.1	38.85	36.85	47	51.4	15.3	55.05	39.05	22.2	46.2	35.8	26.65	58.7	51.1	42.7	36.2	33.65	25.5	53.45	37.85	79.35	51.3	36.1	31.55	53.65	36.2	35	56	34	41.35	48.95	53.9	60.35	43.65	29.35	45.45	60.4
30.5	32.15	45.6	42.3	42.55	37.5	40.75	29.35	52.85	30.25	41.95	58.55	41.6	47.1	38.45	36.1	47.85	54.85	23.3	50.9	44.4	23.45	42.5	36.7	25.2	62	53.4	47.45	37.45	31.65	21.55	41.35	37.8	77.35	48.95	38.55	34.9	55.7	38.15	33.1	65.65	47.45	42.75	43.4	48.35	61.55	39.6	29.65	47.1	58.2
30.8	34.1	46.25	44.3	42.95	38.2	40.9	30.95	55.05	29.3	44.05	54	43.6	47.9	39.85	39.5	45.75	57.05	28.4	44.95	43.4	23.2	44	36.7	22.65	65.2	55.95	46.25	41.85	34.8	25.1	41.7	36.35	74.1	50.4	40.55	34.2	55.3	39.75	31.4	63.1	46.05	44.65	43	49.6	62.05	36.85	29.35	43.9	58.85
32.2	32.1	47	42.65	42.6	38.45	42.2	32.75	56.9	28.45	42.8	61.9	42.3	50.05	39.65	33.15	45.05	57.45	29.7	46.25	41.6	25.15	40.4	35.7	22.95	57.9	49.55	51.15	44.1	32.7	22.05	40	36.2	72.75	55.1	39.95	33.25	52.35	37.9	36.05	61.15	44.35	47.25	49.25	50.1	63.1	43.95	27.35	43.05	59.45
33.8	30	41.15	41.4	46.05	39.05	38.45	26.1	55.55	26.65	39.25	61.55	43.45	53.75	38.7	35.3	49.15	56.2	25.2	43	44.35	24.3	43.15	33.3	22.45	52.55	50.25	47.2	41.75	32.95	22	41.1	36.2	67.6	52.95	39.95	35	56.4	36.8	29.8	59.15	48.5	47.1	51.15	45.45	62.25	40.5	32.1	46.2	59.8
30.55	34.9	42.4	43.55	41.25	31.65	40.45	33.55	52.15	29.95	39.8	62.3	35.95	45.6	36.3	33.7	47.5	56.25	28.65	47.95	45.15	31.45	49.5	34.85	23.65	61.65	54.35	48.45	40.3	28.25	21.45	48.6	33.1	68.55	50.55	40.45	31.8	60.8	34.8	32.65	55.4	46.9	43.05	63	53.35	63.5	36.4	31.5	47.25	56
29.3	36.1	47.15	43.55	41	27.8	42.9	35.15	52.55	27.2	39.2	59.5	41.1	45	37.5	37.65	46.65	58	28.6	45.95	40	30.7	46.1	35.8	22.45	56.35	54	48	39.2	30.75	18.45	46.8	34.4	66.35	51.1	38.1	29.15	65.9	31.65	34.9	55.75	39.65	42.85	61.6	50.65	61.2	35.75	27.9	46.25	57.1
26.2	35.25	47.35	46.5	41	31.5	39.75	30.8	52.9	28.4	38.65	65.95	42.95	47.65	35.85	34.2	48.3	60.6	33.3	42.05	40.05	31.4	46.2	35.1	23.55	58.75	55.6	43.5	35.6	29.75	21.65	47.95	38.45	68.1	54.9	37.85	29.35	70.95	31.85	36.65	54.25	36.95	44.8	58.75	52.95	63.5	35.6	30.15	47.25	56.2
[truncated: 125 more columns]
