# Supplementary material for: Single-particle imaging of stress-promoters induction reveals the interplay between MAPK signaling, chromatin and transcription factors
Source: Nat Commun. 2020 Jun 23;11:3171. doi: 10.1038/s41467-020-16943-w (PMC7311541; doi:10.1038/s41467-020-16943-w)
Supplement: Supplementary file 12 — Source Data [file 41467_2020_16943_MOESM12_ESM.zip › SourceData/Figure2F/Figure2F_yVW409_NaCl_0p20M_rep3_GFP_ConnectedHiPix.csv]

0	0	0	0	0	0	0	0	0	0	0	0	0	0	0	0	0	0	0	0	0	0	0	0	0	0	0	0	0	0	0	0	0	0	0	0	0	0	0	0	0	0	0	0	0	0	0	0	0	0
0	0	0	0	0	0	0	0	0	0	0	0	0	0	0	0	0	0	0	0	0	0	0	0	0	0	0	0	0	0	0	0	0	0	0	0	0	0	0	0	0	0	0	0	0	0	0	0	0	0
0	0	0	0	0	0	0	0	0	0	0	0	0	0	0	0	0	0	0	0	0	0	0	0	0	0	0	0	0	0	0	0	0	0	0	0	0	0	0	0	0	42.8	0	0	0	0	0	0	0	0
0	0	0	0	0	0	0	0	0	0	0	0	0	0	0	0	0	0	0	0	0	0	0	0	0	0	0	0	0	0	0	0	0	0	0	0	0	0	0	0	0	42.4	0	0	0	0	0	0	0	0
0	0	0	0	0	0	0	0	0	0	0	0	0	0	0	0	0	0	0	0	0	0	0	0	0	0	0	0	0	0	0	0	0	0	0	0	0	0	0	0	0	0	0	0	0	0	0	0	0	0
0	0	0	0	0	0	0	0	0	0	0	0	0	0	0	0	0	0	0	0	0	0	0	0	0	0	0	0	0	0	0	0	0	0	0	0	0	0	0	0	0	0	0	0	0	0	0	0	0	0
0	0	0	0	0	0	0	0	0	0	0	0	0	0	0	0	0	0	0	0	0	0	0	0	0	0	0	0	0	0	0	0	0	0	0	0	0	0	0	0	0	0	0	0	0	0	0	0	0	0
0	0	0	0	0	0	0	0	0	0	0	0	0	0	0	0	0	0	0	0	0	0	0	0	0	0	0	0	0	0	0	0	0	0	0	0	0	0	0	0	0	0	0	0	0	0	0	0	0	0
0	0	0	0	0	0	0	0	0	0	0	0	0	0	0	0	0	0	0	0	0	0	0	0	0	0	0	0	0	0	0	0	0	0	0	0	0	0	0	0	0	0	0	0	0	0	0	0	0	0
0	0	0	0	0	0	0	0	0	0	0	0	0	0	0	0	0	0	0	0	0	0	0	0	0	0	0	0	0	0	0	0	0	0	0	0	0	0	0	0	0	0	0	0	0	0	0	0	0	0
0	0	0	0	0	0	0	0	0	0	0	0	0	0	0	0	0	0	0	0	0	0	0	0	0	0	0	0	0	0	0	0	0	0	0	0	0	0	0	0	0	0	0	0	0	0	0	0	0	0
0	0	0	0	0	0	0	0	0	0	0	0	0	0	0	0	0	0	0	0	0	0	0	0	0	0	0	0	0	0	0	0	0	0	0	0	0	0	0	0	0	0	0	0	0	0	0	0	0	0
0	0	0	0	0	0	0	0	0	0	0	0	0	0	0	0	0	0	0	0	0	0	0	0	0	0	0	0	0	0	0	0	0	0	0	0	0	0	0	0	0	0	0	0	0	0	0	0	0	0
0	0	0	0	0	0	0	0	0	0	0	0	0	0	0	0	0	0	0	0	0	0	0	0	0	0	0	0	0	0	0	0	0	0	0	0	0	0	0	0	0	0	0	0	0	0	0	0	0	0
0	0	0	0	0	0	0	0	0	0	0	0	0	0	0	0	0	0	0	0	0	0	0	0	0	0	0	0	0	0	0	0	0	0	0	0	0	0	0	0	0	0	0	0	0	0	0	0	0	0
0	0	0	0	0	0	0	0	0	0	0	36	0	0	0	0	0	0	0	0	0	0	0	0	0	0	0	0	0	0	0	0	0	0	0	0	0	0	0	0	0	0	0	0	0	36.4	0	0	0	0
0	0	0	0	0	0	0	0	0	0	0	30.154	0	0	0	0	0	0	0	0	0	0	0	0	0	0	0	0	0	0	0	0	0	0	0	0	0	0	0	0	0	0	0	0	0	59.5	0	0	0	0
0	0	0	0	0	0	0	0	0	0	0	0	0	0	0	0	0	0	0	0	0	0	0	37.455	0	0	0	0	0	0	0	0	0	0	0	0	0	0	0	0	0	0	0	0	0	90.167	0	0	0	0
0	0	0	0	0	0	0	40.545	0	0	42.182	0	0	0	0	0	0	0	0	0	0	0	0	36.8	0	0	0	0	0	0	0	0	0	0	0	0	32.2	0	0	0	0	0	0	0	0	97.235	0	0	0	0
0	0	0	0	0	0	0	36.923	0	0	53.824	0	0	0	0	0	0	0	0	0	0	0	0	41.643	0	0	0	0	0	0	0	0	0	0	0	0	29.625	0	0	0	0	0	0	0	0	100.29	0	0	0	0
0	0	0	0	0	0	0	31.2	0	0	73.467	0	0	0	0	0	0	0	0	0	0	0	0	43.083	0	0	0	0	0	0	0	0	0	0	0	0	30	0	0	0	0	0	0	0	0	95.786	0	0	0	0
0	0	0	0	0	0	0	41.714	0	0	70.5	0	0	0	0	0	0	0	0	0	0	0	0	44.2	0	0	0	0	0	0	0	41	0	0	0	0	31.4	0	0	0	0	0	0	0	0	117.53	0	0	0	0
0	0	0	0	0	0	0	39.364	0	0	74	0	0	0	0	65.8	0	0	0	0	0	0	0	39.5	0	0	0	0	0	0	0	50.125	0	0	0	70.625	34.875	0	0	0	0	0	0	0	0	131.93	0	0	0	0
0	0	0	0	0	0	0	44.333	0	0	66	0	0	0	0	59.6	0	69.455	0	0	0	0	0	38.917	0	0	0	0	0	0	0	48.25	0	0	0	85.294	28.125	0	0	0	0	0	52.583	0	0	125.53	0	0	0	0
0	0	0	0	0	0	0	39.867	0	0	73.667	0	0	0	0	0	0	75.917	0	0	0	0	0	44.083	0	0	0	0	0	0	0	51.417	0	0	0	94.687	31.364	0	0	0	0	0	61	0	0	103.32	0	0	0	0
0	0	0	0	0	0	0	37.417	0	0	69.091	37.4	0	0	0	82.571	0	87.471	0	0	0	0	0	34.2	0	0	0	0	0	0	0	48.846	0	0	0	99.5	0	0	0	0	0	0	78.467	0	0	108.93	0	74.4	0	0
0	0	0	0	0	0	0	24.625	0	0	64.143	26.5	0	0	0	107.17	0	104.5	0	0	0	0	0	29	70.8	0	0	0	0	0	0	53.062	0	0	0	111.5	0	0	0	0	0	0	74.111	0	0	82.778	0	70.25	0	0
0	0	0	0	0	0	0	32.1	0	0	44.1	25.625	0	0	0	101.93	0	127.56	0	0	0	0	0	0	66.2	0	0	0	0	0	0	56	69	0	97	123.71	0	0	0	0	0	0	83.375	0	0	92.941	0	74.938	0	0
0	0	0	0	0	0	0	29.4	0	0	33.5	0	0	0	0	107.89	0	140.64	0	0	0	0	0	0	79.462	0	0	27.2	0	0	0	55.154	79.917	0	99.8	128.16	0	0	0	0	0	0	79.063	0	45.455	89.765	0	86.75	0	0
0	0	0	0	0	0	0	27.75	0	0	37.2	0	0	0	0	114.84	0	127.27	0	0	0	0	0	0	92.083	0	0	45.083	0	0	0	53.3	130.75	0	114.27	141.31	0	0	0	0	0	0	68.286	0	73	76.267	0	0	54	0
0	0	0	0	0	0	0	0	0	0	33.2	0	0	0	0	144.53	0	138.17	0	0	0	0	0	0	123	0	0	48.9	0	0	0	42.909	143.94	0	114.86	155.18	0	0	0	0	0	0	86.25	0	78	81.722	0	0	67.571	0
0	0	0	0	39.2	0	0	0	0	0	41.8	0	0	0	0	140.4	0	128.95	0	0	0	41.6	0	0	126.79	0	0	49.375	0	0	0	45.4	163.44	0	141.93	183.33	0	0	0	0	0	0	85	0	80.05	68.833	0	0	72	0
0	0	0	0	60.3	0	0	0	0	0	36.2	0	0	0	0	130.61	0	132.53	0	0	0	50	0	0	136	0	0	40.667	0	0	0	0	153.38	0	164.06	140.06	0	0	0	0	0	0	96.846	0	97.571	68.947	0	85.417	69.9	0
0	0	0	0	80.917	0	0	0	0	59.2	0	0	0	0	0	167.44	0	110.24	0	0	0	72	0	0	121.38	0	0	51.75	0	0	0	0	152.06	0	151.06	170.65	0	0	0	0	0	0	108.62	0	106.57	78.125	0	70.1	91	0
64.8	0	0	0	97.818	0	0	0	0	60.273	0	0	50	0	0	177.33	0	130.37	0	0	0	78.071	0	0	105.12	0	0	48.818	0	51.2	0	0	136.12	0	145.5	168.19	0	0	0	0	0	0	65.312	0	82.889	56.467	0	60.583	101.2	0
69	0	0	0	77.333	0	0	0	0	64.75	0	0	36.75	0	0	195.79	0	143.79	0	0	0	61.737	0	0	126.83	0	0	53.143	0	55.077	0	0	139.06	0	160.13	154.65	0	0	0	0	0	0	61.417	0	104.06	55.182	0	65.5	117.47	0
99.5	0	0	0	112.4	0	0	0	0	68	0	0	0	0	0	211.29	0	154.75	0	0	0	72	0	0	109.41	0	0	38.357	0	49.083	0	0	144.5	0	156.38	181.38	0	0	0	0	0	0	49.625	0	85.5	56.375	0	69.375	128.94	0
108.11	0	0	0	110.38	0	0	0	0	68.5	0	0	0	0	0	214.5	0	150.53	0	0	0	69.562	0	0	113.81	0	0	33.375	0	45.909	52.077	0	131.75	0	0	155.18	0	0	0	0	0	0	47.929	0	95.067	66	0	65.875	145.17	120.92
95.286	0	0	0	94.389	0	0	0	0	67.2	0	0	40.2	0	0	0	0	183.12	0	0	0	63.389	0	0	123.69	0	0	0	0	61.571	68.25	0	121.25	0	179.75	156.62	0	0	0	0	0	0	40.4	0	92.071	69	0	92.8	119.71	116.32
93.9	0	0	0	98.688	0	0	0	0	66.143	0	0	34.875	0	0	0	0	203.67	0	0	0	70.111	0	0	102.31	0	0	0	0	52.875	53.8	0	117.42	0	166.2	148.68	0	0	72.167	0	0	0	53.214	0	88.471	0	0	83.636	101.24	123.06
104.38	0	0	0	89.444	0	0	0	0	61.75	0	0	43	0	0	188	0	189.84	0	0	0	70.4	0	0	78	0	0	0	0	65.571	61.8	0	117.64	0	186.18	141.65	0	0	68.533	0	0	0	47.2	0	75.647	58.3	0	140.93	68.667	138
96.857	0	0	0	84.714	0	0	0	0	46.091	0	0	0	0	0	163.71	0	199.78	0	0	0	49.333	0	0	62.167	0	0	0	0	71.769	72.333	0	107.79	0	186	142.19	0	0	100.44	0	0	0	0	0	75.067	42.4	43.8	137.82	80.294	142.29
103.93	0	0	0	73.059	0	0	0	0	45.2	0	0	0	0	0	151.75	0	203.11	0	0	0	48.875	0	0	71.882	0	0	0	0	50.286	74.786	0	133.88	0	249.13	119.24	0	0	107.44	0	0	0	36.75	0	67.778	0	31.091	140.33	85.812	133.13
82	0	0	0	55.429	0	0	0	0	0	0	0	0	0	0	121.5	0	205.06	0	0	0	46.375	0	0	81.8	0	0	0	0	48.929	70	0	157.58	0	233.45	112.06	0	0	130.75	0	0	0	39.625	0	60.167	0	0	141.76	109.74	101.21
122.23	0	0	0	52	69.2	0	0	0	0	0	0	0	0	0	87.632	0	205.76	34.2	0	0	43.875	0	0	68.5	0	0	0	0	38.8	66.765	0	166.5	0	279.65	102.16	0	0	138.25	0	0	0	41.923	0	55.556	0	30.5	160.29	112.41	103.83
137.67	0	0	0	61.923	68.4	0	0	0	0	0	0	0	64.091	0	0	0	180.88	29	0	0	0	0	0	75.643	0	0	0	0	36.625	48.187	0	217.13	0	248.94	85.533	0	0	129.18	0	0	0	0	0	50.2	0	31	161.33	129.38	89.5
146.24	0	0	0	49.2	79.5	0	0	0	0	0	0	0	89.375	0	0	0	203.72	0	0	0	0	0	0	64.533	0	0	0	0	33.25	35.8	37.2	218.24	0	209.94	76.857	0	0	122.22	0	0	0	0	0	49.636	0	29	158.13	105.21	104.76
168.64	0	0	0	50.1	79.125	0	0	0	0	0	0	0	110.08	0	0	0	198.24	0	0	0	0	0	0	58.143	0	0	0	0	38	44	35.2	205.85	0	225.47	66.429	0	0	137.07	0	0	0	36.2	0	0	0	0	147.54	97.286	117.87
166.72	0	0	0	54.125	83.333	0	0	0	0	0	0	0	126.07	0	0	0	167.41	0	0	0	0	0	0	54.9	0	0	0	0	0	0	0	216.24	0	243.13	0	0	0	112.88	0	0	0	36.4	0	0	0	0	122.5	89.421	110
156.27	0	0	0	39.7	89	0	0	0	0	0	0	0	117.76	0	0	0	182.38	0	0	0	0	0	0	56.75	0	0	0	53	0	0	0	212.61	0	253.33	47.4	0	0	103.44	0	0	0	35.6	0	0	0	0	132.47	119.47	148.25
150.5	0	0	0	45.875	101.75	0	0	0	0	0	0	0	131.53	0	0	0	174.56	33.2	0	0	0	40	0	44.625	0	0	0	63.875	0	0	0	205.82	0	227.74	45.8	0	0	114.71	0	0	0	31.4	0	0	0	0	102.69	100.95	136.63
134.57	0	0	0	0	109.22	0	0	0	0	0	0	0	120.39	0	0	0	140.44	29	0	0	0	43.4	0	41	0	0	0	82.833	0	0	0	206.94	0	216.06	0	0	0	80.882	0	0	0	37.5	0	0	0	0	121.24	81.714	104.5
114.24	0	0	0	0	129.53	0	0	0	0	0	0	0	129.44	0	0	0	141.27	0	0	0	0	37.6	0	46.4	0	0	0	82.688	0	0	0	171.87	0	229.79	0	0	0	93.353	0	0	0	41.2	0	0	0	0	117.26	98	113.2
136.68	0	0	0	41	120	0	0	0	0	0	0	0	97.167	0	0	0	135	0	0	0	0	0	0	0	0	0	0	93.737	0	0	0	180.69	48.875	185.39	0	0	0	91.846	0	0	0	0	0	0	0	0	97.312	69.692	99.5
139.3	0	0	0	46.556	121.28	0	0	0	0	0	0	0	93.929	0	0	0	135.3	0	0	0	0	0	0	0	0	0	0	87.059	0	0	0	167.94	51.182	190.12	47.8	0	0	71.077	0	0	0	0	0	0	0	0	0	65.5	106.4
120.79	0	0	0	0	68.364	0	0	0	0	0	0	0	97	0	0	0	147.12	0	35.6	0	0	0	0	0	0	0	0	55.1	0	0	0	168	53	177	44.4	0	0	99.467	0	0	0	0	0	0	0	35.2	58	65.625	82.7
119.29	0	0	0	0	95.5	0	0	0	0	0	0	0	96.056	0	0	0	153.4	0	39.8	0	0	0	0	0	0	0	0	70	0	0	0	158.63	0	159.14	40.4	0	0	91.25	0	0	0	0	0	0	0	27.6	74.118	72.1	89.8
114.78	0	0	0	39.4	83.4	0	0	0	0	0	0	0	86.687	0	0	0	176.11	0	37.182	0	0	0	0	0	0	0	0	69.941	0	0	0	177.11	0	164.35	41.75	0	0	75.429	0	0	0	0	0	0	0	0	65.75	56.5	0
94.75	0	0	0	33.8	67.6	68.8	0	0	0	0	0	0	90.4	0	0	0	197.29	0	35.929	0	0	0	0	0	0	0	0	83.267	0	0	0	156.44	0	154.72	40	0	0	62.286	0	0	0	0	0	0	0	0	67.625	54.2	0
92.75	0	0	0	0	52.667	67.9	0	0	0	0	0	0	75.125	0	0	0	160.18	0	38.417	0	0	0	0	0	0	0	0	60.933	0	0	0	224.4	0	127.21	0	0	0	59.125	0	0	0	0	0	0	0	27	59.4	59.4	0
0	0	0	0	0	58.6	74.4	0	0	0	0	0	0	74.714	0	0	0	162.61	0	49.375	0	0	0	0	0	0	0	0	62.933	0	0	0	185.9	0	120.85	0	0	0	61.4	0	0	0	0	0	0	0	36.8	57.818	46.1	0
66.2	0	0	0	0	0	70.273	0	0	0	0	0	0	73.625	0	0	0	152.67	0	39.375	0	0	0	0	0	0	0	0	69.357	0	0	0	160.21	0	100.27	0	0	0	59.273	0	0	0	0	0	0	0	36.5	51	0	0
70.455	0	0	0	0	0	64.375	0	0	0	0	0	0	82.357	0	0	0	145.63	0	50.636	0	0	0	0	0	0	0	0	67.167	0	0	0	179.42	0	94.846	0	0	0	0	0	0	0	0	0	0	0	36.8	0	0	0
0	0	0	0	0	0	72.2	0	0	0	0	0	0	61.909	0	0	0	153.58	0	47.75	0	0	0	0	33.8	0	0	0	68.5	0	0	0	172.21	0	101.25	0	0	0	0	0	0	0	0	0	0	0	35.357	0	0	0
0	0	0	0	0	0	104.5	0	0	0	0	0	0	96.429	0	0	0	129.87	0	58.75	0	0	0	0	37	0	0	0	62.286	0	0	0	164.95	0	99.667	0	0	0	0	0	0	0	0	0	0	0	28.417	0	0	0
0	0	0	0	0	0	77.5	0	0	0	0	0	0	80.923	0	0	0	117.67	0	62.143	0	0	0	0	0	0	0	0	65.929	0	0	0	170.39	0	84.4	0	0	0	0	0	0	0	0	0	0	0	0	0	0	0
0	0	0	0	0	0	62.917	0	0	0	0	0	0	82.643	0	0	0	113.18	0	69.857	0	0	0	0	0	0	0	0	52.067	0	0	0	134.44	0	82.125	0	0	0	0	0	0	0	0	0	0	0	0	0	0	0
0	0	0	0	0	0	61	0	0	56.4	0	0	0	64.154	0	0	0	100.71	0	60.437	0	0	0	0	0	0	0	0	54.154	0	0	0	173.76	0	0	0	0	0	0	0	0	0	0	0	0	0	0	0	0	0
0	0	0	0	0	0	0	0	0	81.75	0	0	0	69.455	0	0	0	89.714	0	64.5	0	0	0	0	0	0	0	0	42	0	0	0	138	0	0	0	0	0	0	0	0	0	0	0	0	0	0	0	0	0
0	0	0	0	0	0	0	0	0	55	0	0	0	0	0	0	0	77.917	0	49	0	0	0	0	0	0	0	0	0	0	0	0	146.5	0	0	0	0	0	0	0	0	0	0	0	0	0	0	0	0	0
0	0	0	0	0	0	0	0	0	66.625	0	0	0	0	0	0	0	71.2	0	41.636	0	0	0	0	0	0	0	0	0	0	0	0	154.72	0	0	0	0	0	0	0	0	0	0	0	0	0	0	0	0	0
0	0	0	0	0	0	0	0	0	64.6	0	0	0	59.75	0	0	0	52.8	0	37.5	0	0	0	0	0	0	0	0	0	0	0	0	171.22	0	0	0	0	0	0	0	0	0	0	0	0	0	0	0	0	0
0	0	0	0	0	0	0	0	0	96.2	0	0	0	64.8	0	0	0	0	0	0	0	0	0	0	0	0	0	0	0	0	0	0	188.25	0	66.375	0	0	0	0	0	0	0	0	0	0	0	0	0	0	0
0	0	0	0	0	0	0	0	0	115.08	0	0	0	0	0	0	0	0	0	38.75	0	0	0	0	0	0	0	0	0	0	0	0	143.84	0	75.875	0	0	0	0	0	0	0	0	0	0	0	0	0	0	0
0	0	0	0	0	0	0	0	0	105.88	0	0	0	60.4	0	0	0	0	0	39.706	0	0	0	0	0	0	0	0	0	0	0	0	140.37	0	0	0	0	0	0	0	0	0	0	0	0	0	0	0	0	0
0	0	0	0	0	0	0	0	0	98	0	0	0	64.667	0	0	0	0	0	48.8	0	0	0	0	0	0	0	0	0	0	0	0	137.74	0	0	0	0	0	0	0	0	0	0	0	0	0	0	0	0	0
0	0	0	0	0	0	0	0	0	105.13	0	0	0	53	0	0	0	0	0	37.389	0	0	0	0	0	0	0	0	0	0	0	0	162.22	0	0	0	0	0	0	0	0	0	0	0	0	0	0	0	0	0
0	0	0	0	0	0	0	0	0	82.647	0	0	0	0	0	0	0	0	0	41.154	0	0	0	0	0	0	0	0	0	0	0	0	155.71	0	0	0	0	0	0	0	0	0	0	0	0	0	0	0	0	0
0	0	0	0	0	0	0	0	0	107.07	0	0	0	0	0	0	0	0	0	57.462	0	0	0	0	0	0	0	0	0	0	0	0	136.47	0	0	0	0	0	0	0	0	0	0	0	0	0	0	0	0	0
0	0	0	0	0	0	0	0	0	100.06	0	0	0	0	0	0	0	0	0	55.917	0	0	0	0	0	0	0	0	0	0	0	0	137	0	0	0	0	0	0	0	0	0	0	0	0	0	0	0	0	0
0	0	0	0	0	0	0	0	0	99.615	0	0	0	0	0	0	0	0	0	55.571	0	0	0	0	0	0	0	0	0	0	0	0	109.29	0	0	0	0	0	0	0	0	0	0	0	0	0	0	0	0	0
0	0	0	0	0	0	0	0	0	83.625	0	0	0	0	0	0	0	0	0	47.882	0	0	0	0	0	0	0	0	0	0	0	0	104.67	0	0	0	0	0	0	0	0	0	0	0	0	0	0	0	0	0
0	0	0	0	0	0	0	0	0	71.684	0	0	0	0	0	0	0	0	0	54.75	0	0	0	0	0	0	0	0	0	0	0	0	93.471	0	0	0	0	0	0	0	0	0	0	0	0	0	0	0	0	0
0	0	0	0	0	0	0	0	0	65.333	0	0	0	0	0	0	0	0	0	43.833	0	0	0	0	0	0	0	0	0	0	0	0	87.7	0	0	0	0	0	0	0	0	0	0	0	0	0	0	0	0	0
0	0	0	0	0	0	0	0	0	71.529	0	0	0	0	0	0	0	0	0	41	0	0	0	0	0	0	0	0	0	0	0	0	80.437	0	0	0	0	0	0	0	0	0	0	0	0	0	0	0	0	0
0	0	0	0	0	0	0	0	0	78.437	0	0	0	0	0	0	0	0	0	0	0	0	0	0	0	0	0	0	0	0	0	0	57.2	0	0	0	0	0	0	0	0	0	0	0	0	0	0	0	0	0
0	0	0	0	0	0	0	0	0	67.643	0	0	0	0	0	0	0	0	0	0	0	0	0	0	0	0	0	0	0	0	0	0	88.714	0	0	0	0	0	0	0	0	0	0	0	0	0	0	0	0	0
0	0	0	0	0	0	0	0	0	78.9	0	0	0	0	0	0	0	0	0	0	0	0	0	0	0	0	0	0	0	0	0	0	66	0	0	0	0	0	0	0	0	0	0	0	0	0	0	0	0	0
0	0	0	0	0	0	0	0	0	86.357	0	0	0	0	0	0	0	0	0	0	0	0	0	0	0	0	0	0	0	0	0	0	54.8	0	0	0	0	0	0	0	0	0	0	0	0	0	0	0	0	0
0	0	0	0	0	0	0	0	0	67.9	0	0	0	0	0	0	0	0	0	0	0	0	0	0	0	0	0	0	0	0	0	0	65	0	0	0	0	0	0	0	0	0	0	0	0	0	0	0	0	0
0	0	0	0	0	0	0	0	0	68.375	0	0	0	0	0	0	0	0	0	0	0	0	0	0	0	0	0	0	0	0	0	0	0	0	0	0	0	0	0	0	0	0	0	0	0	0	0	0	0	0
0	0	0	0	0	0	0	0	0	56.214	0	0	0	0	0	0	0	0	0	0	0	0	0	0	0	0	0	0	0	0	0	0	0	0	0	0	0	0	0	0	0	0	0	0	0	0	0	0	0	0
0	0	0	0	0	0	0	0	0	58.857	0	0	0	0	0	0	0	0	0	0	0	0	0	0	0	0	0	0	0	0	0	0	0	0	0	0	0	0	0	0	0	0	0	0	0	0	0	0	0	0
0	0	0	0	0	0	0	0	0	60.4	0	0	0	0	0	0	0	0	0	0	0	0	0	0	0	0	0	0	0	0	0	0	0	0	0	0	0	0	0	0	0	0	0	0	0	0	0	0	0	0
0	0	0	0	0	0	0	0	0	0	0	0	0	0	0	0	0	0	0	0	0	0	0	0	0	0	0	0	0	0	0	0	0	0	0	43.5	0	0	0	0	0	0	0	0	0	0	0	0	0	0
0	0	0	0	0	0	0	0	0	0	0	0	0	0	0	0	0	0	0	0	0	0	0	0	0	0	0	0	0	0	0	0	0	0	0	37	0	0	0	0	0	0	0	0	0	0	0	0	0	0
0	0	0	0	0	0	0	0	0	0	0	0	0	0	0	0	0	0	0	0	0	0	0	0	0	0	0	0	0	0	0	0	0	0	0	40.267	0	0	0	0	0	0	0	0	0	0	0	0	0	0
0	0	0	0	0	0	0	0	0	0	0	0	0	0	0	0	0	0	0	0	0	0	0	0	0	0	0	0	0	0	0	0	0	0	0	39.8	0	0	0	0	0	0	0	0	0	0	0	0	0	0
0	0	0	0	0	0	0	0	0	0	0	0	0	0	0	0	0	0	0	0	0	0	0	0	0	0	0	0	0	0	0	0	0	0	0	45.909	0	0	0	0	0	0	0	0	0	0	0	0	0	0
0	0	0	0	0	0	0	0	0	0	0	0	0	0	0	0	0	0	0	0	0	0	0	0	0	0	0	0	0	0	0	0	0	0	0	36.4	0	0	0	0	0	0	0	0	0	0	0	0	0	0
0	0	0	0	0	0	0	0	0	0	0	0	0	0	0	0	0	0	0	0	0	0	0	0	0	0	0	0	0	0	0	0	0	0	0	34.8	0	0	0	0	0	0	0	0	0	0	0	0	0	0
0	0	0	0	0	0	0	0	0	0	0	0	0	0	0	0	0	0	0	0	0	0	0	0	0	0	0	0	0	0	0	0	0	0	0	0	0	0	0	0	0	0	0	0	0	0	0	0	0	0
0	0	0	0	0	0	0	0	0	0	0	0	0	0	0	0	0	0	0	0	0	0	0	0	0	0	0	0	0	0	0	0	0	0	0	0	0	0	0	0	0	0	0	0	0	0	0	0	0	0
[truncated: 98 more columns]
