# Supplementary material for: Single-particle imaging of stress-promoters induction reveals the interplay between MAPK signaling, chromatin and transcription factors
Source: Nat Commun. 2020 Jun 23;11:3171. doi: 10.1038/s41467-020-16943-w (PMC7311541; doi:10.1038/s41467-020-16943-w)
Supplement: Supplementary file 12 — Source Data [file 41467_2020_16943_MOESM12_ESM.zip › SourceData/Figure2F/Figure2F_yVW416_NaCl_0p20M_rep1_GFP_ConnectedHiPix.csv]

0	0	0	0	0	0	0	0	0	0	0	0	0	0	0	0	0	0	0	0	0	0	0	0	0	0	0	0	0	0	0	0	0	0	0	0	0	0	0	0	0	0	0	0	0	0	0	0	0	0
0	0	0	0	0	0	0	0	0	0	0	0	0	0	0	0	0	0	0	0	0	0	0	0	0	0	0	0	0	0	0	0	0	0	0	0	0	0	0	0	0	0	0	0	0	0	0	0	0	0
0	0	0	0	0	0	0	0	0	0	0	0	0	0	0	0	0	0	0	0	0	0	0	0	0	0	0	0	0	0	0	0	0	0	0	0	0	0	0	0	0	0	0	0	0	0	0	0	0	0
0	0	0	0	0	0	0	0	0	0	0	0	0	0	0	0	0	0	0	0	0	0	0	0	0	0	0	0	0	0	0	0	0	0	0	0	0	0	0	0	0	0	0	0	0	0	0	0	0	0
0	0	0	0	0	0	0	0	0	0	0	0	0	0	0	0	0	0	0	0	0	0	0	0	0	0	0	0	0	0	0	0	0	0	0	0	0	0	0	0	0	0	0	0	0	0	0	0	0	0
0	0	0	0	0	0	0	0	0	0	0	0	0	0	0	0	0	0	0	0	0	0	0	0	0	0	0	0	0	0	0	0	0	0	0	0	0	0	0	0	0	0	0	0	0	0	0	0	0	0
0	0	0	0	0	0	0	0	0	0	0	0	0	0	0	0	0	0	0	0	0	0	0	0	0	0	0	0	0	0	0	0	0	0	0	0	0	0	0	0	0	0	0	0	0	0	0	0	0	0
0	0	0	0	0	0	0	0	0	0	0	0	0	0	0	0	0	0	0	0	0	0	0	0	0	0	0	0	0	0	0	0	0	0	0	0	0	0	0	0	0	0	0	0	0	0	0	0	0	0
0	0	0	0	0	0	0	0	0	0	0	0	0	0	0	0	0	0	0	0	0	0	0	0	0	0	0	0	0	0	0	0	0	0	0	0	0	0	0	0	0	0	0	0	0	0	0	0	0	0
0	0	0	0	0	0	0	0	0	0	0	0	0	0	0	0	0	0	0	0	0	0	0	0	0	0	0	0	0	0	0	0	0	0	0	0	0	0	0	0	0	0	0	0	0	0	0	0	0	0
0	0	0	0	0	0	0	0	0	0	0	0	0	0	0	0	0	0	0	0	0	0	0	0	0	0	0	0	0	0	0	0	0	0	0	0	0	0	0	0	0	0	0	0	0	0	0	0	0	0
0	0	0	0	0	0	0	0	0	0	0	0	0	0	0	0	0	0	0	0	0	0	0	0	0	0	0	0	0	0	0	0	0	0	0	0	0	0	0	0	0	0	0	0	0	0	0	0	0	0
0	0	0	0	0	0	0	0	0	0	0	0	0	0	0	0	0	0	0	0	0	0	0	0	0	0	0	0	0	0	0	0	0	0	0	0	0	0	0	0	0	0	0	0	0	0	0	0	0	0
0	0	0	0	0	0	0	0	0	0	0	0	0	0	0	0	0	0	0	101.12	0	0	0	0	0	0	0	0	0	61.6	0	0	0	0	0	0	0	0	0	0	0	0	0	0	0	0	0	0	0	0
0	0	0	0	0	0	0	0	0	0	0	0	0	80.364	0	83.75	0	0	0	119.67	0	0	0	0	0	0	0	0	0	55	0	0	0	0	0	0	0	0	0	0	0	0	0	0	0	0	0	0	0	0
0	0	0	0	0	0	0	0	0	0	0	0	0	100.6	0	107	0	0	0	148.9	0	0	0	0	0	0	0	0	90.6	54.6	0	0	0	0	0	0	0	0	0	0	0	0	0	0	0	0	83	0	0	0
0	0	0	92.6	0	57.75	0	0	0	0	0	0	57	113.25	0	103.57	0	0	0	129.86	0	0	0	0	0	0	0	86.9	103.71	0	0	0	0	0	0	0	0	0	78.083	0	0	0	0	0	0	0	84.6	0	0	0
0	0	0	113	0	67.222	0	0	0	0	0	0	66.6	135.67	0	148	0	0	0	154.5	0	0	0	0	0	0	0	107.64	108.67	0	0	0	0	0	0	0	0	0	84.8	0	0	0	68.4	0	0	0	88	0	0	0
0	0	0	127.17	0	63	0	0	0	0	0	0	0	145.13	0	155.94	0	0	0	137	0	0	0	0	0	0	0	120.64	111.24	62.4	0	0	0	137.5	0	0	0	0	99.333	72.2	86.6	0	74.333	0	109.64	0	95.5	0	0	0
0	0	0	165.26	0	79.9	0	0	0	0	0	0	86.875	129.67	0	175.93	0	0	0	133	0	0	0	101.8	61.857	132.2	0	122	112.33	48	0	0	0	153.8	0	0	0	0	114.47	79.133	101.3	0	89.118	0	101	0	101.76	0	0	90.875
0	0	0	177.47	0	65.125	0	0	0	67.125	0	0	84.4	136.21	0	155.94	0	0	0	145.93	0	0	0	85.667	74.455	142.17	0	143.86	118.85	0	0	0	0	181.69	97.2	0	0	91.6	141.06	85.615	152	0	120.43	0	0	0	126.28	0	0	104.62
0	0	0	206	0	67.727	73	0	0	75.25	0	0	85.375	125.87	73.5	179.78	88.6	0	0	167.94	0	0	0	108.43	69.429	173.5	0	151.86	125	0	0	0	0	205.5	105.5	0	0	110.92	160.44	121.13	146.93	0	142.93	0	0	0	132.47	0	0	121.5
60.727	0	0	200.56	0	63.176	91.8	0	0	94.231	0	0	85.357	140.47	84.5	191.44	106.5	0	0	176.88	0	65	0	105.79	71.182	198.71	0	138.07	157.94	0	54.5	0	0	223.62	121.47	0	0	128.5	168.06	148.14	160.33	75.875	141.33	0	0	0	171.17	0	0	140.14
81.25	0	0	220.44	80.455	73.625	0	0	0	133.13	0	0	89.071	153.88	116.25	199.37	115.5	0	0	180.67	0	98.273	0	120.17	75.3	229.93	0	138.42	162.47	0	61.5	0	0	191.35	137.44	0	0	151.06	180.58	145.71	156.42	98.6	140.25	0	79.4	0	208.11	0	0	154.86
74.364	0	0	239.88	108.15	70.5	82.5	0	0	131.68	62	0	86.8	158.38	136	151.29	128.28	0	57.25	207.07	0	100.24	0	104.86	73.9	195.47	0	161.92	190.24	0	60.273	0	0	220.88	135.76	0	0	145.07	202.78	165.47	158.11	96.154	152.44	0	83.2	0	184.72	0	0	161.64
93.231	0	0	255.53	135.8	85	75.8	0	0	115.38	100.38	0	0	211.08	118.84	176.22	154.58	0	74.071	175.65	0	118.24	0	113.25	0	163.21	0	156.93	197.71	0	68.167	0	0	191.94	173.05	0	65.125	164.95	220.83	163.06	205.72	101.2	205.72	0	0	0	214.13	0	0	154.83
91.5	0	0	272.28	109.21	78.333	86.75	0	0	149.65	107.93	0	0	184.75	141.94	150.72	147.38	0	73.125	196.53	0	165.79	0	108.21	72.455	174.31	0	176.53	208.63	0	50.8	0	0	200.78	205	0	67.8	180.75	228.94	179.82	181.79	115.41	215.07	98	0	0	197.06	0	0	170.63
0	0	0	301.64	130.5	70.813	94.273	0	0	157.78	51.8	0	92.4	176.67	179.27	178	138.06	0	74.071	177.88	0	151.22	0	106.73	67.727	156.25	0	176.73	192.16	0	63.667	0	0	200.5	234.25	0	70.875	188.53	218.18	187.35	188.93	115.06	185.21	119.5	0	0	264.33	0	0	174.61
81.583	0	0	271.41	122.53	86.773	126.69	0	0	155.17	79.444	134.88	101.38	161	188.5	166.88	148.42	0	84.8	199.18	0	171.06	0	113.75	57	144.9	0	141.07	206.9	0	69.385	0	0	198.13	240.07	0	79.417	181.63	218.31	181.27	267.25	117.24	241.79	121.17	0	0	237.88	0	0	179.13
103.27	0	0	264.94	116.61	88.625	104.63	0	0	153.11	64	132.18	123.5	129.5	186.42	169.33	134.93	0	94.529	194	0	165.59	72.375	109	50	153.92	0	165.71	199.56	0	82.25	91	0	208.94	262	0	91.5	184.06	201.65	187.65	198.5	141.93	282.89	123.85	0	0	253.06	0	0	213.12
85.2	0	0	288.5	113.31	86.857	115.64	0	0	169.61	48	162.25	105.93	151.07	180.47	126.18	111.94	0	107.63	199.89	0	183.18	81	92.786	50.4	127	0	139.75	224.29	0	60.5	94.813	0	218	302.47	0	114.29	178.22	202.63	174.06	208.57	137.56	302.12	123.33	0	0	258.89	0	0	213.07
0	0	0	341.06	121.86	89.643	110.59	0	0	165.94	88.545	199.75	123.61	130.56	209.56	154	141.21	0	103.59	215.74	0	155.44	133.9	94.455	0	106	0	136.17	226.63	0	75.929	114.87	0	200.76	271.45	0	109.44	168.06	231.47	155.75	255.37	134.75	279.63	116.71	0	0	244.94	0	0	218.44
112.06	0	0	324.69	127.63	98.833	112.42	0	0	134.06	125.47	165.71	133.35	122.67	208.56	129.71	115.57	0	101.92	244.82	0	177.47	139.33	95.5	0	98.875	0	130.15	232.88	71.3	65.286	133.41	0	191.12	264.41	0	122.93	164.05	234.42	148	283.33	151.12	264.53	104.4	0	0	222.06	0	0	225.56
125.38	0	0	282.53	123.38	128.09	104.43	73.125	0	170.82	135	151.5	154	107.69	219.11	144.83	143.62	0	115	234.47	0	156.5	134.39	80.636	60.5	0	0	165.97	228	83	56.8	147.24	0	210.59	266.56	0	133.89	218.69	212.84	160.62	273.93	128.8	307.35	0	0	0	222.78	0	0	199.69
88.214	0	0	317.5	114.76	114.94	124.33	74.625	0	160.94	156.94	139.06	141.06	95.75	211.05	117	0	0	73	260.74	0	131.63	161.42	78.4	74.6	110.12	0	175.35	169.78	111.2	55.9	161.89	0	224.25	294.88	0	114.56	202	233.42	153.47	269.33	142.75	316.89	0	0	0	210.94	0	0	194.56
72.3	0	0	266.59	116.43	146.06	94	98.125	0	131.22	131.67	125.91	153.5	118.75	192.79	126.19	0	0	91.8	237.89	0	140.79	138.21	0	75.571	122.37	0	170.5	192.14	108.38	56.5	159.08	0	226.37	257.68	0	141.8	148.54	200.63	165.64	266.67	175.5	254.47	0	0	0	233.56	0	0	205.39
96	0	0	257.63	109.39	133.56	110.43	99.375	0	151.33	147.12	135.38	180.07	111.67	213.64	104.17	0	0	104.69	248.05	0	126.32	137.78	0	94.5	141	0	170.29	199.53	135.59	53.9	167.19	0	185.79	251.59	0	134.42	216.53	200.59	143.18	283.5	114.94	287	0	0	0	204.06	0	0	236.06
96.938	0	0	267.41	118.13	110.75	108.5	114	0	136.79	156.45	101	145.21	111.62	165.33	99.312	0	0	101.67	271.28	0	138.71	173.25	0	84.125	128	0	187.44	100.2	122.95	56.5	158.31	0	201.81	211.8	0	144.71	235.41	201.31	140.53	275.06	107.14	310.71	0	0	0	227.08	0	0	222.11
88.6	0	0	261.26	119.79	99.263	99.267	90.688	0	146.95	182.62	0	141.25	122.87	162.6	95.722	0	0	81.111	256.35	0	142.81	115.46	0	95.056	0	0	180.79	208.37	113.81	72.364	186.37	0	205	213.89	0	140.83	213.22	174.44	149.71	220.29	82.375	296.74	0	0	0	184.56	0	0	207.74
78.385	0	0	240.06	107.06	92.267	91.818	103.83	0	144.11	148.78	0	128.12	117.43	152.11	97.647	0	0	95.375	248.82	0	130.21	109	70.4	113.19	0	0	152.37	136.31	140.79	61.867	196.86	0	196.44	198.64	0	144.14	204.57	188.69	135	227.05	89.438	287.6	0	0	0	199.38	0	0	196.67
101.13	0	0	235.47	104.36	104.35	101.25	93.786	0	126.89	152.53	0	138.12	123.24	149.59	95.688	84.375	0	66.071	276.11	0	155.63	115.27	75.75	105.94	0	0	125.59	142.81	130.88	51.867	180.62	0	191.06	151.65	0	148.5	165.89	171.88	142.14	225.21	72.056	269.53	0	0	0	167.71	0	0	193.94
107.17	0	0	191.62	90.154	116.4	118.73	87.722	0	122.29	109.18	0	110.19	144.93	113.24	95.375	97.864	0	73.647	248.39	0	138.89	105.77	79	105.67	0	0	126.54	131.83	110.56	66.214	180.53	0	176	132.14	0	139.5	160.05	154.79	123.35	216.65	85.267	255.71	0	0	0	128.72	0	0	177.9
90.273	0	0	197.06	123.85	92.8	120.3	92.75	0	109.18	131.57	95.4	127.53	151.07	105.64	74.909	86	0	78.467	257.06	0	117.44	0	90.625	118.83	0	0	135.45	111.09	90.8	74.824	192.22	0	174.41	110.93	0	123.72	168.75	156.76	130.19	182.53	77.5	218.18	0	0	0	126.86	0	0	187.35
131.03	0	0	155.88	93.9	81.471	96	65.25	0	108.88	132.59	88.25	131.79	153	97.571	67.5	101.06	0	64.2	291.88	0	121.86	93.2	0	123.58	0	0	95.417	123.42	105.85	68.588	174.35	0	151.88	96.5	0	109.44	153.22	127.88	117.5	157.44	60.5	225.26	0	0	0	95.125	0	0	181.79
117.44	0	0	147.44	108.2	83.214	113.25	65.6	0	104.87	129.53	0	137.92	116.27	96.2	71.875	105.16	0	69	241.61	0	95.118	99.6	101	115.88	0	0	87.8	111.71	101.18	84.615	173.12	0	159.81	80.25	0	108.39	152	148.37	106.54	170.91	56.6	190.89	0	0	0	79.8	0	0	178
93.429	0	0	120.35	87.083	76.286	82.571	59.875	0	100.83	141.11	0	137.17	115.07	87.167	70	102	0	73.9	247.21	0	99.812	111.71	89.3	106.21	0	0	0	106.73	95.067	66	178.36	0	168.29	0	0	106.25	164.78	126.83	121.38	116.08	0	177.37	0	0	0	0	0	0	176.56
107.43	0	0	103.8	86.333	71.562	84	71	0	82.647	161.5	0	119.62	114.35	0	57	102.87	0	63.187	252.67	0	112.41	123.92	117.53	87.667	0	0	0	117.25	105.94	48.889	151.8	0	169.07	0	0	92.375	146.83	115.75	96.667	88	0	176.71	0	0	0	0	0	0	161.59
110.75	0	0	0	95	63.667	84.3	0	0	87.5	164.89	0	111.1	123.67	0	0	104.6	0	49.6	236.12	0	92.333	111.36	98.313	72.882	0	0	0	87.091	92.667	57.375	160.64	0	151.46	0	0	108.56	133.47	135	84.063	111	0	160.6	0	0	0	0	0	0	167.5
96.867	0	0	0	0	57.375	88.455	0	0	81.929	171.2	0	95.125	104.25	0	0	110.21	0	0	245.35	0	104.36	105.77	116.17	82.818	0	0	0	0	82.5	60.077	123.59	0	130.93	0	0	112.64	124.75	87.429	90.5	0	0	145.13	0	0	0	0	0	0	157
94.5	0	0	0	0	47.4	63.25	0	0	79.3	156.72	0	95.286	112.79	0	0	90.077	0	0	195	0	68.7	105.82	100.81	60.286	0	0	0	0	0	56.75	130.81	0	152.2	0	0	94.071	130.86	111.87	91.375	0	0	104.38	0	0	0	0	0	0	167.81
65.4	0	0	0	0	0	0	0	0	67	135.16	0	90.917	131.87	0	0	112.1	0	0	195.53	0	53.25	101.12	124.44	55.5	0	0	0	0	0	63.6	100.92	0	135.2	0	0	77.353	113.67	83	77	0	0	59	0	0	0	0	0	0	139.87
54.8	0	0	0	0	0	74.25	0	0	65.375	135	0	94.1	94.375	0	0	104.5	0	0	179	0	0	0	106.58	58.714	0	0	0	0	0	57	93	0	112.45	0	0	67.077	121.71	80.833	69.75	0	0	0	0	0	0	0	0	0	117.83
0	0	0	0	0	0	69.2	0	0	71.5	131.57	0	87.273	85.125	0	0	98.6	0	0	199.19	0	0	0	95.235	0	0	0	0	0	72.789	46.8	0	0	108.25	0	0	72.6	107.37	76.6	59.857	0	0	0	0	0	0	0	0	0	107.2
0	50.2	0	0	0	0	64.4	0	0	50.7	108.83	0	83.4	96.875	0	0	92.8	0	0	167.59	0	0	0	65.5	41.625	0	0	0	0	61.25	0	0	0	94	0	0	77.455	82.5	57.2	0	0	0	0	0	0	0	0	0	0	122.3
0	50.2	0	0	0	0	0	0	0	0	104.25	0	107	0	0	0	88.091	0	0	170.38	0	0	0	82.375	44.083	0	0	0	0	51.4	0	0	0	102.62	0	0	71	86.667	0	0	0	0	0	0	0	0	0	0	0	99.455
0	0	0	0	0	0	0	0	0	0	68.364	0	72	0	0	0	84.5	0	0	154.69	0	0	0	93.818	36	0	0	0	0	41	0	0	0	97.867	0	0	78	0	0	0	0	0	0	0	0	0	0	0	0	91.4
0	0	0	0	0	0	0	0	0	0	70	0	89.5	0	0	0	96.6	0	0	132.4	0	0	0	0	0	0	0	0	0	0	0	0	0	102.58	0	0	67.091	0	0	0	0	0	0	0	0	0	0	0	0	0
0	0	0	0	0	0	0	0	0	0	0	0	70.25	0	0	0	88.75	0	0	138	0	0	0	0	0	0	0	0	0	0	0	0	0	0	0	0	69.4	73.2	0	0	0	0	0	0	0	0	0	0	0	0
0	0	0	0	0	0	0	0	0	0	0	0	69.333	0	0	0	93.8	0	0	123.87	0	0	0	0	0	0	0	0	0	0	0	0	0	99.5	0	0	68.125	89.2	0	0	0	0	0	0	0	0	0	0	0	0
0	0	0	0	0	0	0	0	0	0	0	0	66.8	0	0	0	84.444	0	0	123	0	0	0	0	0	0	0	0	0	0	0	0	0	100.75	0	0	63.875	75.4	0	0	0	0	0	0	0	0	0	0	0	0
0	0	0	0	0	0	0	0	0	0	0	0	0	0	0	0	70.385	0	0	116.07	0	0	0	0	0	0	0	0	0	0	0	0	0	83.8	0	0	0	0	0	0	0	0	0	0	0	0	0	0	0	0
0	0	0	0	0	0	0	0	0	0	0	0	0	0	0	0	81.4	0	0	129	0	0	0	0	0	0	0	0	0	0	0	0	0	95.375	0	0	0	0	0	0	0	0	0	0	0	0	0	0	0	0
0	55.8	0	0	0	0	0	0	0	0	0	0	0	0	0	0	86.75	0	0	132.4	0	0	0	0	0	0	0	0	0	0	0	0	0	101.2	0	0	48.5	0	0	0	0	0	0	0	0	0	0	0	0	0
0	51.4	0	0	0	0	0	0	0	0	0	0	0	0	0	0	89.636	0	0	111.77	0	0	0	0	0	0	0	0	0	0	0	0	0	88.875	0	0	57.375	0	0	0	0	0	0	0	0	0	0	0	0	0
0	0	0	0	0	0	0	0	0	0	0	0	0	0	0	0	0	0	0	108.75	0	0	0	0	0	0	0	0	0	0	31.6	0	0	0	0	0	49.4	0	0	0	0	0	0	0	0	0	0	0	0	0
0	0	0	0	0	0	0	0	0	0	0	0	0	0	0	0	0	0	0	92.364	0	0	0	0	0	0	0	0	0	0	41	0	0	81.7	0	0	0	0	0	0	0	0	0	0	0	0	0	0	0	0
0	42	0	0	0	0	0	0	0	0	0	0	0	0	0	0	0	0	0	127.6	0	0	0	0	0	0	0	0	0	0	33.4	0	0	74.6	0	0	0	0	0	0	0	0	0	0	0	0	0	0	0	0
0	40.6	0	0	0	0	0	0	0	0	0	0	0	0	0	0	0	0	0	115.87	0	0	0	0	0	0	0	0	0	0	45.6	0	0	87.5	0	0	0	0	0	0	0	0	0	0	0	0	0	0	0	0
0	0	0	0	0	0	0	0	0	0	0	0	0	0	0	0	0	0	0	120.79	0	0	0	0	0	0	0	0	0	0	43.125	0	0	97.4	0	0	0	0	0	0	0	0	0	0	0	0	0	0	0	0
0	0	0	0	0	0	0	0	0	0	0	0	0	0	0	0	60.2	0	0	109.5	0	0	0	0	0	0	0	0	0	0	0	0	0	81.3	0	0	0	0	0	0	0	0	0	0	0	0	0	0	0	0
0	0	0	0	0	0	0	0	0	0	0	0	0	0	0	0	69	0	0	101.6	0	0	0	0	0	0	0	0	0	0	39.5	0	0	82	0	0	0	0	0	0	0	0	0	0	0	0	0	0	0	0
0	0	0	0	0	0	0	0	0	0	0	0	0	0	0	0	72.182	0	0	90.3	0	0	0	0	0	0	0	0	0	0	57.6	0	0	84.6	0	0	0	0	0	0	0	0	0	0	0	0	0	0	0	0
0	0	0	0	0	0	0	0	0	0	0	0	0	0	0	0	78	0	0	0	0	0	0	0	0	0	0	0	0	0	0	0	0	0	0	0	0	0	0	0	0	0	0	0	0	0	0	0	0	0
0	0	0	0	0	0	0	0	0	0	0	0	0	0	0	0	63.6	0	0	0	0	0	0	0	0	0	0	0	0	0	0	0	0	0	0	0	0	0	0	0	0	0	0	0	0	0	0	0	0	0
0	0	0	0	0	0	0	0	0	0	0	0	0	0	0	0	0	0	0	0	0	0	0	0	0	0	0	0	0	0	0	0	0	87.385	0	0	0	0	0	0	0	0	0	0	0	0	0	0	0	0
0	0	0	0	0	0	0	0	0	0	0	0	0	0	0	0	0	0	0	0	0	0	0	0	0	0	0	0	0	0	0	0	0	97.2	0	0	0	0	0	0	0	0	0	0	0	0	0	0	0	0
0	0	0	0	0	0	0	0	0	0	0	0	0	0	0	0	0	0	0	0	0	0	0	0	0	0	0	0	0	0	0	0	0	79.077	0	0	0	0	0	0	0	0	0	0	0	0	0	0	0	0
0	0	0	0	0	0	0	0	0	0	0	0	0	0	0	0	0	0	0	0	0	0	0	0	0	0	0	0	0	0	0	0	0	91.6	0	0	0	0	0	0	0	0	0	0	0	0	0	0	0	0
0	0	0	0	0	0	0	0	0	0	0	0	0	0	0	0	0	0	0	0	0	0	0	0	0	0	0	0	0	0	0	0	0	84	0	0	0	0	0	0	0	0	0	0	0	0	0	0	0	0
0	0	0	0	0	0	0	0	0	0	0	0	0	0	0	0	0	0	0	0	0	0	0	0	0	0	0	0	0	0	0	0	0	77.923	0	0	0	0	0	0	0	0	0	0	0	0	0	0	0	0
0	0	0	0	0	0	0	0	0	0	0	0	0	0	0	0	0	0	0	0	0	0	0	0	0	0	0	0	0	0	0	0	0	82.625	0	0	0	0	0	0	0	0	0	0	0	0	0	0	0	0
0	0	0	0	0	0	0	0	0	0	0	0	0	0	0	0	0	0	0	0	0	0	0	0	0	0	0	0	0	0	0	0	0	81.5	0	0	0	0	0	0	0	0	0	0	0	0	0	0	0	0
0	0	0	0	0	0	0	0	0	0	0	0	0	0	0	0	0	0	0	0	0	0	0	0	0	0	0	0	0	0	0	0	0	77.4	0	0	0	0	0	0	0	0	0	0	0	0	0	0	0	0
0	0	0	0	0	0	0	0	0	0	0	0	0	0	0	0	0	0	0	0	0	0	0	0	0	0	0	0	0	0	0	0	0	86.375	0	0	0	0	0	0	0	0	0	0	0	0	0	0	0	0
0	0	0	0	0	0	0	0	0	0	0	0	0	0	0	0	0	0	0	0	0	0	0	0	0	0	0	0	0	0	0	0	0	79.214	0	0	0	0	0	0	0	0	0	0	0	0	0	0	0	0
0	0	0	0	0	0	0	0	0	0	0	0	0	0	0	0	0	0	0	0	0	0	0	0	0	0	0	0	0	0	0	0	0	88.091	0	0	0	0	0	0	0	0	0	0	0	0	0	0	0	0
0	0	0	0	0	0	0	0	0	0	0	0	0	0	0	0	0	0	0	0	0	0	0	0	0	0	0	0	0	0	0	0	0	84.143	0	0	0	0	0	0	0	0	0	0	0	0	0	0	0	0
0	0	0	0	0	0	0	0	0	0	0	0	0	0	0	0	0	0	0	0	0	0	0	0	0	0	0	0	0	0	0	0	0	83.25	0	0	0	0	0	0	0	0	0	0	0	0	0	0	0	0
0	0	0	0	0	0	0	0	0	0	0	0	0	0	0	0	0	0	0	0	0	0	0	0	0	0	0	0	0	0	0	0	0	74.438	0	0	0	0	0	0	0	0	0	0	0	0	0	0	0	0
0	0	0	0	0	0	0	0	0	0	0	0	0	0	0	0	0	0	0	0	0	0	0	0	0	0	0	0	0	0	0	0	0	93.714	0	0	0	0	0	0	0	0	0	0	0	0	0	0	0	0
0	0	0	0	0	0	0	0	0	0	0	0	0	0	0	0	0	0	0	0	0	0	0	0	0	0	0	0	0	0	0	0	0	89.4	0	0	0	0	0	0	0	0	0	0	0	0	0	0	0	0
0	0	0	0	0	0	0	0	0	0	0	0	0	0	0	0	0	0	0	0	0	0	0	0	0	0	0	0	0	0	0	0	0	82.545	0	0	0	0	0	0	0	0	0	0	0	0	0	0	0	0
0	0	0	0	0	0	0	0	0	0	0	0	0	0	0	0	0	0	0	0	0	0	0	0	0	0	0	0	0	0	0	0	0	90.786	0	0	0	0	0	0	0	0	0	0	0	0	0	0	0	0
0	0	0	0	0	0	0	0	0	0	0	0	0	0	0	0	0	0	0	0	0	0	0	0	0	0	0	0	0	0	0	0	0	85.875	0	0	0	0	0	0	0	0	0	0	0	0	0	0	0	0
0	0	0	0	0	0	0	0	0	0	0	0	0	0	0	0	0	0	0	0	0	0	0	0	0	0	0	0	0	0	0	0	0	87.467	0	0	0	0	0	0	0	0	0	0	0	0	0	0	0	0
0	0	0	0	0	0	0	0	0	0	0	0	0	0	0	0	0	0	0	0	0	0	0	0	0	0	0	0	0	0	0	0	0	0	0	0	0	0	0	0	0	0	0	0	0	0	0	0	0	0
0	0	0	0	0	0	0	0	0	0	0	0	0	0	0	0	0	0	0	0	0	0	0	0	0	0	0	0	0	0	0	0	0	83.2	0	0	0	0	0	0	0	0	0	0	0	0	0	0	0	0
0	0	0	0	0	0	0	0	0	0	0	0	0	0	0	0	0	0	0	0	0	0	0	0	0	0	0	0	0	0	0	0	0	86.875	0	0	0	0	0	0	0	0	0	0	0	0	0	0	0	0
0	0	0	0	0	0	0	0	0	0	0	0	0	0	0	0	0	0	0	0	0	0	0	0	0	0	0	0	0	0	0	0	0	83.8	0	0	0	0	0	0	0	0	0	0	0	0	0	0	0	0
0	0	0	0	0	0	0	0	0	0	0	0	0	0	0	0	0	0	0	0	0	0	0	0	0	0	0	0	0	0	0	0	0	0	0	0	0	0	0	0	0	0	0	0	0	0	0	0	0	0
0	0	0	0	0	0	0	0	0	0	0	0	0	0	0	0	0	0	0	0	0	0	0	0	0	0	0	0	0	0	0	0	0	79	0	0	0	0	0	0	0	0	0	0	0	0	0	0	0	0
0	0	0	0	0	0	0	0	0	0	0	0	0	0	0	0	0	0	0	0	0	0	0	0	0	0	0	0	0	0	0	0	0	74.182	0	0	0	0	0	0	0	0	0	0	0	0	0	0	0	0
0	0	0	0	0	0	0	0	0	0	0	0	0	0	0	0	0	0	0	0	0	0	0	0	0	0	0	0	0	0	0	0	0	72.273	0	0	0	0	0	0	0	0	0	0	0	0	0	0	0	0
[truncated: 125 more columns]
