# Supplementary material for: Single-particle imaging of stress-promoters induction reveals the interplay between MAPK signaling, chromatin and transcription factors
Source: Nat Commun. 2020 Jun 23;11:3171. doi: 10.1038/s41467-020-16943-w (PMC7311541; doi:10.1038/s41467-020-16943-w)
Supplement: Supplementary file 12 — Source Data [file 41467_2020_16943_MOESM12_ESM.zip › SourceData/Figure2A/Figure2A_yVW428_0p2_NaCl_0p20M_rep3_GFP_CellLabel.csv]

1.001	3.001	4.001	5.001	6.001	7.001	10.001	14.001	15.001	16.001	18.001	19.001	20.001	21.001	22.001	23.001	24.001	25.001	26.001	31.001	32.001	33.001	34.001	35.001	36.001	38.001	39.001	42.001	46.001	48.001	50.001	51.001	52.001	53.001	3.002	6.002	8.002	9.002	11.002	12.002	13.002	14.002	15.002	16.002	17.002	19.002	21.002	22.002	25.002	26.002
[truncated: 90 more columns]
