# Supplementary material for: Single-particle imaging of stress-promoters induction reveals the interplay between MAPK signaling, chromatin and transcription factors
Source: Nat Commun. 2020 Jun 23;11:3171. doi: 10.1038/s41467-020-16943-w (PMC7311541; doi:10.1038/s41467-020-16943-w)
Supplement: Supplementary file 12 — Source Data [file 41467_2020_16943_MOESM12_ESM.zip › SourceData/Figure2A/Figure2A_yVW431_0p2_NaCl_0p20M_rep1_Time.csv]

-1.0512
-0.76695
-0.51983
0
0.25565
0.518
0.76592
1.0165
1.3098
1.5771
1.8269
2.0775
2.3677
2.6384
2.8882
3.1391
3.4305
3.6933
3.9466
4.1956
4.4878
4.7504
5.0009
5.2534
5.5453
5.8068
6.055
6.3059
6.5991
6.8697
7.1161
7.3688
7.6599
7.9249
8.1731
8.4228
8.7137
8.9769
9.2282
9.478
9.7694
10.038
10.29
10.541
10.833
11.103
11.352
11.603
11.896
12.154
12.404
12.653
12.947
13.209
13.462
13.714
14.004
14.27
14.521
14.774
15.066
15.334
15.583
15.831
16.124
16.392
16.641
16.891
17.183
17.447
17.695
17.945
18.237
18.5
18.747
19
19.292
19.55
19.803
20.053
20.345
20.613
20.863
21.11
21.405
21.676
21.927
22.175
22.467
22.737
22.989
23.237
23.532
23.795
24.046
24.297
24.59
24.855
25.108
25.358
25.65
25.915
26.165
