# Supplementary material for: Single-particle imaging of stress-promoters induction reveals the interplay between MAPK signaling, chromatin and transcription factors
Source: Nat Commun. 2020 Jun 23;11:3171. doi: 10.1038/s41467-020-16943-w (PMC7311541; doi:10.1038/s41467-020-16943-w)
Supplement: Supplementary file 12 — Source Data [file 41467_2020_16943_MOESM12_ESM.zip › SourceData/Figure2A/Figure2A_yVW430_0p2_NaCl_0p20M_rep1_GFP_CellLabel.csv]

1.001	2.001	4.001	7.001	9.001	10.001	11.001	14.001	15.001	16.001	19.001	20.001	22.001	25.001	26.001	27.001	30.001	36.001	38.001	39.001	40.001	41.001	43.001	45.001	46.001	47.001	48.001	49.001	52.001	55.001	56.001	57.001	58.001	60.001	63.001	66.001	68.001	69.001	70.001	71.001	72.001	73.001	74.001	75.001	76.001	78.001	79.001	80.001	81.001	83.001
[truncated: 239 more columns]
