# Supplementary material for: Single-particle imaging of stress-promoters induction reveals the interplay between MAPK signaling, chromatin and transcription factors
Source: Nat Commun. 2020 Jun 23;11:3171. doi: 10.1038/s41467-020-16943-w (PMC7311541; doi:10.1038/s41467-020-16943-w)
Supplement: Supplementary file 12 — Source Data [file 41467_2020_16943_MOESM12_ESM.zip › SourceData/Figure2A/Figure2A_yVW428_0p2_NaCl_0p20M_rep3_GFP_ConnectedHiPix.csv]

0	0	0	0	0	0	0	0	0	0	0	0	0	0	0	0	0	0	0	0	0	0	0	0	0	0	0	0	0	0	0	0	0	0	0	0	0	0	0	0	0	0	0	0	0	0	0	0	0	0
0	0	0	0	0	0	0	0	0	0	0	0	0	0	0	0	0	0	0	0	0	0	0	0	0	0	0	0	0	0	0	0	0	0	0	0	0	0	0	0	0	0	0	0	0	0	0	0	0	0
0	0	0	0	0	0	0	0	0	0	0	0	0	0	0	0	0	0	0	0	0	0	0	0	0	0	0	0	0	0	0	0	0	0	0	0	0	0	0	0	0	0	0	0	0	0	0	0	0	0
0	0	0	0	0	0	0	0	0	0	0	0	0	0	0	0	0	0	0	0	0	0	0	0	0	0	0	0	0	0	0	0	0	0	0	0	0	0	0	0	0	0	0	0	0	0	0	0	0	0
0	0	0	0	0	0	0	0	0	0	0	0	0	0	0	0	0	0	0	0	0	0	0	0	0	0	0	0	0	0	0	0	0	0	0	0	0	0	0	0	0	0	0	0	0	0	0	0	0	0
0	0	0	0	0	0	0	0	0	0	0	0	0	0	0	0	0	0	0	0	0	0	0	0	0	0	0	0	0	0	0	0	0	0	0	0	0	0	0	0	0	0	0	0	0	0	0	0	0	0
0	0	0	0	0	0	0	0	0	0	0	0	0	0	0	0	0	0	0	0	0	0	0	0	0	0	0	0	0	0	0	0	0	0	0	0	0	0	0	0	0	0	0	0	0	0	0	0	0	0
0	0	0	0	0	0	0	0	0	0	0	0	0	0	0	0	0	0	0	0	0	0	0	0	0	0	0	0	0	0	0	0	0	0	0	0	0	0	0	0	0	0	0	0	0	0	0	0	0	0
0	0	0	0	0	0	0	0	0	0	0	0	0	0	0	0	0	0	0	0	0	0	0	0	0	0	0	0	0	0	0	0	0	0	0	0	0	0	0	0	0	0	0	0	0	0	0	0	0	0
0	0	0	0	0	0	0	0	0	0	0	0	0	0	0	0	0	0	0	0	0	0	0	0	0	0	0	0	0	0	0	0	0	0	0	0	0	0	0	0	0	0	0	0	0	0	0	0	0	0
0	0	0	0	0	0	0	0	0	0	0	0	0	0	0	0	0	0	0	0	0	0	0	0	0	0	0	0	0	0	0	0	0	0	0	0	0	0	0	96	0	0	0	0	89.6	0	0	0	0	0
0	0	0	0	0	0	0	0	0	0	0	0	0	0	0	0	0	0	0	0	0	0	0	0	0	0	0	0	0	0	0	0	0	0	0	0	0	0	0	95.8	0	0	0	0	89.286	0	0	0	0	0
0	0	0	0	0	0	0	0	0	0	0	0	0	0	0	0	0	0	0	0	0	0	0	0	50.4	74.1	0	0	0	0	0	0	0	0	0	0	0	0	0	0	0	0	55.75	0	124.87	0	0	0	0	0
0	0	82.4	0	0	0	0	0	0	0	0	0	0	0	0	0	0	0	0	0	0	0	0	0	63.6	94.769	0	0	0	106.82	0	0	82.8	0	0	0	0	0	0	0	0	67.769	74.769	0	113.57	0	0	0	0	0
0	0	72.9	0	73.625	0	0	0	0	0	0	0	0	0	0	0	0	0	0	82.6	67.2	0	0	0	61.375	136	0	0	0	111.21	91.577	0	99.2	0	0	0	0	0	0	0	95.7	82	90.533	0	129.42	0	0	0	0	0
0	0	71.063	0	84	0	73.5	0	0	0	0	0	0	0	0	0	0	0	0	90.8	102.43	0	0	0	56.5	129.79	0	0	0	125	104.75	0	117.71	0	0	0	0	0	0	104.5	93.083	70.1	91.833	0	130	0	0	0	92.4	0
0	0	83.167	0	85.818	0	67	0	0	0	0	0	0	0	0	0	0	0	0	118.57	118.43	0	0	0	0	124.6	0	0	0	127.83	90.455	0	124	0	0	81.9	0	58.25	0	103.5	124.44	98.5	135.64	105	96.467	71	0	51.5	113.45	0
0	0	70.647	0	97.231	0	83.75	0	0	0	0	79.636	0	0	0	0	0	0	0	145.63	113.6	0	0	0	0	120	0	0	0	142.25	104.75	0	123.31	94.727	0	99.471	0	62.25	0	133.09	132.53	104.95	139.43	117.47	114.1	77.636	0	66.875	118.53	0
0	0	74.625	0	76.5	0	93.6	0	0	0	0	96	0	0	0	0	0	0	0	131.44	121.33	85	0	0	0	132.65	0	0	0	174.79	109	0	119.69	120.43	0	107.67	109.63	80.75	0	125.43	139.56	116.06	151.75	116.45	89.875	95.929	0	56.625	152.2	0
0	0	103.71	0	86.154	0	102.85	0	0	0	0	116.3	0	0	0	0	0	0	0	158.19	136.11	97.917	0	0	60.462	143.83	98.727	0	0	160.21	138.75	0	131.71	160.42	0	130.18	115	63.6	113.2	140.93	139.07	116.29	129.31	117.43	94.429	111.53	0	0	141.63	0
0	0	84.545	0	99.083	0	111.37	0	0	75	0	132.79	0	0	0	0	0	0	0	151.71	140.82	94.25	0	0	59.375	132.18	96.286	0	0	157.56	132.14	0	140.95	178.29	0	107.93	120.92	66	131.43	131.29	148.5	137.29	140.74	124.3	99.091	122.38	0	0	137.75	0
0	0	91.417	0	110.21	0	117.21	0	0	108	0	147.89	0	0	0	0	0	0	0	168.5	149.17	108.31	0	0	0	132.65	105.56	0	68.4	181.18	128.75	0	182.71	208.58	0	106.61	117.9	65.636	129.69	0	143.53	129.33	141	110.87	98.375	138.47	0	0	145.15	0
0	0	104.58	94.375	95.706	0	113.5	0	0	110.07	0	156.14	74.8	0	0	0	0	0	0	161.81	142.94	100.57	0	0	56.4	134.67	105.33	0	69.2	185.63	139.11	0	196.84	192.75	0	122	161.36	61.5	163.5	139.7	146.11	120.65	151.8	133.94	80.5	144.53	0	0	155.87	0
0	0	88.8	81.375	82.222	0	125.29	0	0	113.75	0	150.75	79.923	0	0	0	0	0	0	183.36	163.36	89.692	0	0	55.3	144.8	139.53	0	61.375	168.69	132.81	0	180.28	208.25	0	113.47	136.39	82.875	106.8	116.57	120.69	127.53	155.25	151.43	82.214	130.5	0	67.2	184	0
0	0	137.65	86.375	97.4	0	127.36	0	0	103.75	0	158.25	79.25	0	0	0	0	0	0	166.16	163.58	96.667	56.3	0	54	174.53	141.39	0	0	167.93	158.93	0	223.06	209.88	0	145.82	131.2	104.5	236.21	131.44	138.74	122.75	148.88	160.94	96.125	116.22	0	74	180.88	0
0	65.125	125.07	90	84.269	0	111.53	0	0	124.37	0	129.07	70.75	50.8	0	0	0	0	0	210.24	185.06	99.417	98.643	122.58	0	179	158.24	0	73.25	137.12	148	0	190.81	205	0	145.14	130.21	97.133	192.2	122.25	136.67	126.53	156	173	91.4	123.36	0	72.25	187.56	0
0	71.091	132.17	106.94	95.937	0	111.91	0	0	126	0	134.36	71.727	57	0	0	0	0	0	192.12	201.41	106.83	101.62	103.77	0	161.53	162.53	0	73.6	136.39	152.38	0	180.39	215.24	0	125.47	108.2	99.588	202.89	123.2	113.86	109	157.75	166.5	102.86	91.75	0	67.8	181.65	0
0	69.5	135.88	114.19	117.56	0	102.87	0	0	142.44	0	148.92	71.333	77.308	0	0	0	0	0	230.87	208.88	89	107.69	108.75	0	150.67	169.94	0	66.6	137.89	146.76	0	182.22	215.5	0	122	100.62	102.64	125.8	127.5	141.64	96.8	141	162.25	75	87.25	0	71.1	184.31	0
0	87.75	137.35	126.25	137.35	0	94	0	0	147.06	0	156.79	61.8	87.875	0	0	0	0	0	187.56	199.76	102.5	135.13	117.4	0	119.31	182.13	0	75.625	141.31	142.29	0	169.32	212	0	123.58	122	91.833	201.81	108.73	144.86	97.706	155.5	156	68.111	76.4	0	69.4	165.81	0
0	100	116.59	109.25	122.44	0	104.72	0	0	151.07	0	157.94	0	94	0	0	0	0	0	172.4	175.59	85.538	122.63	112.83	0	121.07	172.75	0	0	169.94	146.56	0	135.5	236.29	0	116.09	135	95.583	117.17	114.25	143.13	101.07	145.76	151.56	74.8	0	0	0	165.89	0
0	89.667	135.44	153.89	135.56	0	137	0	0	161.56	0	162.5	0	102.93	0	0	0	0	0	165.82	149.22	98.6	141.73	104.8	0	95.529	175.8	0	59.2	176.35	160.73	0	154.84	198.12	0	102.75	128.07	102.93	187	143.88	158.19	102.8	124.2	146.18	87.375	0	0	65.375	143.94	0
0	107.21	129.29	153.5	159.75	0	152.8	0	0	161.29	0	129.37	69.8	89.571	0	76.556	0	0	0	152.05	167.07	97.429	122.84	119.42	0	84.529	166.71	0	69.273	130.25	131.3	0	147.13	191.38	0	77.5	150.31	125.44	187.23	110.36	158.33	127.24	93.375	134.36	76.125	0	0	53.8	157.29	0
0	115.4	117.31	168.78	146.47	0	157.71	0	0	166.35	0	132.91	63.4	113.94	0	70.6	0	0	0	155.17	147.4	105.2	145.14	134.17	0	73.267	162.88	0	80.25	160.12	129.11	0	134.12	159.71	0	75.667	97.125	121.35	194.47	100.5	135.27	113.31	95.462	128.63	0	0	0	69.875	133.06	0
0	112	115.25	168.75	138.19	0	150.78	0	0	150.93	0	121.93	61.7	114.83	0	0	0	0	0	139.53	141.13	113.18	100	145	0	87.5	139.5	0	85.625	161.06	152.24	0	123.5	173.36	0	88	101.25	124.71	160.64	95.7	154.94	93.765	86.071	138.12	0	0	0	0	137.93	0
0	115.14	101.07	179.21	134.61	0	177.22	0	0	138.07	0	119.87	0	125.44	0	0	0	0	98.2	143.33	118.57	92.833	90	112.82	0	84.6	146.29	0	97.067	178.31	158.25	0	120	159.56	0	0	106.38	113	0	101.18	176.11	109	91.091	128.89	0	0	0	65.7	116.4	0
0	109.71	105.17	174.05	141.89	0	197.07	0	0	141.57	0	122.75	0	112.5	0	0	0	0	108.5	115.61	103.79	104.5	85.077	122.24	0	96.4	128.47	0	86.125	186.05	152.19	0	112.4	166.5	0	74.909	106.21	121.8	115.63	113.2	198.71	103.5	55.2	133.42	0	0	0	54.2	105.06	0
0	121.5	80.8	172.11	156.88	0	188.5	0	0	164.25	0	100.94	0	117.43	0	0	0	0	98.6	96.857	85.5	91.833	77.714	123	0	88.071	134.29	0	90.286	173.67	172.4	0	124.17	193.73	0	70.125	95.125	104.31	123.13	91.6	167.47	82.813	0	113.37	0	0	0	0	101.33	0
0	92.944	77.7	194.76	162.33	0	177.41	0	0	162.56	0	126	0	120.5	0	0	0	0	93.875	104.5	0	76.75	58.786	110.89	0	95	128.5	0	66.833	184.41	162.5	0	140.47	199.07	0	0	69.8	96.429	111.93	0	207.21	88.5	0	102.31	0	0	0	0	80.375	0
0	93	69.75	201.5	154.67	0	185.21	0	0	141.14	0	102.46	0	125.43	0	0	0	0	121.5	90	77.375	64.8	63.25	114.18	0	85.769	110.87	0	75.125	195.33	144	0	128.87	201.94	0	0	113.6	90.929	155	84.2	206.81	87.5	0	94.667	0	0	0	0	72	0
0	66.4	80.4	162.61	147	63.6	165.61	0	0	141.29	0	111.06	0	139.2	0	0	0	0	104.93	91	70.6	64.2	62.5	96.25	0	73.222	120.29	0	81.25	180.65	160.27	0	156.3	184.31	0	0	125.29	101.35	156.75	110.17	194.81	0	0	86.125	0	0	0	0	70.6	0
0	75.091	0	204.06	147.06	50.6	138.56	0	0	150.64	0	97.9	0	135.53	0	0	0	0	107.67	96	68.8	0	52.125	103.63	0	88.889	104.67	0	73.467	164.19	159.93	0	136.97	174.56	0	0	95.6	99.625	129.88	0	200.44	0	0	100.2	0	0	0	0	74.2	0
0	65.3	0	188.16	147.94	0	134.83	0	0	111	0	105.09	0	120.21	0	0	0	0	0	79.667	0	0	0	99.364	0	81	104.4	0	66.167	154.6	140	0	113.44	187.12	0	72	83.875	91.375	139.17	0	197.25	0	0	0	0	0	0	0	75.2	0
0	0	0	167.89	131.59	0	124.08	0	0	88.571	0	94.182	0	96.667	0	0	0	0	88.909	87.75	0	0	0	86.8	0	85.588	101.5	0	0	136.47	139.94	0	106.82	175.94	0	65.6	80.385	88.8	136.2	0	195.87	0	0	0	0	0	0	0	0	51.2
0	0	0	155.55	103.47	0	111.17	0	0	116.62	0	86.571	0	105.53	0	94.625	0	0	86.625	72.375	0	0	0	77.4	0	71.1	92.375	0	50.4	136.93	126.89	0	98.875	150.33	0	0	0	80.133	106.92	0	196.64	0	0	0	0	0	0	0	0	54.75
0	0	0	149	123.65	0	95.474	0	0	94.875	0	85.867	0	100.75	0	102.37	0	0	0	78.4	0	0	0	65.6	0	56.187	84.75	0	44.375	116.25	113.21	0	99.909	146.42	0	0	0	77.833	93.75	0	177.06	0	0	0	0	0	0	0	0	58.8
0	0	0	140.25	125.22	0	100.43	0	0	89.6	0	100.8	0	88.167	0	90.5	0	0	0	0	0	0	0	0	0	61	87.667	0	0	118.14	133.38	0	96	143.24	0	0	71.4	72	90.875	94.5	162.71	0	0	0	0	0	0	0	0	57.8
0	0	0	152.59	119.75	0	105.67	0	0	68.067	0	102.25	0	91.125	0	124.5	0	0	0	0	0	0	0	0	0	62.6	81.2	0	0	111.33	106.62	0	86.3	148.72	0	0	90	62.125	86.125	103.55	147.18	0	0	0	0	0	0	0	0	50.2
0	0	0	137.06	115.12	0	105.75	0	0	0	0	85.733	0	88.714	0	94.846	0	0	0	0	0	0	0	0	0	70	85.8	0	0	117.79	115.24	0	72	147.74	0	0	102.25	71.364	72.4	102.18	155	0	0	0	0	0	0	0	0	0
0	0	0	140.5	100.75	0	91.222	0	0	0	0	88.917	0	77.667	0	118.43	0	0	0	0	0	0	0	0	0	52.889	0	0	0	83.588	106.62	0	0	140.05	0	0	78.333	65.375	0	111.5	133.76	0	0	0	0	0	0	0	0	55.4
0	0	0	127.07	88.143	0	91.941	0	0	0	0	72.8	0	0	0	0	0	0	0	0	0	0	0	0	0	0	0	0	0	92.385	121.43	0	0	155	0	0	71.2	0	0	99.583	118.26	0	0	0	0	0	0	0	0	64
0	0	0	123.33	94.067	0	84	0	0	0	0	65	0	64.8	0	110.31	0	0	0	0	0	0	0	0	0	0	0	0	0	88.75	108	0	0	143.63	0	0	74.417	0	0	124.62	122.05	0	0	0	0	0	0	0	0	62.75
0	0	0	127.24	83.333	0	85.833	0	0	0	0	0	0	73.25	0	115.07	0	0	0	0	0	0	0	0	0	0	0	0	0	84.667	92.824	0	0	136.94	0	0	65.375	0	0	120.8	134	0	0	0	0	0	0	0	0	76.385
0	0	0	115.64	71.615	0	83.875	0	0	0	0	85.2	0	0	0	95.882	0	0	0	0	0	0	0	0	0	0	0	0	0	79.1	108.55	0	0	128.95	0	0	0	0	0	108.08	101.6	0	0	0	0	0	0	0	0	66.438
0	0	0	109.36	59	0	0	0	0	0	0	72	0	0	0	0	0	0	0	0	0	0	0	0	0	0	0	0	0	81	104.36	0	0	129.87	0	0	70.6	0	0	116.4	111.89	0	0	0	0	0	0	0	0	78.6
0	0	0	102	56.3	0	0	0	0	0	0	0	0	0	0	0	0	0	0	0	0	0	0	0	0	0	0	0	0	86.667	109.58	0	0	122.42	0	0	70.4	0	0	101	104.06	0	0	0	0	0	0	0	0	58.125
0	0	0	83.167	0	0	0	0	0	0	0	74.4	0	0	0	0	0	0	0	0	0	0	0	0	0	0	0	0	0	91.4	108.06	0	0	105	0	0	0	0	0	92.643	94.938	0	0	0	0	0	0	0	0	54.25
0	0	0	91.417	0	0	0	0	0	0	0	76.25	0	0	0	104.94	0	0	0	0	0	0	0	0	0	0	68.75	0	0	92.6	111	0	0	108.64	0	0	0	0	0	104.38	117.47	0	0	0	0	0	0	0	0	63.286
0	0	0	74.375	0	0	0	0	0	0	0	67	0	0	0	74.8	0	0	0	0	0	0	0	0	0	0	71.625	0	0	87.6	101	0	0	86.6	0	0	0	0	0	102.2	111.46	0	0	0	0	0	0	0	0	58
0	0	0	65.857	0	0	0	0	0	0	0	63.25	0	0	0	0	0	0	0	0	0	0	0	0	0	0	93.714	0	0	76.2	115.08	0	0	0	0	0	0	0	0	88	105.83	0	0	0	0	0	0	0	0	72.6
0	0	0	80	0	0	0	0	0	0	0	75.75	0	0	0	0	0	0	0	0	0	0	0	0	0	0	96.5	0	0	76.5	98.4	0	0	70.2	0	0	0	0	0	77	110.42	0	0	0	0	0	0	0	0	77.4
0	0	0	60.625	0	0	0	0	0	0	0	0	0	0	0	0	0	0	0	0	0	0	0	0	0	0	100.35	0	0	82.1	95	0	0	73.4	0	0	0	0	0	77.333	92	0	0	0	0	0	0	0	0	58.2
0	0	0	64.5	0	0	0	0	0	0	0	0	0	0	0	0	0	0	0	0	0	0	0	0	0	0	103.25	0	0	81.923	104.64	0	0	70.625	0	0	0	0	0	78.5	94	0	0	0	0	0	0	0	0	0
0	0	0	0	0	0	0	0	0	0	0	0	0	0	0	0	0	0	0	0	0	0	0	0	0	0	117.07	0	0	76.5	112.92	0	0	0	0	0	0	0	0	82.75	97.25	0	0	0	0	0	0	0	0	0
0	0	0	0	0	0	0	0	0	0	0	0	0	0	0	0	0	0	0	0	0	0	0	0	0	0	109.12	0	0	80.091	90.438	0	0	0	0	0	0	0	0	0	87.625	0	0	0	0	0	0	0	0	0
0	0	0	0	0	0	0	0	0	0	0	0	0	0	0	0	0	0	0	0	0	0	0	0	0	0	117.93	0	0	77.429	94	0	0	0	0	0	0	0	0	0	98.214	0	0	0	0	0	0	0	0	0
0	0	0	0	0	0	0	0	0	0	0	0	0	0	0	0	0	0	0	0	0	0	0	0	0	0	109.46	0	0	77.417	98.857	0	0	0	0	0	0	0	0	0	93.563	0	0	0	0	0	0	0	0	0
0	0	0	0	0	0	0	0	0	0	0	0	0	0	0	0	0	0	0	0	0	0	0	0	0	0	117	0	0	75.333	87.727	0	0	0	0	0	0	0	0	0	89.417	0	0	0	0	0	0	0	0	0
0	0	0	0	0	0	0	0	0	0	0	0	0	0	0	0	0	0	0	0	0	0	0	0	0	0	109.07	0	0	70.8	97.917	0	0	0	0	0	0	0	0	0	80.5	0	0	0	0	0	0	0	0	0
0	0	0	0	0	0	0	0	0	0	0	0	0	0	0	0	0	0	0	0	0	0	0	0	0	0	99.75	0	0	84.625	105.42	0	0	0	0	0	0	0	0	0	85.267	0	0	0	0	0	0	0	0	0
0	0	0	0	0	0	0	0	0	0	0	0	0	0	0	0	0	0	0	0	0	0	0	0	0	0	88.8	0	0	86.2	99.875	0	0	0	0	0	0	0	0	0	83.1	0	0	0	0	0	0	0	0	0
0	0	0	0	0	0	0	0	0	0	0	0	0	0	0	0	0	0	0	0	0	0	0	0	0	0	94.636	0	0	66.462	92.5	0	0	0	0	0	0	0	0	0	65.214	0	0	0	0	0	0	0	0	0
0	0	0	0	0	0	0	0	0	0	0	0	0	0	0	0	0	0	0	0	0	0	0	0	0	0	65.5	0	0	81	87.115	0	0	0	0	0	0	0	0	74.4	72.667	0	0	0	0	0	0	0	0	0
0	0	0	0	0	0	0	0	0	0	0	0	0	0	0	0	0	0	0	0	0	0	0	0	0	0	0	0	0	64.625	99.125	0	0	0	0	0	0	0	0	70	62.25	0	0	0	0	0	0	0	0	0
0	0	0	0	0	0	0	0	0	0	0	0	0	0	0	0	0	0	0	0	0	0	0	0	0	0	0	0	0	61.6	103.57	0	0	0	0	0	0	0	0	0	45.8	0	0	0	0	0	0	0	0	0
0	0	0	0	0	0	0	0	0	0	0	0	0	0	0	0	0	0	0	0	0	0	0	0	0	0	0	0	0	69.308	93.833	0	0	0	0	0	0	0	0	0	66	0	0	0	0	0	0	0	0	0
0	0	0	0	0	0	0	0	0	0	0	0	0	0	0	0	0	0	0	0	0	0	0	0	0	0	0	0	0	76.727	83.375	0	0	0	0	0	0	0	0	0	70.5	0	0	0	0	0	0	0	0	0
0	0	0	0	0	0	0	0	0	0	0	0	0	0	0	0	0	0	0	0	0	0	0	0	0	0	0	0	0	78.2	92.625	0	0	0	0	0	0	0	0	0	61.375	0	0	0	0	0	0	0	0	0
0	0	0	0	0	0	0	0	0	0	0	0	0	0	0	0	0	0	0	0	0	0	0	0	0	0	0	0	0	71	106.62	0	0	0	0	0	0	0	0	0	0	0	0	0	0	0	0	0	0	0
0	0	0	0	0	0	0	0	0	0	0	0	0	0	0	0	0	0	0	0	0	0	0	0	0	0	0	0	0	68.727	84.6	0	0	0	0	0	0	0	0	0	0	0	0	0	0	0	0	0	0	0
0	0	0	0	0	0	0	0	0	0	0	0	0	0	0	0	0	0	0	0	0	0	0	0	0	0	0	0	0	69.7	83.333	0	0	0	0	0	0	0	0	0	51	0	0	0	0	0	0	0	0	0
0	0	0	0	0	0	0	0	0	0	0	0	0	0	0	0	0	0	0	0	0	0	0	0	0	0	0	0	0	65.8	98.75	0	0	0	0	0	0	0	0	0	40.125	0	0	0	0	0	0	0	0	0
0	0	0	0	0	0	0	0	0	0	0	0	0	0	0	0	0	0	0	0	0	0	0	0	0	0	0	0	0	71.5	94	0	0	0	0	0	0	0	0	0	57.2	0	0	0	0	0	0	0	0	0
0	0	0	0	0	0	0	0	0	0	0	0	0	0	0	0	0	0	0	0	0	0	0	0	0	0	0	0	0	75.909	82.833	0	0	0	0	0	0	0	0	0	0	0	0	0	0	0	0	0	0	0
0	0	0	0	0	0	0	0	0	0	0	0	0	0	0	0	0	0	0	0	0	0	0	0	0	0	0	0	0	67.429	88.8	0	0	0	0	0	0	0	0	0	48.75	0	0	0	0	0	0	0	0	0
0	0	0	0	0	0	0	0	0	0	0	0	0	0	0	0	0	0	0	0	0	0	0	0	0	0	0	0	0	73.833	77.625	0	0	0	0	0	0	0	0	0	46.8	0	0	0	0	0	0	0	0	0
0	0	0	0	0	0	0	0	0	0	0	0	0	0	0	0	0	0	0	0	0	0	0	0	0	0	0	0	0	68.3	91.125	0	0	0	0	0	0	0	0	0	47.6	0	0	0	0	0	0	0	0	0
0	0	0	0	0	0	0	0	0	0	0	0	0	0	0	0	0	0	0	0	0	0	0	0	0	0	0	0	0	64.4	84	0	0	0	0	0	0	0	0	0	55.6	0	0	0	0	0	0	0	0	0
0	0	0	0	0	0	0	0	0	0	0	0	0	0	0	0	0	0	0	0	0	0	0	0	0	0	0	0	0	63.3	85	0	0	0	0	0	0	0	0	0	0	0	0	0	0	0	0	0	0	0
0	0	0	0	0	0	0	0	0	0	0	0	0	0	0	0	0	0	0	0	0	0	0	0	0	0	0	0	0	63.25	73.4	0	0	0	0	0	0	0	0	0	0	0	0	0	0	0	0	0	0	0
0	0	0	0	0	0	0	0	0	0	0	0	0	0	0	0	0	0	0	0	0	0	0	0	0	0	0	0	0	78.643	89.571	0	0	0	0	0	0	0	0	0	0	0	0	0	0	0	0	0	0	0
0	0	0	0	0	0	0	0	0	0	0	0	0	0	0	0	0	0	0	0	0	0	0	0	0	0	0	0	0	65.167	74.5	0	0	0	0	0	0	0	0	0	58.75	0	0	0	0	0	0	0	0	0
0	0	0	0	0	0	0	0	0	0	0	0	0	0	0	0	0	0	0	0	0	0	0	0	0	0	0	0	0	67.1	76.25	0	0	0	0	0	0	0	0	0	48.4	0	0	0	0	0	0	0	0	0
0	0	0	0	0	0	0	0	0	0	0	0	0	0	0	0	0	0	0	0	0	0	0	0	0	0	0	0	0	67	82.455	0	0	0	0	0	0	0	0	0	0	0	0	0	0	0	0	0	0	0
0	0	0	0	0	0	0	0	0	0	0	0	0	0	0	0	0	0	0	0	0	0	0	0	0	0	0	0	0	70.727	73.083	0	0	0	0	0	0	0	0	0	0	0	0	0	0	0	0	0	0	0
0	0	0	0	0	0	0	0	0	0	0	0	0	0	0	0	0	0	0	0	0	0	0	0	0	0	0	0	0	59.231	93	0	0	0	0	0	0	0	0	0	0	0	0	0	0	0	0	0	0	0
0	0	0	0	0	0	0	0	0	0	0	0	0	0	0	0	0	0	0	0	0	0	0	0	0	0	0	0	0	76.5	84.8	0	0	0	0	0	0	0	0	0	0	0	0	0	0	0	0	0	0	0
0	0	0	0	0	0	0	0	0	0	0	0	0	0	0	0	0	0	0	0	0	0	0	0	0	0	0	0	0	60	76.375	0	0	0	0	0	0	0	0	0	0	0	0	0	0	0	0	0	0	0
0	0	0	0	0	0	0	0	0	0	0	0	0	0	0	0	0	0	0	0	0	0	0	0	0	0	0	0	0	0	82	0	0	0	0	0	0	0	0	0	0	0	0	0	0	0	0	0	0	0
0	0	0	0	0	0	0	0	0	0	0	0	0	0	0	0	0	0	0	0	0	0	0	0	0	0	0	0	0	60.455	71.375	0	0	0	0	0	0	0	0	0	0	0	0	0	0	0	0	0	0	0
0	0	0	0	0	0	0	0	0	0	0	0	0	0	0	0	0	0	0	0	0	0	0	0	0	0	0	0	0	75.625	75.125	0	0	0	0	0	0	0	0	0	0	0	0	0	0	0	0	0	0	0
0	0	0	0	0	0	0	0	0	0	0	0	0	0	0	0	0	0	0	0	0	0	0	0	0	0	0	0	0	63.5	74	0	0	0	0	0	0	0	0	0	0	0	0	0	0	0	0	0	0	0
0	0	0	0	0	0	0	0	0	0	0	0	0	0	0	0	0	0	0	0	0	0	0	0	0	0	0	0	0	0	78.4	0	0	0	0	0	0	0	0	0	0	0	0	0	0	0	0	0	0	0
0	0	0	0	0	0	0	0	0	0	0	0	0	0	0	0	0	0	0	0	0	0	0	0	0	0	0	0	0	0	64.8	0	0	0	0	0	0	0	0	0	0	0	0	0	0	0	0	0	0	0
[truncated: 90 more columns]
