# Supplementary material for: Single-particle imaging of stress-promoters induction reveals the interplay between MAPK signaling, chromatin and transcription factors
Source: Nat Commun. 2020 Jun 23;11:3171. doi: 10.1038/s41467-020-16943-w (PMC7311541; doi:10.1038/s41467-020-16943-w)
Supplement: Supplementary file 12 — Source Data [file 41467_2020_16943_MOESM12_ESM.zip › SourceData/Figure2A/Figure2A_yVW430_0p2_NaCl_0p20M_rep1_GFP_HiPix.csv]

52.65	64.05	54.45	31.15	40.35	62.35	65.65	49.15	39.7	70.3	53.55	88.6	60.55	50.3	62.85	44.3	79.95	56.2	62	66.7	30.5	67.35	37.85	108.6	66.25	39.5	96.8	40.1	55	47.35	66.75	57.8	55.75	64.05	57.3	44.7	60.7	70.05	39.8	67.9	75.95	64.65	32.3	39.9	58.3	43.1	40.1	54.6	57.4	68.95
48.6	63.4	56.05	35.7	42	58.4	76	49.4	39.65	62.8	46.75	88.9	71.7	47.35	64.45	42.3	72.2	54.3	64.95	62.1	30.6	64.8	36.95	136.6	65.3	39	83.05	39.8	58.1	48.45	63.35	58.85	60.1	63.85	54.1	41.35	59.25	68.9	35.25	62	72.5	63.15	34.9	39.65	53.3	42.55	41.65	57	54.55	74.9
51	71.05	55.15	35.6	36.95	61.4	65.65	48.55	43.15	64	47.45	87.55	68.65	49.1	62.3	44.9	68.9	55.55	61.95	67.6	38	69.2	37.4	134.05	59.9	41.1	83.3	37.7	54.75	44.7	64.75	51.45	53.75	54.45	56.15	45.2	62.35	67.45	32.8	64.3	72.65	65.25	31.6	38.85	58.5	42	42.4	56.95	46.6	77.05
41.1	73.25	50.25	35	46.75	77.45	94.8	67.85	49.75	71.9	58.15	116.95	69.6	62.55	84.7	57.3	89.15	75.8	75.15	82.1	45.45	74.25	53.55	172.05	77.3	44.1	93.4	49.5	70.45	57.75	82.2	71.45	62.6	68	73.55	52.7	74.15	89.45	45.15	75	82.5	68.3	38.95	56.15	68.2	51.15	56.55	73.65	60.35	98.2
50.45	77.1	56.6	32.75	51.6	71.7	68.05	46.15	52.2	67.9	53.65	122.8	71.4	59.85	82.75	53.6	88.25	72.3	75.7	80.85	87.35	75.5	43.25	160.75	81.15	41.65	120.8	48.35	80.3	55.1	88	56.5	67.8	74.65	68.15	57.7	69.75	87.15	42.15	63.5	81.8	75.15	35	56.2	75.9	73.1	68.7	67.55	50.8	85.45
44.2	70.1	59.35	46	52.15	75.95	78.85	45.25	56	74.05	61.45	121.55	76.55	62.45	83.45	54.05	92.75	69.55	67.75	89.7	96.35	82.9	43.3	154.9	80.95	40.6	116	44.85	76.3	52.95	86.15	58.2	65	74.25	67.55	54.75	82.75	85.25	46.6	58.65	78.3	69.8	39.85	51.9	80.05	68.9	69.65	64.1	57	81.95
54.25	67.45	49.75	51.7	54.75	72.1	69.65	45	55.25	68.15	57	115.5	74.5	62.2	84.1	46.8	85.1	69.6	70.85	84.1	96.4	82.9	46.55	160.7	75.5	41.35	115.35	48.85	67.05	53.15	86.7	60.35	68.65	77.5	66	52.1	90.1	85.45	40.25	48.1	78.2	70.7	38.75	50	73.95	71.3	65.8	66.4	54.75	88.95
52.95	66.15	53.5	54.3	53.8	71.05	79.95	46.35	65.25	61.4	65.45	121.75	73.2	63.1	98	52.35	93.45	72.3	66.7	83.5	93.25	81.4	45.9	144.1	88.1	38.45	111.5	41.9	72.8	51.9	88.15	60.4	67.8	75.55	62.1	53.2	90.8	87	39.95	52.95	79	68	35.55	53.4	73.65	64.15	70.7	74.9	58.35	89.15
57	66.25	61.55	63.4	53.25	70.7	77.85	50	87.8	60.7	102	116.7	67.85	61.45	110	52.4	81	71.85	75.35	81.3	99.2	87.2	61.95	147.75	69.3	39.2	103.45	43	64.65	54.5	81.4	62.55	58.4	81.15	73.15	59.55	89.55	95.1	39.9	74.7	83.45	66.8	36.35	54.9	68.85	67.45	52.8	81.25	65.75	93.5
57.6	65.55	68.2	62.5	51.4	68	76.2	56.5	89.45	70.05	120.05	118.45	73.45	60.95	101.6	47.45	91.25	66.25	69.2	83	95.8	89.9	81.35	117.75	71.25	44.45	98.6	42.65	62	54.7	83.3	92.25	57.55	85.9	76.8	58.45	76.9	135.5	45.75	93.35	98.85	64.3	34.45	57.2	85.9	64.1	54.45	72.7	58.5	95.8
60.7	67.25	66.25	73.9	52.05	69.45	77.55	75.3	108.55	63.3	125.45	117.95	89.1	58.45	106.45	51.2	123.6	73.3	77.8	81.1	94.45	107.55	80.9	103.7	62.95	54.35	100.2	37.65	65.05	57.95	79.15	83.65	64.05	111.9	86.4	53.3	83.7	170	46	134.75	93.15	60.95	40.05	54.1	94.35	69.85	52.4	66.9	67.7	106.25
56.4	59.75	61.6	85.85	47.9	73.4	71.5	96.35	96.55	60.15	128.8	117.2	106	59.3	105.5	45.8	130.4	64.7	72.4	88.65	98	100.75	84.8	109.75	69.35	59.15	98.1	39.15	72.35	50.95	73.45	79.5	63.15	125.1	82.05	65.1	93.05	187.2	56.6	80.35	104.65	62.35	39.45	49.65	94.1	63.55	58.75	70.55	66.75	112.75
51.2	56.85	55.35	115.8	48.45	78.8	72.95	98.5	82.95	62.45	131.05	137.25	134.45	62.95	120.1	68.9	165.25	70.15	83	109.95	95.2	118.35	70.6	107.85	74	61.75	106.65	40.1	78.7	53.8	83.25	93	66.35	150.3	93.1	82.9	98.3	207.75	65.15	128.55	88.8	68.6	38.05	53.35	82.55	61.55	57.4	65.8	84.05	118.5
68	62.85	67.1	125.65	46.9	70.7	73.4	94.7	72.85	67	130.65	147.5	145.15	61.7	120.1	73.1	150.6	72.35	85.55	102.85	100.35	133.45	70.65	131.2	77.7	66.3	109.35	44.45	72.25	54.35	73.9	94.65	73.05	200.45	94.1	100.05	92.35	189.9	60.25	159.1	91.05	79.05	38.45	69.05	80.9	63.4	74.1	65.35	94.5	150.35
74.35	61	78.55	136.15	51.8	75.75	74.5	90.25	85.3	60.15	139.25	162.35	173.7	65.5	127.8	67.2	154.05	68.35	84.2	124.8	102.8	106.15	73.15	116.65	73.4	50.6	106.6	36.9	72.3	48.1	79.5	112.75	88.4	233.1	94.6	116.5	88.9	198.7	59.3	125.9	81.95	102.8	41.5	89.1	86.1	72.2	71.2	68.45	109.3	154.15
88.6	65.8	83.35	133.65	53.2	71.2	91.15	114.8	83.3	56.55	147.25	155.7	133.55	60	113.05	79.3	154.05	69.35	81.95	127.65	99.75	99.8	77.9	125.8	70.3	61.15	113.2	36.85	79.7	49.15	77.55	116.6	92.05	236.75	92.05	107.15	88	233.7	63.3	103.6	73.35	105.2	33.7	111.5	79.25	70.35	58.65	60.4	97.3	180.6
80.2	67.45	91.25	118.7	52.45	73.65	98.5	107.2	77.45	61.45	147.8	128.5	136.05	53.2	127.75	61.4	164.55	80.05	85.55	116.25	90.75	112.95	94	126.8	75.15	52.45	100.05	39.3	75.55	50.25	74.4	148.1	98.6	249.25	94.35	144.9	101.7	236.7	62.15	98.6	80.3	102.15	36.25	106.35	89.75	66.5	65.75	62.3	87	169.55
83.55	71.85	96.45	121.7	53.25	91.3	107.7	122.65	75.85	62.75	154.65	124	161.6	55.4	118.6	61.1	129.55	111.05	89.05	114.6	86.5	122.45	105.65	118.9	81	70.05	105.7	37.1	77.3	51	80.15	148.2	107.35	220.95	107.25	157.5	96.95	229.65	55.3	71.8	89.15	123.6	35.65	105.55	85.9	66.1	71.9	58.9	77.5	190.45
83.95	74.55	106.65	119.45	52.15	99.25	124.05	126.95	68.05	83.9	170.95	124.35	136.65	56.4	118.85	55	136.15	132.35	86.45	129.8	106.3	134.85	129.6	110.25	71.4	89.2	100.75	41.95	71.85	61.7	72.45	141.85	110.45	253	131.45	145.2	93.3	201.5	50.4	64.55	94.85	107.25	30.1	89.8	93.9	64.65	74.45	59.7	85.35	188.1
88.45	65.7	96.45	121.7	55.1	107.9	147.35	118.85	68.25	70.4	161.5	125.5	138	63.45	121.85	65.75	163.25	141.05	83.75	129.55	115.65	129.55	136.1	111.35	77.2	83.55	105.35	38.6	83.75	68.95	69.65	157.9	108.75	247.2	132.6	144.95	100	218.7	51.45	55.2	85.8	116.4	28.2	88.6	101.6	63.3	71.2	62.6	85	192.95
70.15	75.85	79	121.5	57.85	114.5	154.7	129.35	67.55	89.8	134.65	138.75	118.4	73.15	119.85	61.7	152.25	128.65	102.15	147.85	106.15	137.05	138.85	100.35	77.45	89.25	110	41.45	87.15	67.2	71.7	196.3	118.85	247.35	155.05	134.7	95.2	225.75	49.4	60.55	82.45	115.6	32.3	86.05	105.6	62.85	74.45	57.1	81.55	241.2
81.6	80.25	86.6	127.05	53.1	130.15	164.55	150.35	60.65	83.55	129.8	139.05	121.4	103.55	113.55	80.75	147.3	121.1	106.25	175.3	112.8	150.25	135.95	96.25	80.3	100.95	109.45	43.55	79.9	62.6	68.05	187.45	102.15	247.8	143.45	128.2	103.65	192.25	61.3	58.95	92.15	140.75	34.45	80.85	122.2	64.3	70.35	56.25	79.7	233.35
77.55	70.55	70.4	126.05	55.4	103.3	169.75	123.05	57.3	78.45	132.1	166.15	109.95	116.3	117.75	80.25	140.05	135.65	102.1	183.55	132.2	142.7	126.85	117.4	92.6	94.55	116.8	45.2	79.05	45.95	75.5	166.35	100.8	269.3	115.25	139.3	115	187.15	75.45	59	77.45	140.7	31.8	69.8	115.35	59.6	70.4	60.7	82.3	230.4
84.45	72.4	83.45	134.2	53.25	107.3	151.9	104.5	60.4	81.8	133.55	180.85	124.4	110.85	127.85	70.6	212.65	136.3	108.55	184	127.95	137	134.95	106.25	66.15	105.2	124.9	53.85	73.4	48.4	78	176.95	99.7	284	114.95	165.8	140.9	194.35	79.6	60	73.5	160.25	31.65	62.05	132.2	57.4	81.75	65.7	70.2	215.85
109.9	81.05	88.95	135.6	49.4	96.3	145.05	107.05	53.45	85.15	127.25	155.2	113.55	113.75	113.2	74.9	183.25	126.25	92.9	167.5	117.8	131.05	150.7	123.95	91.15	111	125.25	52.7	73.55	47.75	74.75	185.1	93.25	300.6	93.65	137.5	140.25	184.3	79.4	53.7	80.75	151.2	33.7	74.4	112.5	57.4	65.7	85.05	80.75	218.75
127.1	78.15	93.1	136.35	48.1	97.55	130.4	105.3	54.4	81.3	145.1	150	107.05	109	107.2	70	187.6	137	91.3	206.85	109.1	120.8	151.25	125.25	84.55	129.55	119.6	54.45	76.1	50	68.8	182.3	80	297.85	91.75	159.25	151.2	185.9	89.7	56.2	75.8	150.25	36.25	71	120.75	59	69	89.25	74.3	204
129.65	79.1	83.9	151.65	48.8	89.8	151.3	87.25	49.45	84.35	156.05	175.8	79.15	119.8	118.3	84.35	189.65	146.55	84	184.15	106.4	103.85	115.9	100.65	80.1	124.45	137	55.7	81.25	46.6	73.6	166.4	71.15	282.3	77.45	156.4	174.25	103.2	96.85	65.9	79.8	141.6	36.9	63.9	108.95	61.85	64.35	87.75	73.6	238.4
99.25	72.1	77.35	146.65	46.35	63.35	155.85	89.3	48.8	84.85	161.6	176.85	79	107.3	127.85	90	154.65	126.1	87.05	182.8	108.55	110.1	137.1	95.15	78.7	123.1	131.7	56.75	72.65	47.5	74	157.2	68.8	335.9	75.7	151.7	162.05	70.1	102.45	92.55	82.7	139.6	36.9	79.25	103.3	56.2	69.85	86.95	72.85	220.2
116.2	71.55	60.45	133.05	44	66.65	149.85	79.75	48.65	98.75	146.2	164.6	84.35	96	126.15	75.75	184.1	130.9	83.05	178.4	92.8	106.25	121.4	107.45	74.35	127.45	147.45	52.35	74.3	59.6	70.4	148.65	77.1	350.3	80.85	173.25	170.3	159.45	96.3	106.55	81.45	132.35	32.5	64.45	111.55	62.1	60.6	73.05	71.6	236.9
127.7	73.6	69.2	141.45	44.3	65.55	127.85	61.3	43.55	97.4	124.9	168.05	69.05	89.55	121.7	76.05	189.35	143.6	96.5	178.45	112.1	92.5	134.7	120.85	65.65	133.3	156.75	57.3	72.85	59.7	73.7	126.95	75.8	333.75	74.65	168.6	188.8	111.5	82.95	133	70.2	103.55	35.45	74.05	117.45	61.65	82.05	85.6	57.85	195.4
136.4	70.65	68.6	146.9	42.05	64.05	126.3	51.75	43.65	92.5	126.85	144.5	69.15	110.35	131.15	72.05	161.75	133.05	89.5	167.6	121	84.15	120.95	108.3	75.45	117.4	154.55	52.95	84.85	56.95	71.8	143.35	81.55	299.8	72.1	144.6	165.3	137.9	87.3	130.55	77.7	79.85	40.25	75.5	135.05	66.15	79.65	78.15	54.7	211
121.3	75.65	69.05	166.35	44.55	59.95	111.2	59.4	42.7	91.6	119.25	147.5	65.6	113.25	143.15	57.6	141.9	132.3	87.5	161.3	90.7	87.1	138.85	95.05	81.2	110.55	154.75	49.25	87.9	54.05	71.5	133.25	67.4	274.8	75.85	134.95	173.5	126.7	65.7	223.05	73.85	96.55	41.75	93.35	123.5	65.85	67.05	76.35	57.95	186
110.35	63.95	83.35	175.6	43.05	60.8	118.65	46.6	45.65	97.1	122.95	169.3	68.2	100.8	136.25	63.1	127.85	112.45	89.6	166.75	104.25	78.8	119.2	111.35	109.2	91.1	147.05	41.9	91.3	53.55	72.1	111.1	68.15	240.35	89.75	152.05	150.7	126.25	63.05	221.15	66.45	101	53.55	90.85	134.05	65.5	71.9	68.55	53.65	180.6
105.6	61.6	64.15	168.6	47.4	59.3	104.2	46.55	37.7	95.5	148.3	152.95	63.4	102.25	121.25	63.55	100.9	127.5	75	135.7	97.4	73.4	105.45	94.95	112.65	94	164.7	38.7	81.65	55.9	66.4	117.5	67.3	205.5	87.8	160.85	129.65	107.05	58.95	219.1	65.55	78.05	52.7	105.45	110.25	67.2	82	72.2	54.8	192.35
100.65	63.45	65.75	178.15	41.3	66.3	115.7	47.85	43.6	95.25	129.9	132.15	64.75	105.4	140.1	64.25	134.15	115.3	77.65	101.1	86.8	79.7	87.95	107.9	135.15	91.9	189.55	40.4	79.05	66.15	69.05	101.55	52.3	207.55	72.45	157.15	109.4	103.5	56.45	238.9	62.45	71.8	50.8	90.95	123.45	75.95	83.9	65.55	51.25	184.8
82.8	63.35	60.5	192.95	44.7	65.25	116.75	43.95	40.55	93.9	143.8	141.4	67.7	105.1	128.75	63.05	128.1	124.4	73.4	137.1	95.8	75.4	70.15	92.45	119.85	74.35	191.05	38.4	82.6	58.6	64.1	102.65	53.4	208.05	72	143.65	123.3	86.8	40.25	227	57.05	66.25	47.95	84.8	106.7	71.75	94.4	59.55	50.8	186.5
98.75	68.5	87.55	181.7	38.25	67.7	86.45	41.85	45.3	89.95	134.85	140.6	63.6	111.5	137.55	62.9	113.3	104.3	65.1	160	84.85	72	61.65	95.65	120.8	87.7	191.4	40.45	82.65	61.1	58.8	110.75	56.95	185	69.25	133.6	109.85	75.25	49.3	194.15	53.25	61.15	41.45	72.65	103.6	60.4	81.65	73.25	50.5	177.7
86.1	62.4	91.6	169.7	43.35	65.2	83.25	44.55	41.85	95.45	122.15	150.6	66.95	97	123.85	58.15	131.8	102.9	64.3	150.5	84.05	71.75	67.6	81	108.25	94.65	189.65	33.9	70.2	58.9	60.95	108.35	47.85	206.35	60.85	114.5	109.35	72.75	52.05	196.95	55.45	56.85	47.4	83.4	109.35	71.45	78	76.05	55.7	163
67.4	61.35	71.3	177.45	38.5	67.7	87.35	47.15	42.65	101.9	105.3	142.75	64.35	100.85	104.7	55.8	130.45	91.85	62.9	146.55	90.2	73.1	64.2	86.7	86.95	69.6	188.5	36.05	79.6	50.75	79	96.2	49.7	181.4	62.75	109.4	108.6	66.4	53	179.45	54.95	59.2	45.4	83.05	88.4	66.55	75	76.9	54.25	164.65
59.95	60.45	75.95	167.1	36.6	80.55	73.55	47.65	40.05	92	120.75	130.2	66.8	108	122.5	51.3	151	73.85	62.85	162.95	83.25	61.9	44.25	79.1	88.05	67.05	189.35	37.2	72.25	51.85	64.15	82.9	52	156.3	71.75	113.25	93.25	68.5	59.4	173.05	55.1	48.1	37.2	90.9	76.95	57.6	74.8	76.6	52.25	155.9
53.9	64.6	76.95	162.35	39.4	95.75	77.3	44.85	45.2	95.4	116.25	104.65	65.4	119.35	113.25	54.9	137.6	66.25	58.1	148.85	90.7	59.1	46.75	78.95	94.9	72	169.95	36.8	63.5	51.65	72.6	49.95	51.45	126.3	61.2	110.85	84.6	70	64.95	179.55	53.3	50.3	34.75	80.75	73.45	60.95	75.55	70.15	49.4	140.5
54.3	60.9	65	161.35	36.55	105.35	82	46.8	40.4	98.3	120.2	93.95	67.7	118.7	122.35	54.9	153	72.25	62.3	124.65	90.8	63.3	48.8	76.35	86.3	78.35	170.4	34.55	67.2	44	74.35	51.55	48.9	124.35	52.95	100.9	83.25	65	50.05	150.9	55.55	52.75	34.5	78.5	65.9	56.4	70.95	75.75	49.35	114.7
51.5	63.05	88.75	164.25	36.35	100.75	84.55	45.15	44.8	84.6	100.25	92.25	58.7	110.75	114.85	48.15	147.75	66.95	71.45	104.95	84.2	59.4	57.3	65.15	100.65	48.75	159.85	34.2	68.85	41.8	76.9	61.55	51.9	112.15	52.95	116.35	60	62.35	49.8	127.15	55.8	49.25	34.4	68.6	66.3	59.7	77.45	75.8	47	133.95
51.55	58.75	100.7	129.15	38.3	81.75	70.75	41.2	42.7	89.9	99.4	102.75	59.55	108.65	93.75	44.65	166.75	65.15	66.5	104.3	85.45	62.5	48.6	65.95	107.7	36.55	165.9	35.05	62.55	45.35	73.2	54.2	45.4	120.25	51.4	112.9	63.6	61.05	54.55	122.55	56.4	48.55	31.3	54.6	58.2	60.4	69.85	83.15	45.6	134.45
47.15	59.25	109.8	137.4	42.4	85	78.4	42.55	50.7	77.95	102.85	105.45	61.95	101.55	86.05	48.5	184.7	57.9	64.6	104.55	83.7	63.15	46.95	60.6	111.9	42.8	157	31.2	61.55	43.6	65.9	52.2	46.95	124.3	47	99.85	50.4	71.1	50.3	120.3	54.6	47.55	32.45	62.95	56.35	51.45	72.3	79.35	46.3	127.5
47.6	60.35	101.15	104.1	41.3	90.95	68.35	43.45	54.3	68.85	114.3	108.65	63.6	89.1	91.5	51.45	165.35	58.05	64.35	104	77.8	69.8	45.65	63.85	102.25	33.8	161.55	35.7	60.4	44.1	68.9	44.15	46.65	125.75	49	81.4	50.2	68.15	53.7	93.05	59.45	48.75	32.6	65.9	54.35	55.7	64.85	65.15	48.95	124
44.9	58.1	94.45	97.2	34.3	85.8	69.2	47.7	54.95	60.2	116.65	104.75	60.1	102.7	79.9	53.15	149	57.6	68.7	97	86.85	86.8	43.25	63.9	99.9	30.7	141.75	35.2	69.25	42.85	69.85	47.1	44.8	127.35	51.55	84.4	50.3	68.55	50.7	116.05	52.75	48.6	29	52.05	49.25	52.75	63.25	67.35	47	123.85
53.8	57.35	80.2	115.6	36	92.2	66.25	45.15	48.75	60.5	128.55	99.55	54.75	98.5	87.6	48.75	129.1	55.3	68.65	102.95	75.5	68.4	42.75	60.9	100.2	30.05	122.45	37.6	65.7	39.45	64.3	45.85	49.55	119.45	47.3	76.8	50.75	60.75	45.05	102.35	51.55	45.8	33.5	42.55	50.55	55.8	60.5	66.25	47.65	112.65
54.65	55.9	72.1	112.7	34.7	98.15	64.65	46.45	52.05	61.1	131.25	94.05	57.2	100.35	79.2	45.4	120.45	57	64.85	101.3	78.35	73.65	43.25	60.6	106.35	30	122.7	34.2	68.05	41.8	64.5	43.7	46.45	121	48.15	96.8	47.1	63.15	49.85	94.3	52.45	48.4	29.05	47.15	52	57.45	60.15	76.9	46.55	113.5
53.45	55.45	72.55	92.45	42.45	93.15	55	42.65	52.5	58.1	128.9	80.7	64.4	97.25	70.3	46.45	108.65	51.1	66.75	96.2	71.2	83.85	42.55	58.3	100.05	30.9	117.9	32.3	84.85	43.05	64.35	41.25	53.5	121.95	48.5	62.05	45.5	63.5	36.35	99.45	57.3	50.35	33.9	47.05	51.1	49.95	60.5	65.8	46.4	89.85
47.25	48.7	66	93.15	40.65	98.9	56.6	44.2	54.35	58.15	135.45	91.2	58.1	90.15	76.55	35.55	112.2	57.45	55.1	81.15	79.35	67.7	44	57.1	101.5	29.4	111.9	31.9	96.85	34.95	61.95	45.65	56.2	130.75	44.9	68.5	48.15	63.2	36.55	110.95	51.25	44.65	31.9	40.75	52.1	57.2	64.65	73.2	47.85	88.85
45.85	46.75	57.1	82.95	35	79.05	60.6	45.9	52.05	56.45	131.4	81.2	56.8	115.4	72.5	35	112.2	54.05	66.65	73.45	80.05	88.7	38.6	58.7	98.35	26.75	114.5	31.6	95.1	38.95	65.15	44.45	64.45	115.05	40.85	61.85	41.65	62.4	37.1	115.35	49.65	48.85	29.15	41.75	52.45	56.3	77.25	61.35	50.05	83
44.2	57.15	54	67.75	35.4	71.35	68.65	40.5	34.35	54.45	113.3	80.55	61.4	95.25	65.1	39.95	90.95	52.85	65.6	45.4	67.95	95.05	45.55	66.45	83.4	27.75	113.25	33.85	109.6	39.4	61.35	49.15	71.8	99.15	47.05	54.65	41.5	62.6	36.55	102.45	54.9	47.55	31.95	39.15	48.65	54.6	76.55	67.45	50.55	82.25
47.1	56.25	49.3	66	37.6	73.1	57.65	36.8	33	53.9	100.35	75.55	59.95	65.6	59.6	37	77.8	54.5	58.45	41	72.5	80.5	39.15	57.85	86.1	28.55	116.15	34.35	100.45	40	62.25	50.75	69.85	99.5	46.75	55.25	40.65	57.8	36.9	117.65	49.35	47.3	32.35	35.85	49.35	51.2	68	71.2	50.5	77.8
49.45	50.55	45.85	64.05	36.75	73.3	52.45	34	33.4	54.6	94.15	71.05	59.55	53.15	61.4	36.55	73.4	54.15	58.8	45.6	81.1	87.7	37.3	63	64.2	31	117.4	31.15	99.1	40.25	62.7	48.95	70.3	88.15	46.05	69.3	38.15	61.15	40.4	119.95	49.15	45.05	32.55	37	46.05	56.95	65.25	67.65	48.9	80.5
52.15	49.65	49.95	66.2	40.3	70.5	52.1	37.85	37.5	53.75	86.8	75.6	54.3	58.9	59.95	39.6	75.05	50.3	53.1	36.05	75.25	78.2	42.95	57.1	61.95	30	135.85	33	96.9	39	63.8	51.4	79.05	82.85	45.7	54.05	39.6	60.7	42.75	108.2	48.65	43.3	30.85	35.65	44.45	52.15	64.4	76.1	44.35	79.35
50.7	51.8	49.6	65.85	35.3	72.7	57.85	35.15	33.5	51.55	87.25	58.5	53.65	52.95	60.15	38.75	68.6	52.95	48.7	35.9	70.75	73.5	40.7	56.65	64.35	30.4	143.8	30.7	90.5	38.05	57.85	49.55	73.2	82.2	45.5	55.2	41.9	57.7	47.2	85.45	51.6	40.05	27.25	37.85	44.15	51.4	66.75	69.15	50.9	73.7
54.5	50.35	48.1	59.85	36.9	56.2	59.2	39.15	32.85	50.95	82.05	52.8	57.4	57.7	58.5	40.05	70.65	49.6	49.1	38.45	61.05	75.3	42.4	58.6	62.9	31.4	145.1	29.55	78.45	39	61	46.4	81.6	74.9	47.8	61.45	41.9	53.55	39.05	100.2	48.75	41.95	28.25	33.85	46.45	55.95	59.05	49.8	50.25	89.3
52.35	50.85	47.75	51.8	35.4	52.95	62	39.85	41.05	50.35	77.15	54.75	54.55	54.8	57.5	39.6	67.65	50.55	49.35	30.15	51.45	67.75	40.35	51.2	55.75	32	124.9	31.15	68.05	39.45	62.45	46.8	95.6	74	48.55	54.5	42.7	53.05	39.9	93.2	47.55	44.4	33.5	32.65	45.15	56.9	57.45	79.3	45.95	85.95
52.3	47.8	44	49.45	36.45	53	53.75	35.85	32.55	54.4	69.1	59.65	52.7	42.5	58.8	36.1	67.3	48.25	51.15	28.95	67.7	69.75	40.9	53	53.05	30.35	127	31.45	74.3	34.15	57.9	46.1	99.65	55.05	47.55	53.15	42.25	56.6	44.2	107.5	49.1	41.45	30	37	44.9	57.35	57.9	70.7	49.9	82.8
59.05	38	48.1	50.05	30.15	51.25	46.6	39.5	43.4	51.3	63.3	57.8	52.4	38.8	58.75	39.3	72.05	49.25	47.35	33.65	79.3	55.05	40.15	62.15	49.95	28.15	121.8	29.95	74.75	37.1	62.5	45.15	95.75	57.15	51.65	46.15	43.55	57.5	50.2	119.9	50.55	41.9	29.35	37.7	47.3	55.5	47.25	68.25	45.8	88.8
57.8	40.55	52.05	48.25	30.75	56.7	49.55	36.9	44.05	50.45	49.9	52.55	57.5	43.25	59.1	32.1	72.1	45.7	49.3	32.3	75.7	49.25	41.25	55.75	51.95	29.15	115.5	31.85	62.55	38	51.5	47.6	98.95	55.05	51.05	50.4	45.85	52.3	65.4	116.75	53.55	40.9	27.75	37.3	44.2	53.3	50.35	59.2	47	84.95
54.35	44.35	52.8	46.5	31	51.8	46.85	33.55	44.75	50.4	48.65	52.25	57.1	45.7	58.95	36.1	63.75	47.3	48.2	35.95	61.35	44.55	38	62.05	48.2	24.95	108.55	32.35	54.3	35.4	57.45	40.6	80.45	54	45.75	46.8	45.6	52.05	58.75	108.8	50.45	39.55	30.1	34.4	46.3	53.7	52.05	58.2	49.5	78.4
56.25	45.2	49.8	46.3	32.45	58.95	41.85	36	40.35	54.15	42.05	53.85	58.15	47.45	59.35	36.1	64.9	46.4	50.95	35.6	65.65	42.45	45.45	59.15	51.95	29.75	106.55	30.7	63	38.9	56.3	43.55	82.65	45	45.6	48.7	45.75	49.8	59.65	122.85	50.9	40.95	30.2	32.8	48.85	52.6	53.05	59.65	44.7	79.65
53.45	46	52.25	43.35	29.8	61.6	44.55	25.8	32.1	53.45	39.65	56.9	57.8	44.5	55.55	38.55	70	42.6	49.85	30.1	73.35	45.65	35.95	58.85	45.8	30.4	107.2	32.3	60.05	34.75	55.75	43.65	79.75	51.75	49.9	44.8	46.35	51.05	54.15	132.7	47.7	42.4	27.4	32.9	44.7	54.65	48.3	56.1	49.2	76.65
51.65	43.8	45.9	45.85	26.45	61.5	46.35	28.5	31.95	54.9	33.75	56.1	60.45	41.2	51.15	37.95	70.25	42.75	48	34.75	73.35	50.3	39.85	63.95	49.65	27.1	105.65	32.05	75.45	41	59.2	44.7	69.55	48.25	49.05	45.65	50	53.6	55.3	115.2	48.9	42.95	29.15	35.05	42.7	47.8	52.35	53.9	44.45	92.6
48.25	43.25	47.15	45.75	28.25	55.45	44.6	27.55	31.35	54.5	33.65	62.2	54.7	42.2	55.05	39.45	69.4	40.45	47.8	34.75	73	48.65	36.85	57.4	45.7	29.55	108.5	30.15	70.95	37.5	56.9	44.8	63.05	41.6	48.8	45.85	50.85	55.55	57.45	121.35	48.05	48.25	29.9	34.5	43.3	52.75	56.4	52.3	49.45	90.65
45.7	50.35	47.4	43.85	25	53.9	48.05	30.75	30.95	52.2	32.8	66.45	58	40.75	53.65	41.85	74.1	41.1	40.25	32.55	75.4	44.45	37.55	65.05	51.25	31.5	102	32	68.1	39.65	53.35	49.85	57.6	44.15	47.55	46.5	44.95	54.1	49	113.45	47.95	41.75	34.05	38.45	42.25	53.05	52.1	50.1	45.75	82.05
49.7	43.45	55.55	46.4	32.35	57.2	52.35	31.55	44.1	52	31.95	53.8	54.3	36	53.45	39.6	69.15	45.25	49.3	34.7	80.85	50.2	34.85	80.6	46.1	30.65	109.9	30.8	56.9	39.3	59.75	39.8	61.75	51.5	48.3	49.2	36.45	63.6	56.7	94.5	47.9	39.4	35.9	37.1	44.65	56.4	51	52.5	47.5	78.95
42.4	49.95	50.45	44.7	30.6	56	47.7	28.75	37.3	52.15	34.85	63.7	50.65	34.55	53.2	42.3	68.15	43.55	45.25	36.55	74.7	48.25	39.2	75.2	45.1	28.9	88.85	29.75	63	42.5	58.9	46.6	56.95	49.95	45.3	42.35	36.3	69.6	50.55	84	49.9	41.45	29.45	37.3	44.4	50.05	54.65	53	47.35	73.9
44.9	42.35	47.85	47.95	33.6	54.7	47.75	33.8	39.5	53.35	34.5	59.6	55.75	36.6	52.5	40.7	64.9	44.85	46.8	38.25	70.35	51.55	36.85	80.7	45.2	28.5	100.25	31.85	60.95	39.6	55.25	48.7	53.85	51.9	45.2	44.35	40.4	66	45.7	76.2	49.6	45.3	31.5	31.9	47	48.2	58.1	58.6	46.9	79.65
41	45.45	48.15	43.8	32.1	59.65	47.45	30.05	37.35	51.4	41.25	63.6	53	33.3	50.35	40.45	65.3	46.45	42.05	35.25	66.9	57.1	38.15	74.8	52.6	28.7	98.25	34.75	56.5	41.65	56.2	46.65	52.3	49.2	42.65	45.65	41.5	59.45	43	68.65	45.45	36.45	31.05	34.85	43.4	48.8	57.25	58.5	42.05	83.55
39.55	43.45	42.6	50.35	32.1	51.45	39	32.55	32.9	54.5	39.2	57.5	57.2	34.45	50.95	37.25	69.55	44.95	43.45	49.6	69.25	49.5	36.1	76.95	48.45	28.4	96.9	30.95	58	44.7	53.65	41.45	43.6	44.1	43.8	50.5	43.65	70.75	40.4	57.8	48.15	37.4	29.2	32.15	42.3	47.95	60.4	62.55	45.45	79.8
38.25	46.45	42.35	45.3	33.9	51.15	39.95	31.7	32.75	53.15	34	53.7	60.85	37.25	50.75	38.35	66.05	42.6	45.05	52.9	62.15	48.1	35.95	68.55	54.9	31.25	71	30.9	52.7	41.35	52.05	43.4	41.5	53.5	50.25	46.65	42.45	63.7	31.75	50.7	48.35	37.05	31.7	34.9	39.9	49.15	62.3	45.9	47.85	71.3
36.5	46.65	47.8	47.55	30.45	54.3	37.65	34.45	32.5	52.4	32.35	50.75	57.7	41.25	52.65	40.5	65.75	43.7	45	50	63.6	56.85	35.85	71.95	52.2	32	79.45	28.8	58.45	39.5	54.35	41.5	38.35	46.15	44.4	50.6	40.8	58.7	30.3	49.8	46.25	39.65	30.65	30.75	43.75	46.9	61.95	61.3	47.1	80.25
34.4	46.7	46.05	47.1	33.05	48.55	36.65	33.05	29.15	52.35	38.5	47.65	50.55	41.05	52.65	37.05	81.2	46.5	49.8	53.9	64.6	53.3	36.6	67.4	49.05	30.05	74.85	27.4	49.55	39.4	55.1	44.05	38.2	47.25	44.05	46.45	39.55	62.75	33.95	52.55	45.2	39.3	30.95	32.8	41	51.55	56.55	58.7	40.75	91.6
33.95	46.95	44.55	48.25	30.75	47.45	40.5	38.75	30.7	52.5	35.4	55.4	49.25	36.15	53.7	39.45	77.85	39.9	45.6	43.05	62.55	51.4	36.05	70.3	52.65	29.5	77.7	26.9	51.75	36.1	53.5	44.3	39	46.85	43.75	45.55	41.45	54.35	32.8	55	48.25	34.05	28	36.1	42.8	45.25	47.55	51.6	43.35	96.95
37	47.65	47.6	47.1	35.2	47.15	44.2	36.6	31.55	52.55	36.6	54.65	46.3	36.8	53.65	38.2	112.45	46.45	41.05	49.8	66.45	51.8	36.5	64.95	49.55	34.4	70.5	33.45	51.75	40.65	55.1	43.6	40.85	44.45	42.5	40.6	40.45	55.5	32.3	50	47.4	35.75	25.65	36.55	41.65	46.45	50.45	50.4	46.7	107.8
36.7	41.95	48.8	44.7	30.05	53.1	46.4	37.45	29.75	50.25	37.8	52	52	38.25	49.45	39.1	105.5	41.25	42.2	40.3	61.35	50.1	39.8	68.9	46.4	29.5	71.6	29.45	55.95	35.6	56.4	40.9	42.6	47.85	43.55	40.5	38.4	57.65	34.55	55.85	43.85	38.55	28.5	33.9	45.75	48.5	53.7	54.65	46.6	101.35
39.9	49.5	47.25	50.7	32	50.5	42.75	35.4	29.9	50.95	33.35	58.15	51.9	39.5	52.1	35.5	119.15	42.5	43.2	48.25	62.95	47.35	34.35	68.4	43.25	32.25	76	31.25	53.7	37.1	54	43.75	34.8	48.8	48.55	36.45	38.85	40.95	28.35	55.35	47.05	38.85	27.45	36.4	37.3	47.4	58.45	54.7	47.6	93.65
40.55	49.6	47.8	45.8	35.05	53.15	45.8	35.6	31.85	52.65	33.55	56.45	51.8	37.45	57.65	34.15	131.9	51.4	42.35	42.9	67.7	47.6	34.1	61.2	50.85	30.9	71.8	30.1	54.05	36.4	54.4	43.85	36.8	45.95	47.6	48.15	38.85	47.2	31.4	53.2	45.75	40.95	27.3	33.25	41.3	51.3	62	49.05	44.2	94.55
38.7	47.55	54.4	48.5	31.6	47.4	39.3	38.4	30.35	50.25	31.8	60.8	49.95	40.1	52.9	32.5	128.4	52.5	40.95	46.6	65.55	48.4	31.6	56.3	43.25	28.8	78.25	26.7	53.15	34.5	55.55	44.8	37.6	50.75	45.4	40.2	37.6	51.3	31	56.05	44.5	42.2	26.55	32.9	40.8	44.65	52.85	53	41.35	99.1
35.3	43.45	51.55	48.1	33.25	48.5	44.1	37.35	35.6	47.95	34.85	57.45	54.5	41.25	58.15	33.1	144.05	42.9	46.55	50.4	68	48.55	34.45	56.1	46.6	25.55	71.4	31.5	50.5	38.6	54.6	43.55	39.5	44.6	50.25	40.5	37.75	54.9	31.35	54.9	46.9	42.55	23.9	31.5	44.65	50.05	55.55	51.35	44.85	83.1
35	51.6	50.85	48.7	35.15	45.25	45.7	37.6	30.3	51.35	34.9	55.45	50.05	41.6	59.7	33.1	150.75	51.35	41.7	50.3	63.95	48.25	34.65	54.65	43.95	29.1	67.2	28.95	53.95	35.95	54.1	41.05	38.45	44.1	52.65	39.7	43.6	52.3	31.2	51.5	42.75	42.3	25.05	35.2	41	47.7	52.55	51.95	43.3	107.65
25.1	48	52.5	52.4	33.75	46.35	44.6	35.55	31.1	50.05	34.6	56.35	48.9	34.85	52.25	36.4	147.85	46.85	48.8	46.3	64.25	48.6	35.15	61.7	43.35	30.8	67.8	30.65	48.1	34.35	63.4	41.2	58.95	45.05	43.4	39.3	38.65	60.3	27.7	53.8	48.3	41.5	25.85	38.85	39.8	51	52.1	45.7	45.95	98.1
20.55	46.3	54.45	49.3	31.3	45.5	49.25	37.5	28.25	51.05	35.3	59.1	53.75	40	52.85	36	132.3	42.8	47.45	51.45	62.45	48.95	30.35	61.25	45.2	28.4	71.05	30.7	52.5	33.65	62.5	41.8	68.1	46.3	41.6	40.4	39.9	56.45	28.65	50.25	43.95	35.1	25.1	34.2	41.8	48.55	47.7	44.35	41	105.65
27.35	46	49.65	65	34.55	47.1	43.75	31.6	30.5	53	34.5	56.65	46	36.5	54.9	36.4	123.45	43.65	44.9	45.35	69.8	47.4	32.6	57.2	40.65	23.6	74.8	26.25	50.25	34.3	62.25	42.2	65.05	50.35	43.7	39.5	38.7	53.1	27.75	52.5	45.55	39.4	25.85	34.3	42.6	50.4	51.15	44	39.55	103.4
26.8	45.85	47.6	61.55	35.85	50.75	43.9	35.9	30.65	49.3	39.75	55.45	50.15	34.85	54.85	32.05	118.45	45	47.95	46.7	66.25	51.9	33.75	58.05	45.25	28.4	72.45	29.35	48.5	32.95	66.9	39.45	65.7	46.25	43.7	39.5	43.3	49	27.05	52.5	42.15	39.1	27.95	34.55	45.8	45.2	48.4	46.35	43.7	93.4
36.15	36	48.1	62.25	41.25	44.2	40.45	34.2	30.6	47.6	38.3	58.55	50.9	37.2	55.85	30.75	102.55	51.8	49.6	44.2	66.45	55.75	33.5	55.55	41.05	29.2	68.65	26.95	51.45	30.65	58.85	39.15	67.15	45.7	42.1	41.5	38.85	52.6	27.7	53.15	37.35	33.8	26.25	35.35	41.2	47.95	56.7	45.85	41.95	90.25
33.95	39.45	48.7	72.1	35.8	44.6	41.3	36.6	28.5	53.8	34.8	55.15	51.9	37.05	56.2	33.75	89.5	58.75	49.6	44.7	62.95	47.7	31.9	51.65	51.35	35.35	70.95	29.2	53.35	31.45	57.95	33.9	79.3	45.85	44.3	39.85	45.35	53	28	52.2	39.1	36.15	24.7	31.8	42.05	52.45	60.05	43.5	38.4	73.9
38.35	39.9	51.5	73.1	31.5	44.95	38.7	35.9	30.5	55.15	34.1	53.9	50.1	37.65	55.95	32.4	85.1	58.9	47.85	47.8	62.9	48.7	31.25	51.2	43.6	25.8	69.55	30.65	52.1	35.85	58.6	35.95	73.8	48.8	40.45	39.55	46.4	55.75	27.55	58.7	46.4	38	26.3	33.65	42.5	47.35	54.15	43.8	37.5	73.3
37.3	39.65	48.1	70.75	34.65	49	43.25	36.3	28.95	48.05	37	52.2	51.35	40.5	58.95	34.45	89.2	48.7	46.7	52.95	59.6	47.65	29.5	52.8	47.45	30.75	73.05	29	52.1	37.05	56.75	36.45	68.9	48.85	44.1	37.5	38.45	55.4	30.2	56	45.7	37.45	28.4	35.1	40.15	52.05	52.05	42.1	34.8	74.15
33.25	45.6	48	75.3	30.85	43.65	41.8	31.5	29.35	51.8	35.95	53.3	54.3	38.55	52.6	32.55	88.35	50.05	47.4	51.45	61.75	42.95	32.2	46.1	39.25	30.2	69.5	28.3	47.3	33.15	55.55	42.85	68.15	52.75	41.35	37.15	45.5	51.1	25.15	53.5	43	34.9	23.5	33.25	40.5	44.95	52.4	46.5	39.05	73.65
34.95	45.35	44.7	63.85	32.85	41.9	41.85	31.65	29	43.6	37.05	53.1	53.8	35.9	52.3	37.05	84.95	49.6	47.85	51.75	55.6	43.05	37	50.85	42.2	32.45	68.65	28.4	47.6	37.95	56.55	39.15	77.45	45.45	38.8	40.55	39.05	52.9	27.7	53.75	44.75	42.3	23.1	30.95	40.3	46.55	52.85	42.6	40.35	59.6
39.15	51.85	44.7	64.6	29.6	42.95	44.2	29.1	26.4	46.9	37.9	55.5	53.2	37.2	55.75	32.85	70.65	50.45	46.9	59.55	60.5	42.35	35.6	51.1	43.6	32.4	70.8	29.5	52.45	33.35	57.6	35.9	67.4	45.55	39	37.3	37.75	54.35	34.25	55.45	39	36.55	25.2	32.9	43.5	47.8	45.9	43.9	39.4	58.35
41.55	51	42.35	63.55	26.75	44.35	44.3	30.7	29.4	49.4	33.65	51.25	55.9	38.4	56.85	34.5	67.65	60	46.75	55.9	57.35	45.8	35	51.35	47.15	29.65	68.15	28.95	50.5	34	60.6	40.15	68	44.45	44.3	39.75	39.1	52.45	33.75	51.5	43.9	35.8	26.2	30	42.85	43.25	50.1	41.8	33.95	59.35
38.7	46.75	41.1	79.75	30.35	42.2	48.3	27.6	30.7	45.75	36.35	54	56.3	37.05	60.05	36.95	67.5	50.85	48.1	55.8	59.25	40.85	34.05	51.85	43.4	27.15	62.75	27	54.15	37.75	55.65	38.15	59.5	47.75	39.3	37.9	37.45	56.6	33.5	43.5	42.15	38.9	22.25	30.6	42	54.45	49.55	36.15	35.55	56.6
35.75	43.55	42.25	83.55	26.85	45.9	47.85	27.05	29.3	51.05	35.85	51.25	48.7	35.05	52.35	32.2	70.7	54.55	46.45	56.2	61.45	45.15	31.7	57.2	42.75	30.55	66.05	27.05	50.55	37.75	54.35	34.6	67.55	43.75	41.55	35.4	34.85	56.3	30	49.1	46.55	41.9	21.75	34.9	39.95	53.65	46.75	37.2	35.6	56.75
35.15	41.55	41.95	82.1	25.95	42.6	45.1	30.35	27.25	51.55	37.3	49.6	52.7	35.2	57.35	31.9	70.9	58.65	48.1	48.95	61.15	45.55	36.7	48.1	42.5	28.95	64.2	28.65	55.4	33.4	49.4	41.45	82.8	44.4	34.4	36.5	38.25	52.7	29.15	47	46.85	45	27.4	33.9	42.1	53.55	47.8	36.55	36.95	55
43.2	38.55	43.75	83	24.85	47.5	42.35	31	26.75	47.2	35.7	45.55	52.4	34	56.4	31.85	74.45	45.85	47.35	45.8	52.6	47.9	33.35	55.55	38.1	32.9	63.3	31.55	51.7	34.3	56.95	36.35	86.6	50.55	39.95	38.55	35.1	51.95	29.15	50.7	48.05	45.5	23.6	33.2	39.95	51.2	49.5	35.15	35.7	54.65
45.8	41	50.25	84.4	24.1	51.4	45.7	33.65	27	53.7	34.55	54.1	48.2	32.55	57.85	35.6	69.3	48.1	57.6	48.3	60.85	44.55	38.45	53.55	40.75	31.75	71.5	30.1	56.25	33.35	51.7	35.75	78.25	50.1	39.6	38.75	41.95	55.1	27.05	54.15	46.45	43.4	24.8	32.55	38.25	52.9	53.35	35.3	38.8	54.3
38	41.45	45.75	96.25	21.55	47.1	47.45	30.3	30.15	49.4	32.95	54.5	49.85	34.4	55.8	32.3	67.8	46.65	50.05	49.85	63.6	49.35	33.9	60	38.6	33.1	64.05	30.7	51.8	33.6	52.1	35.9	78.75	51.05	41.35	39.15	37.9	56.85	30.4	54.95	40.25	44.3	21.85	31.45	41.6	53.15	52.15	40.55	36.85	50.4
35.75	43.8	43.4	86.3	19.95	43.5	44.4	34.85	27.5	47.5	35.05	54.45	55	38.05	56	32.95	68.5	46.45	59.65	52.05	68.8	49.4	40	49.4	42.45	27.75	69.15	28.3	53.95	34.2	50.85	34.5	69.85	49.95	36.7	37.5	35.65	54.3	29.65	50.6	46.7	42.25	25.3	33.85	44	54.8	52.75	40.8	36.65	47.6
[truncated: 239 more columns]
