# Supplementary material for: Single-particle imaging of stress-promoters induction reveals the interplay between MAPK signaling, chromatin and transcription factors
Source: Nat Commun. 2020 Jun 23;11:3171. doi: 10.1038/s41467-020-16943-w (PMC7311541; doi:10.1038/s41467-020-16943-w)
Supplement: Supplementary file 12 — Source Data [file 41467_2020_16943_MOESM12_ESM.zip › SourceData/Figure2A/Figure2A_yVW428_0p2_NaCl_0p20M_rep3_GFP_HiPix.csv]

48.7	38.95	58.1	68.4	49.1	44.45	43.85	76.45	39.1	66.85	85.75	86.1	60.2	46.15	74.4	80.8	48.1	73.1	85.1	66.1	66.8	52.25	39.4	69.8	38.35	39.8	70.15	76	45.7	45.5	55.9	34.65	27.45	67.25	68.35	59.6	50.5	44.3	63.8	86.85	66.4	48.65	42.2	75.05	50.35	62.1	61.55	54.95	84.6	49.4
53.5	40.65	53.6	64.25	47.4	43.9	45.85	72.3	40.2	59.3	81.55	82.25	52.45	41.45	75.25	76.55	49.3	79.45	85.6	67.55	62.1	53.45	39.3	65.45	37.95	41.15	64.6	70.2	46.4	45.05	53.4	37.9	29.55	60.35	70.4	61.6	53.45	41.9	67.8	85	65.25	49.3	40.25	72.2	46.85	62.6	51.25	48.7	76.95	41.6
49.3	41.65	51.1	62	46.15	43.1	48.9	69.3	41.55	63.55	80.6	80.95	60.45	42.4	74.45	81.5	47.65	70.95	85.9	72.15	65.35	52.05	38.6	62.3	33.8	38.85	61.65	77.7	45.45	41.6	50.1	37.5	29.9	60.35	65.55	61.7	57.25	40.6	66.7	87.25	63.2	44.6	42.2	76.9	50.55	61.8	51.7	49.35	79.8	42.35
54.15	50	53	64.15	46.4	52.65	52.45	80.55	42.05	72.65	94.3	89.25	72.05	45	87.3	88.7	53.6	78.5	94.55	81.45	73.6	68	43.15	72.1	43.35	43.1	74.7	81.35	53.5	55.15	66.1	45.85	36.05	64.95	74	75.45	67.7	53.3	86.2	100.4	76.25	57.85	55.15	80.9	60.55	70	56.95	86.55	93.3	55.1
46.45	46.6	60.45	61.6	52.5	52.3	59.4	87.5	41.5	68.7	95.65	73.95	52	68.3	81.9	88.7	52.05	44.9	91.95	85.6	66.1	64.3	44.5	80.3	40.05	42.8	79.6	76.45	51.5	61.65	63.4	41.65	67.1	71.9	70.4	71.4	61.5	51.65	54.05	90.7	71.95	52.4	53.75	95.05	57.55	55.4	59.65	56.55	87	53.35
50.7	46.85	56.6	62.15	55.5	53.95	58.65	93.75	43.45	66.1	93.75	70.55	54.2	67.85	78	89.85	57.75	45.2	95.35	94.35	70.75	62	45.6	81.1	40.2	46.15	79.6	79.2	59.45	64.75	64.4	49.3	71.95	77.15	68.55	66.8	58	56.95	51.9	88.4	74.35	58.15	55.6	90.7	58	64.95	61.85	54.45	91.25	49.35
52.2	54.15	50.45	67.45	57.95	52.7	61.15	89.35	43.35	64.1	94.85	72.4	61.15	76.2	72.3	86.5	53.3	41.65	93.85	83.85	69.2	61.7	43.55	82.35	38.35	43	79.25	73.65	52.95	59.3	65.85	45.1	68.7	72.65	67.25	68.9	57.6	51.3	58.9	83.35	77.6	57.95	55.7	88.85	54.15	52.35	60.6	57.6	81.55	49.8
51.35	49.55	50.25	68.7	53.55	55.05	62.9	91.45	42.8	65.95	93.95	66.3	61.55	72.2	76	86.55	51.55	47.9	94	83.9	69	65.85	44.8	82.5	36.95	42.45	74.85	71.7	54.6	66.85	67.1	46.7	70.65	71.9	67.2	67.15	50.2	49.8	52.75	82.95	80.5	61.2	49.2	90.45	55.5	54.1	57.6	53.85	83.9	46.1
50.75	46.05	57.05	61.55	49.65	46.4	61.8	86.2	44.05	69.1	81.2	58.9	58.65	64.25	77.95	60.35	57.7	74.05	89.65	81.95	64.2	61.9	45.3	84.7	37.05	47.3	71.75	70.4	48.1	62.55	57.95	41.85	70.95	79.15	67.7	65.6	44.4	52	82.15	81.05	61.55	58.45	51.95	78.35	55.1	58.05	58.4	51.15	85.35	49.45
51.95	47.15	52.9	53.95	50	50.25	58.4	88	41.55	63.15	79.2	69.3	58.65	59.9	73.95	62.8	53.2	68.1	82.45	78.75	62.4	60.35	42	81.35	39.4	41.05	70.7	72.7	50.85	59.4	52.5	44.8	76.4	71.9	64.35	62.15	52.6	49.3	84.05	80.7	59.15	58.4	49.75	74	58.9	57.1	57.25	48.45	82.95	43.85
52.95	41.5	47.75	55.55	51.15	53.4	62.75	87.45	42.7	63.55	84.55	63	57.05	61.35	77.95	66.05	49.05	72.1	82.15	73	61.35	65.5	40.6	81.8	39.4	38.55	65.15	71.05	49.95	59.35	56.45	44.7	72.2	72.45	61.9	66.7	49.3	49.4	81.25	94.05	58.1	54.25	47.95	75.1	73.4	58.3	63.15	52	77.95	44.25
50.2	45.85	51.35	57.65	49.65	51.4	61.65	90.75	43.4	65.35	84.1	57.55	54.15	61.7	77.45	65.05	53.35	68	80.5	79.1	67.4	66.55	44.4	84.05	36.75	44.05	62.55	68.35	47.1	59.35	51.8	43.95	70.05	73	62.65	60.55	45.95	47.2	76.7	91.95	53.95	58	46.95	83.25	84.25	57.85	58.05	53.95	79.1	50.7
55.8	41	49.25	63.35	49.6	48.55	55.65	85.8	37.35	70.35	82.25	63.5	52.1	56.2	81.15	64.85	48.45	64.7	74.25	76.3	66.8	65.75	36.75	77.8	44.45	62.6	62.3	64.7	50.5	68.1	60.9	45.45	67.15	72.7	66.5	59.65	53.7	44.5	66.95	85.4	58.75	65.4	53.2	81.65	99.7	52.3	58.6	50.05	77	45.5
51.25	41	63	62.7	56.3	47.4	55.6	88.2	40.6	66.35	85.85	58.95	51.2	55.3	74.65	68.55	49.1	63.55	73.7	78.05	70.4	61.85	33.7	79.1	52.75	82.6	63.35	64.45	48.6	90.5	68.5	43.95	75.1	76.85	71.25	57.15	54	52.4	61.8	82.5	62.65	66.05	70.4	82.45	103.8	53.55	57.9	50.5	78.5	44.85
55.45	39.05	63.3	61.75	67.3	46.25	57.8	79.75	38.5	66.3	86.7	57.9	57.1	53	74.8	65.45	49.85	62.85	72.35	78.9	69.85	62.85	37.25	75.85	54.7	115.75	65.7	61.8	48.55	103.05	86.5	45.65	75.9	77.1	66.75	62.8	61.6	51.05	63	83.1	79.1	69.25	84.15	82.8	106.1	51	56.2	51	75.6	42.85
53.8	42	68.85	67.7	81.25	46.3	63.9	87.1	38.7	65	89.3	58.65	55	47.15	69.55	70.45	44.2	62.5	74.05	88.9	93.15	66.15	34.2	81.25	53.7	111.55	58.9	60.4	46.15	115.35	93.5	46.5	104.75	74.2	70.8	61.7	62.05	44.7	67.05	91.1	83.35	65.7	82.5	94.15	107.35	55.4	55.15	53	83.25	43.95
50.05	42.05	70.35	62.2	79.15	46.35	68.25	78.7	42.65	69.35	84.1	60.35	52.55	53.1	75.85	83.6	47.05	47.05	65.95	112.2	109.5	57.75	38.4	74.7	51.65	114.35	75.6	60.15	46	124.1	82.25	42.7	115.35	78.9	61.5	74.1	66.7	54.4	81.7	97.85	116.35	91	120	98.6	92.4	66.75	55.1	53.1	102.3	43.45
52.5	37.5	67.95	60.7	86.7	46.4	74.3	74.85	41.9	60.55	84.85	72.45	49.3	49.15	74.7	83	47.7	34.55	59.7	135.25	105.95	68.15	37.7	75	56.75	114.45	81.9	64.4	51.85	134.7	94.55	42.25	114.2	89	60.6	95	63.5	57	85.55	115.7	124.9	103.35	127.75	112	95.05	75.15	55.6	65.05	111.2	44.1
51.35	39.2	70	65.55	68.75	47.5	78.55	78.35	41.25	64.1	85.35	88.9	52.65	52.1	75.05	83.45	45.75	36	66.55	127.15	117.65	68.3	37.25	75.1	49.5	123.55	93.15	65	49.4	172.8	101.3	43.5	110.7	110.7	59.75	97.65	86.95	64.15	95	110.8	131.6	111.2	151.75	106.15	85.85	87.55	55.75	53.95	124.7	46.8
58	38.3	91.2	59.2	77.25	47.55	91.8	77.3	35.75	58.6	93.2	97	47.6	46.25	71.55	82.2	46.25	41	59.1	148.4	133.35	87.35	37.15	72.6	55	139.55	96.55	65.55	49.25	152.95	117.3	45.85	111.4	138	62.75	107.5	100.9	59.85	104.35	128	127.85	110.6	122.35	109.35	82.6	104.6	56.7	56.2	132.15	46.65
52.7	39.25	76.8	58.6	88.75	45.15	103.95	72.35	40.4	73.95	87.4	122	53.05	52.65	67.7	68.5	48.7	69.45	63	145.3	140.6	88.4	36.3	71.15	53.2	124.55	91.4	67.55	50.75	148.85	115.15	44.7	138.4	161.6	60.45	95.35	110.65	57.55	129.85	122.55	120.05	133.35	139.15	109.15	82.75	117.2	54.75	61.7	128.35	48.35
46.7	37.85	81.3	60.3	97.05	45.35	109.95	79.2	42.05	95.55	83.85	146.85	59.8	49.85	82.55	62.7	48.6	62.45	71.75	151.2	145.95	97.3	37.65	65.7	46.45	126.6	99.7	70.85	54.25	171.55	120.75	41.9	173.05	176.6	62.45	105.85	106.5	59.55	126	111.35	131	113.3	132.75	106.95	75.45	127.65	55.8	53.9	127.35	42.6
52.4	41.6	85.5	77.3	92.1	47.95	105.45	81.35	38.4	105.65	86.9	140.15	68.35	54	79.6	72	49.75	70.9	70.3	152.25	133.65	94.7	36.15	72.15	48.85	119.45	95.8	70.5	59.2	170.8	137.05	37.35	192.4	164.05	60.15	111.05	142.8	57.6	143.05	123.05	139.7	115.15	140.1	125.45	65.95	137.45	53.3	58.15	145.45	48.25
52.25	44.55	82.25	67.25	78.7	45.55	120.95	78.65	36.25	103.65	82.55	143.45	72.75	54.8	75.6	87.55	49.7	62.9	68.95	165.85	150.2	86.9	42.3	72.8	51.15	131	125.95	71.3	54.4	157.8	126.25	41.5	172.75	181.1	64.35	108.05	130.45	71.55	109.1	111.35	113.65	122.8	145.55	139.3	74.95	114.7	50	58.3	169.55	45.8
53.55	42.7	132.65	73.6	87.3	48.85	111.45	80.7	35.8	97.25	81.35	135.35	71.4	48.5	67.55	78.65	47.35	60.15	69.9	163.2	161.1	86.5	52.5	85.05	49.85	160.95	136.35	74.35	53.95	149.8	144.05	40.35	198.6	198.8	54.3	137.95	121.1	87.65	214.4	124.95	136.1	118.2	140.9	152	79	112.9	55.05	70.25	170.1	44.65
52.6	60.6	117.45	83.75	75.95	47.9	106.75	76.05	36.45	119.7	80.85	118.15	65.8	51.15	72.75	63.9	54.35	61.45	69.65	196.2	181	89.75	87.4	109.95	40.25	162.45	147.5	74.2	67.9	126.4	138.4	39.35	168.6	195.1	53.9	128.75	118.1	88.45	192.2	115.4	132.05	121.6	143.5	145	81.05	110.65	57.25	66.85	183.5	48
57.9	61.7	114.5	101.9	88.2	47.3	96.5	79.15	37.85	123.95	79.6	121.65	65.7	56.5	77.8	58.3	52.3	62.35	71.15	183.1	195.35	94.8	94.95	99	39.95	159.05	151.3	75.9	64.05	132.65	138.5	42.65	174.5	207.75	57	122.7	95.15	98.25	195.95	105.3	111.9	99.45	144.15	156.55	90.35	88.8	54.05	60.2	173.65	45.95
50	68.3	130.25	106.35	107.25	45.9	95	77.95	39.8	135.3	79.7	131.85	64.45	71.3	72.3	58	52.75	59.8	67.45	212.05	201.05	78.25	99.9	97.15	37	134.4	158.55	67	62.45	133.15	140.5	41.6	175.45	202.45	57.8	112.75	96.1	90.55	131.55	100.4	125.95	90.85	136.5	152.4	67.7	74.45	53.55	62	170.15	45.3
53.6	80.9	129.3	113.6	128.3	46.05	92.15	80.6	35.85	138.2	79.05	144.25	54.75	84.25	67.15	53.6	53.15	70.35	71.85	180.8	188.45	89.7	128.15	107.75	34.5	109.65	165	71.8	68.7	130.25	137.85	41.55	157.9	204	51.85	109.15	108.8	79.1	187.25	100.25	136.6	94.05	130.7	151.6	66.25	66.55	53.65	59.2	157.1	41.9
52.7	96.4	113.85	102.85	115.8	47.5	101.2	80.2	35.65	143	76.8	153.45	55.15	88.9	68.75	63.75	49.05	65.4	67.85	172.4	168.4	79.35	121.15	99.25	35.85	105.5	158.2	67.7	61.5	156.15	142.05	40.8	123.65	207.1	54	101.6	116.95	85.25	108.2	100.05	135.8	93.95	140.9	147.3	61.6	62.05	57.05	55	159.15	47.8
51.65	85.2	124.3	146.85	131.1	47.5	123.35	76.85	37.8	151.85	79.45	144.45	56.95	97.5	64.85	68.85	52.55	66	76.05	149.45	143.5	85.4	127.8	93.2	38.7	89.85	156.7	70.45	55.15	167.95	139.9	36.25	152.05	187.85	49.6	99	119.45	94.15	132.55	109.1	146.25	95.55	113.95	138.4	70.25	61.4	52.85	56.45	140.05	49.3
54.2	101.6	115.5	137.5	144.9	44.5	140.7	77.5	40.55	146.7	83.3	127.35	62.35	81.3	68.95	71.85	51.85	65.9	78	150.3	149.8	86.9	120	104.55	33.95	78.8	156.3	65.05	61.75	121.5	118.3	39.55	137.7	177.4	54.35	67.75	128.65	117.05	167.65	102.55	156.25	120.7	89.35	122.8	65.85	61.25	57.2	54.95	151.1	43.75
50.4	115.4	112.5	160.45	137.75	42.95	150.35	75.2	37.7	160.95	70.65	113.65	57.5	111.35	71.4	68.3	47.55	63.65	79.4	152.65	147.4	95.4	125.9	119.95	33.35	68.15	147.4	63.75	61.95	151.05	128.1	40.2	125.55	154.4	53.05	73.75	76.95	114.8	184.45	90.5	128.6	108.95	87.45	113.75	53.95	53.9	55.6	58.9	130.7	41.25
50.15	110.5	102.15	154.05	129.15	40.55	148.45	75.6	35.9	137.9	66.5	111.7	55.15	110.7	69.4	66.1	52.3	69.05	81.75	137.7	132.5	91	92.9	124.7	35.2	79.8	124.8	62.65	80.1	154.15	143.9	32.65	119.6	160.75	53.75	76.15	88.6	111.65	152.55	87.9	143.75	91.15	80.45	129.8	48.55	53.9	49.05	55.55	126.6	43.25
50.45	108.15	92.7	158.35	130.8	43.9	170.4	76.2	33.1	129.6	74.6	111.4	51.95	121.45	69.05	65.85	52	73.05	89.95	139	104.5	83.35	87.25	98.5	31.75	79.3	138.5	62.3	88.35	165.8	148	37.25	106.6	155.3	55.3	64.9	86.85	108.95	97.95	89.3	172.7	100.3	79.8	125.75	43.8	50.5	56.85	58.75	110.5	45.4
49.05	105.9	94	171.3	140.75	47	180.95	72.35	37.75	130.1	69.8	104.6	55.85	105.15	67.15	63.45	40.2	68.7	88.25	113.5	94.95	79.85	80.9	116.85	30.85	88.1	121.9	57.8	80.65	181.85	142.15	40	107.45	160.8	51.1	68.6	95.6	95.95	108.95	85.35	187.95	95.7	53.15	119.85	46.3	52.3	55.8	53.7	98.8	48.35
51.3	118.2	78.9	169.3	150.6	42.95	173.85	76.85	37.9	152.15	73.45	97.05	49.45	104.95	70.1	57.65	49.55	65.85	79.3	93.8	75.45	80.7	69.7	117.05	34.9	82.25	120.1	64.95	80.8	168	138.85	41.5	121.15	176.7	49.95	71.1	79.85	97.85	114.75	87.6	162.25	80	52.7	112.35	46	52.45	51.65	46.3	90.95	53.95
48.85	89.3	72.5	182.1	146.8	47.25	167.05	76.1	38.8	157.75	69.8	109.6	49.6	115.4	67.05	55.45	51.1	71.7	89.35	86.15	75.6	73.5	55.85	109.75	34.3	88.9	113.35	70.3	59.65	177	142.75	41.6	131.8	173.4	57.5	59.6	69.2	88.5	105.55	81.35	184.3	78.55	53.1	95.55	45.9	48.25	50.7	38.75	73.6	50.6
51.25	81.45	66.8	186.35	131.45	47	158.1	77.85	38.85	130.95	66.65	97.65	51.05	111.6	64.35	55.05	43.4	66.45	109.9	82.5	72.05	59.25	51.5	104	31.95	74.35	103.2	62.45	62.55	189	132.15	43	121.85	187.15	51.75	58.85	88.75	84	135	88.1	188.4	81.3	47.15	85	44.45	43.15	56.55	44.05	72.3	50.9
48.05	69	68	157.05	136.1	52.2	160.6	75.4	35.65	135.75	68.9	103.7	48	128.25	63.85	59.65	48.95	69.9	100.4	78.9	69.05	65.35	54.65	94.2	30.8	72	107.25	60.5	71.2	175.3	143.7	36.9	131.25	172.05	50.4	59.85	109.1	96.95	128.7	100.75	181.45	62.75	41.15	80.2	44.85	46.75	52.9	38.1	67.15	46.65
43.4	64.05	58.95	186.35	139.55	48.95	134.8	71.3	34.5	130.65	67.25	85.1	53.9	127.75	59.85	63.5	45.6	72.2	96.25	86.6	66.5	63.3	48.8	99.75	33.2	85.4	95.75	59.1	67.25	153.7	146.1	38	125	171.95	48.55	55.2	75.55	93.25	122.7	85.05	186.9	54.65	47.15	86.2	40.6	51.1	54	41.15	68.8	51.15
47.75	60.65	58.2	186.35	139.95	52.7	132.05	66.05	30.75	77.5	64.75	90.65	45.7	109	64.15	65.5	41.65	75.15	78.35	79.7	62.7	58.6	40.4	85.75	30.7	73.5	90.85	59.5	59.5	154.6	126.7	36.4	106.9	177.8	50.55	59.6	67.45	84.45	120.85	83.3	183.9	53.1	52.9	81.7	41.6	45.6	55.7	41.7	70.35	47.4
48.8	50.55	58.35	160.95	125.35	41.6	113.05	64.35	34.65	86.4	64.15	83.9	45	74.75	61.55	67.5	45.65	70.5	81.55	78.15	58.55	53.7	32.25	73.9	33.35	81.2	88.6	58.2	52.7	135.2	135.45	37.8	97.35	164.7	56.05	55.85	72.75	81.8	128.3	78	179.2	54	44.75	71.85	44.9	51.3	52.05	40.45	60.8	49.05
48.65	49.3	58.4	155.55	101.7	45.15	97.2	67.6	36.05	102.75	68.15	80.9	40.95	101.9	61.4	74.1	43.3	66.9	77.95	70.7	55.7	54.65	35.95	67.6	34.95	69.25	86.8	57.7	46.45	125.95	125.25	35.8	94.7	146.75	49.8	55.25	72	74.55	101.1	80.2	176.6	50.45	46	72.3	45	50.65	48.75	38.65	64.75	54.5
50.05	37.4	46.2	139	117.4	42.55	95.65	67.3	34.15	83.5	68.2	81.55	48.4	91.7	68.75	95.1	43.9	65.65	71.75	69.65	49.6	53.3	36.25	66.85	31.35	53.6	77.95	67.15	45.95	103.9	111.5	35.7	89.4	144.4	60	53.15	67.7	69	75.55	78.95	166.45	51.1	43.5	64.15	47.8	56.9	50.8	41.85	56.05	48.3
50.85	42.6	45.9	132.35	120.6	43.7	92.05	67.6	32.95	86.05	65.95	93.4	45.1	80.85	67.5	86.9	45.7	66.75	67.95	64.6	54.55	50.5	34.7	62.9	31.45	58.45	78.75	65.2	44.55	107.5	112.9	37.35	83.3	138.5	61.95	51.65	66.45	65.75	76.8	82.9	154.2	49.85	36.4	67.1	43.65	54.1	52.05	45.05	55.3	52.3
43.5	49.8	49.4	146.35	111.25	37.85	102.1	64.65	33.75	65.35	73.4	96.4	47.55	85.95	65.15	105.35	50.4	70.9	64.35	60	49.9	51.5	37.8	61.15	31.35	60.45	71.9	63.3	45.1	103.4	96.75	34.3	79.65	147.8	69.65	48.1	64.55	61.75	71.5	91.7	141.75	51.7	37.95	60.05	42.4	50.6	51.45	42.35	57.3	48.7
42.7	42.35	45.25	132.95	110.65	34.6	97.4	62.9	33.05	71.4	69.55	82.1	45.45	82.3	69.95	85.85	45.7	72.85	64.65	52.2	51.3	52.55	32.8	60.8	29.95	59.3	77.4	67.6	38.1	109.1	112.75	36.4	69.45	144.95	68.25	51.05	87.15	61.5	61.5	97	145.25	49.2	38.55	67.05	41.7	51.3	53.8	39.3	51.8	51
44.9	40.6	41.45	123.7	97.3	40.1	89.55	66.95	35.75	70.15	71.8	79	45.85	67.55	63.1	107.15	44.7	66.25	63.6	59.65	54.75	51.3	30.2	60.05	29.25	51.95	72.15	52.6	44.1	81.3	98.05	37.65	55.95	140.05	58.25	50.3	70.3	58.55	77.15	102.6	130.55	52.3	32.5	63.15	40.8	46.25	54.95	40.6	56.55	50.7
44.25	41.65	39.65	119.45	81.55	39.1	87.7	65.25	38.35	59.2	70.25	64.95	49.8	63.1	61.7	66.6	44.6	60.05	65	57.4	49.85	48.05	35.4	58.1	32.7	41.65	59.05	57	37.65	85.15	110.65	39.8	52.8	153.9	61.35	45.4	63.45	46.15	80.25	96.75	117.25	51	32	58.7	42.05	44.8	53.35	41.35	52.95	61.35
42.05	41.8	44.35	111.15	84.05	33.85	78.9	67.7	34.1	57.35	64.15	61.4	47.2	60.75	63.9	99.9	49.85	62.35	58.35	58.8	52.7	52.05	32.55	54.45	31.2	44.15	64.85	54.45	39	77.9	103.8	33.9	59.5	141.9	54.15	46.5	67.9	38.45	80	109.25	122.05	50.7	36.2	52.95	46.7	45.15	53.85	37.45	57.25	55.9
43.7	41.15	41.35	123.9	78.05	39.15	80.35	61.15	34.15	63.9	63.15	66.25	49.45	66.5	55.75	101.85	45.75	60.3	62.5	58.15	50.45	53.55	33.1	53.8	30.85	44.65	52.9	57.85	38.35	80.25	90.2	36.05	53.9	134.2	57	45.45	59.5	42.65	68.8	107.5	125.85	53.95	37.15	62.6	42.7	41.3	55.65	39.2	53.45	66.3
40.95	37.85	45.3	103.85	66.35	35.1	68.95	61.45	32.65	57.95	68.7	73.35	46.95	50.55	64.7	91.95	47.1	60.8	60.35	61.15	48.35	53.5	33.9	59.45	31.4	42.85	56.45	51.8	43.4	75.75	94.1	36.7	51.25	126.8	51.65	48.6	58.3	39.95	55.6	98.3	95.2	47.75	35.45	57.05	42.45	47.6	51.05	37.8	48	63.1
38.85	38.55	49.1	98.5	54.35	38.25	60.3	69.5	35.05	57.1	64.75	66.15	40.15	60.25	64.1	70.15	43.45	55.2	64.8	54.5	50.2	51.1	33.05	53.1	30.35	35.85	57.2	51.55	38.05	76.9	96.25	34.5	56	122	53.85	55.2	57.9	45.7	53.85	101.65	108.65	45.8	42.15	54.65	40.3	46.8	51.8	35.6	49.65	59.5
40.6	41.45	41.35	92.35	53.45	36.7	56.7	64.5	33.05	56.45	64.45	62.8	38.1	45.65	56.3	75	43.8	59.95	63.5	59.55	48.65	47.6	27.75	56	30.85	39.2	58.05	59.75	37	81.35	98.05	35.35	49.2	107.65	51.3	52.7	56.4	44.3	43.15	91.9	102	46.7	42	55.25	44.7	44.8	52.1	40.1	51.15	53.3
42.15	42.2	43.05	81.6	47.75	41.3	56.65	68.8	32.45	66.05	62.25	67.65	43.15	42.2	59.45	62.9	44.65	53	63.1	58.9	49.5	48.25	24.75	50.85	31.15	35.4	60.35	56	38.75	81.85	104.2	33.8	54.55	102.3	47.45	48.5	46.15	43.45	51.75	88.75	90.2	47.2	40.2	54.2	43.85	42.6	51.75	36.2	53.65	52.15
38.6	37.7	40.85	77.35	47.95	40.35	51.05	60	33.75	63.05	64.5	72.9	41.55	45.3	61.45	97.85	43.4	54.35	60.5	53.6	51.75	49.7	30.4	53.95	27.05	39.45	69.15	55.65	41.4	87	97.85	38.1	58.35	99.65	52.4	49.9	49	45	53.05	89.85	111.35	46.65	36.65	59.7	46.15	39	52.2	38.35	51.15	59.15
44	40.55	43.2	64.05	46.4	40.2	46.15	60.55	32.75	56	60.4	59.95	40.75	42.15	56.25	70.5	38.1	60.35	57.15	60.9	51	46.95	32.45	51.3	31.5	33.7	64.4	57.55	41.9	73.85	93.8	33.65	54.1	81.55	52.6	49.3	49.2	42.5	53.25	87.2	96.7	43.2	36.75	58.05	42.1	43.7	51.45	34.8	50.3	52.85
43.8	37.85	47.2	61.3	48.6	37.1	45.2	52.85	31.5	59.5	59.15	58.8	38.5	50.45	60.45	64.85	42.25	59.75	55.1	57.15	51.7	46.8	28.45	54.7	28.8	37.55	84.45	57.75	40.05	73.75	106.75	34.5	52.15	65.35	48.8	43.85	49.4	39.7	43	80.65	92.8	40.45	38.5	59.85	42.4	46.7	55.1	35.5	61.35	61.15
42.15	40.8	46.15	58.7	41.3	36.3	41.7	56.3	29.25	58.45	54	64.25	45.75	49.85	61.8	55.95	41.85	61.6	62.05	58.1	47.2	46.45	26.5	56.15	29.3	32.5	87.15	60	36.7	70.9	91.45	33.8	52.5	66.7	50.35	47.9	46.15	38.9	46.9	72.5	99.15	45.25	37.35	54.05	43.05	44.15	54.8	36.3	57.6	55.35
40.15	37.85	45.3	57.95	42.55	40.3	39.9	65.5	33.7	59.45	61.7	56.65	46	49.65	60.6	56.3	43.75	63.75	64.35	63.7	46.1	43.15	33.55	44.6	27.6	35.2	96	55.95	36.8	71.35	93.75	34.8	53.55	65.45	51.05	41.15	47.9	39.85	42.7	75.05	85.1	45.45	38.55	59.6	39.3	44.2	52.5	35.55	55.6	55.7
39.85	34.85	46.25	54.75	46.5	37.9	39.3	63.6	30	56.95	65.65	55.85	40.7	44.4	68.2	70.55	42.45	64.1	60.45	62.1	48.65	41	31.9	51.05	31.95	37.45	97	57.95	35.85	75.3	93.95	32.85	48.05	65.3	51.1	40.5	47.45	37.5	44.55	73.2	89.2	54.35	37.95	60.05	39.8	42.9	51.1	35.85	54.85	48.35
40.7	33.65	40.05	51.5	38.85	37.5	39.6	59.65	29.6	62.3	59.5	56	47.35	42	64.95	70.15	43.35	62.75	60.2	58.95	47.9	42.15	33.1	52.5	31.25	37.25	104.35	56.45	40.45	72	101.65	40.9	51.25	61.45	55	39.65	39.65	41.95	42.65	78.2	89.5	48.15	38.15	58.8	41.3	39.25	52.05	33.75	54.1	39.45
38.85	39.6	41.2	58.85	37.3	34.85	37.95	61.6	29.95	52.6	61.65	55.9	44.05	40.15	61.4	47.45	45.05	59.55	59.75	59.55	46	43.8	29.05	51.3	29.9	35.5	102.85	55.45	37	70.9	86.4	35	53.65	56.35	49.6	39.6	43.8	43.9	46	71.6	81.2	46.55	36.25	59.65	39.1	44.15	48.55	33.55	54.5	43
39.75	35.1	46.5	59.35	39.05	36	37.9	57.9	32.2	61.65	59.95	51.55	45.65	42.25	53.4	48.15	39.65	60.1	65.2	50.85	50.35	39.3	30.8	51.4	31.15	34.4	102.25	50.65	38.05	73.95	89.15	34.5	54.05	59.1	46.7	40.55	42.25	42.5	43.45	65.4	90.65	42.75	38.05	61.75	36.7	43.7	50.65	37.05	51.65	37.35
40.2	37.95	40.6	52.1	40.3	36.1	41.8	65.4	30.15	56.5	62.7	58	48	42.15	47.45	49.55	48.05	64.05	61	54.6	51.85	39.25	33.05	53.1	31.4	35.3	102.95	52.8	41.75	69.5	93.3	33	53	58.35	48.55	41.1	36.95	41	45.2	68.1	87.8	44.45	39.05	48.35	40.95	43.55	50.15	38.75	58.7	41.7
40.1	36.25	41.75	53.8	39.15	36.05	43.25	65.9	32.15	51.55	60.85	48.65	47.65	40.15	51.75	60.65	47.45	55.75	62.15	50.7	48.7	40.55	37.1	53.3	30.8	31.6	102.15	52.1	35.2	70.3	78.9	35.9	55.4	55	48.85	44.5	42.05	37.45	49.8	65.75	75.3	37.85	34.75	48.7	40.4	43.95	47.6	38.4	56.3	39.55
38.45	36.4	41.7	52.95	41.35	41.5	39.95	64.35	30.65	56.05	61	53.2	47	43.45	45.35	47.25	43.9	46.6	63	52.25	51.7	48.3	38.85	54.3	28.9	33.7	97	55.55	36.25	64.1	88.95	34.1	53.85	57.25	47.4	44.25	41.35	37.15	41.4	62.05	74.15	39.85	40.45	52.3	43.4	40.35	49.95	37.55	56.25	38.2
39.5	36.6	41.25	55.1	38.3	37.8	45.15	57.75	30.55	58.25	54.45	49.2	43.75	41.65	54.75	48.55	44.8	55.1	66.2	57.3	47	40.55	36.65	51.1	28.9	32	78.1	60.25	34.05	68.1	92.7	33.4	51.8	57.6	48.25	43.35	41.7	36.6	35.3	63.6	78.1	36.2	35.1	58.7	40.4	43.1	48.4	33.85	55.55	40.7
41.9	41.95	42.3	50.35	40.05	36.7	47.7	58.25	29.5	60.75	59	48.35	44.75	40.55	48.75	49.65	45.45	51.5	57.55	51.05	50.8	42.45	29.5	51.25	33.3	35.65	80.35	56.35	41.6	64.15	85.5	32.85	50.7	55.35	48.1	38.4	40.25	38.55	37.05	65.1	75.7	38.3	38.5	53.6	37.75	37.65	46.7	39.45	57.75	43.2
41.75	39.4	39.55	49.5	37.4	37.85	43.15	54.6	33.15	54.95	58.4	48.8	42.45	40.6	55	47.5	41.95	54.05	59.3	50.25	46.25	38.95	34.85	51.35	30.8	32.45	79.55	55	39.9	60.8	84.2	32.2	49.2	53.3	50.1	42.3	36.6	39.4	33.7	65.9	60.85	38.95	37.35	56.85	37.25	42.45	44.35	37.35	53.55	35.15
39.85	37.65	41.6	51.8	38.5	35.35	39.5	58.05	29.7	56.2	56.2	50.8	40.35	38.65	52.75	45.6	41.5	52.85	57.65	50.2	53.7	39.5	32.25	50.9	28.65	32.35	63	51.7	36.85	67	82.95	33.6	50.1	53.7	45.85	47.65	35.8	37.15	37.1	65.4	63.8	34.75	39.5	56.5	35.3	38.05	44.35	39.45	53.9	37.15
38.8	34.5	43.2	50.85	40.05	34.15	42.7	62.9	31.45	55.85	54.9	58.5	43.35	37.25	44.7	47.5	36.3	57.05	58.85	51.2	50.7	38.95	32.5	50.6	27.4	33.1	56.1	52	33.85	57.2	83.25	36.3	49.4	55.5	48.35	44.4	42.25	32.4	34.75	63.15	54.3	34.55	35.7	56.95	43.2	39.55	51.85	32	52.45	37.75
38	35.75	39.65	50.55	38.65	36.3	39.15	60.7	32.4	53.55	55.45	53.6	45.4	38.35	46.75	48.05	41.7	57.6	57.2	51.25	50.8	40.85	35.5	47.85	29.15	29.95	55.1	50.65	37.25	55.85	97.25	31.4	47.15	58.05	52.5	44.55	44.7	38	33.35	59.85	45.55	37.95	32.25	50.1	40.65	42	45.4	33.7	53.25	35.15
39.6	38.15	38.75	48.15	35.95	36.25	48.4	65.05	29.4	52.85	53.5	51.65	45.9	40.35	52.65	51.8	38.6	52.75	61.1	51.75	44.3	37.85	34.45	45.05	28	31.15	70.45	49.05	40.15	63.65	87.5	31.75	46.65	53.15	48.9	41.25	43.4	39.55	40.35	58.8	55.65	37.4	32.2	51.9	34.65	40.7	45.05	32.1	50.95	40.05
37.15	35.2	38.35	41.8	36.7	34.05	43.05	64.5	31.3	55.15	52.75	53.65	40.45	38.35	45.15	45.35	35.7	48.35	57	53.9	47.15	37.9	34.9	45.1	26.8	34.3	56.15	53.85	37.8	68.8	79.05	35.5	48.35	57.25	51.3	39.15	44.4	36.7	33.2	55.45	55.75	33.15	36.85	57.6	40.8	38.55	47.8	35.4	51.35	36.5
38.15	36	36	37.2	36.4	35.35	42.85	57.85	33.45	52.2	56.3	50.35	40.6	37.75	50.5	45.9	39.7	54.8	64.2	53.6	49.4	37.3	38.4	51.2	27.75	32.45	60.4	55.15	38.15	58.55	88.8	30.05	49.4	55.6	52.15	46.45	48.65	40.45	33.3	56.25	53.05	35.5	37.95	58.7	41.55	40.75	46.75	32.55	55.05	32.55
35.3	33.55	38.75	39.65	37.75	33.6	40.35	54.7	35.35	47.7	54.15	49	40.4	36.8	51.5	51.55	39.5	51.5	57.8	48.1	45.95	42.1	36.75	50.25	28.25	31.9	57.5	53.25	37.65	61	88.8	28.75	48.4	58.3	51.9	46.1	44.95	37.3	37.9	59.65	47.9	37.4	39.8	57.35	38.45	41.4	46.05	34.8	52.8	36.55
38.25	32.95	36.25	38.75	39.3	35	46.7	54.85	34.55	54.3	56.8	50.55	45.55	38.1	52.7	46.4	41.95	52.75	63.55	54.35	46.4	40.6	35.8	56.2	27.55	32	58.15	52.35	36.75	58.05	78.1	31.8	49.95	54.8	46.75	43.55	47	36.5	35.5	52.2	44.95	38.75	39.15	59	37.2	43.5	46.65	33	53.3	40.25
36.9	32	37.1	36.7	36.1	37.85	41.8	56.65	32.55	47.5	53.95	52.65	47.15	39.2	52.65	45.5	41.2	54.1	60.6	56.2	47.4	39.25	37.6	53.2	28.75	31.1	52.65	53.45	36.65	60.1	79.6	31.7	52.45	56.4	49.15	50.7	47.95	35.5	36.15	53.25	47.5	36.7	35.1	58.3	36.5	43.05	46.85	33.1	51.4	35.55
38.05	36.5	44.8	46.5	34.3	36.55	44.05	56.5	31.95	50.2	52.7	54.35	42.7	41	51.05	58.55	42.4	51.55	55.7	53.5	50.7	39.3	37.45	53.8	29.35	29.4	55.75	55.45	32.65	56.3	87.95	33.4	49.8	53.45	51.9	44.3	46.7	33.4	35.05	62.2	40.9	41	53	56.25	41.7	38.45	44.95	32.05	51.25	38.15
37.25	33.05	44.85	53.2	35.55	35.2	44.85	53.35	29.85	50.05	56.45	53.45	40.75	35.75	48.6	55.4	42.2	55.05	57.2	55.15	44.9	39	34.95	55.7	28.15	29.45	47.35	55.2	35.6	58.9	82.7	31.85	49.3	56.05	49.4	49.05	45.35	33.2	31.9	59.5	48.4	39.85	53.55	65.2	36.55	38.4	46.4	31.75	56.2	39
36.55	32.9	42.95	48.4	37.75	34.95	40.6	45.35	32.35	46.6	55.15	52.25	40.5	41.35	55.5	58.6	40.95	57.5	57.25	50.1	47.95	39.55	34.6	52.9	26.05	31.3	48.75	59.25	39.9	63.45	76.6	35.85	50.65	48.1	47.75	48.1	50.95	33.05	37.75	63.05	45.15	32.15	52.4	62.7	36.45	39.2	47.55	36.15	52.55	35.15
35.5	38.15	43	52.55	36.7	34.35	41	51.95	28.95	52.7	55.9	47.15	39.55	33.75	59.8	58.1	42.15	54.6	61.7	59.05	47	35.5	35.45	51.75	27.05	28.05	50	55.4	34.6	64.25	72.45	31.15	47.8	52.75	47.25	44.3	44.9	32.7	40.25	63.9	43.8	38.2	58.4	67.15	34.05	42.85	48.4	34.1	50.25	35.5
39.55	32.75	35.9	55.1	36.8	34.35	44.35	51.15	31.25	50.7	58.5	54.6	42.25	43.3	60.45	40.8	38.5	48.5	58.75	52.35	47.45	36.8	36.75	49.35	26.4	30.05	47.2	50.8	34.95	65	76.3	33.85	46.8	48.65	51.6	40.8	42.2	35.05	35.05	59.5	44.4	36.6	37.85	55.9	37.05	43.15	48.6	37.65	49.75	33.1
36.65	32.5	39.95	55.4	33.5	34.55	43.3	58.65	29.75	50.4	50.65	51	40.05	42.55	49.6	47.1	39.6	47.35	56.6	53.15	45.75	35.8	36.85	48.5	30.75	31.4	47.1	48.4	33.9	60.7	79.4	31.7	49.2	53.25	50.7	44.85	43.1	35.6	35.45	61.55	44.55	32.15	39.85	60.35	32.75	44.25	46.95	34.6	57.35	35.45
35.85	34.95	36.4	52.35	32.4	33.4	42.7	53.05	33.25	49.1	58.2	53.7	44.95	44.8	55.9	45.65	45.6	52.6	58.25	53.8	42.8	35.15	35.4	53.15	30.1	29.6	51.5	56.45	34.25	58.65	77.55	29.4	48.9	52.3	51.55	44.95	43.45	34.9	35.1	55.25	51.4	35	38.75	52	36.8	43.4	46.65	36.5	52.4	34.1
35.55	35.35	41.4	51.55	33.95	35.05	38.5	52.45	29	51.6	58.8	53	40.9	44.1	62.25	48.4	40.4	48.8	51.35	54.7	47.3	36.3	37.1	52.25	26.5	30.5	49.2	51.45	32.5	57.55	74.1	32.25	47.45	53.6	48	43.45	40.95	33.85	37.85	57.15	49.95	37.4	38	53.4	40.5	42.2	53.2	35.45	55.65	33.75
39.95	32	40.5	48.7	32.35	38.4	44.55	57.85	31.85	48.9	53.65	52.85	39.1	42.05	60.35	44.8	39.4	45.55	52.95	50.3	46.7	37.6	33.85	51.5	24.65	31.85	52.9	57.2	32.25	57.95	65	34.9	50.3	45.55	50.55	49.85	40.8	32.05	33.6	53.55	46.35	38.05	37.7	57.55	37.2	43.7	44.25	33.8	55.1	35.8
35.5	33.3	41.75	50.45	35.85	37.65	40	55.35	31.05	39.55	56.75	51.7	38.8	42.7	59.4	42.65	39.75	52	49.05	50.7	48.15	34.9	35.9	53.15	25.45	32.95	56.2	55.35	30.95	72.7	82.05	30.6	47.75	50	57.55	46.35	44.25	34.05	41.2	54.15	45.9	35.6	39.15	62.85	35	45.95	43.55	37.95	54.45	35.3
36	31.05	39.5	51.1	32.1	39	39.9	54.05	30.75	42.75	52.2	54.2	40.6	41.05	63.85	40.7	35.5	45.85	52.75	52.7	47.5	34.25	33.1	49.65	26.9	30.75	52.1	51.95	34.2	60.05	70.8	33.95	47.6	49.95	49.15	49.15	44.95	32.05	38.9	53.2	52.75	38.3	41.8	56.95	38.25	47.8	41.7	33.8	52.75	35.6
32.8	32.05	41.4	44.8	35.7	35.45	38.3	55.25	30.8	43.7	50.75	50.1	40.65	43.75	61.3	44.05	37	46.6	56.5	49.4	44.75	38	31.55	48.05	26.65	32.8	49.9	56.8	34.95	59.3	66.85	31.4	45.9	46.1	54.7	47.85	40.8	34.7	36.3	53.9	44.95	38.15	36.15	61.35	40	43.85	47.6	37.4	50.2	36.2
38.1	32.9	38.8	48.35	32.3	39.3	39.55	50.7	31.25	46.55	56.05	52.75	43	41.4	61	44.35	39.45	49.45	57.3	51.75	46.75	35.7	34.4	41.4	25.95	29.95	48.6	51.8	35.25	60.55	74.35	31.35	48.75	47.3	51.45	50.55	45.3	34	39.95	56.15	40.3	39.3	41.75	55.15	38.2	45.8	44.95	35.6	51.25	36.1
39.75	30.65	42.2	43.35	32.15	34.95	42.75	49.65	33.05	49.1	57.45	45.8	41.85	41.15	60.45	42.85	38.6	47.9	51.7	50.65	48.35	35.3	33.4	44.75	28	30.9	46.1	55.1	36.55	60.5	68.15	31	49.25	48.2	50.85	48.95	40.45	34.95	39.9	57.75	46.75	38.9	38.1	56.4	41.55	37.65	43.25	38.2	47.25	36.7
35.55	33.9	39.2	44.75	33.7	37.45	40.35	44.4	31.2	45.05	56.5	53.25	40.85	39.7	62.95	39.05	40.3	49.75	55.65	50.75	47.4	35.45	31.5	45.35	26.35	33.4	46.85	55.15	33.8	54.05	75.35	29.25	46.05	47.75	56.75	52.2	45.85	31.35	38.9	53.25	40.1	38.3	37.9	55.85	40.4	38.7	45.25	37.5	48.15	34.1
35.35	32.95	34.65	44.95	32.55	37.6	36.15	46.35	32.5	46.3	54.65	51.4	42.3	37.05	56.7	40.85	38.85	52.4	61.8	51.4	47.2	35.2	33.3	39.05	30.3	31.7	48.1	55.05	30.7	62.15	68.45	28	45.5	47	49.15	50.8	42.2	35.4	41.6	54.3	38.55	39.6	44.5	57.35	38.55	39.15	42.7	37.9	47.55	32.3
33.65	34.75	35.75	39.85	39.3	35.1	41.1	50.4	31.75	50	55.3	52.8	41.4	35.3	57.5	46.4	41.45	55	55.2	44.7	43.75	34.8	34.75	50.05	29.9	35.75	48.6	46.8	34.1	57.8	68.2	28.5	49.5	45.65	53	46.1	40	33.95	40.25	49.55	37.4	44.15	36.35	56.25	39.05	40.9	44.45	32.65	47.65	34.8
34.05	33.55	38.95	39.35	37.75	34.35	42.3	45.3	31.65	42.25	60.1	53.65	35.5	36.8	61	46.45	35.25	55.5	54.6	55.6	46	32.35	34.6	51.2	29.15	30.95	50	43.45	33.3	58.05	73.2	29.6	47.85	44.75	53.6	47.05	38.55	36.3	42.3	57.15	36.2	39	38.6	52.35	36.45	36.8	46.9	33.55	43.15	38
30.75	33.55	39.25	41.4	35.35	35.7	36.35	52.2	28.95	46.95	55.1	48.15	38	39.55	63.65	45.25	36.75	52.35	57.05	49.75	43.7	32.8	34.6	48.95	32.9	36.25	45	46.15	31.85	56	64.6	31.7	50.25	43.45	51.8	44.8	40.65	35.3	40.9	58.45	35.4	38.75	32.6	57.1	40.3	38.75	45.5	33.45	47.2	33.85
33.95	34.1	37	43.9	33.95	33.65	40.1	50.85	30.1	50.2	57.95	50.4	42.85	40.25	58.9	45.8	39.45	51.7	55.15	46.15	42.65	38.45	30.8	48.25	29.2	35.6	47.9	46.9	33.65	60.85	72.1	31.55	50.65	44.65	54.55	49.5	37.5	35.5	44.35	53.4	41.5	37.35	38.9	61.05	37.05	39.1	43.45	34.9	45.8	36.4
37.2	30.65	37.6	38.4	31.75	37	39.15	48.5	30.9	44.35	43.35	49.95	42.65	41.35	55.95	53.45	33.3	50.3	50.75	49.15	48.45	35.15	30.05	48.45	28.8	29.75	51.55	49.55	31.55	56.3	67.3	31.2	50.05	47.75	51.5	44.95	37.65	35.5	38.55	61.05	37.8	35.3	34.15	55.2	34.5	38.65	45.95	34.85	50.25	36.05
32.9	34.85	37.9	37.3	37.95	33.45	37	47.35	27.3	44.9	45.85	49	36.3	35.35	60.75	53.25	37.95	48.5	53.9	46.1	46.05	34.15	32.35	49.15	23.4	30.75	50.9	47.75	31.95	52.9	71	31.85	49.15	42.85	52.6	46.4	36.75	34.2	38.45	52	35.1	36.75	31.7	55.15	37.5	35.95	43.55	34.75	45.35	36.75
41.95	32.7	37.5	35.95	33.6	36.7	38.4	46.5	32.75	46.6	47.8	52.15	42.2	43.85	55.4	52.8	33.05	47.5	54	49.6	42.15	33.4	29.6	48.2	24.95	31.5	50.55	47.85	33.9	55.4	60.9	32.95	49.3	48.05	58.15	43.5	36.75	33.65	37.95	52.6	35.05	39.7	31.95	56.7	37.6	41.5	42.8	34.5	50.05	36.8
[truncated: 90 more columns]
