# Supplementary material for: Single-particle imaging of stress-promoters induction reveals the interplay between MAPK signaling, chromatin and transcription factors
Source: Nat Commun. 2020 Jun 23;11:3171. doi: 10.1038/s41467-020-16943-w (PMC7311541; doi:10.1038/s41467-020-16943-w)
Supplement: Supplementary file 12 — Source Data [file 41467_2020_16943_MOESM12_ESM.zip › SourceData/Figure2A/Figure2A_yVW429_0p2_NaCl_0p20M_rep4_GFP_HiPix.csv]

79.6	52.6	34.95	45.45	97.35	48	42.05	249.85	82.65	33.85	90.45	79.75	76.5	64.45	57.2	22.8	71.55	69.3	61.2	80.1	52.6	63.5	41.45	76.65	58.1	52.55	45.85	27.1	41.4	62.25	66.15	74.95	72.45	62.05	55.15	93.8	58.6	42.8	40.2	78.85	93.35	75.1	139.3	94.5	47.25	53	47.4	61.1	53.7	69.25
73.65	51.8	31.55	52.7	98.6	46.4	40.95	247	74.6	31.6	83.85	73.9	80.6	60.55	64.75	30.8	72.05	67.1	57	72.1	66.75	49.45	53.75	69.45	56.35	48.1	43.05	31.1	42.55	66.35	54.85	69	82.7	61.8	49.15	92.65	58.95	42.65	36.9	66.5	94.45	73.25	118.55	91.7	43.9	47.1	46.6	58.5	53.3	65.4
69.9	51.25	28.65	58.05	96.25	57	39.7	245.8	70.7	30.8	75.15	76.95	82	60.5	90.05	25.8	71.3	68.8	59.95	76.45	74.3	54.5	55.35	69.7	51.5	49.8	40.75	31.7	43.85	60.75	57.4	68.9	82.7	67.85	50.85	87.75	60.7	37.85	34.3	70.05	97.2	82.5	120.15	90.9	42.9	46	44.65	56.9	50.7	60.65
99.5	82.6	32.8	75.8	122.7	93.2	55.35	102.85	85.9	41.9	73	87.65	99.9	89.9	102.1	39.05	73.8	85.3	83.35	88.85	84	42.8	70.25	65.7	50.15	63.9	46.4	48.35	67.15	87.55	64.5	91.1	105.05	83.35	50.35	107.25	84.85	48.15	55.1	82.2	126.85	87.95	126.15	111.35	55.1	63.8	54.4	69.8	72.15	79.25
81.9	61.45	68.2	59.2	111.45	69.45	66.9	257.85	83.5	60.8	74.35	99.6	92.15	85.7	129.8	61.75	76.3	71.35	59.6	78.05	54.45	72.55	31.8	93.9	82.65	63.55	60.5	63.85	42.1	62.3	79.4	78.05	74.55	74.5	60.05	103.05	61.45	64.35	41	73.95	114.85	90.75	148.55	103.95	58.85	72.15	51	76.1	84.45	70.95
84.95	61.4	69.05	55.3	112.2	69.3	69.45	256.95	81.6	65.25	79.35	100.6	95.3	84.8	123.6	61.4	75.85	66.35	60.7	74.7	48.5	64.55	38.3	106	66.7	67.9	58.3	71.75	43.25	64.2	81.9	75.35	75.1	66.85	62.3	107.7	60.05	58.55	49.4	75.25	105.35	92.5	154.1	97.05	57	67.9	52.75	70.2	83.15	78.95
81.95	58.95	69.75	54.1	114.45	64.6	59.25	232.5	79.75	64.25	65.45	99.75	91.3	81.7	115.45	63.15	70.1	68.6	56.7	79	48.4	68.25	40.9	105.25	75.6	66.5	55.9	67.65	44.75	64.9	81.5	74.35	71	63.15	57.2	116.55	65.25	61.45	45.55	74.75	102.1	91.95	147.95	99.75	61.5	65.8	50.4	67.55	85.75	71.85
80.25	65.95	67	57	123.75	66.95	69.25	222.25	77.35	63.95	78.35	97.15	93.8	85.35	125.1	56.2	67.25	68.9	56.5	71.05	53.2	59	37.3	104.2	72.55	60.25	63.5	62.65	40.55	61.05	79	73.8	72.85	64.6	62.5	108.5	63.4	71.75	51	78.35	104.05	93.2	163.55	92.6	63.4	67.05	49.1	64.15	89.6	70.5
71.9	55.45	69.5	51.25	109.05	63.2	67.05	214.3	75.25	58.8	75.7	103.75	81.8	83.5	109.2	24.55	64	70.25	67.85	66.8	49.4	57.9	46.5	95.4	72.4	63.35	53.1	56.25	43.15	63.25	76.45	76.25	75.85	64.5	45.6	99.05	69.1	51.85	44.5	73.85	117.65	78.75	148.35	90.5	55.25	64.5	56.95	56.75	87.75	75.65
74.75	57.15	67	48.9	111.05	60.75	68.45	228.85	72.85	62.75	79.9	105.8	83.15	85.25	110.35	27.05	60.3	77	64.2	74.05	47.4	70.8	43.55	95.9	71.9	67.45	75.1	59.35	44.05	60.2	76.1	75.45	67.9	67.85	45.95	100.8	60.95	56.1	46.2	73.55	114.95	77.4	157.1	93.7	50.7	61.85	58.55	54.45	84.6	79.85
67.45	59.75	68.8	44.8	110.45	55.15	65.35	220.65	77.95	65.7	77.9	100.95	78.9	77	90.35	27.9	58.9	64.85	66.3	71.65	46	76.3	42.3	93.95	70.55	59.6	80.75	55.4	61.9	67.4	67.95	73.15	67.65	65.6	46.9	101.95	60.45	54.2	62.95	73.4	120.05	73.35	148.35	93	52.6	64.05	55.65	56.4	84.65	74.15
68.4	62.95	67.9	47.3	104.35	62.5	56.75	198.25	78.7	61.85	80.85	102.75	82.25	76.95	96.4	23.1	54.55	69.75	61.5	74.5	44.75	95.4	46.1	93.05	65.65	63.1	87.7	61.05	88.35	62.65	69.1	81.9	68.05	64.55	44.65	105.2	73.75	56.6	73.5	69.75	119.15	77.15	140.4	94.5	51.25	64.5	66.85	55.55	90.9	71.75
71.1	64.65	73.15	50.95	112	58.3	61.9	209.65	87.2	75.6	75	97.1	87.3	81.1	122.35	61	54.25	64.8	50	82.05	46.35	116.3	46.35	91.25	69.9	57.05	81.55	53.7	102.1	60.95	78	77.45	64.95	72.4	45.6	107.8	100.6	47.55	96.85	78.4	103.65	71.3	126.75	97.6	62.3	58.3	71.55	54.05	79.15	77.05
75.25	61.3	68.2	49.55	116.9	56.95	64.05	215.7	84.55	75.3	79.35	100.6	80.2	80.85	135.5	60.95	55	85.7	47.5	77.25	48.4	47.15	46.2	90.9	74.8	52.85	106.2	56.4	147.95	61.4	87.9	89.25	62.75	69.15	50.3	116.05	111.55	49.75	114.25	91.45	97.75	69.55	130.9	91.65	76.5	57.35	77.4	53.8	102.15	73.9
77.35	62.05	71.85	51.15	120.05	55.3	62.95	203.6	83.85	72.05	75	122.25	95.65	70.6	140.55	59.3	55.1	84.85	50.6	76.35	47.4	137.1	40.6	95.2	92.5	56.75	128	50.2	135.35	57.1	100.3	109.85	58.5	70.65	46.3	108.75	133.55	71.8	110.05	108	114.05	77.45	129.3	91	85.45	53.2	101.75	53.05	117.95	72.35
72.55	59.2	70.2	51.1	141.15	63.15	59.4	210.95	89.05	70.8	75.45	145.7	106.45	73.85	200.35	56	60.95	95.2	52.3	77.2	47.55	114.2	49.05	96.45	91.25	55.75	132.15	63.35	151.95	56.35	104.2	126.75	59.25	71.45	50.15	116.25	161.2	90.9	121.95	124.55	119.25	73.45	133.25	86.8	88.55	59.65	127.25	53.05	131.45	70.35
72.3	61.5	75.8	51.25	173.5	75.6	51.95	230.15	102.55	86.2	81.05	173.65	131.35	82.7	213.3	59.45	67.05	100.05	74.15	69.25	51.45	160.2	47.6	105.45	96.95	57.65	148.9	77	145.15	71.35	114.15	135.65	58.9	73.85	48.35	128.15	140.8	104.4	134.2	138.4	164.75	76.9	134.7	93.1	78.05	61.7	149.35	42.2	173.5	75.5
77.9	62.85	69.45	51.1	217.65	90.45	59.2	256	104.9	115.15	90.35	208.9	189.15	77.85	198	57.6	85.5	112.9	79.8	68.8	74.7	181.75	47.95	140.85	77.45	61.7	137.1	110	173.9	94.05	156.45	166.9	56.95	69.8	60.05	160.7	211.25	137.7	109.1	194.05	185	105.75	134.45	81.6	100.55	77.65	155.9	46.75	178.9	82.45
74.7	62.35	72.65	51.9	207.1	103.55	67.4	303	117.45	138.65	77.75	153.6	206.65	76.55	219.75	78.85	97.45	155.4	78.8	88.25	68.7	141.5	41	150.15	90.2	58.8	164.15	134.7	177.25	130.7	65.4	192.35	57.65	70.65	75.2	182.4	173.45	144.75	114.35	216.15	252.4	107.05	152.35	77.2	104.55	85.55	156.2	36.25	198.15	75.55
76.55	62.15	69.65	55.5	272.05	77.45	50.45	282.15	129.35	140.9	145.55	261.95	246.8	77.05	204.05	85.85	90.55	162.55	118.05	97.3	102.7	157.75	43.95	160.4	92.75	59.4	157.5	123.25	183.1	146.85	145.8	215.25	55.05	67.55	101.8	206.8	211.95	149.85	98.55	231.65	237.45	124.95	126.55	71.95	115.15	80.8	177.05	45.2	216.3	74.95
83.05	62.45	75.05	71.45	285.4	82.2	56.25	290	136.6	128.6	157.95	241.9	219.2	76.15	240.95	95.05	107.2	201.7	141	104.8	122.3	196.55	59.25	177.35	93	54.6	183.15	146	212.15	187.8	183.95	247.5	55.45	69.25	121.55	250.4	205.6	172.95	106.55	289.75	237.7	139.95	129.5	84.1	108.2	92.2	175.45	91.5	209.55	81.15
112.8	57.65	111.6	80.85	331.6	59.7	59.6	345.7	155.75	120.8	125.65	275.45	271.2	77.95	221.9	132	146.1	246.65	161.25	135.65	127	194.6	96.3	205.45	77.6	56	188.2	162.75	199.25	247	190.25	260.65	55.75	65.5	152.95	269.7	196.1	169.55	99.55	303.35	270.8	177.5	131.3	97.35	102.8	95.6	188.65	64.85	216.1	98.3
165.05	56.9	113.9	93.55	348.1	71.5	57.2	341.55	170.9	129.4	153.65	268.8	275.8	78.95	204.55	145.7	125.95	266.8	164.55	157.4	103.65	197.5	116.8	209.7	91.9	71.05	182.6	193.9	185.75	282.2	162.4	239.3	66	71.65	160	260.9	191.25	167.3	104.4	327.35	269	146.5	126.3	112.45	96.45	91.7	217.4	82.55	249.5	119.75
169.6	58.2	139	105.8	340.5	71.1	56.85	400.95	165.1	134.4	157.5	291.55	254.25	79.95	203.3	177.35	119.45	280.65	164.85	149.2	102.45	124.45	146.3	209.65	93.5	75.65	175.25	200.6	180.7	279.8	182.45	271.6	76.35	69.25	189.6	253.4	210.4	173.3	108.9	342.35	280.05	149.1	122.35	161.7	104.4	88.45	222.35	54.45	238.8	156.6
226.8	61.15	133.1	122.3	369.1	73.45	64.05	433.4	162.7	170	159.4	308.45	272.1	115.55	226	163.75	122.4	245.7	175.6	199.8	118.5	203.8	176.7	195.5	105.45	107.25	193.8	199	180.05	310.95	201.85	270.45	107.5	55.65	213.7	250.6	183.95	155.4	96.05	360.2	302.3	141.15	125.2	75.05	118.45	116.7	200.45	95.7	266.45	196.4
238.8	81.85	144.75	136.1	363	68.3	67.95	459.95	175.5	169.7	157.15	334.8	267.85	139.6	202.75	167.1	131	294.7	182.95	194.1	113.3	202.15	169.65	214.6	129.7	85.9	177.4	198.15	141.25	312.15	207.8	258.2	101.55	54.8	220.5	272.3	223.2	142.15	104.95	341.85	295.7	140.75	130.7	65.1	115.4	133.65	208.8	79.55	266	209.75
262.75	84.05	147.9	130	395.15	68.9	76.45	460	201.5	225.9	152.35	333.1	305.7	174.3	198.65	150.85	145.15	272.25	183.45	184.6	132.4	200.85	182.75	194.65	121.85	92.05	171.45	179.85	147.15	336.05	182.95	286.95	102.9	53.6	205.85	265.5	217.65	147.4	116.55	339.2	342.3	160.95	119.15	72.85	109.8	114.45	211	100.2	277.05	259.9
254.75	105.05	165.35	112.25	379.1	68.75	71.95	447.9	205.05	247.7	141.55	355.3	317.75	177.2	232.5	184	146.45	266.3	189.8	215.75	141.75	200.3	209.5	201.5	125.95	89.3	187.1	162.2	149.45	278.95	164.05	286.4	99.45	58.2	213	277.45	216.95	154.4	142.3	349.25	344.75	170.6	120.6	79.2	107.85	131.75	222.25	82	250.85	277.65
290.5	95.4	145.1	145.8	402.3	68.8	73.1	438.55	220.4	221.55	142.05	315.5	312.45	220.1	224.5	204.75	161.5	250.55	163	203.65	152.95	194.05	210.15	187.4	131.15	89.85	182.1	181.9	163.2	329.85	211.5	301.85	113.1	65.05	225.8	312.25	220.9	164.15	121	366.05	306.65	160.85	128.85	89.65	133.5	128.35	245.05	126.8	245.7	298.4
298.05	95.4	134	153.15	389.25	63.75	70.1	497.05	235.75	250.25	178.85	344.2	332.25	234.35	196.45	167.65	142.9	243.2	164.5	150.3	137.7	181.85	233.95	188.65	140.7	87.55	181.25	192.9	131.2	318.55	190.45	333.15	131.85	69.5	238.05	305.85	209.25	168.7	137.15	363.9	328.85	159.2	134.3	96.75	120.25	128.85	258.3	125.9	246.9	257.35
298.5	101.55	140.35	152.75	379.1	74.4	68.35	480.6	267.6	244.75	180.6	345.65	303.7	257.05	192.75	174.9	150.35	256.3	135.85	136.9	128.9	165	218.45	222.1	148.95	87.55	196.8	187.65	120.2	328.35	195.7	306.9	158.8	74.5	229.3	311.3	221.45	159.6	132.7	371.35	280.3	133.75	130.05	93	75.5	118.4	232.35	72.75	260.9	240.7
288.85	93.25	117.6	152.9	364.55	64.35	64.45	449.55	255.75	225.2	190	331.25	285.8	257.5	218.5	199.4	126.45	217.3	133.2	135.4	135	174.9	226.65	226	135.35	82.7	174.55	215.05	108.6	319.1	195.65	307.2	161.4	68.8	228.5	329.75	214.5	171.25	147.55	358.55	380	156.85	129.85	79.6	73.7	104.3	234.2	118.8	280.2	249.35
310.8	114.3	131.55	144.2	400.7	66.7	61.05	478	250.5	237.2	208.25	326.85	291.85	268.1	209.6	218	124.2	211.9	127.3	133.3	135.85	173.45	228.9	192.95	152.2	93.85	181.5	190.8	86.9	315.35	200.65	302.85	156.3	65.35	227.3	309.5	221.1	174	158.8	357.05	360.4	137.55	120.6	71.7	118.3	103.4	257.75	156.25	277.45	235.85
308.3	131.9	110.7	146.5	414.7	52.4	63.35	521.15	262.45	210.4	234.95	314.1	285.15	252.55	222.55	204.35	121.1	199.4	130.8	124.4	113.15	167.85	200.5	198.2	169.15	86	173.8	186.9	90	304.6	240.3	272.05	152.75	63.75	229.6	310.25	201.6	154.55	178.4	358.35	364.75	138.25	125.85	75.75	125.65	94.15	223.45	164.5	268	254.9
269.35	145.45	134.2	150.05	392.7	55.25	55.1	563.2	248.2	254.3	250.95	301.7	239.9	305.95	223.4	234.65	117.35	194.2	124.8	124.8	105.8	170.2	190.45	231.9	152.9	114.55	184.05	184.2	97.25	331.5	234.75	252.1	148.55	63.1	253.3	347.5	214.55	133.9	184.7	357.85	356.75	128.65	118	78.3	100.5	95.8	252.1	162	267.75	269.35
295	150.85	114.1	153.55	379.8	59	63.35	489.55	274.7	251.4	239.2	316.85	278.6	276.65	215	220.35	102.7	175.95	133.2	106.5	93.4	166.45	193.95	189.55	169.45	120.4	190.45	170.05	97.35	304	217.5	288.55	146.4	59.05	233.05	312.2	221.5	104.25	167.25	339.8	384.05	115.5	107.45	87.75	83.3	96.2	248.4	179.6	237.2	279.6
320.8	162.55	129.8	151.85	350.35	51.15	60.35	499.6	248.75	244.1	208.9	290.65	287.8	279.05	188.8	226.8	95.6	169.05	129.25	99.8	95.95	181.6	210.6	183.6	156.4	145.55	189.45	183.05	108.3	329.05	235.85	288.75	150.75	51.35	209.15	360.6	232.35	91.4	164.3	354.75	408.75	131.5	123.35	148.3	83.9	103	234.7	158.55	243.15	294.65
311.4	171.25	146.4	155.7	325.5	57.85	62.4	455.3	246.05	230.45	205.55	308.35	330	289.85	157.75	204.85	82.75	148.35	122.75	107.55	120.95	168.15	243.6	191.7	168.85	134	193.85	159.55	137.35	311.1	211.35	281.45	138.6	57.6	214	337.8	219	99.75	185.2	296.8	357.7	144.7	121.3	81.65	84.35	97.15	230.7	159.55	248.05	264.3
322.65	144.1	161.85	136.9	316.45	47.8	63.7	448.9	234.55	210.25	219.25	239.25	288.45	280.45	167.25	169.55	70.4	175.05	102.4	123.05	113.6	159.35	197.9	196.95	164.3	161	183.25	145.25	140.75	310.3	210.35	258.4	128.65	51.55	220.6	369.15	202.55	114.95	168.55	289.3	368.9	147.55	123.9	87.35	81.9	93.9	222.95	183.3	215.5	234.15
306.8	132.45	137.3	105.25	329.85	49.4	63.65	402.2	237.8	236.35	196.25	281.6	269.05	276.65	151.8	162.35	66.1	139.95	103.4	128.5	122.55	175.4	178.95	168.3	166.45	134.1	160.75	126.8	141.1	270.05	231.3	287.9	118.75	51.85	221	356.65	210.6	137.5	174.9	220.2	315.95	145	119.45	82.85	92.65	90.9	202.05	171.9	216.7	225.25
290.05	141.55	150.7	93.65	354.4	47.5	58.6	398.15	239.15	240.15	251.05	274.8	254.15	244.3	158.25	164.5	54.2	115.2	86.8	114.6	110.65	163.65	162.6	174.4	141.45	181.85	170.6	124.35	152.4	320.35	207.45	302.4	127.4	50.5	235.3	351.6	191	147.15	203.5	260.8	356.3	161.15	117.5	166.55	85.05	88.4	221.5	169.8	176.95	235.6
294.95	155.8	157.15	83.5	301.7	45.65	76.2	359.85	228.35	245.05	229.75	270.25	247	97.8	171.85	83.85	54.8	123.2	73	130.6	114.2	136.45	161	181.25	144.5	89.55	148.4	132.5	152.45	162.95	203.7	281.35	131.3	51.45	233.2	344.65	200.8	183.05	210.1	282.85	402.3	159.05	127.55	219	71.05	108.3	208.05	180.55	195.15	199.85
256.35	158.15	136.3	73.25	335.05	48.6	62.85	349.9	222.25	232.9	203.4	216.25	231.45	245.7	165.95	103.25	60.3	115.4	79.55	117.45	125.75	160.2	180.25	207.35	139.15	155	154.85	115.75	155.9	331.3	185.15	261.6	135.75	51.1	233.8	370.4	199.2	168.95	212.85	256.65	422.9	178.65	111.2	143.3	79.6	108.05	219.7	169	180.6	214.45
241.8	149.95	137.2	62.2	326.3	48.5	68.3	344.05	196.2	223.35	213.5	157.7	200.85	248.75	127.1	150.9	62.85	98.3	59.35	118.15	129.35	180.2	206.65	179.05	135.2	148.8	137.85	128.2	150	310.25	181.05	265.6	120.95	50.05	239.3	369.65	192.7	165.5	220.4	223.15	359.05	189.9	114.7	232.85	69.8	97.35	224.95	181.45	145.35	206.7
246.4	131.25	125.95	49.5	343.15	44	56	321.85	219.65	199.3	199.9	254.8	186.3	239.55	130.2	137.05	58.1	97.75	54.25	120.1	140.55	178.75	212.05	207.15	123.3	132	135.25	100.95	164.6	310.95	214.55	228.55	107.6	58.2	251.3	375.3	169.95	154.55	220.6	220.4	352.05	171.15	108.15	225.2	68.6	100.8	224.95	134.65	127.45	216.45
235.85	146.2	103.35	55.45	341.5	48.25	52.3	288.6	187	214.6	188.8	217.3	159.85	231.8	116.25	139.75	56.1	99.1	39.45	126.9	154.55	192.25	201.85	208.6	129.05	151.4	123.9	89.7	162.35	302	229.75	278.65	102.35	53.3	280.8	335.8	161.25	153.85	247.1	240.95	316.35	180.1	114.7	191.5	74.05	95.15	220.45	101.6	101.7	184.95
242.35	166.6	91.05	51.45	329.3	47.15	57.95	307.7	184.05	200.35	200.25	228.85	141.7	244.45	102.6	126.6	53.2	71.95	42.15	121.5	148.4	172.6	201.1	215.1	123.2	124.3	115.25	77.45	162.4	270.8	208.7	243.75	89.5	54.1	275.95	331.9	158.75	138.35	224.85	224.75	333.95	174.75	109.85	130.3	78.7	101.7	219.05	118.55	99.05	208.45
222.65	145.7	86.1	53.25	304.55	41.8	63.8	278.6	193	191.55	192.55	197.1	134.75	194.35	80.05	112.3	49.95	63.6	34.25	118.65	148.75	170.25	177.3	186.4	122.5	84.05	128.45	51.85	153.35	278.6	241.75	247.4	83.85	49.25	263.5	346.2	147.9	121.15	224.7	235.25	350.9	158.05	122.4	127.35	65.3	89.5	196.2	67.8	92.95	200.65
176	143.6	79.25	52.7	266.2	42.15	67.65	274.9	186.15	195.3	191.75	170.65	132.75	222.75	67.6	133.35	51.5	62.1	37.05	137.05	161	146.7	200	208.65	119.2	98.6	119.8	46.75	163.7	295.85	233.75	250.9	100.55	54.05	262.1	326.45	141.5	132.9	224	242	311.05	176.25	121.6	240.35	61.85	76.3	186.7	146.95	83.9	190.1
137.65	164.35	58.55	50.25	284.9	42.95	60.1	280.1	175.85	190.6	126.3	145	137.75	240.25	65.45	139	54.45	63.55	40.75	127.45	125.7	163.1	190.65	187.85	130.6	94.3	125.7	46.5	155.45	256.2	226.6	245.05	116.8	53.15	253.2	345.6	124.15	118.35	240.35	264.35	263.5	176.6	116.5	207.9	71.8	74.6	178.7	121.5	89.5	170.6
127.7	161.3	60.2	46.75	256.1	40.6	59.15	261.9	134.9	178.25	190.4	141.8	112.25	218.3	64.1	122.05	52.2	57.55	40.8	120.95	140.45	162.65	214.5	114.85	126.15	98.1	116.25	46.05	172.15	197.75	207.75	239.6	100.45	55.55	252.05	344.7	147.8	105.65	242.2	281.55	222.15	169.85	119.55	163.8	65	79.45	155.1	70.9	104.05	150.1
124.45	159.9	62	48.05	250.7	55.25	54.4	265.4	146.1	157.5	187.25	90.8	99.3	186.7	77.05	130.95	49.65	55.3	38.15	132.95	115.15	162.55	200.85	115.6	137	89.05	86.85	42.75	182.65	193.05	220.75	216.6	114.2	68.5	223.15	324.3	137.6	109.1	243.45	286.9	192.95	152.45	116.55	74	66.45	60.6	193.1	60.75	110.95	133.5
121.55	135.15	50.55	41.5	212.15	47.8	51.7	283.5	139.55	174.7	149.85	96.1	111.6	162.65	90.6	119.25	53.5	68.25	39.3	127.1	95.3	150.8	217.5	203.55	146.35	93.75	99.25	38.85	175.75	117.05	254.4	209.65	118.5	92.05	211.1	298.75	160.65	104.45	231.25	281.5	176.2	157.1	104.55	173.5	61.5	61.4	168.75	84	94.85	158.1
96.05	55.05	49.55	46.8	188.25	48	53.35	292.45	131.25	185.75	178.6	91.1	109	128.4	99.6	80.45	46.55	76.75	38.9	112.85	98.5	147.1	210.35	173.2	164.25	72.8	78.7	35.35	158.3	115.45	239.25	201.25	135.2	113.6	155.7	267.9	153.9	94.4	199.4	254.6	150.55	130.3	105.85	216.3	57.25	59.2	157.6	73.75	85.25	124.6
101.45	119.6	51.65	41.7	174.05	41.45	48.55	253.35	134.7	153.1	179.55	94.4	103.95	151.75	113.3	79.55	48.9	69.15	31.65	129.6	111.2	135.85	192.85	182.15	152.85	53.75	93.65	37.5	180.15	120.1	198.55	192.45	125.3	137.85	134.65	226.7	135.45	89.75	210.1	249.6	137.4	130.5	95.4	214.2	49.15	75.45	150.6	72.8	81.4	116.3
95.9	103.45	47.5	48.4	172.7	41.7	48.5	278.45	138.45	140.85	196.4	86.55	92.15	159.6	93.25	80.7	49.4	60.65	40.45	110	111	140.4	199	170.8	175.65	46.95	68.9	39.15	187	88.8	202.6	188.05	121.4	115.05	125	214.85	115.95	92.9	221.45	220.9	151.9	120.05	102.3	182.35	47	65.8	177	73.8	69.7	145.3
80.2	84.35	48.75	48.3	165.9	43.3	43	277.1	131.4	133.35	212.9	86.1	82.55	161.8	111.45	73.75	45.05	62	42.55	121.5	115.95	144.3	210.75	180.95	174	51.85	75.15	39.35	185.6	86.6	192.2	204.05	123.1	121.3	127.3	184.8	103.8	83.3	208.85	179.2	126.35	114.4	91.7	217.7	43.2	62	169.55	72.3	77.3	139.7
77	51.5	51.4	44.75	163.7	37.75	51.85	271.35	138.8	127.9	209.7	69.4	84.6	125.9	110.7	54.25	45.5	56.3	33.75	106.65	103	123.8	200.25	125.8	157.9	44.8	72.05	36.35	178.1	71.1	170.15	169.7	99.95	123.9	156.95	159.65	65.35	84.9	203.05	196.25	136.9	120.1	111.3	223.25	42.75	63.5	173.6	71.6	73.65	118.35
62.9	53.35	49.6	40.7	160.2	44.5	48.8	246.4	134.35	112.2	207.95	69.65	81.8	73.35	96.55	53.25	52.5	64	33.7	103.95	85.8	130.7	187.25	135.6	160.6	48.2	70.3	31.1	198.15	72.25	163.1	153.6	93.05	136.35	144.35	143.5	70.6	75.45	222.35	209.85	130.55	114.75	109.8	215.65	38.25	60.25	164.65	67.85	72.6	107.75
71.2	66.55	54.5	47.75	161.55	43.25	44.6	232.6	138.45	113.8	180.35	65.4	72.7	121.45	86.65	50.95	48.65	62.65	39.4	119.8	83.75	115.9	201.05	121.85	178.3	46.75	72.95	32.8	189.35	62.15	166.95	128.1	84.7	136.1	166.9	143.25	76.05	80.3	196.05	207	123.05	114.6	105.1	231.05	44.25	64.85	150.5	74.8	75.25	101.3
70.6	79.95	55.55	47.8	136.9	38.65	42.65	218.2	122.6	120.15	179.65	59.15	68.15	135.75	75.1	49.15	46.6	47.75	32.85	102.05	74.8	110.8	208.75	105.85	161.15	49.5	63.35	35.1	177.4	53.65	145.65	142	69.8	117.9	159.55	137.05	67.1	83.4	192.75	218.4	113.35	98.55	105.45	188.15	39.35	60.25	154.6	63.35	78.65	93.2
69.95	82.45	56.1	48	127.5	37.6	48.05	215.95	125.55	107.8	167.7	56.15	70.65	111.8	65.75	47.2	54.35	49.3	40.55	90.7	77.3	113.65	202.4	113.4	172.6	52.7	46.95	38.75	176.75	54.75	145.25	133.05	58.7	133.1	151.85	131.4	60.35	100.8	207.25	220.4	109.35	111.7	99	162.45	42.05	66.4	141.45	57.8	72.9	90.3
68.75	54.65	52.7	49.05	136.6	37.25	52.75	204.4	135.3	109	67.4	56.6	66.85	111.8	55.4	49.8	44.2	47.85	44.15	95.3	73.7	79.95	185.65	138.25	180.05	46.25	46.45	36.3	148.5	52.5	135.15	132	50.15	119.45	158.9	130.45	58.9	101.6	210.15	217.65	111.5	109.95	95	158.4	37.15	57.2	117.55	74.65	73.35	83.8
69.5	79.6	53.3	43.35	106.55	38.3	43.95	216.85	128.45	107.7	102.85	59.85	72.75	101.8	54.6	53.35	46.9	49.05	40.8	94.85	65.25	106.75	164.8	143.25	176.75	45.3	46.4	37.95	152.2	56.15	136.35	127.55	55.25	120.95	196.35	145.65	55.65	93.7	195.75	198.3	119.4	111.5	100.3	142.65	35.5	56.5	115.9	60	67.2	73
71.6	84.55	50.9	45.05	111.65	36.8	44.05	196.45	127.4	82.8	140.8	69.15	69.65	88.5	46.75	58.95	46.6	46.15	43.25	92.05	61	97.55	172.6	135.45	177.35	37.7	38.75	37.6	164.1	51.2	149.85	145.25	56.75	125.1	160.8	156.3	52.65	91.15	194.6	219.25	126.55	114.3	107	129.25	38.45	55.75	114.1	61.6	73.1	77.95
69.75	57.75	42.75	47.05	119.05	42.2	52.6	185.55	135.4	80.05	88.6	70.2	67.35	75.85	44.75	69.75	43.9	50.4	48.55	88.5	48.9	100.45	121.3	162	157.8	34.3	42.1	35.8	163.9	50.75	134.2	148.35	46.9	118.7	147.55	138.95	53.85	98.85	172.45	91.3	125.6	109.45	113.25	107.75	38	53.9	111.8	54.25	74.2	70.05
61.8	83.5	45.2	47.85	105.15	39.95	44.2	204.3	133.7	93.6	113	64.6	67.1	78.45	39.75	92.05	47.9	56.9	47.85	88.85	48.7	120.45	184.8	155.05	161.8	38.05	34.75	39.8	125.35	55.8	144.45	159.25	52.05	141.3	134	142.9	55	95.45	188.05	202.2	131.2	120.8	98.35	95.6	34.65	51	120.5	53.15	76.7	50
66.4	87.95	48.1	46.3	101.15	44.8	41.15	227.25	123.35	86.25	125.95	67.75	68.15	68.7	40.4	93.7	46.1	57.65	50.45	90.35	47.4	104.25	210.65	146.9	142.75	37.2	35.25	43.4	146.85	50.45	150.15	152.4	52.15	135.95	127.05	137.45	49.3	109.45	191.95	196.85	129.6	130.85	102.1	82.65	35.6	55.25	111.3	63.45	82.45	55.4
64.6	87.7	52.05	44.6	105.7	43.9	45.4	237.15	117.2	93.5	117.95	66.65	67.65	66.9	36.55	104.7	45.95	43.7	58.1	96.3	42.6	99.75	172.05	135.2	141.3	38.1	34.5	49.75	137.25	53.25	140.85	176.75	52.4	147.15	136.6	127.85	52.75	100.7	172.05	217.4	148.55	140.6	88.95	82.4	34.95	51.85	113.1	74.65	68.4	46.05
63.5	84.8	52.1	50.55	95	40.8	42.9	218.45	119.35	86.7	108	65.8	70.85	70.65	42.2	111.95	46.35	47.5	77.3	86.5	41	103.55	155.95	131.45	135.35	41.35	38.3	45.9	104.25	52.95	135.85	180.15	52.35	151.05	191.55	135.8	52.9	101.15	167.6	170.05	128.25	106.8	96.9	78.7	37.85	48.45	120.45	62.75	66.15	54.65
69.2	84.9	55.15	47.1	90.55	40.45	41.55	228.35	125.7	87.4	110.15	66	65.05	66.05	35.95	118.85	48.5	50.6	79.7	83.9	45.45	107.05	143.2	102.7	139.35	39.8	37.45	47.3	118.35	52.35	145.85	161.55	51.7	132.1	188.4	120.85	50.4	89.8	162.3	165.75	122.45	116	92.4	74.3	35.9	51.4	127.35	50.35	59.35	61.8
60.9	64.25	54.1	46.2	88.6	46.75	40.05	222.15	120.35	88.7	107.95	61.75	64.9	67.15	43.4	115.5	49.7	54.5	80.8	88.4	44.35	107.5	124.25	92.45	145.05	43.15	35.25	50.3	102.5	50.9	155.6	159	53.8	143.6	166.95	143.1	50.15	75.75	159.2	173.7	135.05	114.4	91.3	81.15	35.6	48	120	61.3	65.05	62.35
55.9	66.2	56.15	45.65	91.75	45.15	39.6	219.95	105.85	84.35	84.5	64.2	61.75	58.9	41.85	101.75	45.2	54.3	81.85	83.5	53.35	90.55	139.05	74.55	137.35	45	29.75	41.8	103.4	52.85	164.4	155.8	49.7	136.4	171.8	116.4	51.95	71.45	145.15	152.4	144.9	97.75	82.1	74.85	36.45	50.5	112.35	45.1	66.4	73.9
59.7	55.65	57.35	44.95	83.45	41.5	41.35	220.05	120.65	81.15	81.9	67.5	57.3	59.35	42.25	89.4	44.35	59.05	85.75	87.2	52.25	94.45	129.65	64.35	145.35	51.05	32	44.5	101.3	46.55	162.9	152.05	53.1	145.8	160.65	89.3	47.4	81.15	149.6	178.2	147.2	94.55	92.15	70.6	36.55	47.65	103	44.8	80.05	64.4
55.1	60.35	58.55	50.4	80.85	40.95	38.15	212.3	106.7	83.65	72.8	60.6	60.85	57.1	41.4	80.35	42.15	46.7	80.65	85.45	58.45	78.45	126.65	58.35	146.85	63.45	28.55	41.3	108.45	47.45	164.9	140.9	50.65	134.2	148.8	100.9	49.75	78.6	131.4	151.4	140.6	84.45	88.8	73.6	35.25	48.05	102	51.65	83.1	62.45
58.2	62.1	54.9	44.9	78.3	40.05	41.5	217	99.85	69.1	78.2	65.7	60.85	59.4	38.6	74.35	42.5	54.05	77.7	85.25	48.75	95.35	118.3	62.15	130.35	80	29.5	39.2	86.5	44.1	175.95	134.45	53.65	142.25	130.85	89.1	39.3	75.35	149.5	131.85	146.1	87.45	97.4	69	34.3	51	89.45	53.2	83.65	64.95
61.9	64.4	57.1	42.25	82.3	38.8	43.2	200.3	110.65	61.45	88.7	59	61.1	56.85	36.9	66.6	41.75	50.15	79.25	80.9	47.45	85.45	128.25	66.8	126.7	89.45	32.1	35.3	90.4	52.25	192.3	139.8	49.1	154	108.35	107.8	44.9	72.9	143.05	121.15	143.45	87.6	95.35	66.7	30.4	50.3	90.9	63.75	69.6	72.25
56.2	61.45	55	42.65	77.4	44.8	36.6	207.25	113.05	61.25	107.85	60.2	59.2	57.5	36	72.6	43.85	61.05	71.45	83.95	48.55	83.85	116.1	93.7	138.95	85.75	35.1	33.5	83.8	49.15	171.3	114.05	48.05	126.8	115.4	97.9	48.4	53.15	139.1	108.95	162.4	80.85	90.95	66.95	30.4	46.15	89.05	69.35	72.45	56.1
56	77.5	59.65	44.1	75.65	43.9	39.55	196.95	111.8	56.35	88.3	58.55	58.35	55.2	38.65	57.65	46.1	55.1	76.8	82.8	57.35	79.75	108.05	100.4	133.85	90.3	33.4	35.2	78.8	49.5	179.05	115.65	43.6	130.7	111.8	84.65	50.35	55.9	128.65	113.55	151.6	74.65	94.6	70.3	30.1	50.75	85.7	55.85	68.55	56.2
58.05	64.4	57.5	44	79.15	37.6	36.45	196.85	118.85	62.3	88	55.45	60.6	58.45	36.5	51.7	47.35	59.75	69.3	74.7	48.9	91	97.4	116.65	130.55	90.6	36.4	36.85	81.3	50.3	168.15	110.9	49.45	118.3	113.3	87.4	51.75	54.75	132.6	99.35	123.5	80.95	92.2	66.5	32.6	42.3	75.05	60.55	60.2	53.3
60	71.25	53.8	44.05	82.75	37.15	36.85	180.35	122.05	57.85	91.65	59.3	58.8	53.85	38.65	51.8	42.25	67.1	89.35	72.45	59.95	106.65	82.25	132.75	137.3	92.4	41.15	33.85	80	45.9	157.15	84.3	53.35	133.6	124.75	95	45	52.4	125.75	117.5	152.2	84.3	88.35	71.35	33.8	49.35	57.1	64.5	68.6	46.15
60.15	67.75	54.85	42.6	74.9	40.15	37.15	187.95	125.6	54.75	102.3	60.05	58.45	57.55	39	51.5	41.8	62.6	82.85	62.8	64.4	96.05	75.2	138.45	132.9	84.55	46.85	41.6	79.15	47.9	146.5	80.05	46.2	121.35	120	90.65	43.15	50.9	126.05	103.95	144.45	70.25	88.5	73.45	32.85	44.15	68.8	74.85	65.7	46.35
62	54.6	56	45.9	75.35	38.1	42.1	156.6	112.8	55.35	91.8	56.25	61.4	58.65	34.6	50.05	40.1	57.7	64.85	62.5	51.1	94.9	61.4	118.4	120.25	62.95	41.4	30.15	75.95	47.85	141.8	79.5	46.25	99.5	107.45	80.8	45.05	52.05	121.4	105.7	164.25	78.35	93	71.05	33.65	44.5	65.65	65.35	65.5	46.75
58.1	72.2	51.65	44.05	78.3	40.15	36.9	156.85	113.9	54.75	79.55	63.9	59.1	57.25	37.8	46.25	43.7	57	71.6	56.9	47.7	89.4	45.15	117.25	131.45	56.5	38.7	36.8	74.8	53.1	165.15	76.7	41.8	87.9	101.3	90.75	46.75	44.85	118.1	114	165.85	68.3	92.4	73.85	36.05	49.85	68.95	71.5	67.4	46.45
59.35	72.7	51	44.3	79.95	35.45	37.8	169.75	108.4	54.35	60.45	56.5	57.75	56.05	36.3	47.8	47.4	63.85	69.25	65.85	57.45	83.65	47.15	99	119.5	59.85	37.2	34.5	68.2	58.85	171.9	73.8	43.35	84.5	87.9	93.75	52.15	55.85	126.15	111.25	148.9	52.7	90.95	77.2	31.85	48	61.9	65.65	71.55	48.65
61.65	64.75	52.15	43	75.85	36.05	44.55	178.3	105.75	57.3	62.15	61.55	57.95	55.05	36.5	41.7	47.7	53.65	67.85	60.65	59.4	76.65	41.5	88.8	138.6	61.4	41.95	37.15	69.65	47.15	136.25	70.1	42.5	78.65	75.45	92.95	56.25	51.6	133.5	122.65	151.55	59.45	87.35	68.45	33.4	46.95	56.25	60.75	68.7	48.4
61.8	74.45	59.95	40.85	68.8	36.4	36.65	145.6	111.6	55.45	54.3	54.5	55.8	55.2	37.45	43.1	41.05	49.55	67.4	61.5	62.5	79	42.95	70.15	133.35	50.7	38.15	39.65	68.9	53.65	140.25	65.4	38.9	74.55	70.45	94.35	56.85	53.6	117	120.3	152.35	65.1	91.5	64.45	31.2	41.95	49.4	65.4	86.1	43
60.95	75.25	55.8	38.95	73.25	37.25	38.75	158.4	106.6	53.75	50.55	55.8	52.7	55	35.1	45.75	48.7	45.6	63	64.35	58.6	65.2	38.7	57.75	111.15	52.65	35.35	36.15	68.6	54	130.3	64.55	38.55	69.95	69	100.4	55.9	49.1	122.7	137.8	130.6	62.25	86.2	68.35	33.2	43.95	49	64.4	70.9	42.3
58.25	71.15	53.4	47.7	72.25	37	39.5	150.65	112.55	50.2	79.4	59.9	55.6	51.4	34.55	48.4	42.6	48.2	54.55	58.85	59.3	49.45	35.15	38.2	104.1	50.9	33.95	38.2	59.15	50.85	132.7	59	39.65	60.5	71.5	105.7	62.4	45.85	116.7	124.6	137.6	74.15	82.35	67.65	34.85	49.75	47	63.9	64.75	47
60	71.5	51.7	49.55	72.2	33.95	34.4	167.95	114.85	47.9	91.75	64.75	58.05	53.7	35.15	51.4	44.8	39	57.65	54.75	66.4	58.15	38.6	36	104.6	44.6	31.55	34.15	66	50.1	130.9	56.4	43.8	55.95	70.7	99.45	70.95	45.35	119.4	137.55	124.4	73.15	82.1	66.1	35.75	49.8	46.7	64.8	64.3	41.25
58.7	83.1	56.6	46.35	71.8	38.25	39.25	141.05	96.7	49.6	86.5	64.45	56.4	56.3	33.7	48.35	41.5	38.85	63.8	58.75	53.1	56.7	39.45	32.5	123.8	46.2	30.95	36.75	65.65	48.75	114.35	57.5	42.35	50.9	62.75	88.55	70.55	40.45	124.7	60.65	113.95	75.55	84.1	59.7	33.3	45.95	45.55	54.55	56.15	42.8
52.25	63.65	58.45	50.8	70.45	35	39.95	139.95	106.85	48.55	92.95	60.65	57	55.3	37.75	48.95	39.7	39.65	57.55	54.8	63.05	22.3	36.4	37.1	115.15	44.3	30.95	33.15	64.7	46.4	101.3	57.55	43.65	50.25	60.1	91.05	74.6	42.1	127.6	73.65	128.45	86.35	86.2	68.2	34.1	45.75	55.05	63	57.75	44.75
59.6	78.3	56.65	42.4	72.3	35.2	33.5	143.2	100.25	56.05	106.3	51.9	56.15	56.6	36.1	45.55	49.25	34.65	41.5	57	59.3	67.5	32.5	44.85	106.15	42.75	31.15	29.15	69.7	46.9	87.95	54.9	42.55	54.25	66.25	82.1	69	37.35	122.4	113.95	127.85	103.45	78.95	64.35	31.5	44.05	59.9	55.45	60.8	41.85
58.2	76.8	53.85	42.9	73.9	39.35	33.45	141.3	76.9	49.85	108.95	53.35	56.85	56	33.9	44.45	39.35	32.75	39.75	56.3	52.45	74.7	40.45	44.35	119.5	50.35	33.85	28.4	73.25	40.85	98.8	58.45	42.8	51.7	51.45	80.3	69.2	34.4	114.55	90.75	130.65	105.3	79.75	64.1	34.65	49.35	86.6	52.75	62.9	44
53.8	81.5	55.85	42.3	74.65	32.5	28.2	123.95	70	47.7	114.45	50.2	55.3	55.2	35.85	46.35	38.5	34.2	34.85	57.7	56	69.05	41.65	45.5	111.4	47.4	32.95	32.25	68.3	47.4	122.45	58.35	45.5	51.7	55.8	77.35	59.2	31.8	114.35	89.9	139.3	108	81.7	59.05	33.95	46.85	103.05	55.8	56.4	46.65
50.15	69.6	52.35	42.2	74.35	32.95	34.7	129.4	65.95	45.15	101.3	57.8	58.55	54.55	36.1	45.9	38.35	34.3	35.8	56.7	52.8	69.75	39.7	48.2	132.25	46.4	28.3	36.7	67.7	43.15	132.3	56.8	41.35	51.95	52.7	75.7	57.65	29.2	113.4	89.25	122.05	105.35	74.9	61.95	33	44.3	98.95	50.3	55.45	41.6
52.05	66.3	53.2	41.25	68.95	33.3	34.05	114.25	92.7	47.55	89.95	76.75	57.9	54.9	32.6	51.75	41.6	34.05	32.75	58.85	52.05	44.8	36.65	49	115.2	48.8	29.9	30.9	49.35	40.6	139.8	55.8	42.75	47.75	55.15	70.3	53.05	30.3	103.95	74	131.7	99.25	52.45	63	35.7	44.45	106.65	55	53.4	41.5
53.4	73	55.15	39.3	62.25	33.5	30.95	123.4	55.7	50.1	93.1	73.95	50.35	56.55	40.45	50.15	42.15	33.25	33.65	54	39.75	44.2	40.2	45.85	125.1	48.2	30.35	34.15	60.95	42.55	124.85	59.35	47.85	49.9	57.6	71.8	57.2	35.6	111.45	63.2	95.75	95.2	51.25	57.55	33.15	40.1	118.65	51.55	57.8	44.85
54.35	67.55	52.45	40.9	64.45	36.35	32.8	105.05	85.45	48.05	77.25	71.2	53.55	51.4	33.85	49.9	43.45	37.35	33.4	49.35	42.25	25.2	40.95	45.85	122.05	46.15	30.7	30.05	57.8	40.7	136.15	59.25	49.5	53.55	41.85	71.25	52.8	31.55	109.25	62.25	115.45	94.4	50.9	57.65	33.15	44.8	107.3	44.95	60	43.2
43.45	69.95	52.8	35.8	68.05	35	33.95	116.25	70.45	50.55	75.35	86.05	54.1	56.2	31	49.85	38.5	34.55	35.4	54	43.5	19.9	38.75	46.85	121.25	47.9	33	30.1	52.4	41.3	148.1	53.7	44.95	53.6	41.05	65.75	44.35	34.25	116.7	59.85	106.6	87	45	59.25	33.05	44.15	122.25	44.15	55.8	48.15
51.6	55.6	50.55	39.35	65.5	34.3	35.75	113.45	73.8	44.3	65.9	83.75	53.8	53.05	27.15	46.85	43.55	39.1	34.55	54.15	44.95	61.25	32.85	48.05	129.65	47.1	28.6	33.35	52.65	43.95	131.2	56.05	46.2	45	38.5	66.45	41.3	39.25	125.05	51.8	102	86.4	72.4	59.9	34.05	40.75	107.8	49	54.05	53.7
51.95	40.9	52.45	39.65	67.85	37.4	42.85	121.3	84.45	43.15	59.45	98	60.9	56.45	29.5	50.8	40.7	37.8	37	58.1	31.95	40.05	34.4	44.35	128.1	46.85	32.5	34.45	55.35	40.4	125	51.6	44	45.9	36	63.8	42.75	37.05	116.3	54.05	78.1	93.65	79	64.4	29.85	41.25	106.25	54.25	56.7	58.65
55.1	51.2	48.95	39.95	63.95	36.8	37	118.1	85.25	43.5	60.2	112.6	59.2	55.75	30.05	47	39.95	31.15	32.6	55.4	32.25	56.85	30.7	44.25	121.5	44.8	32.05	34.35	66.25	41.35	115.7	53.9	38.55	41.6	37.1	58.25	46.5	37.4	115.5	55.25	81.75	87	75.95	54.9	32.25	40	101.6	48.5	54.15	59.9
[truncated: 193 more columns]
