# Supplementary material for: Single-particle imaging of stress-promoters induction reveals the interplay between MAPK signaling, chromatin and transcription factors
Source: Nat Commun. 2020 Jun 23;11:3171. doi: 10.1038/s41467-020-16943-w (PMC7311541; doi:10.1038/s41467-020-16943-w)
Supplement: Supplementary file 12 — Source Data [file 41467_2020_16943_MOESM12_ESM.zip › SourceData/Figure2A/Figure2A_yVW428_0p2_NaCl_0p20M_rep3_Time.csv]

-0.99103
-0.73835
-0.48563
0
0.24872
0.50275
0.75332
1.0025
1.2939
1.554
1.803
2.0501
2.3415
2.5974
2.8476
3.0977
3.3869
3.6417
3.8912
4.1426
4.4334
4.6864
4.9404
5.1896
5.481
5.7446
5.9973
6.2468
6.5381
6.7922
7.0425
7.2907
7.5817
7.839
8.0879
8.3372
8.6301
8.8908
9.1416
9.3914
9.6825
9.9386
10.188
10.438
10.729
10.98
11.232
11.482
11.77
12.027
12.277
12.525
12.818
13.072
13.322
13.573
13.866
14.127
14.376
14.626
14.918
15.17
15.42
15.67
15.961
16.215
16.466
16.718
17.009
17.263
17.514
17.762
18.053
18.304
18.557
18.805
19.099
19.354
19.604
19.854
20.144
20.411
20.658
20.91
21.2
21.457
21.706
21.957
22.249
22.503
22.753
23.003
23.294
23.545
23.799
24.049
24.339
24.59
24.844
25.092
25.381
25.628
25.88
