# Supplementary material for: Single-particle imaging of stress-promoters induction reveals the interplay between MAPK signaling, chromatin and transcription factors
Source: Nat Commun. 2020 Jun 23;11:3171. doi: 10.1038/s41467-020-16943-w (PMC7311541; doi:10.1038/s41467-020-16943-w)
Supplement: Supplementary file 12 — Source Data [file 41467_2020_16943_MOESM12_ESM.zip › SourceData/Figure2A/Figure2A_yVW429_0p2_NaCl_0p20M_rep4_GFP_CellLabel.csv]

1.001	2.001	9.001	15.001	19.001	22.001	23.001	25.001	30.001	31.001	34.001	35.001	38.001	40.001	42.001	43.001	46.001	49.001	50.001	51.001	53.001	54.001	56.001	57.001	58.001	59.001	60.001	61.001	62.001	65.001	66.001	68.001	70.001	71.001	73.001	74.001	75.001	76.001	78.001	80.001	82.001	83.001	84.001	86.001	1.002	2.002	3.002	4.002	7.002	10.002
[truncated: 193 more columns]
