# Supplementary material for: Single-particle imaging of stress-promoters induction reveals the interplay between MAPK signaling, chromatin and transcription factors
Source: Nat Commun. 2020 Jun 23;11:3171. doi: 10.1038/s41467-020-16943-w (PMC7311541; doi:10.1038/s41467-020-16943-w)
Supplement: Supplementary file 12 — Source Data [file 41467_2020_16943_MOESM12_ESM.zip › SourceData/Figure2A/Figure2A_yVW431_0p2_NaCl_0p20M_rep1_GFP_HiPix.csv]

50.2	46.8	48.25	42.55	58.3	45.15	55.1	40	59.05	55.4	65	44.15	54.4	63.2	51.95	27.45	38.05	45.95	51.85	55.35	91.25	69.7	49.05	54.3	73.25	62.15	52	46.85	64.85	59.45	45.15	80	67.7	49.2	41.1	54.85	44.15	55.9	69.75	61.65	48.25	46.7	33.5	79.25	52.75	60.7	56.45	55.1	84.5	33
51.65	45.25	51.2	38.6	59.3	43	51.55	39.5	51	48.3	64.85	44.45	49.45	61.85	49.45	24.6	36.15	49.75	44.4	56.5	87.85	68.25	50.65	49.6	69.95	58.45	50.75	47.75	64.65	53.55	41.5	71.1	62.8	48.75	41.15	57.65	46.8	52.35	68.4	58.65	47.3	52.7	32.85	75.1	46.45	54.8	52.7	54.8	82.25	37.6
45.95	42.45	48.7	42.75	59.3	43.05	54.25	43.85	50.25	49.25	68.15	42.75	51.55	63.5	41	26.7	35	47.85	45.55	52.4	88.2	62.95	52.45	48.7	74.9	55	48.7	47.4	63.2	58.5	38.9	74.9	57.9	51.9	42.95	54.3	43.25	57.35	67.85	60.6	46.8	51.05	27.85	79.7	44.95	58.05	46.6	51.3	88.35	36.95
57.9	68.9	52.25	58.6	55.3	51.8	68.9	47.55	67.6	62.15	74.15	54.4	69.85	73	53.15	22.25	44.95	69.35	61.15	58.4	103.5	87.9	51.2	63.6	87.4	58.75	57.8	51.25	83.1	64.9	48.6	90.95	77	59.55	44.95	59.55	61.95	65.15	78.45	70.35	55.7	59.15	36.5	91.6	70.85	71.75	59.7	59.65	98.1	41.35
55.25	51.2	55.75	46.9	63.25	49.3	72.55	42.5	70.15	54.65	69.1	48.8	60.85	70	48.35	46.75	38.5	63.65	61.6	52.45	111.2	63.65	66.05	49.75	78.9	67.6	55.65	49.9	83.3	62	53	80.2	69.2	61.75	42.6	53.15	56.55	52.8	79.45	64.55	61.4	59.35	38.7	71.95	62.5	69.55	65.2	58.3	98.5	44.45
56.6	51	51.7	46.75	62.85	50.3	68.65	42.45	67.15	56.5	73.25	49.8	65.6	71.4	53.5	51.65	42.45	55.3	62.9	57.8	111.85	62.8	68.05	54	79.7	68.9	53.5	47.6	70.65	62.95	48.4	85.7	71.55	59.45	44.6	59.6	57.3	58.45	77.8	66.5	59.7	56.05	40.35	74.2	67.45	71.3	62.55	64	99.05	43.7
57.85	47.85	59.6	48.65	56.35	49.3	68.35	43.4	68.4	51.3	76.5	48.7	62.45	66.65	53.5	44.2	39.9	51.85	61.85	54.45	111.65	63.05	67.7	55.65	79.25	67.8	58.05	47.45	75.75	59.95	48.95	83.25	69	66.4	42.7	56.35	54.05	57.6	72.1	69	57.2	56.5	38.1	70.55	65.25	66.4	64.65	58.95	98.95	43.55
55.05	46.75	53.2	48.15	59.4	51.15	66.6	38.75	70.75	53.95	74.15	51.85	64.65	69	49.85	42.1	47.25	48	61.15	62.25	111.55	65.65	67.75	57.5	82.75	71.8	60.4	52.1	77.55	61.3	44.95	78.15	68.3	60.1	45.05	56.9	53.65	59.5	79.9	71.2	57.4	60.15	37.9	76.85	60.5	64.4	55.1	58.15	96.05	45.85
56.25	48.8	49.95	47.7	59.4	47.65	71.4	44.5	69.4	49.6	74.1	49.95	62.5	64.75	50.9	47.8	41.3	59.05	58.15	54.65	108.65	62.9	66.45	56	81.85	73.2	57.85	53.8	72.95	56.9	47.9	88.3	65	59.8	43.7	59.4	54.45	60.25	80.5	68.1	48.25	60.25	34.75	73.4	58.55	61.1	53.4	63.9	97.45	39.1
60	51.4	54	44.35	56.25	53.45	70.15	41.7	67.9	47.3	74.9	49.5	64.1	59.6	52.35	42.5	43.45	52.75	58.3	57.2	111.15	62.1	70.45	53.1	70.75	66.3	55.9	50.65	75.65	61.3	51.7	83.25	64.35	61.85	46.05	56.5	52.25	55.45	77.5	65.95	46.55	56.35	37.1	66.5	61.95	68.05	49.9	61.95	93.2	44.4
59.4	50.3	52.5	46.85	55.9	48.4	66.9	42.65	65.55	46.9	77.8	50.45	62.7	64.7	57.45	48.4	43.65	52.5	53.7	53.65	108.95	59.7	71.25	53.6	73.05	69.9	56.3	50.35	63.55	56.95	48.3	80.4	65.8	59.5	42.4	57.55	59.65	61.2	80.85	56.3	49.75	56.15	36.85	71.05	58.5	63.9	50.45	62.5	100	42.8
59.3	51.3	51.9	44.3	58.6	44.4	71.8	46	66.95	49.15	73.75	49.85	60.7	66.1	58.05	50.65	41.6	47.15	62.4	50.05	103.1	54.9	69.75	57.8	77.05	60.65	58	51.55	62.95	56.5	48	81.9	66.65	61.6	42.45	56.35	55.65	58.35	81.15	53.05	45.9	58.75	36.45	73.9	64	63.1	54.25	62.45	92.45	44.8
59.25	52.2	54.6	48.35	53.25	47.85	71.2	42.55	61.1	48.1	71.05	49.3	59.2	47.2	54.8	48.4	39.65	52.8	60.8	55.5	104.65	56.55	67.05	59.35	78.7	66.1	52	51.2	63.9	61.6	46.4	81.25	67.3	61.15	45.05	55.75	54.55	50.8	77.35	58.45	48.95	64.6	33.4	71.5	71.75	65.6	48.7	60.4	98.45	41.95
65	53.35	52.1	48.7	55.8	44.25	72.15	44.65	61.3	46.65	75.35	46.2	62.7	52.4	56.2	51.8	44.7	57.2	60.8	61.6	99.1	57.45	65.25	51.9	76.6	68.6	55.5	50.75	61.4	60.9	48.85	83.85	65.8	63.15	44.85	54.7	56.05	54.15	77.7	58.45	46.6	64.4	29.15	65.75	77.25	64.8	51.35	57.55	117.35	43.55
57.9	51.15	56.6	48.7	59.75	48.3	69.45	42.7	63.15	48.55	71.9	48.9	57.75	53.8	60.85	50.65	44.3	57	59.25	79.45	97.75	57.5	65.95	59.8	81.85	71	56.05	43.85	83.05	56.9	48.35	78.3	63.25	69.95	43.65	47.25	50.45	57.85	74.45	53.95	45.7	64.7	32.05	62.25	72.95	56.25	51.45	59.4	105.85	38.2
60.2	47.05	65	44.85	60.65	47.85	69.35	43.3	61	49.35	72.2	43.85	57	47	62.35	49.4	40.7	55.2	60.65	93.95	92.05	55.15	65.8	58.4	77.25	68.7	57.9	47.6	97.05	60.9	51.3	77.85	64.05	87.55	52.5	54.45	60.45	54.6	76.05	52.8	49.6	66.4	35.8	62.4	74.05	62.05	56.4	59.85	116.45	37
59.7	54.2	57.35	41.95	62.35	46.75	68.6	39.15	59.55	45.95	71.3	46.9	62.7	59.7	74.65	44.05	39.2	50.25	58.95	106.95	105	54.95	67.6	58.05	79.15	65.25	54.75	47.25	84.25	59.55	45.2	80.9	61.3	75.2	71.1	54	55.1	56.9	72.8	51.45	49	61.75	35.2	63.1	69.75	63.15	65.3	57.2	103.6	34.75
58.85	57.35	58	47.65	61.7	50.05	66.1	39.65	60	44.25	69.05	45.55	64.4	59.85	91.35	43.95	40.5	56.8	56.15	101.85	102.5	64.3	69.75	61.15	76.4	64.6	54.9	47.55	85.15	58.1	46.65	85.8	63.2	65.9	66.15	48.95	59.65	53.7	71.85	62.35	48.8	64.35	38.75	66.95	72.9	60.35	76.05	60.55	125.95	33.75
57.2	63.25	63.8	56.8	59.15	46.6	68.1	40.35	62.25	42.55	69.05	49.25	71.45	70.15	95.05	43.35	38.7	51.1	61.8	113.8	100.8	93.45	68.45	55.9	75.9	78.7	53.45	47.95	86.3	59.1	47.05	90.45	71.3	66.3	62.7	47.55	56.95	57.65	71.15	56.7	44.05	67.9	36.3	63.2	78.15	57.5	59.4	59.65	100.25	37.5
55.35	65.6	68.2	65.3	62.15	45.4	69.75	42.4	60.55	43.9	70.1	49.6	63.7	72.05	102.05	39.2	42.7	56.1	62.4	131.75	100.2	96.1	60.75	57.95	77.8	108.15	54.2	54.95	86.05	56.25	43.75	83.1	65.15	71.45	64.95	51.4	71.35	64.15	70.35	54.5	48.5	62.5	35	77.35	86	59.65	52.05	63.2	137.4	34.95
58.05	57.55	72.8	63.65	65.65	48.4	55.5	44.35	59.6	44.6	69.15	44.8	65.45	63.25	95.15	44.4	39.2	54.15	67.1	135.1	98.65	72.7	57.45	55.4	80.1	139.05	55.85	50.1	109.45	55.25	45.95	87.6	70.75	75.3	71.05	49.9	77.85	55.65	68.35	54.95	46.25	63.6	40.65	106.35	103.3	63.25	46.35	77.35	113.7	40.85
57.75	54.3	91.55	73.75	73.8	43.05	62.2	41.6	61.65	43.15	67.8	51.1	78.45	111.7	96.95	44.4	43	55.1	72.6	147.4	93.7	78.25	61.55	56.3	78.25	157.1	58.35	52.65	119	57.9	44.3	79.4	66.05	72.5	74.7	50.9	77.25	52	75.55	57.1	43.85	58.1	52	107.2	107.15	62	70.05	74.1	147.3	42.9
57	57.75	104.65	74.25	75.15	42.9	60.6	42.1	65.5	47.25	70.65	45.15	65.25	127.3	94.6	43.6	42.65	50.85	72.05	130.8	97.9	77.85	58.55	55.45	68	132.55	59.65	50.95	111.6	59.75	49.85	77.45	72.7	92.5	89.55	53.55	91.85	55	71.75	52.7	42.65	64.45	69.1	97.95	102.25	65	71	75.3	161.5	42.7
52.35	64.85	106.45	72.2	83.7	48.25	60.6	40.65	62.65	48.1	65.55	51.4	65	121.7	101.6	42.4	41.2	55.3	87.6	149.3	98.1	70.75	58.85	55	70.2	100.95	56.15	48.75	117.65	58.1	43.65	82.1	103.1	115.3	101.5	63.85	79.45	56.35	70.5	54.95	50.85	64.6	66.65	123.5	107.7	64.8	77.7	81.95	173.2	45.4
59.8	70.5	107.2	76.6	87.35	45.5	66.55	43.35	55.85	48.55	65.4	53.4	86.65	169	87.7	42.4	42.5	50.75	96.2	130.15	96.35	66.8	65.05	54.7	78.45	142.8	55.75	50	122.7	53.1	48.3	80.85	113.75	87.5	127.4	79.4	67.9	62.45	75.7	56.95	47.9	69.5	85.55	143.75	113.05	78.55	72.4	77.5	199.55	58.95
57.95	72.65	98.7	72.3	115.75	43.65	68.5	41.25	62.45	46.05	63.7	51.65	93.35	159.05	97.1	45.4	43.05	54.35	112.35	173.8	98.35	93.55	56.45	50.1	80.1	150.25	57.95	48.4	132.3	55.3	45.8	65.1	146.75	116.9	110.65	82.75	89.5	63.5	75.2	54.6	44.95	66.75	73.35	155.5	136.75	108.35	76.35	145.35	245.65	44.45
58.2	65.4	92.55	69.3	150.35	44	61.4	42.7	64.15	43.9	68.05	52.05	98.75	150.55	88.95	57.7	38.25	51	110.65	164.1	93.95	75.45	61	55.2	73.8	155.9	56.65	51.5	137.45	56.55	50.35	69.3	134.6	125	103	89.9	73.45	64	73.8	55.45	47.75	65.65	68.95	176.85	125.15	105.3	70.1	131.55	248.75	44.75
60.7	73.9	107.6	71.45	134.25	41.2	58.85	47.55	65.1	46.25	73.6	50.6	117.9	148.55	100.65	57.8	42.4	52.5	119.3	158.2	91.75	83.7	59.35	55.25	71.9	119.95	55.15	46.35	147.3	55.75	49.3	77	143.1	108.25	126.15	101.2	68.3	59.15	70.85	52.05	41.5	68.1	68.5	178.05	131.25	97.35	70.75	107.3	193.05	42.2
58.7	116.1	103.4	78.1	160.7	42.05	62.1	45.1	66.75	41.7	82.7	70.7	114.3	109.9	108.45	88.1	44.1	54.1	106.4	152.6	86.6	70.4	63.4	55.95	82.2	120.45	54.85	51.4	155.75	58.95	50.6	69.65	141.2	123.7	111.85	127.1	63.9	56.05	68.3	58.3	44.2	61.75	76.55	177.3	147.4	124.25	73.2	153.4	202.6	53.4
62	120.45	86.6	56.65	130.7	44.55	59.15	42.15	63	46.8	109.95	57.55	134.85	63.2	111.15	73.5	44.9	54	105.5	151.35	88.35	87.9	64.25	52.1	78.35	83.2	56.65	57	164.95	53.5	53.9	82.45	137.7	187.65	123.2	137.9	64.8	58.95	74.85	55.45	50.75	59.6	77.1	194.65	154.95	135.4	86.65	178.8	212.9	40.8
56.2	105	84.5	51.95	116.15	44.05	57.85	43.95	64.75	47.35	110.3	47.2	94.1	68.1	135.3	87.25	62.05	58.6	109.9	175.4	87.45	69.25	63.9	50.1	82.25	79.25	52.3	63.8	157.8	56.2	46.2	77.3	147.8	173.05	132.95	138.2	58.85	62.75	72	58.9	44.4	59.1	79.15	225.7	186.3	141.4	108.75	181.35	227.65	79.9
57.9	130.95	83	56.8	122.6	45.75	57.55	46	66.75	42.35	119.8	66.2	124.4	75.4	120.5	86.75	80.5	50.5	104.75	171.85	85.25	101.65	59.7	48.35	74.9	95.35	53.15	85.8	155.4	56.6	48.75	64.55	138.2	201.8	135	142.05	68.3	61.55	89.4	63.6	45.95	64	72.65	247.2	150.55	150.15	125.1	171.35	252.45	59.4
55.9	147.55	72.45	57.9	101.2	46.15	59.6	42.2	61.3	43.7	120.75	58.5	135.65	130.85	115.85	112.5	94.45	53.45	109.7	187.55	90.75	185.5	58.9	49.75	79.15	84.7	56.1	98.5	160.05	54.9	50.8	63	132.15	151.15	137.6	150.9	72.65	59.6	72.85	58.95	49.05	53.9	71.85	257.95	130.85	169.65	136.65	203	227.8	45.6
55.1	125.65	84.85	60.5	92.25	43.1	58.05	40.45	60.4	43.9	114.35	87	140.8	188.35	111.55	133.25	91.7	51.3	118.35	219	88.9	153.9	61.85	51.2	78.35	131.45	54.75	143.45	167.8	54.55	42.75	63.85	122.55	174.75	133	157.05	73.7	58.1	73	62.35	41.2	60.9	66.6	228.15	152.3	162.25	142.9	209	211.35	41.05
56.7	109.25	81.55	49.9	92.8	41.65	62.65	39.55	65.65	43.15	113.2	83.85	134.25	194.35	130.85	130.4	94.9	49.9	132.95	204.7	89.5	180.9	60.85	45.95	75.25	154.55	56.7	119.6	167.4	58.35	47.4	67.55	130.25	146.75	152.55	158.55	74.35	57.95	79.7	61.5	43.8	69.3	66.55	214.8	165.2	156.45	163.35	199.5	186.05	45.6
54.6	79.95	67.15	47.15	73.75	43.7	51.1	38.25	62.6	45.5	115	65.05	161.15	150.45	130.5	165.3	138.45	50.55	162.05	172.95	87.85	125.35	60.2	49.6	77.9	156.2	49.75	109.85	169.1	58.1	48.2	77.3	114.45	208.55	131.85	157.85	67.8	53.85	84.6	59.7	42.15	56.15	64.65	206.7	191.9	170.15	160.1	255.2	190.5	40.5
52.95	125.15	60.45	43.55	86.85	42.2	51.85	36.85	60.25	43.5	91.55	56.65	192.9	175.9	128.55	166.4	155.1	53.95	179	208.25	81.35	87.8	64.75	47.8	69.9	159.65	52.8	98.25	171.3	53.9	50.75	75.25	110.05	186.95	120.5	172.8	70.45	62	86.4	61.65	48.25	70.3	54.1	185.2	199.5	155.25	175.15	199.4	232.65	40.25
57.8	166.35	66.8	46.6	120.6	37.35	45.8	39.7	58.4	40.4	91.15	78.75	183.3	181.65	107.25	138.4	150.7	56	234.35	182	82.6	85.15	61	48.35	68.45	164.4	51.05	96.45	168.6	57.75	45.45	71.2	96.3	133.7	136.75	182.45	60.85	54.95	83	65.85	53.3	74.35	47.25	135.95	221.35	128.7	196.25	245.25	301.3	37.9
51.2	216.65	59.75	56.45	120.15	38.25	44.7	43.05	58.2	44.4	84.8	124.9	148.7	173.85	113.65	157.5	161.7	52.3	232.75	194.85	84.9	112.7	59.2	50.45	81.3	146.45	51.65	119.25	162.1	54.65	50.45	71.4	86.4	133.2	104.95	179.45	60.6	54.6	94.55	65	49.05	62.1	46.9	149.65	179.65	104.85	210.4	209.75	301.15	42.55
56.1	151.9	58.35	45.4	128.85	38.25	48.85	43.3	53.25	42.7	67.3	145.6	219.15	151.15	112.3	144.55	174.55	56.9	259.9	190.15	79.95	80.45	64.15	49.55	104.8	143.1	48.15	118.55	157.25	51.45	47.6	66.1	86.35	104.4	86.85	190.05	55.65	54.35	91.7	61	47.5	59.8	44.2	125.7	176.2	100.95	194.9	177	272.45	44.25
54.5	123.8	56.35	43.75	136.6	40.15	54.65	46.55	57.1	43.2	67.7	87.1	199.75	133	116.15	147.2	173.55	49.5	254.3	198.95	82.85	85.7	56.85	53.35	99.9	138.45	51.8	78.1	147	53.85	46.5	66.45	84.45	125.75	91.65	170	50.9	61.6	86.05	66.2	44.85	53.35	44.5	106.45	158.6	94.65	193.25	198.4	270.05	37.3
51.1	131	51.8	42.7	152.6	43.55	53.65	44.45	57.8	45.3	78.3	93.45	164.85	169.25	114.8	160.15	163.5	51.3	300.55	186.95	84.05	86.95	55.2	47.05	85.5	150.35	49.35	101.85	147.1	60.95	47.35	63.45	90.65	162.95	89	135.8	54.35	59.7	92.65	65.35	44.25	49.25	46.6	83.6	153.4	63.8	192.1	188.45	265.15	38.8
56.3	119.5	54.95	36.55	142.75	40.75	49.35	41.05	55.75	43	69.1	126	192.05	155.5	125.25	135.5	143.85	54.2	290.95	195.3	80.55	89.85	60.1	45.9	86.2	140.65	49.25	75.1	144.55	56.25	48.6	68.25	82.7	158.25	97.45	143.3	49.95	50.8	88.85	57	47.2	54.75	43.35	82.15	171.05	57.65	184.55	117.5	288.25	39.85
54.35	160.4	53.7	36.2	131.1	40.8	53.2	44.85	54.7	37.5	63.85	140.75	187.8	151.6	110.8	96.6	140.45	53.65	300.45	176.4	77.85	77.85	60	43	105.9	130.2	53.2	88.8	132.35	54.55	47.55	58.35	72.25	136.4	80.15	141.1	52.05	54.45	87.1	59.45	43.95	54.35	44.15	66.15	177.45	56.7	187.7	80.95	200.55	36.2
52.9	241.65	52.55	36.8	137.8	38.7	43.1	42.15	49.35	48.5	66.65	123.4	180.75	148.15	120.5	124.05	146.4	53.25	283	178.8	74.3	62.35	56.45	44.8	122.75	119.65	50.5	89.15	121.1	51.85	48.1	54.35	69.4	124.95	63.2	109.65	50.85	52.3	82.95	62.65	46	56.9	41.55	67.15	181.9	56.2	187.7	68.85	287.4	42.2
53.4	213.7	55.35	34.8	126.65	40.6	43.5	41.65	46.15	43.1	60.1	159.3	200.9	162.75	133.4	122.75	118.6	54.55	326	169.85	77.25	68	55.55	47.1	107.4	98.2	48.25	75.15	121.1	53.95	46.9	37.7	59.4	144.2	65.3	118.25	49.3	50.35	81.8	61.15	43.9	64.65	35.6	64.35	156.75	55.25	191.25	72	269.8	39.35
52.55	249.4	55.55	35.9	132.3	40	42.3	43.95	48.1	43.7	60.7	145.3	214.45	161.65	143.1	137.95	124.6	54.35	317.7	196.1	81.2	69.6	54.3	47.7	92.95	109.05	46.5	61.45	110.05	52.6	45.05	46.15	60.85	133.2	65.45	114.55	48	49.3	73.75	58.75	45.45	58.75	33.1	76.25	158.2	55.65	193.4	63.3	254.6	40.1
51.5	266.7	58.55	34.45	122.4	38.7	44.9	41.5	46	43.3	59.55	106.85	117	143.85	135.55	155.85	114.75	51.8	341.4	150.05	94.95	71.2	55.7	42.15	158.5	91.65	45.05	62.85	103.9	51.35	48.5	65.95	72	107.25	55.55	107.4	45.9	52.4	68.15	51.65	41.9	54.05	41.1	70	138	53.15	160.2	57	247.9	42.9
49.15	279.05	60.75	35.1	133.45	38.35	42.9	38	59.25	41.2	59.65	91.8	106.3	155.95	133.7	127.85	103.05	55.55	356.95	146.95	95.75	66.9	52.9	46	174.45	72.4	45.15	62.45	100.85	51.75	47.7	69.55	74.7	91.65	51.45	107.5	50.45	47.45	63.15	53.5	42.85	61.1	36.4	73.5	126.55	59	172.45	64.15	260.8	40.4
54.1	218	65.1	33.45	110.6	36.4	55.7	36.6	53.65	41.15	59.9	122.95	107.5	158.85	131.4	151.15	87.95	57.75	321.25	127.75	90	62.75	59.65	44.95	111.7	64.65	49	47.4	103.55	50.4	42.85	65.1	67.05	90.4	50.55	96.35	49.9	47.75	66.5	58.25	43.65	58.7	34.45	60.8	126.55	51.5	156.3	57.1	236.4	41.8
51	128.9	63.6	38.8	94.65	37.2	50.75	37.35	51.7	43	57.25	65.85	83.6	154.85	120.8	158.45	99.85	52.75	315.35	130.05	115	65.1	52.5	43.1	105.1	90.6	47.7	43.75	92.2	52.3	43.2	56.35	64.15	82.6	49.3	100.35	51.55	48.65	64.55	54.85	43.35	54.05	30	55.05	118.7	57.05	133.35	60	237.15	40.65
53.4	90.9	62.5	39.15	90.8	37.4	50.45	35.9	52.15	41.9	57.55	49.4	122.95	128.95	141.9	141.55	99.2	52.2	331.05	131.1	123.45	61	55.1	41.4	124.8	69.95	44.45	44.9	87.85	51.15	42.05	58	62.5	94.3	46	97.7	45.7	47.85	66.25	49.65	41.2	55.5	33	58.4	129.6	52.2	143.15	56.45	235.3	41.9
51.3	114.15	65.9	38.55	98.45	40.15	47.1	36	49.5	42.3	56.4	55.1	150.8	149.8	123.75	159.25	100.3	50.85	312.2	121.55	91.15	54	53.2	41.4	124.15	57.15	47.2	41.4	76.35	51.1	44.35	58.2	63.4	96.1	47.15	72.9	46.85	50.15	65.9	53	38.1	59.1	36.6	65.15	136.25	54.25	94.3	53.95	255.1	42.55
51.1	99.25	62.05	39.15	82.85	34.6	41	39.2	46.65	42.95	53.6	50.55	137.75	166.75	138	158.1	129.95	54.55	292	104.4	87.3	58.55	53.5	39.35	114.25	53.75	46.3	44.25	80.35	47.2	43.95	63.4	64.3	87.6	44.3	79.8	46.65	47.65	63.7	47.9	36.3	54.6	31.55	60	126.4	52.35	119.2	52.25	233.45	40.45
48.65	169.6	58.35	38	85.15	34.35	40.25	37	44.9	38.65	53.8	60.15	123.9	147	131.05	135.6	106.3	54.05	260.35	82.95	89.9	62.9	54.45	46.25	92.8	48.85	42.1	37.8	77.35	49.4	39.6	59.55	65.65	125	50.6	57.4	47.75	49.15	62.75	46.6	38.65	51.9	32.4	66.65	112.8	53.7	100.95	52.4	192.65	41
52.6	201.2	49.45	36.35	82.35	32.45	45.25	39.5	46.9	43.8	53.35	47.8	121.8	79.75	123.3	126.85	97.8	51.95	266.1	69.6	97.35	51.05	56.3	43.55	111.65	48.25	46.1	36.75	73.1	48.4	39.1	55.3	63.65	93.5	40.8	66.3	51.95	44.1	62.2	59.75	36.55	53.2	35.2	70.5	106.45	47.65	95.35	50.25	204.3	37.85
50.65	153.05	50.9	34.6	85.7	34.6	41.3	35.25	47.6	43.85	53.6	42.4	112.25	102.55	120.4	129.7	83.25	50.5	261.6	69.8	97.55	52.85	57.45	47.55	86.5	45.05	41.45	35.25	78.55	45.05	38.15	50.2	60.95	116.5	42.45	65.1	48.55	42.45	61.7	57.4	37.2	46.85	35.35	62.9	102.65	48.35	99.9	45.65	181.25	46.5
46.5	163	50.25	31.9	73.65	34.65	41.8	37.35	47.8	39.2	54.5	40.75	82.95	171.75	111.9	135.95	75.75	53.4	257.95	86.8	95.45	54.95	55.3	42.05	101.8	50.55	45.2	40.1	67.55	48.3	38.55	54.9	57.9	106.4	43.05	60.2	44.05	42.2	61.35	53.9	36.85	46.25	32.95	66.1	81.15	49.85	84.5	46.5	183.65	39.5
47.9	62.75	49.4	34.65	76.65	35.7	46.55	34.65	43	39.5	53.4	40.75	67.85	136.95	98.15	128.15	65.75	48.65	241.55	71.35	109	50.15	55.95	38.65	93.15	49.1	37.05	39.65	68.7	45.7	40.5	61.45	63.2	78.35	36.8	60.35	45.5	42.8	60.05	54.3	37.4	46.25	28.85	62.95	80.2	54.25	85.35	52.1	172.8	41.25
57.2	80	50.75	32.15	72.8	36.2	40.6	36.9	43.9	37.7	57.05	42.25	53.45	108.25	106.35	116.6	60.15	51.55	267	80	101.6	54	47.95	42.15	97.75	49.85	41.45	42	70.9	46	38.9	55.65	62.05	96.5	34.95	54.6	44.1	43.4	60.9	60.1	42.7	47.5	31.85	48.7	71.45	54.25	78.15	44.35	159.15	41.95
51.25	85.45	53	34.4	61.75	32.05	42.25	36.45	44.95	44.35	51.5	37.6	55.1	127.15	105.6	73.6	70.85	49.45	239.65	56.6	80.75	59.05	48.65	41.55	82.7	50.7	43.15	41.4	71	44.35	40.05	57.05	64.85	85.5	40.4	55.65	49.65	40.05	64.45	59.15	36.85	51.05	33.4	52.7	63.85	45.25	84.5	49.2	133.05	38.3
51	97.2	48.15	30.85	54.65	31.45	44.9	36.95	45.55	43.15	52.15	37.5	48.25	147.4	102.45	80.25	43.15	52.15	168.6	59.2	97.15	52.45	51.35	41	74	43.2	40.7	39.8	70.05	46.15	41.05	60.4	62.95	71.45	41.65	50.6	51	34.5	66.05	64.8	39.65	49.95	32	59.5	74.7	47.3	72.65	44.6	138.85	39.9
51.55	90.15	44.75	33.55	52.15	34.45	42.4	34.2	45.95	43.4	51.65	34.6	44.95	175.45	103.9	69.6	39.75	53.95	121.15	54.25	73.5	56.05	46.15	43.85	76.8	45.45	39.5	33.8	66.55	44.15	39.35	64.75	54.1	68.3	41.05	48.45	46.9	40.4	65.5	58.15	38.6	51.3	31.85	50.3	75.95	49.05	64.4	46.4	102.25	40.75
59.7	67.8	41.1	33.15	49.85	36.25	44.7	30.65	47.6	42.1	55.1	33.95	44.45	166.45	103.25	51.8	34.05	50	106.65	45.35	66.25	55.45	48.5	40.2	83.35	43.55	36.2	33.85	60.5	47.2	39.85	64.45	55.7	52.2	39.1	55.1	48.5	38.5	61.2	58.8	34.8	56.75	31.85	53.15	69.4	47.65	73.9	45.2	127.15	35.65
66.3	53	44.05	35.9	53.75	37.05	51.6	31.6	42.95	39.05	53.35	34.95	47.3	154.3	96.15	75.15	33.05	51.1	137	46.3	70.35	49.45	48.6	40.45	68.6	43.75	40.65	37.05	55.05	42.25	42.55	64.9	53.35	45.55	36.55	48.4	41.4	39.45	63.3	58.05	38.6	45.65	34.95	50.65	66.35	48.35	64.15	44.15	102.6	39.4
76.65	56.85	42.4	35.4	45.35	37.85	48.5	31.9	45.9	38	57.1	34.1	48.45	151.95	83.45	72.6	30.9	44.2	105.65	47.2	59.65	50.3	48.6	43.2	68.65	42.75	36.6	34.25	56.7	40.55	42.2	66.25	54.95	45.2	37.4	46.7	40.35	40.9	64.2	53	38.8	46.15	34.4	56.2	67.35	46.85	53.85	44.75	90.95	36.35
68	52.7	42.55	35.2	48.85	35.85	49.55	31.7	43.45	38.55	53.75	34.35	40.55	117.95	104.45	76.25	35.5	47.35	84.2	45.85	64.3	49.4	49.25	36.1	71.55	45.5	37.6	39	48.4	42.8	39.05	59.25	55.25	49.05	41.2	47.6	41.6	39.15	60.75	55.75	36	47.3	30.1	48.3	63.05	42.1	61.2	41.85	84.75	32.9
53.5	58.55	47.15	32.85	53.45	35.9	47.5	29.55	41	32.7	51.35	38	44.3	98.4	92.2	84.3	36.95	48.35	81.25	42.15	61.35	50.5	48	39.55	68.6	46.6	43.1	42.45	51.9	46.9	42.15	66.6	52.55	45	39.05	47.15	39.1	39.5	61.8	60.25	35.05	47.6	34.3	51.05	61.4	46.55	54.5	45.2	79.35	34.85
50.1	53.2	41.05	34.25	50.6	33.65	43.3	30.4	40.85	39.6	51.3	37.1	45.6	88.6	110.5	111.5	37.5	47.7	81.6	40.25	65.9	45.85	48.95	40.2	67.65	47.15	33.5	34.85	53.7	44.85	42.1	65.75	55.05	40.7	40.3	43.65	40.1	38.5	58.9	57.4	36.7	45.55	29.7	48.95	63.35	43.15	54.85	40.1	73.25	36.8
52.7	46.5	41.15	32.8	49.25	31.95	45.45	28.3	48.25	36.95	49	30.4	46	90.9	99.2	99	33.7	53.9	97.25	44	64.6	46.05	44.25	42.6	81.85	48.35	36.75	37.75	52.5	41.25	37.5	65.95	47.75	47.85	39.65	43.45	40.55	36.35	60.5	56.8	37.5	52.7	32.45	53.25	64.15	41.75	51.5	45.4	77.3	36.45
49.95	43.75	41.5	31.75	44.8	36.05	45.6	34.85	47.5	37.2	50.6	31.65	45.1	61.95	89.1	99.2	31.65	45.9	78.5	45.15	59.4	48.7	43.1	34.5	79.8	41.4	34.7	36.05	55.6	37.6	42.45	64	50.65	45.25	39.95	42	40.05	38.9	61.7	47.4	37.85	52.25	30.75	59.25	59.55	43.95	54.95	41.75	74.4	34.65
48.45	45.7	41.95	32.15	51.7	33.95	41.1	30.65	46.7	38	50.15	35.55	44.85	64.7	83.6	87.1	30.05	49.35	69.75	41.9	57.95	46.4	40.95	36.7	68.8	40.05	33.45	33.15	48.1	37.45	43.25	69.5	53.8	40.5	38.7	44.25	40	42.35	59.65	47.4	37.35	47.15	30	50.45	59	45.8	54.25	42.7	72.3	37.4
48	58.95	39.45	29.05	42.95	35.35	42.45	29.9	42.1	37.9	50.45	36.95	41.05	74.3	86.8	98.05	31.75	45.3	67.05	42.35	55.5	49.55	39.75	42.8	66.15	38.65	37.55	34.8	50.5	42.5	39.95	62	55.35	41.25	40.65	43.75	40.45	36.4	54.1	42.25	35.9	46.3	31.95	54.55	64	43.2	43.9	43.15	75.95	32.8
50.5	53.5	41.2	27.8	46	35.55	44.6	31.65	43.25	40.65	52.4	31.45	40.7	69.5	76.15	83.6	35.1	46.15	59.2	41.45	53.75	45.6	42.9	39.2	81.4	43.6	36	33.15	44.15	43.8	35.9	61.25	49.2	42.6	37.7	44.7	38.35	41.45	58.15	48.05	34.85	44.95	34.7	56.35	62.45	42.4	45.6	43.5	71.95	29.55
48.95	55.25	40.65	31.8	52.55	33.8	45.45	28.45	40.9	40.35	48.2	32.8	44.85	59.45	81.3	55.85	33	45.1	75.2	42.4	58.35	49.05	40.5	36.3	69.65	43.55	40.15	36.3	48.4	41.3	42.3	56.9	49.95	40.85	37.1	48.35	40.05	44.1	57.35	51.45	35.4	45.15	30.4	57	62.05	47.55	47.2	43.15	69.05	32.45
43.85	55.45	42.15	30.2	48.55	31.1	41.75	34.35	39.2	40.05	50.4	33.7	41.65	49.75	87.65	43.5	34	43.25	58.35	45.6	53.2	54.15	39.05	39.6	74.8	42.5	38.7	37.85	53.7	41.95	38.5	57.2	46.1	47.95	36.1	47.05	41.2	38.9	52.15	54.2	37.7	44.4	32.15	60.15	61	43.9	48.35	41.85	64.25	33.95
44.8	51.1	38.95	30.15	49.75	32.8	41.35	33.35	37.5	36.55	51.7	30.8	41.7	54.15	75.7	44.15	33.95	45.1	58.45	48.25	51.3	49.95	43.4	37.65	64.55	38.35	33.45	36	50.85	43	36.85	54.25	46.25	48.3	36.65	46.55	36.9	40.55	55.5	49.15	41.2	46	33.65	55.15	58.35	42.7	54.7	45.4	60.2	36.65
42.7	50.45	41.3	30.75	47.45	33	47.3	35.7	43.1	37.65	49.4	34.3	40.1	50	81.4	46.55	34.6	45.6	58.4	44.5	53.1	54.25	47.15	34.95	78.85	40.15	33.8	35.45	50.35	44.95	41.55	58.75	45.15	46.85	33.65	47.65	35.15	38.45	52.4	49.45	36.1	41.85	28.5	60.45	61.9	48.05	48.75	43.45	62.85	38.8
44.55	49.1	36.95	28.4	44.15	32	42.2	30.7	46.05	35	52.45	34.35	40.35	48.8	69.15	50.8	37.6	42.45	77.3	42.05	47.05	48.85	44.25	33.65	69.65	39.3	39.25	32.25	50	48.7	42.35	52.5	49.2	45.55	36.25	41.7	38.7	43.2	52.75	42.75	37.7	44.9	31	58.6	58.85	39.75	48.4	40.3	64	34.95
47.5	44.45	42.7	26.4	41.9	35.85	45.85	27.35	38.85	36.9	52.4	37.45	38.3	51.45	71.75	39.8	36.4	45.4	73.05	41.45	49.75	58.1	41.9	36.8	67.9	36.45	37.85	33.65	48.9	40	41.9	52.2	49.55	50.8	35.55	42.7	38.5	43.85	55.45	47.75	38.4	44.05	33.05	57.2	62.5	43	47.8	40.1	53.7	36.05
47.25	48	40.45	29.55	45.35	33.25	44.1	28.95	41.85	37.25	51.05	33	41.1	45.45	70.95	46.2	30.8	44.75	82.95	44.15	52.8	48.55	41.6	37.25	61.7	43.15	33.3	32.05	45.75	43.4	45.5	58.85	51.75	46.35	36.2	45.7	40.4	44.45	53.15	53.7	35.55	41.95	29.8	54.65	64.7	46.05	46.5	37.1	70.7	34.3
50.85	43.85	37.9	32.25	46.1	31.5	42.85	27.95	44.8	34.25	49.05	34	37.15	53.9	62.6	44.75	31.25	51.65	96.8	39.75	51.7	54.65	43.55	33.6	61.35	40.35	37	29.65	48.75	41.05	37.65	56.7	47.6	47.4	32.6	43.2	40.35	39.5	47.8	54.25	34.6	43.25	29.85	62.6	64.2	45.6	53.8	41.4	72.55	35.65
50.25	46.65	38.6	32.95	44.75	32.15	43.05	28.65	38.55	35.95	45.65	32.1	39	51.45	63.65	40.15	32.55	42.2	83.65	42.2	54.3	57.75	47.25	35.75	51.75	40.7	35.8	37.95	46.95	40.15	39.8	55.35	50.35	46.55	36.35	40.2	40.3	42.95	49.4	54.75	34.5	42.5	28.4	60.25	62.35	44.65	46.3	41.45	66.9	38.1
47.55	49.25	41.25	32.25	49.3	32	37.8	30.35	39.55	34.5	50.3	35.55	42.1	50.55	64.35	43.9	31.65	42.1	82.75	39.75	52.2	52.4	42.1	36.95	59.95	40.85	35.35	34	46	43.35	39.4	53.6	50.6	44.8	33.8	48.25	41.55	39.2	48.9	55.5	36.6	41.1	30.2	54.7	67.6	47.45	50.9	41.1	70.85	34.75
50.35	45.05	42.35	32.2	45.9	30.5	40.1	28.85	30.1	36.5	50.8	31.85	39.8	45.8	64.85	42.1	32.05	46.65	91.4	40.95	55.3	51.05	44	38.75	61	45.05	32.15	33.5	47.2	39.95	36.6	55.8	48.7	46.8	36.85	47.3	38.8	33.2	50.95	60.55	31.9	40.3	30.2	48.85	61.8	44.7	51.85	42.5	63	36.95
44.35	46.55	44.3	32.8	42.6	31.3	42.75	27.6	31.15	36.45	50.55	29.8	36.95	51	79.95	45.6	32	40.95	97.6	46.4	53.85	55.2	43.95	37.3	62.95	38.5	39.65	33.05	50.85	38	40.3	53.2	49.2	41	35.7	41.7	37.35	31.4	49.75	53.85	30.9	38.15	29.45	52.25	60.7	46.85	46.65	40.2	65.55	37.7
47.05	46.65	37.2	27.7	44.35	30.95	43.95	28.5	29.05	37.45	50.15	32.6	39.6	44.9	76.8	43.4	32	44.65	93.35	41.85	49.35	47.7	42.6	37.3	55.05	35.7	34.55	30	48.65	41.65	36.55	52	47.4	40.25	36.25	44.8	37.9	37.8	48.8	48	34.2	38.7	29.3	54.9	59.8	46.95	47.15	39.45	62.05	37.55
56.95	43.5	38.85	28.6	42.3	29.85	38.9	27.6	28.35	36.65	49.9	31.2	39.95	45.25	62.15	38.7	30.45	41.2	71.65	42.1	55.95	51.2	39.25	38.75	62.35	38.65	37.95	30.45	45.9	46.85	37.95	57.55	47.6	41.8	36.1	45.05	37.05	37.7	47	55.5	30.9	35.5	26.35	53.1	57.25	43.15	44.8	39.65	64.9	32.65
44.15	49.8	38.25	27.45	39.2	28.4	39.4	23.15	39.4	36.45	49.05	34	40.7	44.55	67.6	36.6	31.3	44.55	69.85	42.2	51.55	48.55	43.3	36.4	60.9	36.5	35.5	29.55	49.45	39.05	36.35	55	49.1	38.7	31.75	47.2	38.15	31.35	49.95	48.95	30.8	41.9	24.15	59.55	52.55	38.2	44	42.25	67.35	43.9
43.5	41.35	37.35	31.3	45.9	33.9	43.3	28.25	38.6	36.7	51.55	30.85	41.75	49.2	60.8	36	30.95	44.5	54.7	44.7	46.15	50.3	39.95	37.15	61.6	37.5	33.4	33.5	44.1	41.8	37.4	54.65	43.45	42.9	32.4	49.15	39.2	33.8	50.5	51.95	31.35	43.55	25.05	54.6	54.3	43.9	42.4	41.5	72.05	47.55
43.3	43.15	38.2	29.8	43.45	29.35	40.85	25.9	39.75	32.5	47.45	28	41.3	43.45	62.35	43.35	33.75	46.8	61.2	44.75	46.45	48.2	37.95	35.6	60.3	38.35	34.8	34.1	53.35	42.8	39.5	54.3	45.2	41.2	34.55	42.45	37.75	32.8	46.9	50.35	29	43.65	25.05	55.45	51.45	40.65	45.95	37.35	66.15	42.3
45.35	48.05	36.85	26.25	39.5	31.4	42.15	24.4	37.55	32.5	52.25	29.9	40.85	43.05	74.2	46.35	33.95	46.1	53.9	38.8	43.4	52.15	37.7	33.7	59.65	38.45	33.05	31.6	49.35	41.2	39.45	52	44	34.45	37.05	44.3	40.95	33.7	44.3	48.1	30.8	47.4	26.4	61.15	46.8	41.65	47.65	39.85	63.35	47.55
41.05	46.55	37.4	31.55	39	30.4	42.5	24.8	34.9	32.95	49.3	27.35	43.55	44.7	67.85	38.1	31.95	45.4	52.6	42.4	48.5	50.3	41.5	39.05	67.15	38.6	32.55	30.8	48.45	38.35	41.05	52	48.8	36.45	36.45	44.2	38.25	33.7	57.9	44.45	27.35	43.4	26	52.35	52.55	45.55	46.55	41.55	60.25	36.35
46.95	49.65	35.8	32.85	39.35	28.2	42.65	27.1	36.15	30.75	50.7	29.05	43.6	44.15	69.5	42.55	33.8	46.7	58.3	39.55	47.95	49.2	41.55	35.65	63.55	37.9	31.85	26.05	47.6	38.9	44.95	51.55	43.75	43.9	34.45	45.15	39.95	36.05	56.55	53.35	31.35	46.4	30.6	51.15	45	43.3	44.2	39.65	63.55	34.3
47.55	49.9	39.15	30.55	39.95	29.15	37.85	25.8	39.05	33.3	49.7	29.5	38.65	46.1	70.4	42.55	34.1	43.35	56.8	40.7	46.45	50.25	39.55	37.8	55.35	36.45	30.2	28.45	47.4	38.15	39.05	52.2	47.15	40.75	33.1	40.95	37.45	39.15	58.55	46.2	27.35	46	27.3	48.2	47.25	45.45	47.45	41.05	64	34
47.25	44.55	38	28.75	42.85	26.75	38.25	28.25	42.9	32	49.05	32.75	38.95	45.3	63.9	39.65	30.4	40.65	52.55	41.4	42.7	49.35	40.8	39.1	53.3	36.25	32.55	31.05	51	38.2	42.8	47.15	50	47.5	31.6	41.15	34.75	39.35	59.45	53.7	31.55	42.65	24	48.05	46.1	45.45	44.35	38.9	63.9	34.55
53.5	44.6	37.2	30.5	39.45	27.5	40.25	26	43.25	33.35	44.8	29.35	40.3	43.5	59.6	45.1	29.85	45.25	48.5	39.1	47.9	51.3	41.45	36.4	64.2	35.8	32.55	29.55	47.9	39.9	36.9	58.85	49.7	42.55	35.35	38.9	38.3	32.4	48.25	47.7	29.05	40.5	26.5	49.6	50.65	45.7	45.3	38.85	66.15	32.85
42.7	44.25	34.55	27.3	39.9	30	39.45	29.5	41.15	36.15	46.65	30.85	41.95	43.5	62.6	42.5	32.95	38.7	44	36.3	45.3	49.2	36.3	34.85	57.1	37.4	27.3	30.15	49.9	36.7	37.45	58.9	42.05	38.25	33.75	36.9	37.2	37.55	45.5	49.5	30.9	41.05	25.8	43.6	58	38.2	44.95	38.75	57.65	34.9
47.8	45.45	37.5	29.75	38.65	26.75	38.4	26.85	39.1	30.1	49.05	28.8	41.65	47.55	61.15	37.05	28	42.2	55.65	39.4	47.25	51.8	39.7	36.75	60.25	39.15	28.65	33.75	47.1	41.35	35.7	51.7	45.7	34	32	38.5	35.4	38.7	46.7	51.1	32.45	41.65	28.7	47.6	52.7	42.45	47.4	42.95	55.5	32.25
41.95	44.95	36.9	28.85	36.35	28.8	38.35	26.7	41.1	30.15	46.2	28.25	39.55	45.15	58.15	37.95	31.7	40	61.45	41.25	46.55	49.95	38.95	36.65	55.35	35.2	27	35.5	46.1	39.45	36	50.05	47.4	35.55	32.5	40.95	34.65	45.05	44.3	52.25	31.7	38.95	28.15	50.35	51.45	40.95	53.9	40.8	57.8	30.6
46.85	47.55	36.45	29	38.7	24.75	39.25	23.25	38.05	30.3	49.85	29.85	40.1	42.85	58.95	45.9	29.25	44.7	76.4	34.85	52.5	51.3	36.5	36.7	54.6	36.65	31.05	32.4	46.85	41.6	37.35	41.95	43.1	37.2	30.5	39.85	35.45	44.1	46.15	50.2	29.25	42.55	26.55	50.45	52.05	43.25	52.15	36.6	62.35	29.6
41.85	45.2	33.2	27.25	37.4	25.65	38	25.65	37.05	30.35	46.4	28.35	39.45	45.95	58.15	44.3	32.55	43.35	71.45	39.55	47.65	50.95	36.45	38.25	59.35	34.65	27.55	30.4	46.95	40.25	37.8	32.35	43.3	38.35	35.6	38.75	35	39.8	50.55	51.6	30.75	38.75	25.15	44.8	55.9	36.1	50.9	38.75	57.75	31.4
40	45.2	34.85	29.1	36.35	27.2	37.75	26.8	39.5	34.3	44.3	28.85	43.4	43.05	54.65	41.35	30.1	42.9	77.3	37.75	47.15	48.9	38.3	35.05	57.85	32.15	32.15	32.45	50.2	39.65	36.5	33.7	44.2	42.7	32.85	39.85	37.35	36.5	48.1	56.3	28.4	42.1	24.45	41.2	49.55	43.2	47.9	41.4	65.15	32.4
[truncated: 121 more columns]
