# Supplementary material for: Single-particle imaging of stress-promoters induction reveals the interplay between MAPK signaling, chromatin and transcription factors
Source: Nat Commun. 2020 Jun 23;11:3171. doi: 10.1038/s41467-020-16943-w (PMC7311541; doi:10.1038/s41467-020-16943-w)
Supplement: Supplementary file 12 — Source Data [file 41467_2020_16943_MOESM12_ESM.zip › SourceData/Figure2A/Figure2A_yVW429_0p2_NaCl_0p20M_rep4_GFP_ConnectedHiPix.csv]

0	0	0	0	0	0	0	254.47	0	0	0	0	0	0	0	0	0	0	0	0	0	68.375	0	0	0	0	0	0	0	0	0	0	0	0	0	0	0	0	0	0	0	0	0	0	0	0	0	0	0	0
0	0	0	0	0	0	0	269.47	0	0	0	0	0	0	76.6	0	0	0	0	0	0	64.8	0	0	0	0	0	0	0	0	0	0	0	0	0	0	0	0	0	0	0	0	0	0	0	0	0	0	0	0
0	0	0	0	0	0	0	271.69	0	0	0	0	0	0	96.583	0	0	0	0	0	0	54	0	0	0	0	0	0	0	0	0	0	0	0	0	0	0	0	0	0	0	0	0	0	0	0	0	0	0	0
0	0	0	0	0	0	0	0	0	0	0	0	0	0	116.77	0	0	0	0	0	0	0	0	0	0	0	0	0	0	0	0	0	0	0	0	0	0	0	0	0	0	0	0	0	0	0	0	0	0	0
0	0	0	0	0	0	0	262.47	0	0	0	0	0	0	140.71	0	0	0	0	0	0	0	0	0	0	0	0	0	0	0	0	0	0	0	0	0	0	0	0	0	0	0	0	0	0	0	0	0	0	0
0	0	0	0	0	0	0	283.31	0	0	0	0	0	0	137.67	0	0	0	0	0	0	0	0	0	0	0	0	0	0	0	0	0	0	0	60	0	0	0	0	0	0	0	0	0	0	0	0	0	0	0
0	0	0	0	0	0	55.8	237.18	0	0	0	0	0	0	128.57	0	0	0	0	0	0	0	0	0	0	0	0	0	0	0	0	0	0	0	56.1	0	0	0	0	0	0	0	0	0	0	0	0	0	0	0
0	0	0	0	0	0	69.4	223.68	0	0	0	0	0	0	129.28	0	0	0	0	0	0	0	0	0	0	0	0	0	0	0	0	0	0	0	0	0	0	0	0	0	0	0	0	0	0	0	0	0	0	0
0	0	0	0	0	0	0	220.28	0	0	0	0	0	0	117.25	0	0	0	0	0	0	0	0	0	0	0	0	0	0	0	0	0	0	0	0	0	0	0	0	0	0	0	0	0	0	0	0	0	0	0
0	0	0	0	0	0	0	244.25	0	0	0	0	0	0	124.5	0	0	0	0	0	0	77.583	0	0	0	0	87.5	0	0	0	0	0	0	0	0	0	0	0	45.4	0	0	0	0	0	0	0	0	0	0	0
0	0	0	0	0	0	0	240.81	0	0	0	0	0	0	91.647	0	0	0	0	0	0	80.929	0	0	0	0	90.214	0	73.875	0	0	0	0	0	0	0	0	0	75	0	0	0	0	0	0	0	0	0	0	0
0	0	0	0	0	0	0	213.76	0	0	0	0	0	0	109	0	0	0	0	0	0	109.67	0	0	0	0	95.812	0	117.5	0	0	0	0	0	0	0	91	0	80.5	0	0	0	0	0	0	0	0	0	0	0
0	0	0	0	0	0	0	221.94	0	0	0	0	0	0	133.86	0	0	0	0	0	0	140.7	0	0	0	0	97.917	0	109.65	0	0	0	0	0	0	0	105.5	0	105.36	0	0	0	0	0	0	0	0	0	0	0
0	0	0	0	0	0	0	221.83	0	0	0	0	0	0	165.33	0	0	96.625	0	0	0	0	0	0	0	0	127.58	0	161.06	0	101.9	0	0	0	0	0	114.61	0	115.87	100.5	0	0	0	0	81.867	0	90.8	0	112.73	0
0	0	0	0	0	0	0	222	0	0	0	137.4	0	0	143.61	0	0	107.62	0	0	0	150.63	0	0	98.364	0	142.86	0	138.63	0	117.5	118.31	0	0	0	0	142.81	74.4	112.32	119.54	126.4	0	0	0	100.37	0	105.5	0	128	0
0	0	0	0	174.62	0	0	228.44	0	0	0	164.75	130.75	0	204.63	0	0	114.75	0	0	0	136.12	0	0	101.7	0	141	0	151.95	0	126.64	141.38	0	0	0	0	175.63	95.6	140.69	137.14	127	0	0	0	94.929	0	134.75	0	151.58	0
0	0	0	0	189.13	85.818	0	244.5	0	90.5	0	192.93	140.36	0	225.88	0	71.4	112.69	84.364	0	0	165.82	0	114.4	104.38	0	162.38	85.462	147	0	117.76	149.67	0	0	0	135.73	150.31	116.23	139.44	143.6	174.6	0	0	0	83.917	0	161.69	0	182.94	0
0	0	0	0	229.59	104.83	0	271.71	0	133	0	219.88	198.59	0	205.33	0	98.25	128	93.5	0	85.8	186.83	0	148.33	95.8	0	143.29	123.93	173.9	104.54	180.86	169.82	0	0	66.8	165.39	225	140.16	118.81	198.5	194.73	118	0	0	107.92	83.75	166.62	49.818	188.65	0
0	0	0	0	218.75	110.69	0	311.82	123.21	145	0	202.75	210.21	0	221.42	93.6	113.15	171.31	98.3	90.786	76.25	163	0	156.31	99.5	0	175.56	147.33	193.13	145.27	0	202.59	0	0	78.235	192.06	203.64	158.67	129.14	225.5	252.4	121.69	0	0	109.75	90.643	159.11	35.4	203.44	0
0	0	0	62.4	276.58	84.875	0	288.26	135.86	142.84	152.87	267.94	256.83	0	218.44	97	96.794	167.17	133.71	107.09	120.58	167.94	0	169.37	103.5	0	173.93	137.5	193.56	156.41	156.29	224.29	0	0	109.07	211.78	216.58	181.33	112.25	242.88	251.81	138.73	0	0	119.19	86.429	181.11	0	220.11	0
0	0	84	93	291.68	100.62	0	304.71	140.47	130.37	161.94	245.05	230.94	0	246.56	116.25	128.71	206.68	148.71	126.1	137.09	206.65	67.75	201.64	99	0	191.75	159.29	222.28	188.83	200.38	253.28	0	0	132.38	277.57	208.11	184.63	109.11	289.75	242.16	144.39	0	105.4	119.79	103.42	189.8	102.85	216.89	0
119.47	0	125.79	90	342.06	0	0	378.88	163.59	142.64	164.4	290.88	281.44	0	221.9	153.67	148.11	250.63	168.11	148.93	138.67	208.5	108.14	216.29	85	0	205.88	165.47	208.53	271.5	208.13	267	0	0	155.42	283.91	253.6	177	102.78	321.35	277.78	193.69	0	107	106.12	103.06	191.89	70.375	221.67	106.3
171.28	0	133.33	99.786	363.47	0	0	363	176.17	146.71	158.65	272.37	285.82	0	212	148.44	130.61	277.44	166.79	157.56	110.75	214	122.06	221.12	99.4	76.643	194.75	201.78	191.22	300.53	185.17	245.28	64.75	0	160	279.69	194.74	169.21	109.53	356	269	151.83	0	129.38	107.08	96	220.63	129	266.5	134.15
175.44	0	143.94	127.83	345.37	0	0	406.95	175.87	150.57	165.44	309.6	262.39	0	207.83	199.69	130.19	282.82	167.32	188.7	111.5	142.93	153.11	221	107.45	80.667	180.67	204.11	189.82	305.53	205.33	283.35	85.4	0	215.79	256.28	224.18	174.89	115.47	367.25	296	157.75	0	174.75	108.56	91.412	231	0	248.53	167.75
226.8	0	145.2	141.07	378.5	0	0	455.53	162.7	173.79	184.33	312.26	288.5	126	246.5	164.79	127.65	254.12	184.5	210.69	136.79	208.34	197.75	217	111.5	115.33	200.83	199	182.37	317.68	213.29	292.12	126.75	0	223.18	258.65	201.69	159.44	99.833	366	314.44	144.21	0	0	125	121.35	222.07	101.5	287.06	196.4
246.35	98.4	158.36	155.57	369.37	75.1	85.4	500.94	181.83	174.28	187.08	345.39	277.17	148.62	205.89	169.78	129.32	305.56	186.42	199.83	129.86	214.29	169.65	224.94	137.71	90.188	194.63	210.35	145.83	322.72	220.35	260.47	115.27	0	232	291.12	236.76	151.63	113.86	352.94	304.89	154.73	0	0	127.07	137.67	208.8	110.8	278.53	215.88
272.06	103	156.59	139.76	422.24	71.125	79	470.58	204.68	247	152.35	338.68	312.47	182.18	208.41	159.29	159.38	277.74	194.53	197.19	147.2	210.71	196.94	200.44	125.53	97.563	171.45	190.88	154	336.05	208.67	301	109.08	0	222.12	273.65	222.16	152.56	122.44	342.37	347.42	178.36	0	70.8	112.44	133.46	224.19	116.55	297.13	259.9
264.41	120.67	173.41	125.07	391.72	68.8	79.1	456.92	209.05	263.41	145.87	357.95	370.43	190.35	243.28	191.12	153.65	272.11	201.53	232.94	167.64	210.35	214.42	205.06	131.06	93.538	190.79	167.37	153	290.12	175.6	288.63	106.73	0	231.29	292.76	226.83	154.4	142.3	349.25	351.33	184.06	0	89.8	114.88	134.11	225.42	89.25	257.89	286.67
297.89	105.23	165.64	170.08	410.68	72.6	81.364	452.28	234.44	236	152.47	324.61	340.75	220.1	248.81	207.37	168.39	250.55	170.41	212	168.56	213.93	218.83	193	140.29	94.143	191.5	192.88	165.95	354.18	211.5	310.06	121.07	0	225.8	317.16	232.65	171.5	123.47	387.18	310.63	169	0	0	138.61	142	262.25	139.92	261.71	298.4
317.47	112.92	139.74	161.53	401.44	69.2	74.7	526.24	249.63	288.57	190.65	344.2	346.06	237.11	208.63	171.44	145.68	246.95	170.67	168	167.77	192.12	268.29	198.71	156.64	91.615	192.82	201.78	138	324.63	205	337.21	145.14	0	239.32	311.42	221.71	176.83	142.89	381.94	334.17	167.41	0	0	127.06	142.5	279.5	129.44	263.69	261.78
315.12	108.5	146.59	164.19	390.33	82.455	0	490.84	275.33	251.94	184.17	350	308.74	264.05	202.94	185.12	161.27	267	140.11	154.71	132.78	167.26	223.26	226.74	160.25	92.4	196.8	191.63	124.28	357.75	207.13	318.44	179.14	0	235.11	311.3	236.71	169.29	145	371.35	288.94	141.94	0	0	0	122.88	232.35	0	265.11	243.21
297	99.786	125.44	170.47	386.81	72.2	67.5	454.53	265.53	241.5	201.59	336.37	306.18	269.76	224.21	213.59	133	226.06	135.11	147	141.94	188.71	227.21	241.65	137.16	92.333	184.06	226.71	121.85	319.1	210.94	317.89	166.83	0	239.11	345	217.26	191.87	147.55	363.95	392.67	185.25	0	0	0	109.8	234.2	134.15	290.12	252.44
315.16	125.67	142	146.53	409.89	64.6	67	486	258.22	240.37	211.84	350.56	310.59	269.68	213.58	226.33	130.69	211.9	136.24	140.06	148.44	186.31	243.18	204.41	162.12	103.58	192.59	203.81	90.882	345.81	205.89	316.19	161.89	0	246	309.5	222.11	195.14	162	381.31	380.75	156.93	0	0	126.56	109.47	261.05	160.44	291	241.71
340.23	140.37	114.35	155.93	443.81	0	66.571	554.24	267.78	216.5	239.32	319.74	296.72	263.53	240.38	216.24	126.29	213.69	137.59	129.12	117.89	176.65	204.11	213.19	178.62	121.25	181.06	200.13	99.333	316.39	254.88	280.76	170.79	0	229.6	324.35	209.72	165.82	184.94	371.29	369.5	154.5	0	0	134.25	113.3	231.35	181.38	272.47	261.11
289.62	159.57	141.19	172.36	413.06	0	62.625	571.63	266.31	266.94	254.68	301.7	247.44	326.47	223.4	239.63	129.27	206.06	130.32	129.35	115.44	171.89	193.79	234.95	157.94	126.8	194.82	194	99.471	345.67	246.82	259.59	159.53	0	273.06	360.72	221.39	136.67	216.07	357.85	361.39	136.8	0	0	107.63	104.63	275.4	172.12	280.47	288.94
295	178.5	119.12	170.07	390.82	0	0	496.95	286.11	251.4	261.67	322.47	300.06	284.5	223.29	224.56	110.47	186.5	144.31	111.37	105.8	171.44	219.21	192.06	187.31	130.69	190.58	175.22	109.86	310.89	229.29	292.37	166.71	0	242.17	322.94	227.83	110.94	174.53	341.05	393.11	125.08	0	101.6	83.857	102.43	252.16	181.68	241.63	294.06
328.78	169.94	137.94	166.93	350.35	0	0	519.83	266.35	258.71	220.41	303.12	298.18	283.42	199.29	231.32	108.21	178.35	133.06	113.67	102.25	183.68	267.58	188.22	167.87	153.06	195.39	193.24	109.79	344.82	249.25	299.39	155.78	0	213.05	380.94	243.39	101.25	166.05	382.81	429.44	156	0	170.5	85.941	107.82	243.76	172.86	259.12	298.67
324.94	178.61	154.93	163.22	325.5	0	65.7	485	267.5	240.67	209.26	321.11	333.39	306.41	163.83	219.35	85.3	153.11	122.72	114.13	139.43	170.94	266.06	203.62	171.63	140	198.63	169.81	142.44	329.41	219	281.45	143.56	0	236.13	364.17	234.31	117.79	186.63	312.71	366.27	153.18	0	0	89.267	113.33	237.78	172.5	258.62	273.33
346.44	151.5	180.64	145.41	319.37	0	67.6	465.89	242.06	213.37	231.29	289.75	288.45	292.22	188	178.25	0	182.22	112.67	141.75	131.57	165.62	197.9	208.19	167.11	165.22	188.44	147.95	152.29	312.32	228.87	258.4	136.06	0	222.24	375	209.56	117.63	171.53	301.18	383.56	162.4	0	83.2	89.909	97.714	232.56	192.76	222.39	245
320.67	142.69	145.56	114.75	342.11	0	72.125	423.41	242.37	252.12	206.53	305.81	273.47	285.89	156.33	164.05	0	151.44	108.69	131.87	133.93	177.16	187.94	180.6	170.32	149.62	166.61	134.59	162.93	275.58	244.59	296.33	124.19	0	240.33	371.53	215.05	148	178.32	249.25	321.4	150.94	0	81	104.6	112.6	219.31	174.95	225.71	231.47
290.05	143.97	150.7	106.93	366.22	0	0	415.67	241.84	250.22	271.81	274.8	266.59	249.44	171.47	176.69	0	121.25	91.813	124	115.53	169.78	165.89	181	141.17	221.1	183.47	135.6	164.06	326.37	225.5	305.89	134.06	0	249.06	357.53	199.24	161.81	206.84	285.53	366.69	165.67	0	183.42	88.437	107.5	234.47	182.25	188.53	249.56
304.94	156.58	171.57	99.5	340.14	0	85.125	369.56	242.38	268.87	234.53	285.88	252.21	0	174.95	94.083	0	139.46	93.875	139.93	121.69	168.09	176.25	198.07	156.07	117	161.69	134.41	152.45	189.21	207.72	332.5	136.78	0	241.61	344.65	205.11	187.26	223.71	304.75	416.41	171.69	0	231.28	86.2	112.69	220.81	184.53	205.59	207.29
267.4	161.21	143.53	78.75	341.37	0	71.8	369.24	224.37	247.06	220.8	219.47	241.24	245.7	181.5	122.82	0	118.53	86.75	133.71	134.69	165.82	187.89	217.85	154.64	155.42	181.83	119	163.62	345.56	193.8	269.06	150.33	0	243.83	389.18	210.18	172.58	227.88	284.13	435.39	181.63	0	151.3	87.5	120.36	231.94	183.14	186.56	214.45
252.88	152.26	148.87	0	335.89	0	82.75	352.33	198.78	228.68	225.69	202.27	212.12	258.72	138.94	169.71	0	112.75	71.25	142.08	134.61	180.2	225.31	191.25	144	155.6	151.07	133.11	150	310.25	183.37	269	136	0	242.63	391.29	192.7	177.19	227.22	236.65	361.79	203.81	0	242.24	68.556	108.36	238.06	184.95	152	225.73
283.67	140.13	132.63	0	347.76	0	0	332.67	233.31	208.35	228.64	275	195.71	244.26	135.12	139.21	0	109.21	69.75	132.36	152.56	181.16	226.76	210.47	137.6	137.76	142.13	102.83	174.18	338.44	231.75	230.42	117.21	0	255.26	382.05	176.59	160.28	229.83	229.47	365.28	190.5	0	235.22	76.4	113.17	244.81	140.47	138.5	231.53
239.16	161.44	105.76	0	359.25	0	0	304	198.31	245.71	190.79	225.44	166.71	239.22	133.36	143.33	0	112.42	0	140.6	168.37	199.78	214.35	217.71	141.93	153.89	130.65	98.929	182.2	321.19	235.17	278.65	110.86	0	301.94	355.5	166.67	160.39	272.27	242.89	327.56	190.29	0	230.42	86.9	107.58	235.65	109.45	108.45	194.82
249.22	173	102.83	0	337.94	0	63.2	315.33	191.17	207.28	207.12	232.79	146.44	254.33	122.92	137.87	0	85.4	0	132.64	160.12	192.29	223.67	230.67	125.61	147.08	122.81	87.6	165.95	279.06	210.37	247.32	99.231	0	281.53	336.37	159.89	144.97	229.95	233.82	338.42	180.67	0	161.73	79.929	106.5	232.75	124	106.08	218.87
224.68	158.07	88	0	311.06	0	79.2	298.56	198.44	201.06	200.29	205.76	159.5	212	93.375	125	0	79.5	0	123.62	152.68	177.94	189.31	231.27	125.06	85.833	137.75	60.2	159.53	289.33	245.05	257.29	99.2	0	287.67	356.17	158.27	130.25	235.53	245.71	355.95	165.18	0	131.94	80.625	95.786	213.12	0	99.909	209.35
176.33	151.88	86.727	0	278.65	0	69.714	290.76	189.67	211.25	199.53	175	155.27	235.41	78.125	141	0	65	0	142.88	168.61	153.71	203.11	212.05	128	102.53	128.31	0	169.56	316.53	235.63	254.16	119	0	268.89	340.06	153.06	135.11	227.26	252.29	333.81	184.29	0	254.12	67.4	86.3	188.63	149.47	85	190.1
156.21	182.8	0	0	289.68	0	62.8	290.67	189.37	197.67	160.8	155.87	152.21	266.73	83.25	142.53	0	69.231	0	137.2	135.37	165.89	195.32	210.93	146.79	102.64	136.37	0	157.58	261.58	239.12	247.21	132.67	0	259	350.53	131.88	120.11	245	276.71	267.42	189.64	0	224.31	78.143	0	194.87	155.12	109.8	178.82
136.81	167.44	0	0	268	0	0	263.89	153.14	182.63	202.44	157	134.5	233.69	0	138.57	0	0	0	123.56	143.58	174.31	217.94	119.87	134.81	118.75	127.87	0	177.29	216.75	210.71	243.26	110.08	0	256.32	360.59	167.5	110.56	258.82	281.55	238.77	173.28	0	198.42	74.2	84.286	162.06	61	117.25	160.44
131.75	167.29	0	0	266.38	0	0	269.11	162.21	172.4	198.37	0	104.86	196.06	87.2	140.56	0	73.6	0	140.35	123	167.67	211	150	156.17	92.615	96.143	0	185.84	203.12	222.37	222.5	128.25	84.25	227	338.12	150.19	117.81	250.44	298.83	202.5	159.47	0	0	73.583	60.25	200.61	0	115.19	139.19
126.94	136	0	0	237.71	0	0	289.05	151.2	187.75	151.37	111.4	131.7	172	95.875	132.4	0	74.5	0	147.5	104.71	158.06	224.67	223.07	155.63	103.79	104.5	0	180.56	122.53	262.5	217.28	120.89	105.92	220.61	320.25	163.95	120.07	237.61	297.56	183.65	163.94	0	196.86	0	0	176.39	89.75	103.92	167.8
117.25	0	0	0	204.06	0	0	310.62	136.39	192.61	184.17	111	133.12	139.58	111.5	91.9	0	84.214	0	117.07	107.07	157.94	220.71	175.79	176.44	80.182	83.143	0	161.11	119.63	243	204.26	149.33	119.65	173	284.29	153.9	97.278	207.28	259.68	159.94	138.07	0	233.69	0	63	165.12	90	92.909	128.33
116.91	123.56	0	0	181.44	0	0	259.83	137.22	169.5	191.5	0	120.92	161.06	118.53	88.875	0	74.333	0	135.29	117.12	143.19	201.29	190.81	161.18	0	101.87	0	190.06	127.29	201.11	194.53	132.65	153.27	144.94	232.83	147.67	99.071	213.94	264.29	142.25	139.64	0	228.93	0	80.923	153.88	94.6	88.625	124
99.214	114.5	0	0	178.89	0	0	290.56	155.36	157.21	197.16	0	106.6	166.71	109.42	94.1	0	74	0	119.36	111.68	143.94	217.81	178.94	191.25	0	79.3	0	195	96.818	209	191.68	128.59	115.83	132.25	229.31	129.14	99.375	226.83	227.5	157	138.75	0	190.5	0	71	182.67	83.8	0	151.59
85.7	91.385	0	0	181.14	0	0	285.17	147.79	137.06	236.8	0	0	169.88	114	78.083	0	70	0	125.76	120.17	156.75	218.94	182.06	185.53	0	84.273	0	196	101.55	201.24	211.12	131.86	122.37	138.83	191.06	110.93	104.87	213.67	185.88	133.11	119.68	0	224.35	0	0	178.87	92.125	0	147.19
80.25	0	0	0	182.57	0	0	284.25	154.14	131.59	209.7	0	0	130.71	131.81	64.4	0	63.2	0	115.86	111.31	136.79	217.56	145	163.88	0	79.318	0	185.56	78.8	189.93	180.69	105.47	131.81	164.8	165.24	0	92.75	207.05	199.32	147.57	129.6	0	225.68	0	0	178.83	78.273	0	131.93
0	0	0	0	170.44	0	0	264.24	144.86	119.6	214.94	0	0	0	104.29	0	0	79.625	0	108.87	87.5	141.6	203.06	140.71	171.25	0	78.818	0	208.82	78	171.75	168.21	103.21	140.28	147.2	146.82	79.9	85.182	232.33	214.68	150.7	116.12	0	222.67	0	0	173	71.423	0	110.78
0	0	0	0	163.67	0	0	249	145.94	117.72	215.33	0	0	131.86	92.2	0	0	70.5	0	128.33	96.214	117.88	212.06	135.25	185.76	0	76.667	0	201.75	0	172.5	132.94	85.313	159.71	171.18	144.32	86.818	90.571	205.88	209.58	129.75	128.25	0	241.06	0	0	154.78	80.8	75.1	102.89
0	85.077	0	0	140.94	0	0	226.22	130.38	130.36	195.8	0	0	160.92	77.875	0	0	0	0	106.86	81.857	116.5	222.59	109	165.39	0	0	0	191.13	0	163.3	146.22	75.625	122.65	164.25	146.25	67	94.808	205.29	237.75	116.31	113.12	0	190.63	0	0	156.39	0	85	99.929
0	91.214	0	0	143.8	0	0	228.41	137.13	116.27	176.86	0	0	142	76.909	0	0	0	0	97.75	89.5	114.78	207.21	118.25	182.41	0	0	0	182.39	0	155.8	144.82	0	147.56	157.64	141	0	108.8	224.75	232.41	135.2	128.92	108.75	172.59	0	0	151.35	0	0	95.375
0	0	0	0	155.18	0	0	212.47	141	115	0	0	0	115.25	0	0	0	0	0	101.92	89.375	93.636	193	146.79	190.71	0	0	0	153.88	0	138	137.71	0	122.76	166.58	136.47	0	105.5	219.33	226.22	126.6	119.53	109.6	164.71	0	0	121	84	0	85.846
0	86.667	0	0	120	0	0	233.69	134.12	113	111.73	0	0	106.62	0	0	0	0	0	102.08	72.3	110.56	183.86	151.12	192	0	0	0	157.17	0	142.4	136.86	0	129.56	203	153.29	0	111.75	219.87	204.82	126.42	127.08	106.4	149	0	0	120.47	61	0	89.625
0	88.235	0	0	115	0	0	197.79	142.17	98.2	143.05	0	0	101.7	0	0	0	56	42.8	108.5	69.917	103.87	181.71	137.11	186.94	0	0	0	171.18	0	154.18	159.21	0	140.21	165.3	157.78	0	95.111	205.24	235.25	135.09	124.93	0	144.15	0	0	122.94	65	0	79.412
0	0	0	0	131.09	0	0	199.31	148.93	84.786	0	0	0	82	0	0	0	53.333	54.6	91.6	0	103.93	136.29	167.72	164.06	0	0	0	170.94	0	137.33	160.75	0	126.41	153.36	144.47	0	110.57	174.37	83.8	140.58	116.4	0	117.12	0	0	114.44	0	77.25	73.154
0	98.1	0	0	120.75	0	0	208.42	139.82	96	121.67	0	0	90.75	0	100.4	0	69.625	0	93.286	0	124.71	193.33	159.44	173	0	0	0	132.79	0	151.21	161.74	0	153.56	142.25	158.86	0	97.722	198.59	214.47	141.29	125.69	0	113	0	0	130.47	0	81.5	0
0	89.5	0	0	108.1	0	0	227.25	128.76	91.071	141.67	0	0	0	0	109	0	60.667	56.417	94.125	0	110.65	213.16	152.11	148.89	0	0	0	151	0	164	162.2	0	139.05	115.2	146.75	0	114.12	213.75	209.24	151.8	143.14	0	0	0	0	123.07	68.6	0	0
0	101.17	0	0	115.5	0	0	250	123.25	94.278	135.08	0	0	0	0	114.43	0	0	62.2	104.83	0	104.35	196.14	139.17	152.56	0	0	0	137.58	0	150.25	179.68	0	160.67	146.63	132.61	0	108.2	180.29	242.2	152.59	147.41	0	0	0	0	122.53	81.75	0	0
0	97.333	0	0	111.6	0	0	228.94	132.93	100.2	115.4	0	0	0	0	121.21	0	0	90.455	97.2	0	108.46	173.64	142.21	148.67	0	0	0	104.37	0	150.5	194.31	0	157.78	195.94	151.23	0	107.93	174	177.35	133.92	110	0	0	0	0	129.25	75.625	0	55.286
0	112.37	0	0	108.4	0	0	259.21	136.93	94	127.17	0	0	0	0	126.94	0	49.4	85.455	89.8	49.636	119.58	159	109	145.11	0	0	0	125.15	0	158.43	176.79	0	137.06	201.5	126.06	0	99.333	175.69	174.76	141.09	136.2	0	0	0	0	136.31	61.8	0	65.833
0	76.875	0	0	0	0	0	235.41	131.13	92.063	113.08	0	0	0	0	129.43	0	54	84.059	99.167	55	109.39	136	117.6	157.81	0	0	0	105.88	0	168.13	165.24	0	155.94	171.94	149.35	0	82.333	162.53	180.53	144.62	115.67	0	0	0	0	126.75	66	0	69.769
0	71.375	0	0	0	0	0	237	114.33	95.692	87.769	0	0	0	0	104.89	0	0	89.25	96.75	59.4	90.235	140.05	76.4	157.14	0	0	0	101.25	0	181.63	159.33	0	145.62	170.56	127.07	0	83.077	151.78	163.81	152.19	103.25	0	0	0	0	115.78	0	0	79.917
0	0	0	0	0	0	0	253.83	127.69	87.1	94.4	0	0	0	0	95.812	0	0	90.687	95.083	62	101.92	135.12	0	153	0	0	0	104.62	0	168.33	163.25	0	157.62	185.1	107.75	0	86.687	156.61	189.76	162.57	109	0	0	0	0	107.88	0	86.636	68.091
0	0	0	0	0	0	0	219.53	121.86	0	0	0	0	0	0	90.583	0	0	84.714	93.364	0	81	133.5	0	168.43	68.267	0	0	126.3	0	173.33	156.57	0	141.75	152.47	113.21	0	80.941	138.59	157	144.61	95.3	0	0	0	0	106.79	0	103.6	68.083
0	68.4	0	0	0	0	0	227.83	106.81	0	90	0	0	0	0	84.273	0	0	82.867	96.625	50.2	102.86	128.93	0	137.82	91.286	0	0	73.2	0	190.31	146.36	0	146.39	139.38	107.8	0	81.429	161.88	133.84	155.4	96.9	0	0	0	0	94.312	0	94.3	66.091
0	67	0	0	0	0	0	207.83	123.43	65.4	101.6	0	0	0	0	72.75	0	0	83.235	88.6	62.2	90.647	145.85	70.6	132.06	100.08	0	0	105.75	0	199.82	146.71	0	178.36	114.25	119.14	0	83.917	148	126.33	147.35	100.6	0	0	0	0	102.69	0	76.4	80
0	74.2	0	0	0	0	0	218.18	124.29	62.375	109.58	0	0	0	0	77.786	0	0	77.143	89	51	84.937	120.41	103.43	143.94	89.867	0	0	86.625	0	173.37	118.29	0	140.73	107	102.86	0	59.375	143.89	128.08	171.94	84.267	0	0	0	0	91	0	0	60.1
0	87.385	0	0	0	0	0	203.06	120.93	60.8	110.8	0	0	0	0	0	0	61.6	87	94.625	73.1	80.769	118.69	105.73	141.65	99.308	0	0	83.625	0	191.67	126	0	133.32	113.47	99.364	0	62.25	137.56	132	168.38	81.8	0	0	0	0	91.692	0	0	66.375
0	78.125	0	0	0	0	0	212.44	121.38	64.4	105.5	0	0	0	0	0	0	73.2	74.5	77.429	55.3	101.73	102.75	120.67	136.59	106.5	0	0	89.125	0	185.71	113.5	0	145	121.62	91.438	0	58.091	141.44	120.55	136.7	85.375	0	0	0	0	82	63.8	0	61.8
0	80.4	0	0	0	0	0	194.56	125.94	0	107	0	0	0	0	0	0	83	111.8	0	68.5	112.75	89.267	136.22	146.06	99.867	0	0	92.5	0	161.11	93.583	0	143.07	139.8	104.58	0	56.286	141.36	131.79	153.58	95.1	0	0	0	0	75.4	67.6	0	0
0	71.867	0	0	0	0	0	195.69	131.22	0	105.82	0	0	0	0	0	0	70.8	87.875	0	69.25	98.786	87.5	150.36	134.79	89.125	53.5	0	89.2	0	156.67	84.273	0	143.73	123.8	99.8	0	61.6	130.06	120.67	149.53	73.5	0	0	0	0	75.692	80.8	0	0
0	0	0	0	0	0	0	161.65	121.75	0	105.42	0	0	0	0	0	0	67.5	73.846	0	72.2	99.267	66.4	135	135.93	0	43.2	0	78.812	0	148.73	95.625	0	110.64	107	86.357	0	56.909	126.65	126.42	167.94	90.25	0	0	0	0	81.25	69.4	0	0
0	78.286	0	0	0	0	0	167.69	120.88	0	0	0	0	0	0	0	0	60.7	84.25	0	54.6	99.3	0	119.42	135.33	67.375	50.6	0	79.875	0	171.41	87	0	109.5	110.88	104.08	0	0	131.07	115.33	179.64	0	0	0	0	0	75	73.5	73.4	0
0	77.933	0	0	0	0	0	175.72	114	0	0	0	0	0	0	0	0	0	74.625	0	66.3	90.429	0	99	124.17	66.8	38.2	0	71.6	0	176.65	0	0	90.077	89	100.69	0	66	130.39	124.8	156	61.4	0	0	0	0	64.6	71.727	98.4	0
0	79.4	0	0	0	0	0	189.63	112.75	0	0	0	0	0	0	0	0	0	74.357	0	66.9	82.385	0	100.57	148.38	0	0	0	63	0	141.88	0	0	87.5	100.4	104.91	67	55.6	148.21	124	164.21	61.6	0	0	0	0	0	64.25	0	0
0	77	0	0	0	0	0	155.06	117.5	0	0	0	0	0	0	0	0	0	73.6	0	69.4	85.429	0	82.5	142.06	0	0	0	72	52	148.6	0	0	72.8	82.5	98.333	60.7	60	121.18	125.53	159.71	0	0	0	0	0	0	71.8	98.667	0
0	92.375	0	0	0	0	0	165.65	111.35	0	0	0	0	0	0	0	0	0	70.8	0	72.875	77.455	0	63.5	113.71	0	0	0	70	57	139.19	0	0	80.375	71.4	113.21	61	55.4	137.43	156.64	147	66.25	0	0	0	0	0	67.5	83.4	0
0	86.8	0	0	0	0	0	161	123.5	0	86.125	0	0	0	0	0	0	0	57.286	0	71.9	54.333	0	42.75	107.67	0	0	0	67.727	55.8	169.75	0	0	67	75	124.3	65	0	123.06	125.89	146.17	78.833	0	0	0	0	0	68	64.75	0
0	76.571	0	0	0	0	0	176.71	123.4	0	107.17	0	0	0	0	0	0	0	64.7	0	66.643	62.563	0	0	107.65	0	0	0	78.75	0	151.92	0	0	0	84.875	110.67	83	53.4	125.76	148.75	135.5	0	0	0	0	0	0	0	64.4	0
0	92.429	0	0	0	0	0	145.53	117.9	0	108.38	0	0	0	0	0	0	0	72.833	0	63.8	76.125	0	0	133.56	0	0	0	82	0	120	0	0	0	0	95.2	75.917	45.8	133.56	0	117.06	94	0	0	0	0	0	58.4	0	0
0	85.4	0	0	0	0	0	147.82	116	0	109.37	0	0	0	0	0	0	0	58.091	0	68.214	0	0	0	115.74	0	0	0	67	0	103.31	0	0	0	61.5	98.7	91	0	142.21	78.4	139.07	108	0	0	0	0	61.1	67.154	0	0
0	88	0	0	0	0	0	156.2	112.6	0	120.46	0	0	0	0	0	0	0	47.875	0	71.75	81.9	0	0	109.39	0	0	0	91.6	0	100.62	0	0	0	74.2	89.625	89.5	0	138.29	119.18	130.94	121.42	0	0	0	0	65.818	0	0	0
0	87.833	0	0	0	0	0	144.11	88.636	0	115.82	0	0	0	0	0	0	0	0	0	63.125	82.143	0	0	142.92	0	0	0	65.6	0	105.9	0	0	0	49.3	91.125	72.643	0	141.5	100.57	142.14	114.67	0	0	0	0	88.778	0	0	0
0	81.5	0	0	0	0	0	134.87	75.333	0	124.44	0	0	0	0	0	0	0	0	0	65.3	77	0	0	111.4	0	0	0	69	0	130.29	0	0	0	0	0	72.6	0	124.25	107.5	142.78	116.31	0	0	0	0	118.8	0	0	0
0	86.2	0	0	0	0	0	152.67	66.2	0	122.42	63.4	0	0	0	0	0	0	0	0	59.667	73.933	0	0	139.88	0	0	0	82	0	142.36	0	0	0	55.25	0	60.154	0	123.44	96.154	128.5	109.71	0	0	0	0	114.6	0	0	0
0	73.545	0	0	0	0	0	125	95.444	0	108.82	92.4	0	0	0	0	0	0	0	0	58.5	0	0	0	115.2	0	0	0	55	0	148.06	0	0	0	63.5	0	0	0	107.72	0	135.94	112.08	0	0	0	0	117.33	0	0	0
0	74.5	0	0	0	0	0	143.25	0	0	105.92	80.917	0	0	0	0	0	0	0	0	0	0	0	0	133	0	0	0	63.4	0	134.21	0	0	0	71.625	0	0	0	116.65	0	0	99.412	0	0	0	0	132.71	0	0	0
0	72.333	0	0	0	0	0	130.9	91.923	0	82.375	75.2	0	0	0	0	0	0	0	0	0	0	0	0	127.94	0	0	0	56.625	0	153.5	0	0	0	0	0	0	0	116.88	0	123.27	102.47	0	0	0	0	119.43	0	0	0
0	78.375	0	0	0	0	0	131.43	75.9	0	0	96.833	0	0	0	0	0	0	0	0	0	0	0	0	128.56	0	0	0	57.6	0	154.53	0	0	0	0	0	0	0	123.88	0	115.46	105.2	0	0	0	0	126.72	0	0	0
0	83.4	0	0	0	0	0	120.94	87.75	0	0	91.429	0	0	0	0	0	0	0	0	0	0	0	0	136	0	0	0	60.7	0	139.87	0	0	0	0	0	0	0	133.47	0	109.5	95.083	0	0	0	0	111.44	0	0	56.4
0	0	0	0	0	0	0	123.61	83	0	0	106.56	0	0	0	0	0	0	0	0	0	0	0	0	132.22	0	0	0	57.5	0	126.65	0	0	0	0	0	0	0	130.79	0	0	102.43	0	0	0	0	115.93	0	0	66.25
0	0	0	0	0	0	0	131.71	98.636	0	0	123.53	0	0	0	0	0	0	0	0	0	0	0	0	126	0	0	0	73.308	0	118.11	0	0	0	0	0	0	0	132.64	0	0	97.167	0	0	0	0	109.4	0	0	73.2
[truncated: 193 more columns]
