# Supplementary material for: Single-particle imaging of stress-promoters induction reveals the interplay between MAPK signaling, chromatin and transcription factors
Source: Nat Commun. 2020 Jun 23;11:3171. doi: 10.1038/s41467-020-16943-w (PMC7311541; doi:10.1038/s41467-020-16943-w)
Supplement: Supplementary file 12 — Source Data [file 41467_2020_16943_MOESM12_ESM.zip › SourceData/Figure2A/Figure2A_yVW431_0p2_NaCl_0p20M_rep1_GFP_ConnectedHiPix.csv]

0	0	0	0	0	0	0	0	0	0	0	0	0	0	0	0	0	0	0	0	0	0	0	0	0	0	0	0	0	0	0	0	0	0	0	0	0	0	0	0	0	0	0	0	0	0	0	0	0	0
0	0	0	0	0	0	0	0	0	0	0	0	0	0	0	0	0	0	0	0	0	0	0	0	0	0	0	0	0	0	0	0	0	0	0	0	0	0	0	0	0	0	0	0	0	0	0	0	0	0
0	0	0	0	0	0	0	0	0	0	0	0	0	0	0	0	0	0	0	0	0	0	0	0	0	0	0	0	0	0	0	0	0	0	0	0	0	0	0	0	0	0	0	0	0	0	0	0	0	0
0	0	0	0	0	0	0	0	0	0	0	0	0	0	0	0	0	0	0	0	0	0	0	0	0	0	0	0	0	0	0	0	0	0	0	0	0	0	0	0	0	0	0	0	0	0	0	0	0	0
0	0	0	0	0	0	0	0	0	0	0	0	0	0	0	0	0	0	0	0	0	0	0	0	0	0	0	0	0	0	0	0	0	0	0	0	0	0	0	0	0	0	0	0	0	0	0	0	0	0
0	0	0	0	0	0	0	0	0	0	0	0	0	0	0	0	0	0	0	0	0	0	0	0	0	0	0	0	0	0	0	0	0	0	0	0	0	0	0	0	0	0	0	0	0	0	0	0	0	0
0	0	0	0	0	0	0	0	0	0	0	0	0	0	0	0	0	0	0	0	0	0	0	0	0	0	0	0	0	0	0	0	0	0	0	0	0	0	0	0	0	0	0	0	0	0	0	0	0	0
0	0	0	0	0	0	0	0	0	0	0	0	0	0	0	0	0	0	0	0	0	0	0	0	0	0	0	0	0	0	0	0	0	0	0	0	0	0	0	0	0	0	0	0	0	0	0	0	0	0
0	0	0	0	0	0	0	0	0	0	0	0	0	0	0	0	0	0	0	0	0	0	0	0	0	0	0	0	0	0	0	0	0	0	0	0	0	0	0	0	0	0	0	0	0	0	0	0	0	0
0	0	0	0	0	0	0	0	0	0	0	0	0	0	0	0	0	0	0	0	0	0	0	0	0	0	0	0	0	0	0	0	0	0	0	0	0	0	0	0	0	0	0	0	0	0	0	0	0	0
0	0	0	0	0	0	0	0	0	0	0	0	0	0	0	0	0	0	0	0	0	0	0	0	0	0	0	0	0	0	0	0	0	0	0	0	0	0	0	0	0	0	0	0	0	0	0	0	0	0
0	0	0	0	0	0	0	0	0	0	0	0	0	0	0	0	0	0	0	0	0	0	0	0	0	0	0	0	0	0	0	0	0	0	0	0	0	0	0	0	0	0	0	0	0	0	0	0	0	0
0	0	0	0	0	0	0	0	0	0	0	0	0	0	0	0	0	0	0	0	0	0	0	0	0	0	0	0	0	0	0	0	0	0	0	0	0	0	0	0	0	0	0	0	0	0	0	0	98.4	0
0	0	0	0	0	0	0	0	0	0	0	0	0	0	0	0	0	0	0	0	0	0	0	0	0	0	0	0	0	0	0	0	0	0	0	0	0	0	0	0	0	0	0	0	0	0	0	0	125.64	0
0	0	0	0	0	0	0	0	0	0	0	0	0	0	0	0	0	0	0	87	0	0	0	0	0	0	0	0	83.182	0	0	0	0	0	0	0	0	0	0	0	0	0	0	0	0	0	0	0	119.88	0
0	0	0	0	0	0	0	0	0	0	0	0	0	0	71.6	0	0	0	0	107.17	0	0	0	0	0	0	0	0	111.91	0	0	0	0	90.875	0	0	0	0	0	0	0	0	0	0	0	0	0	0	136.8	0
0	0	0	0	0	0	0	0	0	0	0	0	0	0	85.2	0	0	0	0	111.6	0	0	0	0	0	0	0	0	89.429	0	0	0	0	77.357	79.5	0	0	0	0	0	0	0	0	0	0	0	70.25	0	109.2	0
0	0	0	0	0	0	0	0	0	0	0	0	0	0	95.917	0	0	0	0	114.36	0	0	0	0	0	0	0	0	89.231	0	0	0	0	65.7	71.071	0	0	0	0	0	0	0	0	0	0	0	91.25	0	135.31	0
0	0	0	63.7	0	0	0	0	0	0	0	0	0	81.4	101.43	0	0	0	0	124.71	0	104.21	0	0	0	82.818	0	0	96.615	0	0	0	0	65	68.909	0	0	0	0	0	0	0	0	72.3	0	0	0	0	110.2	0
0	0	0	71.615	0	0	0	0	0	0	0	0	0	85.375	116.08	0	0	0	0	140.31	0	122.87	0	0	0	112.06	0	0	94	0	0	0	0	77.125	73.375	0	76.273	0	0	0	0	0	0	90.727	89	0	0	0	159.25	0
0	0	77.6	63.333	0	0	0	0	0	0	0	0	0	0	102.43	0	0	0	0	153.69	0	76.2	0	0	0	139.05	0	0	114.56	0	0	0	0	82.6	85.818	0	96.909	0	0	0	0	0	0	119.79	118.67	0	0	85.1	125.09	0
0	0	93.625	83.417	83.25	0	0	0	0	0	0	0	0	127.33	99.312	0	0	0	77.583	163.07	0	89.6	0	0	0	165.41	0	0	122.88	0	0	0	71.125	73.2	83.75	0	85.75	0	0	0	0	0	61.125	108.97	120.42	0	73.3	82	147.3	0
0	0	109.18	78	93.2	0	0	0	0	0	0	0	0	146.36	104.85	0	0	0	82.8	161.7	0	92.2	0	0	0	135.94	0	0	125.83	0	0	0	86.182	97.312	92.125	0	101.64	0	0	0	0	0	75	106.06	107.94	0	76	76.714	176.33	0
0	0	112	85.833	89.923	0	0	0	0	0	0	0	0	135.43	103.72	0	0	0	97	158.94	0	0	0	0	0	108.25	0	0	129.29	0	0	0	109.06	117.37	107.69	67.4	92.583	0	0	0	0	0	73.2	131.81	116.64	0	82.909	89	186.63	0
0	82.375	124.33	84.533	0	0	0	0	0	0	0	0	0	172.44	103.45	0	0	0	103.53	134.06	0	69.875	0	0	0	147.83	0	0	128.65	0	0	0	118.47	81	136.53	93.5	71.714	0	0	0	0	0	90.5	155	114.42	84.273	81.1	84.769	205.22	0
0	80.375	106	73.789	118.22	0	0	0	0	0	0	0	88.5	172	101.6	0	0	0	120.36	178.78	0	96.929	0	0	0	160.94	0	0	136	0	0	0	153.94	140.08	125.79	86.75	93.706	0	0	0	0	0	75.647	163.65	147.56	117.36	80	153.18	252.28	0
0	76.375	95.143	73.571	161.5	0	0	0	0	0	0	0	116.2	160.38	104.7	74.8	0	0	119.23	180	0	86.4	0	0	0	159.74	0	0	145.81	0	0	0	139.28	130.35	117.08	92.889	80.857	0	0	0	0	0	85.125	188.5	128.18	117.27	0	137.61	264.71	0
0	77.5	118	73.389	156.83	0	0	0	0	0	0	0	125.53	154.82	104	82.8	0	0	125.12	161.89	0	83.4	0	0	0	127	0	0	157.75	0	0	0	149.58	112.11	141.36	105.06	71.375	0	0	0	0	0	82.727	185.94	136.79	110	0	111.71	193.05	0
0	124.73	108	80.875	167.82	0	0	0	0	0	95.4	0	116.88	111.33	123.83	98.133	0	0	116.07	167	0	0	0	0	0	132.27	0	0	176.15	0	0	0	149.5	127.11	117.69	145.31	0	0	0	0	0	0	80.857	183.5	153.06	132.19	81	164.19	202.11	0
0	147	97.7	62.364	132.26	0	0	0	0	0	118.62	0	150.25	0	117.88	78.5	0	0	109.5	156.24	0	0	0	0	0	99.375	0	0	167.21	0	0	0	143.81	191.79	132.19	148.44	0	0	0	0	0	0	78.5	202.71	154.95	145.25	92	182.89	227.25	0
0	116.42	86.429	56.818	126.21	0	0	0	0	0	114.4	0	0	0	139.82	99.5	62.05	0	122.36	179.68	0	0	0	0	0	80.667	0	71.6	163.76	0	0	0	153.44	173.05	137.53	141.89	0	0	0	0	0	0	88.75	234.56	192.5	153.87	115.8	193.06	230.68	0
0	137.35	95.25	62.385	130.41	0	0	0	0	0	124.06	0	129.8	70.6	120.5	92.25	82.778	0	118.5	175.11	0	114.8	0	0	0	100.07	0	96	170.36	0	0	0	147.6	215.06	162.67	150.06	72	0	0	0	0	0	79.267	247.2	167.21	157.12	128.39	171.35	267.65	0
0	156	0	64.538	113.08	0	0	0	0	0	131.5	63.8	152.25	150.5	117.32	118.93	103.4	0	115	199.06	0	197.75	0	0	0	91.5	0	102.06	174.5	0	0	0	141.37	156.06	150.44	153	78.846	0	0	0	0	0	74.765	261.47	134.56	171.53	147.13	216.06	230.89	0
0	138.31	0	66.467	99.615	0	0	0	0	0	124.94	88.625	147.5	194.61	123.14	141.25	95.444	0	136.57	234.06	0	169.5	0	0	0	143.14	0	154.62	179.25	0	0	0	135.85	185.41	138.06	194.3	84.833	0	0	0	0	0	72.071	231.68	160.35	167.44	147.5	220.88	215.39	0
0	115.5	82.765	56.25	98.25	0	0	0	0	0	123.64	86.8	139.47	214.53	138.31	137.69	110.86	0	143.81	208.47	0	186.89	0	0	0	167.25	0	152	170.26	0	0	0	134.69	158.47	159.41	164.72	93	0	0	0	0	0	73.909	223.89	168.53	158.11	167.33	202.68	205.67	0
0	0	77.1	54.6	0	0	0	0	0	0	120.87	0	164.75	171.62	139.19	179.8	143.94	0	168.17	175.68	0	133.77	0	0	0	162	0	126.55	176.35	0	0	0	119.5	211.67	137.11	163.65	79.375	0	99.625	0	0	0	68.133	211.5	197.33	179.53	164	260.26	197.33	0
0	128.12	0	48.125	92.467	0	0	0	0	0	102.07	0	203.03	192.53	138.73	171.17	159.78	0	196.4	218.2	0	0	0	0	0	164.94	0	113	179.12	0	0	0	117.73	190.84	121.68	180.47	83.6	0	96.222	0	0	83.4	56.375	190.33	213.31	166.67	181.94	213.88	250.13	0
0	177.31	0	0	129.5	0	0	0	0	0	97.786	91.4	188.29	181.65	110.83	141.33	155.83	0	238.11	184.26	0	85.818	0	0	0	172	0	115.25	173.17	0	0	0	106	141.17	146.6	191.63	67.6	0	106.12	0	0	83.25	52.5	146.19	227.67	138.38	201.89	248.37	319.24	0
0	224.47	0	59.733	128.06	0	0	0	0	0	95.455	127.5	150.12	178.22	124	165.39	165.53	0	236.16	197.37	0	117.4	0	0	81.6	148.16	0	122.47	161.32	0	0	0	91.357	136.58	112.5	190.53	67.1	0	104.67	0	0	0	49.583	155.88	182.95	121.1	210.4	210.95	309.59	0
0	159.56	0	54.8	138.57	0	0	0	0	0	74.3	149.71	229.59	164.19	114	162.64	185.24	0	268.22	194.16	0	0	0	0	110.8	148.22	0	122.28	165.62	0	0	0	91.417	110.71	97.286	210.27	57.9	0	101.71	0	0	0	0	151	179.95	105.19	201.33	186.71	285.71	0
0	130.3	0	55.2	142.06	0	0	0	0	0	0	0	209.56	140.41	123	154.82	176.94	0	265.94	206.5	0	0	0	0	0	149.43	0	77.9	149.33	0	0	0	88.154	131.65	93.474	188.14	0	0	119	0	0	0	47.4	115.8	169.44	99	198.5	198.4	280.53	0
0	133	0	46.125	154.42	0	0	0	0	0	82.667	99.083	170.06	171.97	118.71	161.68	172.31	0	304.37	192.89	0	0	0	0	0	152.89	0	111.07	152.76	0	0	0	98.2	171	97.286	138.37	0	0	105	0	0	0	48.643	92.083	153.06	0	205.31	188.45	270.42	0
0	126	0	0	150.6	0	0	0	0	0	74.4	136.71	207.29	161.78	134.38	158.42	151.69	0	292.74	198.89	0	0	0	0	0	160.5	0	78.364	148.22	0	0	0	93.25	166.59	99.063	149	0	0	100.8	0	0	0	52.875	96.6	182.19	0	190.39	124.65	291.37	0
0	170.43	0	0	140.81	0	0	0	0	0	70.6	146.72	205.14	156.28	119.29	99.75	152.13	0	307.11	179.76	0	0	0	0	116.79	135.82	0	103	134.41	0	0	0	75.4	140.5	90	148.17	0	0	100.64	0	0	0	46.231	0	183.78	0	201.38	86.833	217.25	0
0	254.41	0	0	148.21	0	0	0	0	0	0	131	188.47	155.65	120.5	124.05	146.4	0	295.56	178.8	0	0	0	0	134	130	0	93.5	126	0	0	0	0	127.11	0	115.25	0	0	88.333	0	0	0	0	0	190.78	0	200.56	86.2	291.32	0
0	227.63	0	0	135.31	0	0	0	0	0	0	164.94	204.32	176.19	133	136.38	118.6	0	342.06	179.56	0	0	0	0	155.4	111.29	0	76.286	129.47	0	0	0	0	144	67.875	130.33	0	0	98.625	0	0	0	0	0	168.64	0	200	73.333	282.65	0
0	253.58	0	0	139.94	0	0	0	0	0	0	152.81	222.39	172.82	151.35	146.13	128.5	0	329.35	201.59	0	0	0	0	0	110.16	0	64.6	113.75	0	0	0	0	135	66.364	120.31	0	0	0	0	0	0	0	80.714	159.68	0	196	0	265.41	0
0	290.06	0	0	126.29	0	0	0	0	0	0	116.67	119.25	155.79	137.53	158.44	119.56	0	352.17	163.25	116.2	0	0	0	164.65	100.4	0	67.375	106	0	0	0	0	117.29	0	110.44	0	0	0	0	0	0	0	70.25	137.16	0	162.44	0	250.74	0
0	296.47	66.667	0	146	0	0	0	0	0	0	93	123	172.21	141.73	129.44	105.28	0	364	160.93	108.67	0	0	0	199.25	84.25	0	70.875	110.57	0	0	0	81	96.353	0	114.33	0	0	0	0	0	0	0	0	141.86	0	177.11	0	260.8	0
0	225.06	72.3	0	117.31	0	0	0	0	0	0	131.8	111.92	162.61	133.47	165.25	92.176	0	328.16	132.13	100.1	0	0	0	122.12	0	0	0	108.19	0	0	0	80	102.93	0	102.12	0	0	0	0	0	0	0	0	137.07	0	165.71	0	260.88	0
0	139.8	70.875	0	98.937	0	0	0	0	0	0	0	0	160.88	125.8	165.88	101.61	0	319.89	134.82	136.2	0	0	0	116.9	100.33	0	0	93.053	0	0	0	0	93.75	0	104.18	0	0	0	0	0	0	0	0	119.63	0	141.35	0	242.72	0
0	94.4	70.5	0	95.833	0	0	0	0	0	0	0	127.8	135.75	144.58	145.11	107.93	0	336.37	132.89	137.21	0	0	0	154.75	83.375	0	0	91.2	0	0	0	0	101.06	0	103.71	0	0	0	0	0	0	0	0	139.93	0	145.32	0	241.35	0
0	0	66.6	0	112.17	0	0	0	0	0	0	0	160.44	154.18	127.39	163.89	104.82	0	318.26	127.56	102.2	0	0	0	137.07	0	0	0	83.6	0	0	0	65.6	101.31	0	79.667	0	0	0	0	0	0	0	0	148.67	0	108.08	0	259.56	0
0	0	73.8	0	90.167	0	0	0	0	0	0	0	147.94	176.59	145.56	161.24	135.06	0	300.94	113.47	97.417	0	0	0	0	0	0	0	86	0	0	0	67.6	98.357	0	82.385	0	0	0	0	0	0	0	0	128.28	0	131.36	0	233.45	0
0	178.76	0	0	0	0	0	0	0	0	0	0	128.82	152.38	132.26	137.39	111.65	0	277.19	86.5	103.09	0	0	0	99.3	0	0	0	83.182	0	0	0	0	127.58	0	0	0	0	0	0	0	0	0	0	117.94	0	115.36	0	197.78	0
0	204.47	55.6	0	98.3	0	0	0	0	0	0	0	125.22	75.2	128.53	135.6	101.12	0	283.69	73.538	111.82	0	0	0	119.64	0	0	0	83	0	0	0	0	105	0	67	0	0	0	0	0	0	0	0	110.12	0	108.67	0	211.44	0
0	160.94	52.6	0	93.571	0	0	0	0	0	0	0	126.14	112.83	122.78	129.28	84.632	0	269.5	80.375	110.82	0	0	0	102.4	0	0	0	87	0	0	0	0	139.25	0	76.2	0	0	0	0	0	0	0	0	115.45	0	109.36	0	188.59	0
0	168.83	0	0	78.308	0	0	0	0	0	0	0	85.857	176.76	114.94	141	82.286	0	261.79	90.867	112.38	0	0	0	123	0	0	0	77.125	0	0	0	0	110	0	0	0	0	0	0	0	0	0	0	110.4	0	94.692	0	194.44	0
0	0	0	0	83.25	0	0	0	0	0	0	0	74.125	146.13	103.65	128.15	69.625	0	255.18	73.063	115.38	0	0	0	0	0	0	0	73.25	0	0	0	0	87.615	0	0	0	0	0	0	0	0	0	0	84.5	0	93.929	0	179.06	0
0	0	0	0	81.909	0	0	0	0	0	0	0	0	113.12	114	117.53	67.143	0	270.63	83.562	108.6	0	0	0	0	0	0	0	79.8	0	0	0	0	102.81	0	0	0	0	0	0	0	0	0	0	83.6	0	84.769	0	166.24	0
0	94.6	0	0	65	0	0	0	0	0	0	0	0	137.12	111.87	77.071	79	0	244.83	61.8	88.4	0	0	0	0	0	0	0	76.7	0	0	0	0	91.437	0	0	0	0	0	0	0	0	0	0	0	0	91.125	0	134.72	0
0	107.27	0	0	0	0	0	0	0	0	0	0	0	163	106.47	82.765	50.2	0	184.19	63.25	108.33	0	0	0	0	0	0	0	83.625	0	0	0	0	74.769	0	0	0	0	0	0	0	0	0	0	0	0	84.545	0	141.35	0
52.25	0	0	0	0	0	0	0	0	0	0	0	0	178.16	110.94	74.545	0	0	130	64.8	84.125	0	0	0	0	0	0	0	69	0	0	0	0	67	0	0	0	0	0	0	0	0	0	0	0	0	74.25	0	109.85	0
60.9	0	0	0	0	0	0	0	0	0	0	0	0	179.44	113.29	59.8	0	0	123.8	0	0	0	0	0	0	0	0	0	0	0	0	0	0	0	0	0	0	0	0	0	0	0	0	0	0	0	83.25	0	130.44	0
67.786	0	0	0	0	0	0	0	0	0	0	0	0	159.22	98.188	82	0	0	150.44	0	0	0	0	0	0	0	0	0	0	0	0	0	0	0	0	0	0	0	0	0	0	0	0	0	0	0	75.375	0	102.8	0
88.875	0	0	0	0	0	0	0	0	0	0	0	0	155.67	87.625	82	0	0	110.47	0	0	0	0	0	0	0	0	0	0	0	0	0	0	0	0	0	0	0	0	0	0	0	0	0	0	0	63	0	96.2	0
71.538	0	0	0	0	0	0	0	0	0	0	0	0	125.69	108.76	85.273	0	0	90.615	0	0	0	0	0	0	0	0	0	0	0	0	0	0	0	0	0	0	0	0	0	0	0	0	0	0	0	68.25	0	0	0
0	0	0	0	0	0	0	0	0	0	0	0	0	100.5	95.188	100.25	0	0	95	0	0	0	0	0	0	0	0	0	0	0	0	0	0	0	0	0	0	0	0	0	0	0	0	0	0	0	60.875	0	0	0
0	0	0	0	0	0	0	0	0	0	0	0	0	93.286	123.93	114.17	0	0	95.5	0	0	0	0	0	0	0	0	0	0	0	0	0	0	0	0	0	0	0	0	0	0	0	0	0	0	0	0	0	0	0
0	0	0	0	0	0	0	0	0	0	0	0	0	99.182	103.82	101.22	0	0	103.62	0	0	0	0	0	0	0	0	0	0	0	0	0	0	0	0	0	0	0	0	0	0	0	0	0	0	0	0	0	0	0
0	0	0	0	0	0	0	0	0	0	0	0	0	64.909	90.105	108.6	0	0	82	0	0	0	0	0	0	0	0	0	0	0	0	0	0	0	0	0	0	0	0	0	0	0	0	0	0	0	0	0	0	0
0	0	0	0	0	0	0	0	0	0	0	0	0	68.9	94.4	91.562	0	0	71.625	0	0	0	0	0	0	0	0	0	0	0	0	0	0	0	0	0	0	0	0	0	0	0	0	0	0	0	0	0	0	0
0	0	0	0	0	0	0	0	0	0	0	0	0	77.6	94.692	102.53	0	0	71.083	0	0	0	0	0	0	0	0	0	0	0	0	0	0	0	0	0	0	0	0	0	0	0	0	0	0	0	0	0	0	0
0	0	0	0	0	0	0	0	0	0	0	0	0	76.125	87.8	89.938	0	0	60.875	0	0	0	0	0	0	0	0	0	0	0	0	0	0	0	0	0	0	0	0	0	0	0	0	0	0	0	0	0	0	0
0	0	0	0	0	0	0	0	0	0	0	0	0	60.2	84.929	0	0	0	86.25	0	0	0	0	0	0	0	0	0	0	0	0	0	0	0	0	0	0	0	0	0	0	0	0	0	0	0	0	0	0	0
0	0	0	0	0	0	0	0	0	0	0	0	0	0	91.286	0	0	0	61.125	0	0	0	0	0	0	0	0	0	0	0	0	0	0	0	0	0	0	0	0	0	0	0	0	0	0	0	0	0	0	0
0	0	0	0	0	0	0	0	0	0	0	0	0	0	78.733	0	0	0	63.8	0	0	0	0	0	0	0	0	0	0	0	0	0	0	0	0	0	0	0	0	0	0	0	0	0	0	0	0	0	0	0
0	0	0	0	0	0	0	0	0	0	0	0	0	0	85.188	0	0	0	0	0	0	0	0	0	0	0	0	0	0	0	36.8	0	0	0	0	0	0	0	0	0	0	0	0	0	0	0	0	0	0	0
0	0	0	0	0	0	0	0	0	0	0	0	0	0	75.9	0	0	0	76.615	0	0	0	0	0	0	0	0	0	0	0	43.2	0	0	0	0	0	0	0	0	0	0	0	0	0	0	0	0	0	0	0
0	0	0	0	0	0	0	0	0	0	0	0	0	0	81.5	0	0	0	81.222	0	0	0	0	0	0	0	0	0	0	0	0	0	0	0	0	0	0	0	0	0	0	0	0	0	0	0	0	0	0	0
0	0	0	0	0	0	0	0	0	0	0	0	0	0	79	0	0	0	88.25	0	0	0	0	0	0	0	0	0	0	0	0	0	0	0	0	0	0	0	0	0	0	0	0	0	0	0	0	0	0	0
0	0	0	0	0	0	0	0	0	0	0	0	0	0	66	0	0	0	103	0	0	0	0	0	0	0	0	0	0	0	0	0	0	0	0	0	0	0	0	0	0	0	0	0	0	0	0	0	0	0
0	0	0	0	0	0	0	0	0	0	0	0	0	0	72	0	0	0	83.8	0	0	0	0	0	0	0	0	0	0	0	0	0	0	0	0	0	0	0	0	0	0	0	0	0	0	0	0	0	0	0
0	0	0	0	0	0	0	0	0	0	0	0	0	0	67.545	0	0	0	96	0	0	0	0	0	0	0	0	0	0	0	0	0	0	0	0	0	0	0	0	0	0	0	0	0	0	0	0	0	0	0
0	0	0	0	0	0	0	0	0	0	0	0	0	0	0	0	0	0	102.5	0	0	0	0	0	0	0	0	0	0	0	0	0	0	0	0	0	0	0	0	0	0	0	0	0	0	0	0	0	0	0
0	0	0	0	0	0	0	0	0	0	0	0	0	0	91.75	0	0	0	101.5	0	0	0	0	0	0	0	0	0	0	0	0	0	0	0	0	0	0	0	0	0	0	0	0	0	0	0	0	0	0	0
0	0	0	0	0	0	0	0	0	0	0	0	0	0	80.75	0	0	0	98.917	0	0	0	0	0	0	0	0	0	0	0	0	0	0	0	0	0	0	0	0	0	0	0	0	0	0	0	0	0	0	0
0	0	0	0	0	0	0	0	0	0	0	0	0	0	64.273	0	0	0	73.667	0	0	0	0	0	0	0	0	0	0	0	0	0	0	0	0	0	0	0	0	0	0	0	0	0	0	0	0	0	0	0
0	0	0	0	0	0	0	0	0	0	0	0	0	0	74	0	0	0	80.625	0	0	0	0	0	0	0	0	0	0	0	0	0	0	0	0	0	0	0	0	0	0	0	0	0	0	0	0	0	0	0
0	0	0	0	0	0	0	0	0	0	0	0	0	0	0	0	0	0	56.4	0	0	0	0	0	0	0	0	0	0	0	0	0	0	0	0	0	0	0	0	0	0	0	0	0	0	0	0	0	0	0
0	0	0	0	0	0	0	0	0	0	0	0	0	0	62.6	0	0	0	66.8	0	0	0	0	0	0	0	0	0	0	0	0	0	0	0	0	0	0	0	0	0	0	0	0	0	0	0	0	0	0	0
0	0	0	0	0	0	0	0	0	0	0	0	0	0	82	0	0	0	0	0	0	0	0	0	0	0	0	0	0	0	0	0	0	0	0	0	0	0	0	0	0	0	0	0	0	0	0	0	0	0
0	0	0	0	0	0	0	0	0	0	0	0	0	0	74.4	0	0	0	55.6	0	0	0	0	0	0	0	0	0	0	0	0	0	0	0	0	0	0	0	0	0	0	0	0	0	0	0	0	0	0	0
0	0	0	0	0	0	0	0	0	0	0	0	0	0	72.9	0	0	0	62.4	0	0	0	0	0	0	0	0	0	0	0	0	0	0	0	0	0	0	0	0	0	0	0	0	0	0	0	0	0	0	0
0	0	0	0	0	0	0	0	0	0	0	0	0	0	76.375	0	0	0	62.4	0	0	0	0	0	0	0	0	0	0	0	0	0	0	0	0	0	0	0	0	0	0	0	0	0	0	0	0	0	0	0
0	0	0	0	0	0	0	0	0	0	0	0	0	0	67.231	0	0	0	0	0	0	0	0	0	0	0	0	0	0	0	0	0	0	0	0	0	0	0	0	0	0	0	0	0	0	0	0	0	0	0
0	0	0	0	0	0	0	0	0	0	0	0	0	0	0	0	0	0	0	0	0	0	0	0	0	0	0	0	0	0	0	0	0	0	0	0	0	0	0	0	0	0	0	0	0	0	0	0	0	0
0	0	0	0	0	0	0	0	0	0	0	0	0	0	0	0	0	0	0	0	0	0	0	0	0	0	0	0	0	0	0	0	0	0	0	0	0	0	0	0	0	0	0	0	0	0	0	0	0	0
0	0	0	0	0	0	0	0	0	0	0	0	0	0	0	0	0	0	62	0	0	0	0	0	0	0	0	0	0	0	0	0	0	0	0	0	0	0	0	0	0	0	0	0	0	0	0	0	0	0
0	0	0	0	0	0	0	0	0	0	0	0	0	0	0	0	0	0	84	0	0	61	0	0	0	0	0	0	0	0	0	0	0	0	0	0	0	0	0	0	0	0	0	0	0	0	0	0	0	0
0	0	0	0	0	0	0	0	0	0	0	0	0	0	58.6	0	0	0	81.786	0	0	59.4	0	0	0	0	0	0	0	0	0	0	0	0	0	0	0	0	0	0	0	0	0	0	0	0	0	0	0	0
0	0	0	0	0	0	0	0	0	0	0	0	0	0	61.2	0	0	0	77.1	0	0	55.4	0	0	0	0	0	0	0	0	0	0	0	0	0	0	0	0	0	0	0	0	0	0	0	0	0	0	0	0
0	0	0	0	0	0	0	0	0	0	0	0	0	0	0	0	0	0	83.5	0	0	0	0	0	0	0	0	0	0	0	0	0	0	0	0	0	0	0	0	0	0	0	0	0	0	0	0	0	0	0
[truncated: 121 more columns]
