# Supplementary material for: Single-particle imaging of stress-promoters induction reveals the interplay between MAPK signaling, chromatin and transcription factors
Source: Nat Commun. 2020 Jun 23;11:3171. doi: 10.1038/s41467-020-16943-w (PMC7311541; doi:10.1038/s41467-020-16943-w)
Supplement: Supplementary file 12 — Source Data [file 41467_2020_16943_MOESM12_ESM.zip › SourceData/Figure2A/Figure2A_yVW429_0p2_NaCl_0p20M_rep4_Time.csv]

-0.98388
-0.70995
-0.45908
0
0.26098
0.53612
0.78445
1.032
1.3254
1.587
1.8376
2.088
2.3798
2.6446
2.8944
3.1442
3.4347
3.7006
3.9536
4.2034
4.496
4.767
5.0181
5.2671
5.56
5.8325
6.0831
6.3327
6.6251
6.8936
7.1439
7.3929
7.685
7.9517
8.201
8.4541
8.7401
9.0093
9.2588
9.5094
9.7975
10.075
10.324
10.574
10.866
11.136
11.386
11.636
11.929
12.204
12.455
12.701
12.995
13.273
13.524
13.773
14.065
14.343
14.593
14.843
15.134
15.411
15.661
15.91
16.203
16.477
16.726
16.978
17.269
17.54
17.79
18.039
18.33
18.606
18.855
19.107
19.396
19.672
19.921
20.171
20.463
20.736
20.986
21.237
21.53
21.813
22.064
22.314
22.604
22.879
23.127
23.377
23.669
23.945
24.191
24.444
24.738
25.01
25.26
25.51
25.802
26.067
26.316
