# Supplementary material for: Single-particle imaging of stress-promoters induction reveals the interplay between MAPK signaling, chromatin and transcription factors
Source: Nat Commun. 2020 Jun 23;11:3171. doi: 10.1038/s41467-020-16943-w (PMC7311541; doi:10.1038/s41467-020-16943-w)
Supplement: Supplementary file 12 — Source Data [file 41467_2020_16943_MOESM12_ESM.zip › SourceData/Figure2A/Figure2A_yVW430_0p2_NaCl_0p20M_rep1_Time.csv]

-1.1719
-0.9056
-0.65873
0
0.26925
0.54252
0.78773
1.0381
1.33
1.5931
1.8384
2.0887
2.3803
2.6485
2.8938
3.1439
3.4358
3.7061
3.9511
4.2009
4.4938
4.777
5.0233
5.2734
5.565
5.831
6.0768
6.3272
6.6193
6.8878
7.1333
7.3831
7.6753
7.9445
8.1898
8.4396
8.7321
8.9965
9.2428
9.4929
9.7843
10.067
10.313
10.563
10.855
11.115
11.361
11.611
11.903
12.164
12.412
12.662
12.953
13.22
13.467
13.716
14.009
14.281
14.528
14.777
15.07
15.336
15.583
15.833
16.124
16.397
16.646
16.895
17.187
17.45
17.698
17.948
18.24
18.501
18.748
18.997
19.289
19.557
19.807
20.057
20.349
20.62
20.866
21.116
21.408
21.67
21.916
22.166
22.459
22.728
22.974
23.224
23.516
23.789
24.036
24.286
24.577
24.847
25.095
25.344
25.637
25.89
26.14
