# Supplementary material for: Single-particle imaging of stress-promoters induction reveals the interplay between MAPK signaling, chromatin and transcription factors
Source: Nat Commun. 2020 Jun 23;11:3171. doi: 10.1038/s41467-020-16943-w (PMC7311541; doi:10.1038/s41467-020-16943-w)
Supplement: Supplementary file 12 — Source Data [file 41467_2020_16943_MOESM12_ESM.zip › SourceData/Figure2A/Figure2A_yVW430_0p2_NaCl_0p20M_rep1_GFP_ConnectedHiPix.csv]

0	0	0	0	0	0	0	0	0	0	0	0	0	0	0	0	0	0	0	0	0	0	0	119.5	0	0	0	0	0	0	0	0	0	0	0	0	0	0	0	0	0	0	0	0	0	0	0	0	0	0
0	0	0	0	0	0	0	0	0	0	0	0	0	0	0	0	0	0	0	0	0	0	0	137.63	0	0	0	0	0	0	0	0	0	0	0	0	0	0	0	0	0	0	0	0	0	0	0	0	0	0
0	0	0	0	0	0	0	0	0	0	0	0	0	0	0	0	0	0	0	0	0	0	0	146.21	0	0	0	0	0	0	0	0	0	0	0	0	0	0	0	0	0	0	0	0	0	0	0	0	0	0
0	0	0	0	0	0	0	0	0	0	0	0	0	0	0	0	0	0	0	0	0	0	0	192.64	0	0	0	0	0	0	0	0	0	0	0	0	0	0	0	0	0	0	0	0	0	0	0	0	0	0
0	0	0	0	0	0	0	0	0	0	0	0	0	0	0	0	0	0	0	0	0	0	0	167.65	0	0	0	0	0	0	0	0	0	0	0	0	0	0	0	0	0	0	0	0	0	0	0	0	0	0
0	0	0	53.636	0	0	0	0	0	0	0	0	0	0	0	0	0	0	0	0	0	0	0	166.13	87.2	0	0	0	0	0	0	0	0	0	0	0	0	0	0	0	0	0	0	0	0	0	0	0	0	0
0	0	0	57.615	0	0	0	0	0	0	0	0	0	0	0	0	0	0	0	0	0	0	0	167.17	81.5	0	0	0	0	0	0	0	0	0	0	0	101.6	0	0	0	0	0	0	0	0	0	0	0	0	0
0	0	0	63	0	0	0	0	70.875	0	0	0	0	0	115.63	0	0	0	0	0	0	0	0	153	0	0	0	0	0	0	0	0	0	0	0	0	93.278	0	0	0	0	0	0	0	0	0	0	0	72	0
0	0	0	70.333	0	0	0	0	99.667	0	124.7	0	0	0	125.25	0	0	0	0	0	0	0	67.5	161.69	0	0	0	0	0	0	0	0	0	0	0	0	105.8	107.5	0	88.875	0	0	0	0	0	0	0	0	75.875	0
0	0	0	68.333	0	0	0	0	102.2	0	139.83	0	0	0	109.36	0	0	0	0	0	0	0	96.7	124.2	0	0	0	0	0	0	0	101.75	0	0	0	0	0	163.18	0	130	113.25	0	0	0	0	0	0	0	0	0
0	0	73.6	83.214	0	0	96.125	85.583	117	0	151.17	0	90.4	0	125.88	0	141.64	0	0	0	0	124.36	85.294	112.91	0	58.8	0	0	0	0	0	106.2	0	121.29	88.2	0	98	194.27	0	156.92	118.88	0	0	0	97.308	0	0	0	76.9	119.25
0	0	63.6	93.357	0	0	82	109.64	115.14	0	136.47	0	110.75	0	118	0	145.5	0	0	0	0	117.38	95.909	117	0	60.273	0	0	0	0	0	87.25	0	130.75	85.5	89	102.82	211.86	0	92.125	121.6	0	0	0	105.5	0	0	0	75.636	131.2
0	0	0	120.35	0	0	76.8	108.73	89.867	0	143.25	150.25	149.08	0	125.29	0	185.29	0	87	0	0	128.93	78.5	117	0	69.4	0	0	0	0	0	103.42	0	161.06	110.88	100.91	106.87	222.88	71.786	138.64	100.55	0	0	0	0	0	61.875	0	100.36	124.62
69.8	0	81.1	134.41	0	0	79.4	96.846	76.429	0	161.25	159.92	155.93	0	136.42	82.5	171.14	0	93.4	107.9	0	144.94	80.167	150.92	0	75	0	0	0	0	0	110.4	0	220.25	105.7	110.64	106	203.21	65.267	165.61	87.9	93.8	0	67.2	82.125	0	98	0	108.79	154.17
78.75	0	81.2	146.53	0	0	89.875	107.4	95.143	0	151.71	176.12	179.78	0	139.21	70.6	163.82	0	89.083	137.62	0	111.71	92.625	134.55	0	56.833	0	0	0	0	0	123.4	104.25	245.71	113.75	135.69	101	198.7	85.6	138.21	88.7	113.86	0	106.1	104.6	0	95.8	0	135.33	156.74
101.46	0	103.6	141.76	0	0	99.273	134.5	99	0	163.25	170.64	145.93	0	117.93	85.643	167.47	0	85.308	148.5	0	107.13	96.875	132.75	0	70.364	0	0	0	0	0	121.14	96.188	239.61	95.75	123.58	93	280.75	76.875	121.55	0	118.5	0	117.27	89.6	0	0	0	110.85	188.06
88.8	0	106.45	123.94	0	85.2	112.54	133.17	81.909	0	160.31	135.53	157.7	0	132.41	67	167.76	82.267	0	119.5	0	128.92	105.5	144.33	0	0	0	0	0	0	0	158.25	107.8	281.44	104.5	164.07	117.8	242.89	74.9	105.21	89.75	103.74	0	120.62	95.2	0	77.636	0	99.833	171.72
90	0	107.09	132.2	0	85.4	111.62	144.57	79.429	0	165.41	135.08	172.59	0	122.61	68.25	137.56	112.58	99.5	121.86	0	128.5	121.55	142.6	0	76.312	103.2	0	0	0	0	151.44	117.71	238.4	111.75	171.93	122	234.58	72.5	0	113.37	135.86	0	117.79	94.455	0	91	0	86.929	198.61
101.9	0	122.75	133.43	0	110.58	126.37	138.5	75.7	110	180.82	151.25	144.31	0	131.5	69.4	142.94	144.43	98.7	133.65	0	154.07	139.56	131.87	0	98.467	110.8	0	0	73.2	0	152.67	121.54	274.06	148.43	166.64	110	206.44	64.875	0	115.38	113.13	0	101.29	116.75	0	91.125	0	99.923	198.94
103.33	0	110.18	129.36	0	117.86	163.07	120.26	77.6	60	168.89	139.25	143.5	0	127.33	84.375	186.21	149.12	97.8	135.07	121.8	145.57	146.71	118.73	0	94.143	107.2	0	0	82.75	0	165.94	116.64	270.94	156.77	159.44	138.2	221	0	0	104.75	126	0	98.692	111.36	0	86.182	0	97.786	199.29
73.643	0	83.2	135.07	0	137.7	172.31	136.35	77.5	115.6	147.64	158.42	137.75	84.2	142.38	71.2	157.35	140.56	111.46	152.29	130	156.71	149.75	108.23	79.6	98	0	0	0	73.583	0	211.18	141.27	265.69	182	141.47	124.4	233.44	58.625	0	96.8	133.93	0	90.267	114.57	0	101.75	0	94.143	248.67
88.714	0	110.87	137.19	0	134.22	179.56	163.06	0	91.8	138.69	146.87	123.37	110.17	123.86	95.833	153	121.95	112.5	184.31	139.6	156.85	148.56	113	83.4	110.56	0	0	0	75.6	0	198.59	118.17	259.89	156.6	135.75	113.75	208.25	70.462	0	105.75	145.89	0	92.167	135.2	0	83.625	0	87.571	239.83
83.2	0	0	127.84	0	114.45	189.71	143.71	0	94.5	138.76	176.13	117	143.36	138.82	107.25	142.86	147.06	108.93	189.56	143.43	145.61	136.5	130.5	112.8	108.5	118.6	0	0	0	0	166.35	109.53	269.3	122.38	147.71	124.69	195.72	87.643	0	84	161.62	0	74	130.07	0	88.125	0	89.5	251.31
90.367	0	93.308	138.22	0	115.71	151.9	114.93	0	87.909	143.25	194.44	126.42	117	136.27	78.143	228.88	148.31	123.33	195.75	169.88	151.93	143.81	118.83	0	111.94	126.4	63.4	0	0	0	208.14	107.13	288.53	122.64	177	153	201.89	101.75	0	82.455	169.28	0	61.455	138	0	109.25	73.125	79.071	223.56
117.94	96	103.75	139.5	0	99.437	161.21	111.47	0	103.37	138.4	163.41	126.36	119.73	119.93	87.308	191.87	145.36	98.933	168.89	141.62	145.43	163.2	150.55	106.75	123.4	130.27	63.625	0	0	0	189.68	102.71	304.84	109.37	137.5	150.44	193.78	109.2	0	98.625	163.13	0	96.75	117.11	0	77.5	92.615	99.273	228.17
144.79	100.8	104.92	143.31	0	107.75	136.81	114.21	0	88.9	147	165.5	120.6	115.25	121.8	96	210.14	149.53	96.5	210.16	121.75	129.07	163.12	150.18	99.182	137.94	0	75	0	0	0	200.44	92.75	317.94	100.64	174.8	158.24	218.21	105.07	0	0	161.94	0	83	128.33	0	88.3	106.17	80.625	212.5
129.65	86.1	95.833	163.19	0	109.2	156.94	94.417	0	89	169.12	188	88.5	127.75	122.61	113.1	206.19	159.19	95.818	192.76	135.8	122.9	129.79	126.13	93	129.22	143.25	66.909	0	0	0	182.5	76.2	287.74	82.875	182.93	182.12	130.1	115.64	66.4	92.5	157.6	0	73.625	118.69	0	80.875	92.5	80.533	269.71
101.56	80.875	87	149.47	0	0	163.41	94.667	0	94	173.75	188.06	89.8	111.82	132.88	100.4	157.28	137.33	94.462	194.12	119.46	115.81	158.71	99.133	83.909	132.5	133.94	75.75	0	0	0	171.44	80.4	342.11	86.625	153.47	170	0	125.14	111.4	97.75	148.44	0	88.231	114.21	0	88.375	102.5	88.083	239.06
127	0	68.6	138.41	0	0	155.82	90.25	0	123.37	148.84	177.41	95.875	105.13	144.33	84.071	198.94	135.94	91.7	182.89	105.73	117.62	126.72	112.06	80.6	136.71	152.8	60.6	0	62	0	158.12	99.2	358.68	85.533	181.61	170.3	169.82	115.71	117.43	97.5	139.94	0	69	115.18	0	68.6	82.154	84.75	243.42
140	0	74	147.53	0	0	142	0	0	122.37	126	175.65	72.6	99.929	140.67	93.583	203.41	149.78	108.25	199.21	122	101.67	142.12	130.43	72.25	139.53	165.92	68.2	0	66.25	0	130.61	83.75	351.06	82.308	177.22	211.19	122.21	103.5	140.75	0	115.42	0	78.533	130.43	0	96.833	89.882	67.875	209.69
140.5	0	78	154.38	0	0	139.5	0	0	106.17	134	157.13	0	121.33	151.75	99.125	185.25	142.13	95.333	179.07	140.45	0	124.28	111.39	91	132.14	161.94	60.3	99.8	70	0	151.53	92.909	320.44	76.909	169.07	188.13	154.43	98.688	146.58	94.2	87.6	0	89.773	143.29	0	96.5	83.125	0	215.95
124.83	0	0	169.42	0	0	132.42	0	0	104.27	119.25	164.8	0	120.81	151.35	78.6	163.64	152.67	95	171.19	109.25	96	147.62	106.93	92.75	117.06	167.46	60.4	97.75	62.6	0	137.94	71.5	285.28	80.357	140.82	177.89	137.46	90.6	243.25	82.2	116.58	51.8	105.15	129.06	0	85.625	80.625	0	193.22
126.5	0	86.412	186.12	0	0	126	0	0	101.88	132.67	183.19	0	131	146.67	85.625	145	123.58	91.786	171.29	110.54	77.875	126	125.85	130.67	93.944	152.21	42.4	100.25	0	0	120.07	81.8	280.42	102.64	162.24	159.88	147.58	74	231.61	0	112.14	59.818	96.267	143.31	0	81.417	75.5	0	183.97
114.38	0	72.2	172.83	0	0	114.57	0	0	103.15	169.27	171	0	107.18	125.56	75.625	112.63	137.69	95.4	182.25	109	0	115.19	104.36	120	103	171.76	0	100.6	59.375	0	120.83	0	240.82	94.846	175.14	134.94	110.94	66.167	230.06	0	85.375	69.625	112.63	114.41	0	90.25	78.923	0	205.35
104.06	0	74.6	185.78	0	0	130.5	0	0	101.77	135.88	148.42	0	112.53	149.35	79	145.06	120.71	89.455	127	0	0	90.765	132	155.21	99.813	211	0	0	86.2	0	110.4	0	232.15	82	171.8	114.27	114.14	72.375	243.67	0	85.1	64.625	102.5	134.25	0	97.923	72.167	0	198.81
92.533	0	63.4	195.47	0	0	125.83	0	0	103.36	151.35	162.92	0	108.78	154.5	74.25	134.81	133.56	82	163.15	0	0	76	115.1	130.36	82.25	209.27	0	90.875	0	0	116.17	0	236.69	74.4	155.25	126.21	101.25	0	229	0	73.4	0	92.2	120.83	0	117.27	0	0	208.75
105.57	0	94.733	187.65	0	0	99.5	0	0	87.625	140.12	156.92	0	122.56	168.33	73.545	123	108.5	0	174.87	0	0	0	112.82	125.65	91.471	212.71	0	84.8	70.5	0	115.59	0	197.03	75.2	142.71	114.94	0	0	222.64	0	0	0	78.923	116.17	0	98.8	79.417	0	192.38
98.5	0	112.75	172.79	0	0	89	0	0	100.5	129.6	182.18	0	102.69	140	68.625	161.42	107.75	0	159.41	0	0	85.875	89.125	123.23	106.25	196.53	0	0	63.125	0	121.08	0	217.71	0	119.38	114.39	0	65.875	214.81	0	0	0	91.062	127.42	76.625	89.5	87.1	0	176.81
70.429	0	78.833	194.53	0	75.875	99	0	0	106.08	113	163.15	0	104.25	108.62	74.4	142.21	100.79	0	162.71	0	0	85.25	94	97.077	0	200.14	0	0	51	0	106.14	0	195.21	0	114.29	115.53	0	63.417	182.84	0	0	0	90.533	96.385	68.6	80	89.5	0	170.59
65.6	0	85.125	178.62	0	82.417	89	0	0	98.538	133.64	147.92	0	114.53	138.83	58	157	84.4	0	175.47	0	0	0	97.2	103	71	198.35	0	0	0	0	96.6	0	158.53	0	123.56	106	0	68	180.53	0	0	0	103.38	89.5	0	78.286	89	0	159.47
0	0	79.471	164.17	0	105.67	88.583	0	0	103.69	122.31	126.18	0	133.64	118.57	64.25	139.63	77.25	0	169.36	0	0	0	83.125	101.87	72.4	193.92	0	0	0	0	0	0	143.08	0	117.12	106	0	71.312	209.29	0	0	0	87.867	87	0	88.9	79.7	0	145.76
0	0	68.25	166.59	0	116.5	84.059	0	0	108.29	124.28	99.769	0	129	130.19	56.714	171.93	80.7	0	138.83	0	0	0	84.625	93.071	80.056	170.4	0	0	0	0	0	0	133.3	0	107.62	101.5	0	58.4	154.11	0	0	0	92.6	72.2	0	81.167	83.714	0	118.65
0	0	98.692	173.06	0	118.58	94.308	0	0	88.75	108.5	107	0	117	137	58.375	155.56	71.25	85.25	111.5	0	0	0	0	103.12	52.333	172	0	0	0	0	0	0	122	0	118.5	0	0	63.6	148.6	0	0	0	72.286	0	0	91.364	84.308	0	139.59
0	0	111.67	142	0	89.4	82.5	0	0	106.6	106.5	124.75	0	115.31	108.09	0	184.14	63.6	79.5	112.92	0	0	0	0	126.43	44.25	168.11	0	0	0	0	0	0	138.18	0	119.56	0	0	62.538	142.31	0	0	0	51.545	0	0	77.5	86.625	0	151.47
0	0	114.65	146.76	0	88.067	83.429	0	0	83.4	113.29	111.3	0	120.5	101.6	0	205.29	0	69.909	119	0	0	0	0	114.17	45.278	175.83	0	0	0	0	0	0	135.71	0	112.57	0	0	0	122.06	0	0	0	69.8	0	0	73.824	88.214	0	131.11
0	0	113	112.29	0	103.5	66.2	0	0	73.455	121.24	121.5	0	96.312	111	0	167.11	0	77.2	128.75	0	76.6	0	0	112.67	0	173	0	0	0	0	0	0	133.29	0	88.857	0	0	63.875	100.64	0	0	0	83.6	0	0	66.273	77	0	139.93
0	0	98.733	106.42	0	92.727	75.143	0	0	0	119.41	117.25	0	114.5	85.5	0	150.16	0	77.5	106.77	0	103.91	0	0	111.79	0	155.85	0	0	0	0	0	0	129.83	0	85.4	0	0	57.5	148	0	0	0	57.6	0	0	64.643	77.125	0	136.36
0	0	86.083	120.87	0	96.933	71.875	0	0	0	134.47	113.38	0	103.56	97	0	150.5	0	90.2	126.13	0	80.8	0	0	108.56	0	130	0	0	0	0	0	0	127.36	0	90.5	0	0	57.375	128.27	0	0	0	0	0	0	66.5	76.3	0	123.36
0	0	80	118.69	0	111.75	74.2	0	0	0	142.64	105.2	0	114.46	81.909	0	123.94	0	0	106.3	0	82.2	0	0	115.36	0	123.8	0	0	0	0	0	0	137.43	0	114.62	0	0	61.4	106.77	0	0	0	0	0	0	70.273	85.625	0	122.5
0	0	94.8	94.833	0	103	62.5	0	0	0	128.9	0	0	100.22	0	0	121.46	0	0	103.5	0	95	0	0	111.23	0	132.88	0	90.769	0	0	0	58	131.86	0	57.8	0	0	0	105	0	0	0	0	0	0	74.2	72.727	0	94.667
0	0	0	99.917	0	107	58.8	0	0	0	139.76	0	0	101.69	0	0	115.28	0	0	90.875	0	89.4	0	0	109	0	119.3	0	110.64	0	0	0	63.125	139.56	0	62.4	0	0	0	116.56	0	0	0	0	0	0	75.1	74.438	0	96.643
0	0	0	89.385	0	82.786	0	0	0	0	141.63	0	0	121.47	0	0	126.83	0	0	86.4	0	102.75	0	0	104.71	0	121.86	0	106.45	0	0	0	71.643	121.75	0	0	0	0	0	126.71	0	0	0	0	0	0	86.154	62.467	0	98.125
0	0	0	77.5	0	75.8	77	0	0	0	118.29	0	0	110.25	0	0	94.429	0	69	48.625	0	111.27	0	0	93.923	0	119.33	0	127.67	0	0	0	84.182	104.53	0	0	0	0	0	112.08	0	0	0	0	0	0	89.333	74.625	0	88
0	0	0	77.2	0	88.8	75.8	0	0	0	107.75	0	0	69.2	0	0	0	0	67	0	0	87.538	0	0	103.58	0	130.1	0	105.25	0	0	0	78.231	110.5	0	0	0	0	0	124.25	0	0	0	0	0	0	77	76.667	0	88.9
0	0	0	59.8	0	0	56.8	0	0	0	105.21	0	0	58.125	0	0	0	0	0	0	0	104.8	0	0	73.25	0	121.67	0	109.36	0	0	0	79.583	102.63	0	94.8	0	0	0	130.53	0	0	0	0	0	0	71.273	73.769	0	91.25
0	0	0	72.1	0	81.5	53.4	0	0	0	90.278	0	0	63.333	0	0	0	0	0	0	0	83.267	0	0	73.6	0	146.71	0	107.17	0	0	0	86.5	93.75	0	72.2	0	0	54.4	120.33	0	0	0	0	0	0	66.824	84.75	0	0
0	0	0	67.545	0	85.25	0	0	0	0	95.214	0	0	61	0	0	0	0	0	0	0	78.818	0	0	86.4	0	157.64	0	101.4	0	0	0	84.25	90.4	0	62.2	0	0	55.6	0	0	0	0	0	0	0	75.077	80.3	0	79
0	0	0	0	0	57.9	0	0	0	0	85.412	0	0	66.273	0	0	0	0	0	0	0	92.75	0	0	0	0	154	0	84.818	0	0	0	90.077	0	0	69.833	0	0	0	110.14	0	0	0	0	0	0	70.6	0	0	103.8
0	0	0	0	0	0	0	0	0	0	83.429	0	0	61	0	0	0	0	0	0	0	94.2	0	0	0	0	135.54	0	73.6	0	0	0	107.69	0	0	0	0	0	49.4	103.83	0	0	0	0	0	0	69.875	87.143	0	103.4
0	0	0	0	0	0	0	0	0	0	70.316	0	0	0	0	0	0	0	0	0	0	82.5	0	0	0	0	149.75	0	85.25	0	0	0	104	0	0	0	0	0	48.786	117.08	0	0	0	0	0	0	66.6	81.214	0	90.231
0	0	0	0	0	0	0	0	0	0	69.857	0	0	0	0	0	0	0	0	0	0	0	0	0	0	0	126.94	0	83	0	0	0	99.059	0	0	0	0	0	56.75	128.19	0	0	0	0	0	0	0	75.231	0	104
0	0	0	0	0	0	0	0	0	0	50.6	0	0	0	0	0	0	0	0	0	0	0	0	0	0	0	124.36	0	0	0	0	0	105.8	0	0	0	0	0	79.7	119.68	0	0	0	0	0	0	63	68.4	0	92
0	0	0	0	0	0	0	0	0	0	51.2	0	0	0	0	0	0	0	0	0	0	0	0	79.4	0	0	116.14	0	0	0	0	0	87	0	0	0	0	0	68.273	121.55	0	0	0	0	0	0	57.364	69.5	0	84.25
0	0	0	0	0	0	0	0	0	0	44.8	0	0	0	0	0	0	0	0	0	0	0	0	62.8	0	0	121.88	0	66.6	0	0	0	87.125	0	0	0	0	0	65.786	134.93	0	0	0	0	0	0	68.8	65.929	0	86.538
0	0	0	0	0	0	0	0	0	0	0	0	0	0	0	0	0	0	0	0	0	0	0	65.375	0	0	115.71	0	68.8	0	0	0	91.75	0	0	0	0	0	61.5	150.79	0	0	0	0	0	0	0	57.929	0	82.9
0	0	0	0	0	0	0	0	0	0	0	0	0	0	0	0	0	0	0	0	0	0	0	79.5	0	0	104.75	0	81	0	0	0	73.118	0	0	0	0	0	62.5	126.07	0	0	0	0	0	0	56.375	59.8	0	101.43
0	0	0	0	0	0	0	0	0	0	0	0	0	0	0	0	0	0	0	0	0	0	0	69	0	0	114	0	78.2	0	0	0	72	0	0	0	0	0	59.389	125.59	0	0	0	0	0	0	67	52.2	0	100.15
0	0	0	0	0	0	0	0	0	0	0	0	0	0	0	0	0	0	0	0	0	0	0	79.375	0	0	112.33	0	0	0	0	0	60.8	0	0	0	0	0	56.786	122.14	0	0	0	0	0	0	72.4	59.5	0	94.4
0	0	0	0	0	0	0	0	0	0	0	0	0	0	0	0	0	0	0	0	0	0	0	86.786	0	0	112.94	0	0	0	0	0	75.375	0	0	0	0	0	60.75	100.87	0	0	44.8	0	0	0	0	0	0	87.643
0	0	0	0	0	0	0	0	0	0	0	0	0	0	0	0	0	0	0	0	0	0	0	79	0	0	103.6	0	0	0	0	0	64.5	0	0	0	0	0	54.562	96.6	0	0	33.2	0	0	0	61.75	59.125	0	88.75
0	0	0	0	0	0	0	0	0	0	0	0	0	0	0	0	0	0	0	0	0	0	0	98.818	0	0	106.46	0	0	0	0	0	0	0	0	0	0	0	58.8	86.1	0	0	0	0	0	0	68.25	70.5	0	95.75
0	0	0	0	0	0	0	0	0	0	0	0	0	0	0	0	0	0	0	0	0	0	0	82.875	0	0	106.5	0	0	0	0	0	0	0	0	0	0	65.625	49.909	75.5	0	0	0	0	0	0	67.8	64.3	0	94.875
0	0	0	0	0	0	0	0	0	0	0	0	0	0	0	0	0	0	0	0	0	0	0	93.125	0	0	104.88	0	0	0	0	0	0	0	0	0	0	74.182	47.125	0	0	0	0	0	0	0	69.667	70.417	0	95.5
0	0	0	0	0	0	0	0	0	0	0	0	0	0	0	0	0	0	0	0	0	0	0	75.875	0	0	0	0	0	0	0	0	0	0	0	0	0	67	0	0	0	0	0	0	0	0	62.438	0	0	74.75
0	0	0	0	0	0	0	0	0	0	0	0	0	0	0	0	0	0	0	0	0	0	0	82.417	0	0	0	0	0	0	0	0	0	0	0	0	0	60.625	0	0	0	0	0	0	0	0	68.643	74.75	0	84.1
0	0	0	0	0	0	0	0	0	0	0	0	0	0	0	0	83.733	0	0	0	0	0	0	0	0	0	0	0	0	0	0	0	0	0	0	0	0	72.25	0	0	0	0	0	0	0	0	73.4	65.5	0	103
0	0	0	0	0	0	0	0	0	0	0	0	0	0	0	0	80.4	0	0	0	0	0	0	82.8	0	0	0	0	0	0	0	0	0	0	0	0	0	55.8	0	0	0	0	0	0	0	0	56	0	0	117.17
0	0	0	0	0	0	0	0	0	0	0	0	0	0	0	0	129.4	0	0	0	0	0	0	78.8	0	0	0	0	0	0	0	0	0	0	0	0	0	0	0	0	0	0	0	0	0	0	49.4	0	0	112.39
0	0	0	0	0	0	0	0	0	0	0	0	0	0	0	0	117.4	0	0	0	0	0	0	74.357	0	0	0	0	0	0	0	0	0	0	0	0	0	0	0	0	0	0	0	0	0	0	58.25	0	0	116.46
0	0	0	0	0	0	0	0	0	0	0	0	0	0	0	0	122.19	0	0	0	0	0	0	87.2	0	0	0	0	0	0	0	0	0	0	0	0	0	0	0	0	0	0	0	0	0	0	61.187	0	0	109.77
0	0	0	0	0	0	0	0	0	0	0	0	0	0	0	0	136.76	0	0	0	0	0	0	69.875	0	0	0	0	0	0	0	0	0	0	0	0	0	0	0	0	0	0	0	0	0	0	69.833	0	0	107.07
0	0	0	0	0	0	0	0	0	0	0	0	0	0	0	0	142.67	0	0	0	0	0	0	0	0	0	0	0	0	0	0	0	0	0	0	0	0	0	0	0	0	0	0	0	0	0	61.2	0	0	116.75
0	0	0	0	0	0	0	0	0	0	0	0	0	0	0	0	156.19	0	0	0	0	0	0	0	0	0	0	0	0	0	0	0	0	0	0	0	0	0	0	0	0	0	0	0	0	0	60.167	0	0	92.357
0	0	0	0	0	0	0	0	0	0	0	0	0	0	0	0	158.65	0	0	0	0	0	0	0	0	0	0	0	0	0	0	0	37.6	0	0	0	0	0	0	0	0	0	0	0	0	0	58	0	0	124.85
0	0	0	0	0	0	0	0	0	0	0	0	0	0	0	0	152.88	0	0	0	0	0	0	73.4	0	0	0	0	0	0	0	0	73.875	0	0	0	0	0	0	0	0	0	0	0	0	0	59	0	0	109.07
0	0	0	0	0	0	0	0	0	0	0	0	0	0	0	0	145	0	0	0	0	0	0	65.375	0	0	0	0	0	0	0	0	73.733	0	0	0	0	0	0	0	0	0	0	0	0	0	50.273	0	0	117.31
0	0	0	83.2	0	0	0	0	0	0	0	0	0	0	0	0	135.93	0	0	0	0	0	0	0	0	0	0	0	0	0	0	0	77.5	0	0	0	0	0	0	0	0	0	0	0	0	0	56.875	0	0	107.12
0	0	0	73.25	0	0	0	0	0	0	0	0	0	0	0	0	123.25	0	0	0	0	0	0	0	0	0	0	0	0	0	0	0	71.933	0	0	0	0	0	0	0	0	0	0	0	0	0	52.125	0	0	103.36
0	0	0	69.364	0	0	0	0	0	0	0	0	0	0	0	0	105.57	0	0	0	0	0	0	0	0	0	0	0	0	0	0	0	85.875	0	0	0	0	0	0	0	0	0	0	0	0	0	66.5	0	0	99.643
0	0	0	81.375	0	0	0	0	0	0	0	0	0	0	0	0	92.167	59.6	0	0	0	0	0	0	0	0	0	0	0	0	0	0	92.273	0	0	0	0	0	0	0	0	0	0	0	0	0	65.813	0	0	82.769
0	0	0	77.062	0	0	0	0	0	0	0	0	0	0	0	0	98.5	64	0	0	0	0	0	0	0	0	0	0	0	0	0	0	83.643	0	0	0	0	0	0	0	0	0	0	0	0	0	62.2	0	0	78.357
0	0	0	76.4	0	0	0	0	0	0	0	0	0	0	0	0	116	59.2	0	0	0	0	0	0	0	0	0	0	0	0	0	0	77.615	0	0	0	0	0	0	0	0	0	0	0	0	0	57.9	0	0	82.308
0	0	0	86.167	0	0	0	0	0	0	0	0	0	0	0	0	93.667	0	0	0	0	0	0	0	0	0	0	0	0	0	0	0	81.154	0	0	0	0	0	0	0	0	0	0	0	0	0	56.364	0	0	87.6
0	0	0	71.2	0	0	0	0	0	0	0	0	0	0	0	0	91.6	0	0	0	0	0	0	0	0	0	0	0	0	0	0	0	83.733	0	0	0	0	0	0	0	0	0	0	0	0	0	57.25	0	0	0
0	0	0	75.727	0	0	0	0	0	0	0	0	0	0	0	0	0	0	0	0	0	0	0	0	0	0	0	0	0	0	0	0	76.154	0	0	0	0	0	0	0	0	0	0	0	0	0	0	0	0	67.625
0	0	0	91.4	0	0	0	0	0	0	0	0	0	0	0	0	0	68.25	0	0	0	0	0	0	0	0	0	0	0	0	0	0	72.813	0	0	0	0	0	0	0	0	0	0	0	0	0	55.625	0	0	59.4
0	0	0	89.214	0	0	0	0	0	0	0	0	0	0	0	0	0	53.8	0	0	0	0	0	0	0	0	0	0	0	0	0	0	63.308	0	0	0	0	0	0	0	0	0	0	0	0	0	55.6	0	0	0
0	0	0	94.214	0	0	0	0	0	0	0	0	0	0	0	0	0	64.1	0	0	0	0	0	0	0	0	0	0	0	0	0	0	73.133	0	0	0	0	0	0	0	0	0	0	0	0	0	55.4	0	0	0
0	0	0	85.062	0	0	0	0	0	0	0	0	0	0	0	0	0	79.6	0	0	0	0	0	0	0	0	0	0	0	0	0	0	93.333	0	0	0	0	0	0	0	0	46.8	0	0	0	0	0	0	0	0
0	0	0	90.312	0	0	0	0	0	0	0	0	0	0	0	0	0	0	0	0	0	0	0	0	0	0	0	0	0	0	0	0	96.867	0	0	0	0	0	0	0	0	48	0	0	0	0	51.917	0	0	0
0	0	0	97.231	0	0	0	0	0	0	0	0	0	0	0	0	0	0	0	0	0	0	0	0	0	0	0	0	0	0	0	0	86.692	0	0	0	0	0	0	0	0	0	0	0	0	0	57.909	0	0	0
0	0	0	98.611	0	0	0	0	0	0	0	0	0	0	0	0	0	0	0	0	0	0	0	0	0	0	0	0	0	0	0	0	82.867	0	0	0	0	0	0	0	0	0	0	0	0	0	59.125	0	0	0
0	0	0	89.312	0	0	0	0	0	0	0	0	0	0	0	0	0	0	0	0	0	0	0	0	0	0	0	0	0	0	0	0	78.5	0	0	0	0	0	0	0	0	0	0	0	0	0	55.25	0	0	0
[truncated: 239 more columns]
