# Supplementary material for: Single-particle imaging of stress-promoters induction reveals the interplay between MAPK signaling, chromatin and transcription factors
Source: Nat Commun. 2020 Jun 23;11:3171. doi: 10.1038/s41467-020-16943-w (PMC7311541; doi:10.1038/s41467-020-16943-w)
Supplement: Supplementary file 12 — Source Data [file 41467_2020_16943_MOESM12_ESM.zip › SourceData/Figure4B/Figure4B_yVW429__NaCl_0p20M_rep5_Time.csv]

-0.99885
-0.73212
-0.48202
0
0.26417
0.53267
0.77795
1.0323
1.3242
1.5913
1.8363
2.0904
2.3826
2.6404
2.8899
3.1416
3.433
3.6921
3.9411
4.1925
4.4813
4.7417
4.9918
5.2427
5.5346
5.7956
6.0462
6.296
6.5877
6.8508
7.1022
7.3512
7.645
7.9111
8.1619
8.4117
8.6994
8.9647
9.2129
9.4645
9.7565
10.016
10.267
10.516
10.809
11.073
11.322
11.569
11.866
12.131
12.382
12.63
12.924
13.189
13.44
13.689
13.983
14.241
14.494
14.744
15.036
15.291
15.544
15.794
16.086
16.341
16.591
16.841
17.133
17.393
17.644
17.894
18.184
18.447
18.693
18.947
19.24
19.504
19.754
20.004
20.296
20.559
20.81
21.059
21.353
21.619
21.867
22.119
22.411
22.672
22.923
23.173
23.465
23.727
23.976
24.227
24.519
24.795
25.042
25.294
25.587
25.854
26.103
