# Supplementary material for: Single-particle imaging of stress-promoters induction reveals the interplay between MAPK signaling, chromatin and transcription factors
Source: Nat Commun. 2020 Jun 23;11:3171. doi: 10.1038/s41467-020-16943-w (PMC7311541; doi:10.1038/s41467-020-16943-w)
Supplement: Supplementary file 12 — Source Data [file 41467_2020_16943_MOESM12_ESM.zip › SourceData/Figure4B/Figure4B_yVW429__NaCl_0p20M_rep5_GFP_ConnectedHiPix.csv]

0	0	0	0	0	0	0	0	0	0	0	0	0	0	0	0	0	0	0	0	0	0	0	0	0	0	0	0	0	0	0	0	0	0	0	0	0	0	0	0	0	0	0	0	0	0	0	0	0	0
0	0	0	0	0	0	0	0	0	0	0	0	0	0	0	0	0	0	0	0	0	0	0	0	0	0	0	0	0	0	0	0	0	0	0	0	0	0	0	0	0	0	0	0	0	0	0	0	0	0
0	0	0	0	0	0	0	0	0	0	0	0	0	0	0	0	0	0	0	0	0	0	0	0	0	0	0	0	0	0	0	0	0	0	0	0	0	0	0	0	0	0	0	0	0	0	0	0	0	0
0	0	0	0	0	0	0	0	0	0	0	0	0	0	0	0	0	0	0	0	0	0	0	0	0	0	0	0	0	0	0	0	0	0	0	0	0	0	0	0	0	0	0	0	0	0	0	0	0	0
0	0	0	0	0	0	0	0	0	0	0	0	0	0	0	0	0	0	0	0	0	0	0	0	0	0	0	0	0	0	0	0	0	0	0	0	0	0	0	0	0	0	0	0	0	0	0	0	0	0
0	0	0	0	0	0	0	0	0	0	0	0	0	0	0	0	0	0	0	0	0	0	0	0	0	0	0	0	0	0	0	0	0	0	0	0	0	0	0	0	0	0	0	0	0	0	0	0	0	0
0	0	0	0	0	0	0	0	0	0	0	0	0	0	0	0	0	0	0	0	0	0	0	0	0	0	0	0	0	0	0	0	0	0	0	0	0	0	0	0	0	0	0	0	0	0	0	0	0	0
0	0	0	0	0	0	0	0	0	0	0	0	0	0	0	0	0	0	0	0	0	0	0	0	0	0	0	0	0	0	0	0	0	0	0	0	0	0	0	0	0	0	0	0	0	0	0	0	0	0
0	0	0	0	0	0	0	0	0	0	0	0	0	0	0	0	0	0	0	0	0	0	0	0	0	0	0	0	0	0	0	0	0	0	0	0	0	0	0	0	0	0	0	0	0	0	0	0	0	0
0	0	0	0	0	0	0	0	0	0	0	0	0	0	0	0	0	0	0	0	0	0	0	0	0	0	0	0	0	0	0	0	0	0	0	0	75	0	0	0	0	0	0	0	0	0	0	0	0	0
0	0	0	0	0	0	0	0	0	0	0	0	0	0	0	0	0	0	0	0	0	0	0	0	0	0	0	0	0	0	0	0	0	0	0	0	112.33	0	0	0	70.125	0	0	0	0	0	0	0	0	0
0	0	0	0	0	0	0	0	0	0	0	0	0	0	0	0	0	0	0	0	0	0	0	0	0	0	0	0	0	0	0	0	0	0	0	0	105.75	0	0	0	93	0	0	0	0	0	0	0	0	0
0	0	0	0	98.2	0	0	0	0	0	0	0	0	0	0	105.4	0	0	0	0	0	0	0	0	0	0	0	0	0	0	0	90.917	0	0	0	0	132.12	0	0	0	131.57	0	0	0	0	0	0	0	0	0
0	0	0	0	75.875	0	0	0	0	0	0	0	0	0	0	130.08	90.2	0	0	0	0	0	0	0	0	0	0	0	0	0	0	96	0	0	0	0	145.56	0	0	0	161.29	0	0	0	0	0	0	0	0	0
0	0	0	0	83.7	90.25	0	0	0	0	0	0	113.8	0	0	147.67	109	0	111.1	0	65.8	0	0	0	0	0	0	0	0	0	0	95	0	0	0	0	179	0	0	0	147.78	0	0	0	0	0	0	0	0	0
0	104.42	0	0	101.83	98.583	0	0	0	0	89.4	0	127	0	0	148.6	131.2	0	126.4	0	88.667	0	0	0	0	0	0	0	0	0	0	93	0	84.7	0	0	187	0	0	0	178.21	0	0	0	0	0	0	0	0	0
0	149.07	0	0	110.69	121.07	0	0	95.357	0	116.4	0	133.6	98	0	132.38	138.65	0	116.75	0	113.07	0	0	0	0	0	0	0	0	0	0	99.875	0	99.143	0	0	184.22	0	0	0	169.89	0	0	0	0	0	0	0	0	0
0	183.56	136.5	0	142.62	145.06	0	102	114.42	0	110.64	0	126.4	119.42	0	133.92	164.18	0	168.38	0	135.88	94.083	0	0	0	0	0	0	0	125.5	0	101.38	107.2	118.91	0	0	162.11	0	0	0	173.12	0	0	0	0	0	0	0	0	0
0	212.69	158	0	144.08	153.71	0	136.5	122.94	0	118.6	0	148.13	119.8	0	127.32	161.58	0	214.08	0	168.86	105.93	0	0	0	0	0	0	0	163.25	0	127.07	133.75	129.85	0	0	184.18	0	0	0	183.31	0	0	0	0	0	0	0	0	0
0	200.94	173.65	0	139.69	169.67	0	131.07	131.07	0	135.79	0	161.17	147.79	0	134.4	162.13	0	215.14	0	197.88	122.41	0	0	0	0	0	137.2	0	141	0	131.36	167	150.92	0	0	188.47	0	0	0	175.13	0	0	64.727	0	0	0	0	78.2	0
0	244.94	179.5	0	155.94	168.06	0	142.06	152.36	0	161.56	76	200.86	163.76	0	117.45	167	0	210.31	0	208.35	143.13	0	0	0	0	0	144.36	0	205.69	0	151.29	161.64	153.94	0	0	194.47	0	0	87.625	188.71	0	0	98.067	0	0	0	0	74.455	0
0	262.47	194.53	0	191.33	170.67	0	145.76	152.61	0	160.44	111.71	226.64	208.93	0	139.5	200.21	0	204.47	0	220.24	177.94	0	0	0	0	0	150.93	0	198.71	0	175.81	202.88	186.93	0	0	191.06	0	0	96.643	170.09	0	134.42	118.2	66.364	0	108.71	0	80.733	0
0	262.89	170.93	0	192.65	172.05	0	154.36	160.63	0	168	114.17	246.41	202.44	0	121.18	181.94	0	220.06	0	227.81	188.16	0	0	0	0	0	198.07	0	218.07	0	193.32	210.88	198.56	0	70.5	202.78	0	0	103.44	149.12	62.5	168.14	141.57	95	0	142.53	0	110.12	0
0	259.59	188.92	0	183.88	186.74	0	116.11	178.27	0	166.43	141.07	246.17	198.06	0	130.2	196.82	76.25	219.88	0	211.05	222.47	0	0	0	0	0	189.79	0	211.67	0	194.21	191.18	206.4	0	85.846	178.32	0	0	105.45	179.29	66.8	165.5	177.07	99.429	0	150.65	0	144.5	0
0	228.16	178.89	0	211.75	179.67	0	174.08	186.74	77	184.71	133.94	249.47	197.31	0	130.93	211.76	96.583	212.94	0	205.06	211.29	0	0	82.643	98.929	0	250.94	0	213.07	0	209.17	225.61	187.95	0	122.65	175.88	0	0	110.92	177.53	59.2	184.82	188.65	110.05	0	186.38	0	149.33	0
0	237.35	200.59	0	249.82	215.47	0	165.18	184.67	101.75	197.18	164.72	258.44	217.13	0	129.33	229.84	102.63	228.89	0	215.22	203.76	0	0	83.857	102.17	83	301.94	0	208.81	0	242.22	250.5	232.79	0	145.39	145.82	0	0	114.55	181.72	74.417	226.33	173.62	119.18	0	208	0	134.15	68.5
0	192.62	232.06	0	261.67	220.62	0	163.12	204.69	109.2	179.94	187.56	255	154.6	0	110.43	244	119.36	196.5	0	221.75	237.26	72.571	0	102.75	136.64	102.25	296.53	0	209.12	0	245.67	288.47	201.94	0	173.67	147.29	0	0	106.58	172.83	75.308	194.84	188.28	133.31	91	216.33	0	149.13	68
128.29	196.91	239.13	0	264.13	249.44	0	148.94	222.33	134.93	190.18	174.78	287.95	234.4	0	119.4	242.5	111.5	195	86.2	190.44	210.21	93.4	0	129.29	156.13	119.36	328	0	182.33	0	248.65	292.74	216.24	104.4	178.74	147.33	0	0	113.27	190.12	79.875	197.22	215.18	129.32	111.88	194.06	0	151.5	92.188
139	257.11	270.44	0	248.38	230.75	0	150.89	196.67	136.87	204.5	209.84	289.88	220.28	0	124.67	263.63	134.27	178.42	139.33	196.44	222.17	105	0	153.42	157.24	130.86	355.82	0	194.12	0	241.37	333.39	212.35	138.92	234.5	127.89	0	0	118.15	157.16	85.944	238.88	234.69	137.65	101.5	186.22	0	158.61	120.18
170.68	260.89	252.24	0	224	274.69	0	128.94	199.17	144.56	174.35	188.71	307.37	204.93	0	123	262.39	139.67	203.75	151.5	196.56	179.47	101.18	0	183.31	203.59	147.56	415.3	0	230.18	0	275.79	346.65	219.94	146.42	241.76	140.56	0	0	115.12	187.28	95.882	247	257.25	137.24	118.14	190.71	82.75	156.71	143.17
196.88	251.94	233.94	0	215.69	209.16	0	120.5	223.75	170.39	177.88	181.56	316.61	161.14	0	117.73	274.35	147	208.24	180.53	206.37	186.06	89.714	0	194.71	189.35	167.11	421.5	109.6	215.75	108.13	217.24	338.47	222.84	159.29	204.29	150.63	0	0	128.43	185.88	105.06	257.59	213.35	128.76	150.29	170.38	94.875	165.37	170.07
199	299.41	239.94	0	207.59	234.95	0	136.63	196.61	161.11	161.17	195.2	332.61	141.06	0	124.46	269.82	183.88	209.94	166	185.89	156.39	119.2	0	197.33	206	154.06	377.11	122.61	215.41	115.19	219.76	352.75	236	172.79	203.56	108.5	0	0	124.89	167.63	104.87	256.12	231.25	117.45	182.93	175.57	95.526	137.38	163.22
218.53	275.12	246.72	0	230.29	220.28	0	155.47	201.69	191	157.94	213.65	376.28	132.79	0	122.5	272.25	154	205	179.83	190.88	181.17	85.688	0	174.94	223.29	175.18	431.53	146.33	200.71	133.79	226.37	308.94	219.18	167.06	221.12	103.33	0	0	127.58	165.89	103.81	270.38	207	115.07	193	147.75	114.93	115.61	177.41
231.28	269.53	221.16	0	250.94	236.31	0	160.11	169.06	183.21	163.94	190.44	356.89	110.5	0	118.57	238.71	157.11	191.73	182.53	186.06	176.44	86	118.73	167.17	218.61	151.32	453.81	210.59	256.95	170.74	202.74	325.94	241.89	160.83	203.89	71.4	0	0	135.57	186.39	110.65	223.75	209.67	119.31	196.32	138.18	135	114.19	200.59
236.95	257.44	236.59	0	267.75	232.42	0	163.69	195.88	201.5	150.18	189.12	372.59	0	0	115.19	250.5	137.86	185.39	201.72	183.37	167.21	93.833	109.14	163.16	211.89	176.5	413.33	214	242.94	178.11	191.11	312.22	230	158.69	200.39	71.875	0	0	121.06	210.65	112.31	271.75	202.44	112.87	211.86	135.92	116.55	132.37	174.59
245.31	227.12	237.06	0	259.28	225.72	0	170.94	173.15	174.71	148.59	186	387.75	94.6	0	128.27	249.24	124.29	191.88	212.79	166.89	165.85	99.867	126.94	163.68	263.56	156.62	344.11	228.95	281.65	187.25	234.41	288.69	202.89	174.62	205.37	93.417	0	0	132.07	184.12	118.87	288.3	204.32	128.71	233.65	121.33	147.06	134.74	183.26
227.72	257.42	242.44	0	272.78	232.69	0	130.67	190.35	181.44	186.57	168.44	386.67	129.4	0	106.56	221.4	146.06	222.5	183.33	177.67	142.5	92.8	130.29	153.89	241.5	178.57	325.68	233.74	387.56	179.88	185.75	267.42	200.94	176.29	190.89	84.417	0	0	133.93	179.87	129.14	279.12	210.18	124.81	215.81	126.81	146.8	141.42	181.89
233.53	280.83	237.68	0	264	247.88	0	182.18	174	167.17	171.17	156.29	392.74	130.19	0	109.14	217.53	143	165.81	178.71	148.72	139.89	103	128.94	153.33	272.95	140.33	349.5	259.53	336	184.95	157.05	259.82	229.93	193.56	205.12	101.5	0	76.8	127	173.19	145.27	284.65	208.88	133.65	175.17	135.4	158.8	141.39	198.59
253.55	262.68	265.76	0	256.53	222.45	0	176.94	187.21	166.39	177.68	183.05	429.82	158.88	0	108.63	244.94	157.95	170.32	178.92	178.12	132	95.643	135.94	140.56	261.61	176.14	295.06	303	336.78	181.67	167.24	253.89	221.21	187.83	182.67	94.929	0	81.125	158.41	164.28	145.94	275.82	247.59	144.61	70.2	169.76	148.1	161.06	197
279.17	270.67	253.29	0	264.16	217.11	0	152.47	179.33	166.22	182.62	174.35	433.95	183.94	0	113	251.42	155	190.12	189.24	166.72	146.39	93	128.56	108.81	248.53	150.16	265.44	326.18	359.53	204.03	189.71	262.5	228.5	185.53	217.44	102.67	0	68.6	141.25	184.39	152.69	256.26	230.06	151	170.33	178.07	177.29	144.26	195
295.12	272.9	253.65	0	263.78	238.19	0	136.59	186.94	167.89	170.5	136.4	434.68	215.16	80.643	93.125	247.65	162.21	212.89	157.76	176.06	149.62	85.333	126.44	108.5	221.71	178.29	281.41	279.32	373.78	230.12	173	230.38	236.81	191.47	207.65	94.467	0	69.5	146.24	164.63	169.06	282.33	230.39	143.36	223.59	200.14	170.79	142.68	186.24
272.21	269.21	213.85	0	254.33	242.18	0	155.43	216.08	137.61	212.47	151.81	465.84	227.56	98.083	114.42	231.32	171.56	213.11	163.12	154.82	154.18	83.267	120.08	92.933	233.63	176	216.5	271.56	380.74	227.88	166.43	214.41	211.63	183.06	200.17	71	0	0	158.26	168.06	170.44	285.65	232.71	130.53	222.76	201.69	172.41	147	197.24
266.72	247	215.37	0	256.82	229.47	0	135.79	197.65	113.07	204.5	128	472.24	216	107.1	112.25	229.56	172.53	171.84	133.79	153.21	164.88	104.08	129.33	83.583	204.2	167.07	249.06	271.53	372.37	219.63	176.87	218.71	239.44	204.24	208.2	93.429	0	0	149.19	167.67	163.44	279.59	225.06	130.63	229.67	199.47	162.47	126.89	213.56
279.12	187.57	188.38	0	260.9	276.94	0	172	180.72	99.111	219.4	103.36	465.39	211.8	95.412	107.12	212.32	162.89	169.81	140.67	156.94	182.44	100.67	118.77	79.769	207.84	165.35	270.38	264.06	349.29	237.33	170.67	224.47	202.13	208.13	182	107.69	0	0	173.33	165	124.73	288.59	215.83	140.64	255.94	181.27	160.53	133.38	193.37
313.25	179.61	202.07	0	281.87	231.59	0	149.12	163.26	0	194.76	91.3	459.06	205.75	93.533	119.41	206	147.47	160.89	127	124.47	181.35	91.625	96.5	94.714	222.94	181.63	236.88	271	363.88	192.89	168.32	212.11	184.6	205.76	186.72	100.25	0	0	167.67	154.05	143.06	285.75	241.25	107.94	236.13	157.06	162.06	141.27	217.67
273.42	84.8	219.35	0	260.1	253.13	0	170.81	181.73	63.25	188.32	0	423.15	186.65	102.21	104.93	218.65	124.24	180.76	92.375	112.75	195.56	92.75	115.12	94.529	200.74	171.79	268.12	214.11	373.09	209.44	173.29	204.81	204.81	206.94	174.76	111.7	0	0	161.44	157.31	151.59	248.68	225.18	93.188	234.59	199.25	171.73	126.94	201.42
251.19	120.5	212.31	0	285.27	258.84	0	153	172.13	70	194.67	0	423.63	157.63	108.06	115.72	225.35	119.19	222.64	0	109.07	181.15	101	91.071	83.667	197	159.87	294.75	231.25	380.26	191.06	183.33	176.47	166.57	222.71	160.17	66	0	0	131.82	160.32	146.24	224.68	213.16	93	226.94	183	137.61	123.43	178.63
244.56	120.45	188.58	0	274.12	267.94	0	153.38	191.21	82.182	166.68	0	395.71	156.94	107.07	97.143	192.63	103.31	194.5	0	92.625	192.68	85.214	81.417	91.941	203.61	166.06	336.19	207.84	326.32	204.11	173.18	187.59	162	211.31	144.24	73	0	0	131.44	149.5	139.87	240.12	240.61	81.667	182.84	179.61	132.78	144.69	178.63
220.71	161	197	0	254.75	259.32	0	161	169.33	61	177.76	0	353.26	169.81	111	115.08	218.5	107.8	175.28	0	83.375	184.47	99.235	65.2	95.615	204.65	160.81	321.68	233.47	315.65	197.06	171.11	165.94	137.94	221.4	139.06	0	0	0	131.64	143.94	125.13	220	228.16	74.882	180.42	184.68	127.74	135.41	190.27
208.29	154.93	177.88	0	236.31	247.35	62.8	182.82	159.78	0	157.44	0	304.68	129.12	99.75	103.9	184.16	81.2	191.93	0	80.8	203.47	88.286	0	79.6	209.82	137.39	349.93	248.06	357.24	241.18	147.72	180.06	140.56	190.58	115.24	0	0	0	129.06	158.59	126.43	214	207.35	68.417	216	213.07	142.61	132.5	189
209.72	132.3	184.27	0	214.16	217.53	72.286	189.63	164.71	77.75	170.31	0	285.45	120.35	99	94.25	183.47	87	173.74	0	51.8	194.63	98.846	0	69.875	224.57	175.71	280.41	186.21	342.47	235.25	139.83	167	127.56	181.83	102.33	0	0	0	133.22	172.76	110.76	192.59	233.35	64.923	187.88	197.5	147.56	130.9	201.5
241.94	140.75	185.77	0	214.56	190.83	83.8	155.16	173.24	80.214	168.41	0	289.03	106	89.8	101.2	178.33	89	181.53	0	60	177.42	103.86	0	0	213.89	179.41	277.16	178.35	337.05	250.44	99.188	172	114.76	205.6	100.56	0	0	0	143.47	166.11	128.13	183.5	225	63.6	227.62	174.17	134.58	114.11	188.56
225.82	129.6	171.5	0	189.06	176.07	82.765	141.33	170.37	88.5	153.47	0	262.61	88.933	95.714	105.6	166.33	65.6	183.63	0	0	197	93.571	0	0	208.53	194.24	267.81	206.29	372.11	261.07	94.6	140.69	146.83	200.79	99.1	0	0	0	139.75	186.67	125.17	168.63	208.05	53.6	204	193.5	148.31	129.06	199.24
216.5	111.21	159	0	179.75	166.84	85.846	173.25	192.76	102.58	169.76	0	248.82	77.143	76	91.727	150	0	185	0	0	215.4	80.059	89.2	0	208.4	166.37	249.06	214.44	298.58	280.36	120.54	144.94	143.43	193.72	100.75	0	0	0	142.67	182.11	133.62	167.44	221.11	55.1	213.53	214.78	153.06	126.89	169.35
215.46	94.25	160.84	0	163.18	165.88	102.13	169.67	162.26	123.5	135.95	0	230.56	67.909	74.929	87	165.65	0	151.6	0	0	196.95	87.333	97.875	53.6	243.21	167.56	197.12	216.68	256.58	261.72	134.73	156.63	142.13	194.75	127.4	0	0	0	127.24	175.11	140.06	144.75	217.62	43.8	202.29	182.65	154.56	127.67	168.35
184.16	121.91	199.79	0	153.94	172.94	94.286	173.07	164.5	120.12	138.87	0	216.84	74.2	0	95.1	135.21	0	172.47	0	0	221	93.091	105.73	52.583	230.44	167.76	199.47	177.41	284.81	232.21	135.92	142.36	120.36	217.81	96.667	0	0	0	122	151	132.81	136.06	224.53	0	219.5	159.35	153.11	117.23	145.2
174.94	142.94	181.12	0	141.2	164.29	86.056	159.31	190.58	122.24	144.53	0	198.84	81.75	0	99.6	160	0	187	0	0	194.68	93.286	104	64.4	203.22	134.67	171.6	192.57	217.94	264.17	122.75	137.71	138.08	218.82	0	0	0	0	111.65	165.65	125.62	135.64	232.56	0	257.19	159.72	153.06	106.53	124.12
178.5	152.31	201.44	0	124.21	159.18	84	140.5	174	107.4	137.47	0	174.41	63.8	0	92.9	150.29	0	160.69	0	0	193.06	87.562	104.55	49.583	232.36	140.72	144.54	178	187.12	241.94	95.5	128.06	153.94	204.11	0	0	0	0	117.71	153.29	118	133.47	206.84	0	183.68	152.25	136.1	109.87	91.2
164.63	162.25	180.4	0	115.5	121	85.286	136.71	185.79	126.64	136.5	0	152.44	0	0	84.357	151.32	0	189.68	0	0	233.18	92.125	107.5	58.1	252.94	110.94	127.92	146.83	198.5	259.63	82.941	135.44	158.28	228.76	88.818	0	0	0	114.37	139.56	95.75	150.17	159.76	0	197.35	159.69	123.83	104.21	107.78
165.26	161.13	167.56	0	114.62	166.47	80	161.22	176.82	115.53	122.47	0	141.5	0	0	0	144	0	207.94	0	0	197.94	94.375	108.21	53.375	257.59	102.33	131	161.89	188.83	239.31	84.4	114.75	151.11	193.79	98.4	0	0	0	118.93	125.5	104.6	151.86	153.6	0	187.41	123.94	138.11	94.857	130
181.37	151.79	171.13	0	97	145.72	68.125	156.53	160.22	126.3	122.16	0	119.75	0	0	0	140.82	0	216.75	0	0	208.94	84.846	123.38	65.353	251	114.61	124.5	152.81	174.24	227.89	94	104.35	155.94	202.53	78.6	0	0	0	108.28	118.33	110.88	157.12	0	0	176.41	122.65	140.89	91.6	124.47
171.94	144.35	158.19	0	122.21	149.59	78.8	151.61	160.29	124.93	110.57	0	124.63	0	0	0	144.88	0	221	0	0	206	82.417	114.29	59.5	235.42	97	133.6	139.53	191.07	240.67	86.6	122.4	130.58	203.35	78.4	0	0	0	117.69	116.67	107.62	150.59	142.5	0	194.76	124.36	146.16	84.5	119.14
147.68	138.79	151.5	0	100.17	138.94	62.25	146	150.31	115.47	124.21	0	100.73	0	0	0	153.93	0	190.69	0	0	194.19	95.214	110.14	59.4	242.26	106.17	138	112.93	162.29	179.47	70	125.36	131.5	174.65	70.4	0	0	0	103.63	118	113.07	145.93	125	0	162.74	116.5	138.19	80.25	103.65
156.29	138.57	153.92	0	110.81	143.35	88.667	176.62	152.87	110	111.27	0	121.9	0	0	0	130.86	0	212.05	0	0	210	87.25	114.07	48.8	224.94	106	132.2	106.43	173.33	184.27	0	135.86	117.5	209.65	99.9	0	0	0	99.2	117.17	111.53	138.75	135	0	125.67	109	131.44	73.333	88.562
157.43	147.4	171.28	0	122.19	125.43	83.357	190.19	148.73	93.647	105.44	0	0	0	0	0	117	0	222.4	0	0	190.33	101.38	106.86	50	216.32	98.538	0	119.36	159.69	149.31	0	128.18	116	214.41	75.4	0	0	0	114.12	118.63	103.56	128.29	103.82	0	142.13	93.438	146.25	55.6	75.286
139.21	124.74	163.17	0	118.59	123	92.125	168.07	132.25	95.062	106.71	0	126.8	0	0	0	123.33	0	195.84	0	0	193.44	93.286	110.56	0	188.75	109.75	0	114.26	123.86	145.27	0	126.39	129.69	247.61	76.75	0	0	0	94.167	106.76	104.07	123.4	113.09	0	141.47	125.7	139.37	59.8	70.545
135.87	133.18	152	0	119.83	126.62	93.364	145.59	122.94	99.625	107.93	0	122	0	0	0	119.25	0	199.5	0	0	177.44	82.353	113.25	0	187.94	85.941	0	101.31	124.93	158.44	0	132.14	148.59	219.15	75.2	0	0	0	92.7	113.44	88.833	112.31	105.42	0	142.94	134.36	129.2	64.4	71.571
119.14	149.53	151.33	0	111.79	110.89	81.833	107.19	137.26	79.941	108.78	0	123.83	0	0	0	119.5	0	180.56	0	0	182.81	81.786	111.1	0	161.32	77.357	0	131.07	117.43	144.69	0	127.29	131.77	193.7	67.636	0	0	0	82.417	93.533	104.17	99.467	96.231	0	136.11	128.45	118.28	55.5	45.4
130.06	130.2	140.35	0	104.5	120.35	87.3	129.31	112.38	86.083	107.88	0	117.73	0	0	0	138.06	0	148.5	0	0	142.12	73.909	115.25	0	171.33	74.1	0	106.47	123.5	166.13	0	121.43	146.33	221.59	62.778	0	0	0	83.8	80.727	88.538	99	108.12	0	146.16	113.38	126.62	53.5	0
120.46	116.86	152.65	0	99.75	109.21	94.5	129.4	108.36	68.2	103	0	118.9	0	0	0	142.17	0	156.64	0	0	135.21	67.8	92	0	147.37	78.2	0	112.75	128.79	137.73	0	111.53	120.69	221.29	0	0	0	0	0	76.364	88.667	100.86	100.24	0	129.78	105.42	87.357	49.75	0
113	98.4	146.67	0	107.5	104.54	89.133	113.58	97.562	78	96.733	0	114.2	0	0	0	122.72	0	136.5	0	0	138	70.2	95	0	156	54.818	0	113.65	122.71	140.41	0	91.636	138.17	184.74	0	0	0	0	0	60.636	90.4	98.357	99.929	0	141.79	111.19	97.714	0	0
113.23	101.6	151.43	0	88.417	106.93	100	84.417	90.357	78	106.87	0	121.75	0	0	0	109.7	0	159.42	0	0	134.41	67.5	99.5	0	122.89	0	0	116.38	112.88	148	0	92.6	132.31	176.68	71.6	0	0	0	0	56.455	87.286	128.18	107.17	0	171.81	118.64	72.143	0	0
116.9	113.29	147.78	0	89	107	103.67	91.5	92.062	0	105.93	0	117.12	0	0	0	113.24	0	151.62	0	0	142.71	68.462	101.27	0	121.25	0	0	111	81.4	148.63	0	90.727	130	172.83	60.2	0	0	0	0	0	86.643	116.2	89.143	0	134.58	103.83	85.182	0	0
106.75	118.67	132.56	0	63.8	120.07	107.31	89.909	90.133	0	109.5	0	101.45	0	0	0	124.18	0	138.11	0	0	136.37	70.818	104.42	0	148.87	0	0	106.44	85.2	145.44	0	89.5	137.81	154.21	76.4	0	0	0	0	63.375	82.909	138.59	91.941	0	131.06	91.75	68.375	51.4	0
93.125	129.07	147.86	0	0	105.68	93.857	83.714	0	0	100.56	0	121.18	0	0	0	109.42	0	121.33	0	0	112.81	75.786	87.9	0	129.88	78.3	0	125.62	77	127.89	0	91.077	152.83	144.41	67	0	0	0	0	74.417	77.455	149.89	94.417	0	128.79	95	73.2	51.8	0
87.417	157.92	139.46	0	65	115.11	88.067	71.875	85.75	0	104	0	130.2	0	0	0	117.27	0	103.83	0	0	128.14	74.5	81.909	0	151.12	96.5	0	114.43	0	140	0	91.267	184.06	151.15	65.6	0	0	0	0	75.833	83.4	165.81	84.308	0	140.69	97.25	74.8	0	65.846
113.55	136.78	129.8	0	59.2	105.5	99.9	77.5	68.6	79.625	97.857	0	110.83	0	0	0	116.17	0	94.286	0	0	114.93	76.3	0	0	141.58	88.187	0	102	0	130.8	0	97.2	172.41	126.18	67.2	0	0	0	0	69.7	75.182	192.58	85.571	0	121.06	81.2	79.25	51	62
112.9	156.31	125.33	0	73.5	105.93	91.917	0	0	80.5	113.21	0	101.33	0	0	0	117.27	0	88.6	0	0	101.87	81	89.5	0	158.47	88.889	0	91.25	0	119.93	0	0	179.25	0	60.1	0	0	0	0	70.875	66.75	188.18	88.5	0	118.25	0	69.5	44.4	79.467
98.429	142.12	137.42	0	0	111.88	73.313	91.357	0	82.9	105.64	0	115.2	0	0	0	117.29	0	60.6	0	0	111	76.8	78.5	0	163.29	63.4	0	99.812	0	103.88	0	0	147.44	118	74.5	0	0	0	0	82.125	89	189.67	98.75	0	116.92	0	93.167	0	90
114.8	155.29	133.88	0	0	111.69	72.313	104.27	0	68.071	94.083	0	103	0	0	0	109.63	0	0	0	0	93	73.8	83.375	0	159.65	111.47	0	86.636	0	102.91	0	0	136.71	104.64	78.4	0	0	0	0	77.727	91.8	172.06	85.5	0	121.91	0	84.636	0	74.737
101.86	179.67	139.2	0	75.9	96.5	82.059	147.5	0	69.4	104.25	0	106.4	0	0	0	130.5	0	0	0	0	89.529	58.6	66.625	0	147.8	111.12	0	91.6	0	111.25	0	0	141.03	107.5	76.2	0	0	0	0	79.538	66.643	135.53	79.7	0	110.83	0	92.059	0	93.333
105.17	154.41	157.07	0	54.6	90.75	86.214	150.25	0	0	98.25	0	110.67	0	0	0	125.08	0	0	0	0	95.1	74.2	0	0	168.89	111.25	0	95.2	0	94	0	81.125	111.5	103.6	71.625	0	0	0	0	66.727	72.182	108.5	75.75	0	109.13	0	109.71	0	91.857
104.43	166.07	138.67	0	0	94.375	94.571	128.39	0	68.429	103	0	113.12	0	0	0	125.45	0	0	0	0	89	0	69.2	0	187.38	109	0	87.167	0	81.4	0	90.5	120.71	0	78.8	0	0	0	0	63.444	61.9	96.278	92.2	0	90.294	0	112.53	0	73.235
100.1	157.14	147.07	0	0	84.167	83	126.06	0	81.077	91.3	0	116.8	0	0	0	109.09	0	0	0	0	80.733	77.2	95.643	0	170.28	80.8	0	90.571	0	96.25	0	92.4	98.25	112.8	0	0	0	0	0	65.1	68.625	87.263	77.375	0	84.75	0	111.35	0	86.6
105.8	152.33	124.69	0	0	85.9	83.591	130.65	0	74.4	110.75	0	107.14	0	0	0	123.4	0	0	0	0	76.353	58.6	83.375	0	164.18	85.182	0	76.5	0	124.9	0	76.4	95.909	97.8	75.429	0	0	0	0	61	67.091	131.29	80.75	0	85.75	0	126.39	0	75.421
101.18	131.06	111.37	0	0	104.64	80.125	137.82	0	0	100	0	94.333	0	0	0	109	0	0	0	0	83.533	71.583	93.333	0	120.82	63.25	0	64.286	0	142.45	0	79.2	88.364	100.82	83.125	0	0	0	74.7	0	65.875	98.071	70.25	0	0	0	124.21	0	72.588
96.5	117.58	97	0	0	99.583	79.25	138.93	0	0	85.846	0	0	0	0	0	104	0	0	0	0	81.917	70.125	90.875	0	122.79	62	0	75.5	0	118.19	0	0	71.1	89.818	76.8	0	0	0	94.8	0	65.5	107.33	71.2	0	77.2	0	120.16	0	70.467
98.5	124.79	94.333	0	0	89.875	72.885	149.53	0	0	86.929	0	0	0	0	0	95	0	0	0	0	85.4	68.364	112.15	0	93.3	0	0	67.062	0	132.4	0	0	0	0	80.091	0	0	0	68	51	63.75	106.16	67.143	0	68.7	0	126.06	0	64.786
0	122.59	93.214	0	0	95.375	70.333	148.89	0	0	85.364	0	0	0	0	0	112.17	0	0	0	0	69	70.2	94.1	0	94	0	0	86.9	0	127.47	0	0	63.917	0	82.357	0	0	0	72.875	55.4	64.5	98.563	77.875	0	0	0	113	0	70.182
0	126.36	88.2	0	0	100.69	53.8	142.2	0	0	83.857	0	0	0	0	0	113.5	0	0	0	0	82	68	87.357	0	89.357	0	0	86.8	0	149.25	0	0	85.923	0	97	0	0	0	0	41	0	124.06	79	0	0	0	109.28	0	60.5
0	125	69.5	0	0	0	0	130.77	0	0	91.214	0	0	0	0	0	113.64	0	0	0	0	79.75	70.375	98.562	0	66	0	0	115.57	0	132.29	0	0	85.071	85.667	96.083	0	0	0	0	0	0	122.35	85.4	0	0	0	85.529	0	56.615
0	118.5	0	0	0	78.2	0	120.71	0	0	0	0	0	0	0	0	0	0	0	0	0	72.923	66	78.25	0	72.2	0	0	98.067	0	144	0	0	111.64	94.636	100.17	0	0	0	0	0	0	120.71	67.273	0	0	0	84.333	0	57
0	110.92	78.6	0	0	83.917	0	129.65	0	0	76	0	0	0	0	0	0	0	0	0	0	85.9	58.917	80.417	0	67.6	0	0	86.769	0	116.92	0	79.333	127.35	89.8	88.421	0	0	0	0	0	0	119.21	71	0	0	0	90.2	0	0
0	88	88.417	0	0	68.875	0	125.59	0	0	82.2	0	0	0	0	0	0	0	0	0	0	89.25	70.2	73.125	0	79.6	0	0	89.571	0	118.4	0	70.6	139.87	0	88.938	0	0	0	0	0	0	149.25	82.429	0	0	0	90.059	0	0
0	84.8	88.364	0	0	79	0	132	0	0	72.2	0	0	0	0	0	0	0	0	0	0	70.75	62.8	0	0	89.375	0	0	96.588	0	110	0	0	147.76	0	78.583	0	0	0	0	0	0	114.56	72.692	0	61.4	0	83.824	0	0
0	86.273	0	0	0	68.8	0	137.95	0	0	87.25	0	0	0	0	0	0	0	0	0	0	68.917	58.4	83.5	0	81.2	0	0	91	0	118.75	0	0	146.53	81.8	89.8	0	0	0	0	0	0	105.18	75.857	0	78.6	0	80.2	0	45.375
0	0	0	0	0	0	0	134.94	0	0	74	0	0	0	0	0	0	0	0	0	0	84.6	56.75	73.75	0	65.2	0	0	96.2	0	122.8	0	0	134.67	83.2	67.2	0	0	0	0	0	0	100.21	81.455	0	0	0	88.421	0	41
0	0	0	0	0	0	0	145.94	0	0	77.5	0	107.27	0	0	0	0	0	0	0	0	68	51.455	65.625	0	70	0	0	84.818	0	0	0	0	173.82	0	83.2	0	0	0	0	39.6	0	95.071	78.818	0	0	0	82.714	0	0
0	0	71.4	0	0	62.5	0	134.29	0	0	78.8	0	104.63	0	0	0	0	0	0	0	0	69.5	0	77.545	0	67.125	0	0	90.125	0	0	0	0	167.74	0	72.25	0	0	0	0	43	0	88	70.833	0	0	0	86.471	0	0
0	0	84.3	0	0	58.6	0	136.87	0	0	0	0	98.167	0	0	0	0	0	0	0	0	0	51.6	71.375	0	75	0	0	89	0	0	0	0	173.88	0	83	0	0	0	0	0	0	103.73	77.8	0	0	0	85.083	0	0
0	0	0	0	0	56	0	130.58	0	0	71	0	99.8	0	0	0	0	0	0	0	0	77.625	58.5	0	0	0	0	0	73.4	0	0	0	0	145.68	0	79.4	0	0	0	0	0	0	83.273	69.583	0	0	0	74.583	0	0
0	0	0	0	0	0	0	138.89	0	0	75.1	0	105.25	0	0	0	0	0	0	0	0	74	0	67	0	0	0	0	0	0	0	0	0	153.75	0	0	0	0	0	0	0	0	68	68.214	0	0	0	71.941	0	0
0	0	0	0	0	0	0	145.56	0	0	74.625	0	115.43	0	0	0	0	0	0	0	0	0	0	59.2	0	0	0	0	0	0	0	0	0	152.87	0	0	0	0	0	0	0	0	0	69.833	0	0	0	69.214	0	0
[truncated: 230 more columns]
