# Supplementary material for: Single-particle imaging of stress-promoters induction reveals the interplay between MAPK signaling, chromatin and transcription factors
Source: Nat Commun. 2020 Jun 23;11:3171. doi: 10.1038/s41467-020-16943-w (PMC7311541; doi:10.1038/s41467-020-16943-w)
Supplement: Supplementary file 12 — Source Data [file 41467_2020_16943_MOESM12_ESM.zip › SourceData/Figure4B/Figure4B_yVW429__NaCl_0p20M_rep5_GFP_HiPix.csv]

88	79.05	91.7	57.05	57.1	53.35	49.7	59.95	63.75	54.75	77.85	56.7	96.1	73.95	66.75	57	83.65	55.75	78.45	76.25	51.9	53.3	51.05	55.1	48.3	66.7	54.85	92.15	70.85	72.9	63.2	61.2	74.8	75.5	82.9	65.95	59.15	81.25	58.3	56.3	46.3	43.25	64.45	49	40.6	72.95	70.2	48.7	54.85	56.1
82.85	80.25	84.4	53.9	55.75	53.45	46.6	54.65	64.8	50.7	72.95	51.35	84.3	79.45	59.2	57.1	75.95	53.05	68.65	74.55	52.6	53.9	48.1	55.2	46.5	58.9	49.9	69.55	70.6	60.4	55.3	55.35	78.3	71.8	81.6	55.7	51.35	76.15	50.65	52.1	40.1	44.3	61.25	41.25	38.25	71.9	65.8	40.85	52.5	46.9
86.7	73.2	81.2	53.25	50.9	59.15	46.55	54.8	56.55	48	66.3	45.55	86.1	75.15	62.2	64.85	67.75	47.8	70.55	76.2	54.9	49.05	46.25	54.4	44.2	59.1	54.5	65.5	68.1	56.4	54.1	57.1	78.15	63.65	80.35	59.1	51.75	72.35	55.2	49.3	42.9	44.55	60.4	44.75	38.85	65.65	65.6	39.45	52.5	50.35
105.4	101.2	108.8	71.35	56.2	61	55.35	51.55	65.4	71.55	89.45	51.3	92.4	83.85	76.8	76.2	83.95	59.55	82.3	86.7	61.5	53.8	66.25	63.9	56.5	64.45	63.45	100.3	85.35	72.4	102.5	67.1	99.55	92.1	115.2	73.65	66.95	89.35	73.5	61.15	57.95	65.35	77.3	56.55	43	89.05	76.25	41.3	47.1	59.1
95.65	96.15	103.1	73.95	68.45	63.05	61.35	72.25	73.4	63.3	87.55	66.45	107.2	87.75	79.05	72.3	92.15	59.35	91.7	73.95	65.35	57.45	67.95	68.2	57.15	69.75	59.9	96.65	67.25	97.05	75.95	69.65	97.7	88.4	96.4	73.9	66.4	97.95	70.2	62.55	58.7	54.15	81.75	60.45	45.5	88.7	72.4	49.15	48.55	53.75
96.5	98.05	104.5	73.45	64.45	62.2	67.6	71.85	73.15	58.35	89.8	62.75	102.9	93.9	85.8	76.2	92.7	58.2	88.1	73	60.7	60.25	67.9	72.6	56.4	74.1	64.15	113.4	64.5	92.05	67.1	77.4	104.45	93.05	97.45	80.4	61.55	101.6	70.5	62.05	57.3	48.65	82.6	58.25	43	83.85	79.3	46.9	55.8	52.95
98.5	92.35	107.45	75.75	62.3	61.8	66.15	76.25	74.3	61.2	85.55	67.5	112	82.5	82.8	74.65	89.85	65.75	92.7	74.15	68.1	59.05	66.8	67	56.6	69.9	56.9	123	62.4	94.2	65.25	77.3	102.75	91.05	97.2	78.1	64.4	95.55	77.6	64.1	59.8	53.95	82.5	57.5	43.85	90.05	72.7	50.7	51.85	57.25
97.1	100.6	108.35	78.65	54	62.7	63.05	67.35	71.1	62.95	81.45	66.05	106.45	83.3	84.5	72.65	87.9	64.5	91.65	74.65	64.15	65.8	66	63.2	56.85	66.7	59.6	128.6	67.05	93.35	66.35	69.2	106.3	87.55	95.4	78.7	66.3	93.7	75.45	62	61.6	54.25	81.5	56.7	44.45	85.4	77	44.25	55	54.75
99.65	94.2	95.45	69.15	54.25	58	65.55	65.2	59.8	58.4	80.15	61.15	98.25	88.45	81.5	73.5	84.35	61.6	80.7	75.9	53.55	56.8	59.2	59	45.25	64.6	53.2	121.4	68.3	76.25	72.6	60.45	73.7	80.25	90.5	65.75	68	88.35	68.55	52.75	48.8	53.6	69.8	56.6	39.85	84.45	74.2	51.25	53.5	52.8
95.1	92.7	94.4	70.25	55.75	61.75	59.35	63.95	64	55.55	78.15	59.85	96.95	83.15	82	74.35	77.65	59.2	78.3	76.55	53.9	54.45	59.75	59.6	47.6	58.85	52.95	109.8	65.4	67.4	79.7	62.55	68.4	74.9	93.15	63.25	69.8	90.55	69.55	51.8	50.45	50.15	67.55	47.95	41.35	75.3	70.75	50.95	52.45	55
91.95	87.8	92.7	70	49.8	64.2	61.75	63.55	63.15	58	79.35	60	94.6	79.75	80.5	70.7	84.6	57.2	71.85	77.65	58.2	56.45	57.1	60.05	48.35	59.65	55.55	112.15	66.9	83.65	78.3	63.45	69.5	74.05	93.15	64.35	98.4	89	64.7	57.35	63.35	49.2	71.45	54.9	45.2	78.85	78.65	49.15	52.3	55.15
88.95	85.6	94.05	67.75	57.6	65.85	58.4	59.8	65.05	58.85	75.5	57.55	97.2	82.75	80.2	76.2	82.2	59.3	66.1	78.6	56.8	63.1	60.4	60.65	47.9	58.9	52.25	99.7	65.7	79.8	75.5	68.65	73.55	79.45	92.55	60	100.6	89.95	66.25	55.7	86.95	48.6	69.55	53.65	43.4	76.7	77.25	43.9	51	55.45
95.2	83.1	93.4	69.7	73.9	63.2	58.2	58.3	69.15	61.3	81.25	68.4	97.7	79.6	78.2	82.75	91.1	60.85	70.85	79.15	61.85	54.7	58.9	48.25	48.1	57.35	59.3	112.65	66	81.25	75.85	84.05	93.9	77.4	86.05	70.55	123.85	94.35	65.3	56.6	114.55	49.1	73.8	50.25	41.8	76.45	78.75	46.25	48.65	51.4
91.95	82.35	90.1	69.4	67.3	64.15	52.6	62.5	66.25	61.15	80.15	55.2	108.95	79.85	80.95	108.7	88.95	52.4	82.35	70.95	57.9	55.8	57.2	45.05	49.05	66.95	52.95	107.05	70.15	75.65	81.95	92.1	92.2	77.2	82.7	68.4	135.05	90.25	62.75	60.45	149.95	46.95	70.75	44.65	42.9	69.6	79.35	49.8	49.5	56.05
91.4	79.25	94.25	68.1	74.25	73.55	53.05	59.15	65.65	57.1	78	56.95	115.3	80.1	82.1	120.25	98.1	54.9	101.55	69.3	64.45	60.15	53.7	44.3	50.05	63.25	53.7	101.5	73.2	84.7	66.15	88.6	89.05	85.85	93.15	71.45	165.3	88.65	63.45	54.9	144.4	47.1	70.3	49.6	42	74.2	78.4	47.45	45.55	56.35
90.6	102.9	90.55	65.3	86.45	87.9	50.9	53	66.55	56	89.05	53.25	114.55	80.45	79.15	135.8	108.35	55.25	107.25	71.7	80.1	65.5	54.25	45.9	52.9	60.65	50.3	99.6	65.55	74.4	72.55	82.5	89.25	82.55	86.65	71.2	171.7	87.95	61.7	56.1	158.3	48.8	66	51.6	39.5	79.1	76.8	47	46.85	51.05
81.3	137.55	94.35	70.4	106.5	113.05	52.6	62	89.85	60.95	97.7	55.3	128.9	91.1	75.75	115.4	135.25	62.85	106.35	74.25	102.3	68.25	60.65	49.7	49.7	58.4	52.1	94.9	67.95	90.55	72.25	88.75	88.35	95.4	93.65	68.7	178.9	98.45	70.4	53.45	163.1	45.5	72.25	50.2	42.5	76.95	79.3	50.25	50.05	51.45
84.1	178.6	128.65	66.95	135.05	134.75	51.1	87.6	105.1	54.4	102.2	57.95	118.25	112.3	80.4	118.25	155.35	62.85	160	66.55	131.65	84.3	60.7	52.1	45.55	58.65	55.45	78.65	71.45	103.8	73.9	95.2	98.35	111.7	88.45	63.8	159.05	88.1	76.05	58.1	165.05	40.75	67.35	53.3	46.7	72.85	74.85	46.9	46.6	54.25
74.9	200.15	152.4	67.9	125.35	134.95	52.6	125.75	119	58.05	108.9	53.05	141.55	108.95	75.3	125.8	158.7	61.6	179.55	66.3	148	97.5	55.55	57.05	47.45	59	56.45	88.4	68.5	127.3	73.05	116.1	118.6	121.85	88.6	64.25	173	86.6	65.8	64.2	169.9	44.5	73.2	51.75	44.35	70.65	76.5	44.35	49.55	50.75
76.45	194.2	165.65	67.15	135.75	163.85	53.7	117.05	122.55	54.75	123.85	58	152.4	133.7	70.6	108.65	150.75	57	190.95	67.1	177.6	115.5	60.65	51.15	51.45	54.7	53.5	129	72.1	128.05	72.9	118.95	164.05	140	91.85	63.7	176.85	84.05	78.2	68.2	161.45	44.6	74.15	61.35	42.15	75.45	73.95	44.55	60.05	51.25
88.3	231.6	171.9	69.15	143.7	157.15	42	131.8	132.85	57	150.5	67.45	183	158.6	77.6	100.05	163.1	60.05	198.85	68.4	196.4	135.45	51.2	54.05	53.4	57.9	50.2	134.8	75.6	176.95	73.1	143.9	149.8	149.5	89.8	68.55	180.55	74.9	70.5	83.8	180	55.7	86	90.05	41.4	77.4	76.5	43.1	61.15	50.75
86.6	253.7	185.25	64.75	184.1	164.9	46.45	138.45	150	55.55	152.05	102	209.2	188.8	71.4	127	181	59.05	202.9	64.3	210.95	160.6	51.65	51.6	47.7	54.8	54.85	135.5	70.5	181.25	70.15	164.55	184.35	168.8	87.55	63.1	187.05	77.2	66.6	86.2	159.55	52.85	114.1	110.2	57.4	72.85	105.45	48.2	74.8	48.3
86.4	257.2	154.1	68.55	183.55	172.05	46.55	135.05	157.8	54.3	150.3	96	232.85	193.15	70.95	114.85	171.1	63.2	208.3	58.45	211.05	183.8	54.55	50.35	55.45	55.75	53.2	178.5	69.55	194.9	72.2	190.35	194.05	187.9	96.2	64.7	195.65	71.65	64.15	99.2	143.8	52.85	147.8	123.4	81.85	74.9	137.25	44.55	105.7	51.15
81.6	246.15	163.95	69.2	176.1	183.95	45.65	115	164.05	52.3	151	127	238.2	192.5	72.4	123.8	184.1	70.15	209.7	63.5	206.6	198.35	50.15	49.85	64.2	62.5	45.9	186.35	65.4	203	72.75	190.6	180.55	186.25	91.5	78.5	175.35	79.4	59.05	93.2	170.2	55.9	149	155.75	89.15	75.15	143.45	47.05	131.7	47.95
82.85	224.65	172.55	67.1	193.7	173.8	46.05	143.8	183.75	68.2	176.85	128.3	236.65	181.25	74.6	112.95	207.7	88.15	202.6	62.6	193.7	199.75	56.75	52.95	74.9	89.1	57.95	245.05	63.7	186.65	71.35	200.6	217.85	185.25	88.6	115.7	165.05	73.1	67.1	98.55	162.4	55	178.05	176.5	107.95	75.75	173.9	43.25	139.25	50.35
80.55	222.1	192.7	66.6	234.2	201.55	42.6	154	179.05	95.6	187.15	159.05	249.65	206.55	72.7	107.55	225.95	88.05	221.3	62.55	204.8	193.3	59.3	53	80.05	99.55	72.45	291.2	67.3	191.1	70.35	236.1	242.65	221.45	89.1	141.65	136.95	71.65	63.65	98.4	176.6	67.7	206.8	162.4	117.45	71.3	189	43.45	134.15	59.7
87.35	180.5	221.95	69.7	251.95	202.75	39.25	153.55	189.85	101.5	170.7	175.85	250.2	146.2	73.65	102.9	232.1	104.5	191	71.9	207.85	232.8	68.45	58.35	97.4	123.6	93.05	291.3	64.95	196.45	68.1	238.85	281.75	196.75	85.6	168	140.15	71.65	63.3	93.4	167.2	67.85	192.55	181.4	122	80.8	208.65	39.15	142.05	67.95
119.85	167.05	228.15	61.45	244.25	229.05	42.95	139.25	204.2	128.55	180.2	169.5	285.55	204.2	74.5	114.65	235	99.2	183.7	79.05	183.95	207.55	73.15	59.8	123.25	142.4	105.6	321	59.85	175.45	65.65	233.9	287.05	210.7	93.05	177.65	131.7	68.85	60.2	96.05	177.7	74.7	187.6	200.95	127.1	94.25	185.55	40.75	147.45	84.65
129	245.45	254.35	62.35	233.1	215.45	49.2	145.35	189.75	127.85	174.25	206.4	283.3	215.25	69.55	116.75	258.95	126.6	175.9	118.65	183.25	215.1	90.3	59.45	149.75	152.05	114.05	338.85	53.25	183.05	79.1	238.35	327	206.4	131.1	218.25	125.9	81.3	70.65	103.95	154.1	85.45	220.1	211.1	130.75	92.25	179.2	49	151.1	113.2
167.35	257.05	244.9	62.05	216.7	248.35	48.05	122.7	193.6	139.45	165.9	180.05	302.8	193.85	67.45	112.65	250.75	133.7	189.55	132.3	184.15	178.4	88	54.9	170.8	194.3	134.7	415.3	58.5	218.45	77.8	273.75	332.4	212.45	132.4	225.85	135.25	79.5	83.25	110.55	179.7	91	237.8	234.75	130.1	108.7	182.65	72.85	149.5	137.6
181.4	230.3	225.8	63.95	198.6	205.75	43.55	111.95	206.25	167.75	164.1	176.1	307.9	146.8	70.55	102.35	256.6	147	198.55	171.7	204.5	175.5	82.95	55.55	185.55	189.35	161.2	409.8	93.65	199.9	96	205.75	320.85	218.8	159.2	192.5	143.25	80	66.4	115.85	169.95	101.5	246.05	198.2	120.95	146.25	163.1	90.1	163.7	149.9
191.55	285.05	231.85	62.9	196.2	231.4	46.7	129.45	191.4	159.1	157.2	175.3	334.8	137.75	69.35	111.8	254.1	175.95	196.05	163.7	183.15	153	83.85	59.75	188.65	200.4	146.9	370.75	117.2	204.1	111.65	207.05	352.75	232.05	156.4	197.65	91.3	79.05	73.1	121.45	165.45	95.05	237.4	211.55	117.45	162.15	158.2	93.8	127.35	155.85
213.7	264	239.4	63.05	215.75	214.15	46.2	151.8	187.5	169.75	144.45	201.5	365.6	123.25	66	115.55	249.4	144.5	193.6	173.45	177.5	176.4	82.85	72.7	167.15	208.4	164.2	404.8	140.6	192.95	122.55	223.5	296	208.75	157.35	202.65	86.9	73.8	68.05	126.8	160.95	96.25	252.3	198.65	104.75	184.65	141.2	102.15	111.55	165.65
222.65	266.65	218.55	64.8	227.3	221.65	49.4	157.2	165.25	179.8	156.15	184.95	350.4	104.5	67.35	105.75	228.4	153.1	175.95	179.15	175.3	171.7	80.7	98.1	160.35	215.45	149.4	423.75	196	256.95	167.75	199.05	319.5	233.1	145.55	201.35	65.45	73.7	71.7	124.25	179.95	104.55	207.3	187.2	112.35	193.3	135	131.6	106.25	188.35
236.95	247.15	225.1	63.9	244.5	228.2	46.15	150.2	183.6	188.05	148.8	172.95	354.45	90.95	66.1	105.85	243.8	123.35	179.1	193.65	171.8	154.9	84.95	100.9	161.6	206	150.6	398.7	198.35	238.15	172.1	187.15	299.9	214.95	151.8	192	67.1	72.1	72.05	111.2	197.75	102.45	248.8	196.8	105.85	186	125.05	116.55	130.55	167.55
223.15	211.05	219.9	64.4	250.5	218.1	42.1	159.15	173.15	167.85	141.35	165.5	365.15	83.6	72.15	115.4	231.9	116.65	182.7	185.2	161.3	165.85	93.85	118.7	161.25	244.4	142.45	341.25	228.95	281.65	173.25	221.05	267.15	199.1	162.55	182.9	80.9	72.3	61.85	118.25	170.5	110.9	288.3	200.75	120.4	216.8	118.2	141.55	132.1	180.3
218	255.45	232.4	61.45	267.5	214.2	46.55	126.5	180.45	169.05	170.55	157.4	375.15	112.05	69.85	99.15	221.4	132.4	195.4	177	173.15	126.6	86.05	122.7	147.65	217.25	159.55	320.4	233.15	351.4	170.8	185.75	264.2	194.65	170.3	184	74.4	56.65	66.3	124.05	165	112.15	266.85	199.6	115.75	202.4	119.9	136.75	139.35	173.8
229.65	271.05	234	61.45	256.6	228.75	44.25	172.85	171.3	162.45	167.2	147	387.2	125.25	70.9	99.9	212.45	143	158.75	157.65	144.6	135.1	94.2	126.35	147.3	272.95	129.65	320.65	244.25	329.8	184.95	156.5	247	208.85	181.2	188.85	84.85	64.55	69.55	114.95	160.05	133.95	269.35	199.65	128.1	142.75	128.6	158.8	136.9	188.65
253.55	258.75	252.65	61.55	253.1	222.45	41.5	173.3	184.05	160.45	174.9	183.05	408.65	147.05	71.35	94.55	242.15	154.95	168.7	155.3	174.35	127	87.7	129.45	130.05	251.8	149.85	276.8	284.25	325.75	175.85	160.5	245.75	196.65	184.4	178.95	86.95	57.75	72.85	149.45	159.1	136.8	259.8	233.85	141.85	67.5	160.55	148.1	157.8	187.85
267.25	260.35	243.8	58.6	260.3	212.7	42.65	145.15	165	160.25	163.5	163.95	427.75	176.8	77.05	91.3	245.9	151.1	176	181.4	159.45	143.95	87.2	118.95	101.05	243.2	150.05	248.1	303.85	338.45	193.45	166.8	248.75	220.95	176.55	209.65	91.55	60.15	64.85	119.95	178.9	141.55	253	217.25	141.85	131.45	163.6	165.65	142.35	181.95
277.1	272.9	248.85	58.75	254.45	222.6	42.95	129.45	174.3	165.3	165.6	135.15	431.4	212	76.65	77.7	234.7	159.6	206.65	148.75	166.6	137.1	84.4	119.9	101.05	219.15	154.55	263.4	273.35	358.2	219	165.15	214.3	219.6	181.2	201.15	88.5	65.8	66.85	139.5	162.1	154.05	272.45	223.55	126.85	212.5	180.4	167.95	140.3	179.8
268.4	265	213.85	56.3	247.35	229.45	41.6	136.75	190.4	135.1	190.55	141.7	457.45	222.05	86.65	94.8	225.5	165.85	207.05	158.8	145	147.5	79	103.05	86.2	229.45	160.7	206.1	261.45	373	217.85	149.7	204.1	207.25	175.35	195	70.5	58.65	60.9	157.65	161.4	154.15	272.65	217.05	127.5	210.2	189.95	163.25	141.3	185
255.35	235.8	212.45	58.7	245.65	220	41	136.15	189.05	102.4	180.75	117.2	447.6	214.35	96.15	95.9	220	167.7	170.5	121.35	141.2	156.75	90.7	105.35	74.05	204.2	146.7	239.45	265.3	344	220.55	159.3	206.4	236.55	194	187.8	82.95	57.2	55.75	141.8	159.7	151.15	263.6	213.15	127.45	225.6	186	153.4	125	196.65
264.7	172.4	173.2	58.95	260.9	263.8	34.65	150.35	174.55	96.4	204.8	97.8	445.1	196.6	92.05	103.35	209.3	159.45	158.9	123.35	153.3	172.45	85.9	106.9	72.85	204.1	154.9	254.7	255.1	334.8	227.95	166.85	222.1	188.25	194.15	175.65	91.95	64.8	53.35	161.55	162.55	114.6	271.75	208.35	121.35	235.3	166.3	158.2	125.55	190.4
286.25	174.2	185.1	62.95	257.25	219.5	41.2	140.9	161.2	67.9	186.15	76.4	438.55	195.95	88.1	113.15	202.5	138.8	155.75	107.85	118.9	172.3	90.65	86.4	84	215.8	178.25	226.5	255.6	347.4	189.1	166	206.25	172.75	199.25	181.8	88.9	69.6	53.3	155.7	154.05	135.5	285.75	226.35	98.8	218.5	148.7	159.1	131.25	205.55
268.15	81.8	216.15	59	260.1	239.5	42.15	158.4	168.7	62	176.7	58.4	423.15	178.9	98.85	96	206.6	116.1	170.2	80.55	103.9	186	88.2	100.35	88.75	198.15	167.7	250.2	209.45	352.1	195.95	162.95	188.65	189.95	197.8	161.25	91.95	64.4	51.55	157	143.6	143	247.8	212.15	86	220.95	191.05	153.2	123.25	196.6
234.9	109.85	198.45	61.75	261.65	256.95	40.05	150.5	160.7	66.9	176.4	56.45	416.05	157.4	101.75	113.5	214.25	111.75	191.65	66.35	101.55	181.15	91.85	83.65	76.05	189.45	141.45	272.8	215.95	357.45	182.6	168.2	169.25	153.9	200.75	152.95	64.55	67.45	55.95	128.9	156.3	136.75	220.6	208.45	84.2	205.9	172.55	132.75	116.65	167.2
226.15	103.35	186.65	59	255.95	257.7	41.3	143.75	171.3	72.6	163.4	51.55	374.55	147.7	101.2	89.4	189.25	95.75	187.4	69.35	88.6	189.4	79.7	77.05	88.05	197.85	159.05	308.4	204.4	323.7	198.9	165.6	178.1	158.75	198.1	135.45	67.15	62.7	51.85	123.5	139.15	127.95	227.6	230.65	79.75	180.9	175.55	129.35	135.65	165.35
212.35	150.65	169.2	58.8	233.8	257.1	43.15	158.2	163.55	66.55	166.15	47.35	346.25	160.8	99	100.8	203.25	100.15	172.1	68.2	78.75	175.95	94.4	63.55	86.85	195.4	147	316.85	220.9	301.15	186.2	167.65	157.5	130.95	203.4	129.95	57.45	55.95	57.25	118.65	134.4	117.45	199.7	223.85	71.85	178.9	181.85	125.6	131.15	171.9
198.5	141.6	172.9	59.55	217.6	241.5	51.2	172.9	156.6	65.6	150.3	45.9	300.65	112.15	99.75	89.15	180.45	73.85	172.8	65.05	61.4	194.65	82.25	54.55	72.85	200.15	132.2	311.3	223.85	339.8	226.25	144.6	167.95	136.3	189.8	109.7	59.75	53.8	52	120.55	146.3	110.35	193.25	197.8	59.65	197.9	193.75	136.15	128.9	176.7
201.25	132.3	171.25	62.55	210.4	198	66.85	174.2	155.4	70.1	159.35	49.9	285.45	116.7	93.35	78.05	179.35	81.6	170.1	71.7	49.75	194.85	87.35	66.25	57.6	200.5	166	270.6	166.9	335.45	224.65	134.4	158.25	124.35	176.8	91.25	54.5	53.5	52.85	127.65	161.25	105.1	183.2	218.9	59.5	175.95	197.5	137.15	130.9	185.35
223.75	112.95	174.35	60.75	211.5	185.4	65.85	152.15	163.7	75.65	160.05	49.75	276.15	92.05	86.1	93.6	173.15	69.75	173.45	75.7	50.35	174.55	94.7	73.5	50.35	206.15	170.8	272.25	165.05	331.65	229.2	94	150.6	111.1	186.55	95.1	50.2	53.95	45.75	141.95	162.95	119.35	161.15	206.55	54	211.4	174.05	131.75	113.05	181.3
213.35	114.85	167.1	55.2	179	160.5	79.15	137	160.95	83.7	150.95	48.35	251.85	86.4	89.7	97.75	161.95	65.35	181.95	70.9	46.6	185.35	85.2	65.45	52.3	204.65	180.75	251.9	196.7	355.15	234.6	89.3	131.1	130.55	198.9	84.4	45.55	54.4	46.5	139.75	168.2	121.3	166.75	204.35	46.3	198.5	182.75	138.65	120.9	186.6
207.8	109.95	152.65	59.6	165.6	165.2	78.15	160.4	183.8	91.6	161.45	50.85	236.75	74.5	65.95	78.95	141.75	60.45	178.1	66.6	50.5	195.3	77.25	70.5	46.9	191.95	162.65	243.95	197.45	293.9	251.65	106.45	138.9	134.8	188.45	94.2	50.25	54.8	47.85	137.15	175.85	125.8	162.7	213.4	46.75	209.75	207.3	138.85	124.55	161.3
193.85	82.3	159.55	59.1	156.55	159.85	91.65	154.75	160.15	112.4	134.25	52.5	213.8	65.55	70.35	82.35	156.3	65.65	146.2	60.85	46.7	193.6	80.25	81	52.1	222.15	155.6	186.25	213.25	252.75	250.9	123.85	153.6	130.05	183	87.3	41.95	53.75	54.05	120.9	170.9	136.2	134.5	208.45	40.95	191.15	172.6	147.75	119.15	158.05
181.4	106.75	197.15	55.2	148.05	160.2	86.2	153.6	160.9	114.15	130.1	49.2	213	71.8	59.4	80.4	133.7	66.1	168.35	60.5	43.45	211.15	79.45	94.7	50.45	221.45	157.65	185.3	169.25	263.5	228.35	119.95	129.95	110.9	206.2	87.15	42.2	57.15	51.7	110.65	149.15	123.45	129	212.95	36.6	208.9	152.5	148.25	110.05	145.2
159.5	137.05	172.7	52.65	131.65	145.1	83.8	150.25	163.6	115.3	132	46.1	195.7	75.15	58.7	78.2	146.5	58.3	180	62.25	46.75	195.5	85.85	99.95	49.8	202.55	129.15	161.8	169.3	207.1	255.8	115.85	125.45	127.7	208.85	67.85	47.45	57.65	50.7	105.75	155.65	118.05	123.9	211.3	34.3	243.05	155.5	145.8	104.85	113.4
170.4	144.65	196.1	56.8	110.8	148.9	76.35	134.35	162.1	103.9	129.95	43.75	168.5	68.05	62.65	80.85	142.15	59.35	151.75	61.75	47.75	186.5	84	90.4	49	212.7	135.8	129.4	164.9	178.3	234.4	89.35	125.05	147	201.9	62.4	44.1	56.15	48.6	108.3	144.45	111.65	123.3	204.3	31.65	181.5	145.4	136.1	103.5	91.2
161.4	153.15	165.75	56.5	108.55	115.4	81.6	125.25	182.25	116.55	125.3	48.2	147.8	57.5	55	78.35	149.8	59.95	186.2	59.85	47.25	219.3	78.55	100.95	51.4	240.35	100.85	120.2	143.2	186.7	256.05	79.3	126.3	153.9	220.75	75.9	46.7	55.25	48.1	107.2	132.3	88.75	145.55	158.8	30.7	197.35	150.9	116.2	102.5	103
163.35	152.25	161.75	57.25	106.25	164.15	70.85	155.05	167.1	114.05	121.1	41.2	136.25	58.1	58.1	67.45	136.25	50.6	197.3	63.9	45.55	191.1	75.4	101.15	48.6	246.85	94.9	122.9	155.75	182	222.5	74.2	106	146.6	190.9	72.7	47.5	53.6	48.55	110.35	121.85	96.45	134.4	133.95	32.65	179.25	116.3	131.9	86.1	119.15
178.35	149.65	159.65	53.7	94.65	142.6	57.95	152.1	154.65	126.3	121.3	40.15	105.85	52.5	54.65	69.75	137.35	61.35	207.5	57.45	43.3	200.65	80.85	111.15	62.95	235.85	110.9	116.35	142.25	168.35	221.2	84.05	102.4	144.15	191.35	61.9	45.05	46.65	51.9	105.7	116.75	105.55	151.9	131.95	34.55	168.6	118.95	134.9	81.5	122.1
167.05	137.9	151.35	59.75	104.75	144.95	67.8	145.3	151.6	112.55	103.55	46.6	108.75	58.75	56.35	54.9	136.35	59.65	210.65	58.4	45.45	199.25	79.2	104.45	53.75	233.15	87.15	117.8	132.3	171.4	223.15	76.5	113.7	117.4	193.55	63.45	42.1	47	51.15	110.45	112.4	97.35	141.65	129.05	32.55	182.15	114.95	142.65	84.3	103.75
145	137.7	142.5	53.7	88.6	134.4	57.85	143.5	139.35	113.7	112.2	44.6	97.6	55.1	53.1	54.2	138.25	53.75	180.35	64.65	50.95	180.9	86.25	101.25	50.4	238.65	94.7	126.4	103.6	153.6	170.8	67.85	114.4	115.15	169.25	63.7	43.65	45	50.9	97.8	116.6	102.55	127.75	122.65	34.35	160.75	109.95	127	73	98.15
147.5	133.45	137.1	52.15	103	134.5	75.95	167.95	139.25	92.5	103.1	42.85	111.8	56.2	53.15	50.95	117.45	54.95	209.6	66.05	44	199.3	76.45	105.35	43.25	219.25	88.75	120.3	99.95	150.45	171.45	60.5	121.15	108.9	201.75	86.5	43.2	48.5	50.9	91.05	115.9	106.7	128.35	113.15	35.5	118.35	95.9	122.2	65.7	79.85
140.25	132.25	166.1	55.25	114.5	113	77.35	178.45	136.7	89.6	99.6	43.5	105.65	59.3	49.25	56.05	105.5	49.1	199.35	66.2	42.7	183.8	82.45	100.5	49.3	213.75	87.35	97.15	107.45	150.1	144.05	46	125.85	112.05	203.7	66.05	39.75	49.3	53.85	94.45	110.95	102.35	113.15	100.05	32.95	136.35	89.65	134.65	56	66.45
124.3	123.8	159.55	55.35	114.3	116.85	87.2	155	128.75	91.6	102.75	40.85	109.15	53	49.75	58.85	112.9	56.05	191.55	65.5	39	181.85	87.45	107.2	38.55	188.75	102.45	95.45	112.4	117.1	137.5	42.85	123.35	122.1	239.45	73.35	42.3	55.75	49.65	90.45	102.25	95.25	112.3	95.75	38.2	136.85	103.8	137.45	52.4	58.6
126.9	131.55	139.15	53.8	100.5	119.8	79.3	135.15	118.3	94.85	101.95	38.8	111	54.45	48.2	57.6	112.45	51.7	191.95	64.2	44.15	167.95	79.05	102.85	35.85	177.5	83.25	100.5	92.55	117.3	147.7	40.7	121.55	144.5	210.05	65.25	39.2	52.8	57.35	82.75	103.95	84.9	105.75	94.3	30.35	135.25	119.2	114.4	53.8	63.5
106.9	138.4	146.25	51.8	105.9	110.3	75.6	101.5	134.7	78	106.45	39.1	116	59.35	48.75	62.8	116.15	58.4	170.8	67.3	43.3	170.55	77.45	102.5	37.7	159.25	70.4	94.05	119.55	104.85	135.15	40.6	115.9	117.35	193.7	64	42.8	50.05	50.4	76.25	90.1	96	92.25	90.7	32.45	132.15	128.45	115.15	50.85	44.15
122.9	124.7	137.1	51.65	88.2	114.55	75.45	114.9	105.5	76.25	102.8	49.1	112.85	62.5	42.95	58.65	127.3	58.35	143.65	66.75	45.75	137.6	65.25	96.75	34.4	146.5	65.3	97	100.55	115.95	152.8	43.85	111.45	129	210.75	62.6	45.35	52	49.2	80.3	68.75	81.5	85.6	94.4	33.6	143.8	104.75	117.7	50.55	36.5
106.85	112.35	146.1	51.4	94.85	100.35	85.8	110.05	99.7	65.35	100.7	45.45	110.2	58.25	46.6	59.85	123.2	53.7	143.1	60.55	47.15	134.45	64.95	93.3	33.55	140.3	66.65	91.45	103.3	118.8	128.65	46.25	103.95	114.8	210.35	53.1	47.4	51.8	51.65	68.95	69.05	77.6	92.55	96.8	33.85	127.8	90.1	81.9	47.75	43.55
102.95	96.3	138	51.7	94.85	97.75	80.75	102.65	94.6	65.15	91.1	47.15	101.7	52.65	49.6	59.7	119.15	53.7	136.5	61.4	48.7	133.6	66.05	91.9	36.55	144.7	50.15	89.8	109.25	116.25	134	40.8	81.2	120	183.1	56.25	48.8	51.8	51.35	68.3	55.45	82	91.3	93.35	31.85	140.6	102.7	85.95	47.75	38.25
106.25	98.75	140.8	51.6	77.3	99.45	85.85	76.8	85.1	68.95	100.1	45.9	112.5	57.85	47.35	58.25	101	51.3	140.45	61	41.3	128.35	62.35	90.1	31	120.25	51.25	92.5	110.65	103.9	144	46.5	82.65	122.45	174.2	60.3	39.6	53.15	49.1	65.25	50	80.1	122.3	92.9	33.1	159.1	107.75	67.35	47.05	40.05
107.65	109.8	144.4	22.15	82.9	104.65	93.55	80.2	86.65	54.5	96.65	46.55	103.75	51.05	52.2	61.9	108.8	49	142.6	62.8	40.45	135.75	63.7	95.3	34.85	121.25	54.1	88.85	101.2	79.5	147.1	49.1	82.15	111.25	167.9	55.05	45.9	50.35	48.55	68.4	39.85	78.8	111.1	80	37.25	133.55	87.9	69.25	40.25	35.25
96.8	113.65	127.6	26.95	60.85	113.3	97.25	86.85	85.35	56.5	101.8	39.05	96.55	62.5	50.2	59.1	119.35	43.65	134.4	64.45	41.2	126.65	64.65	93.35	35.85	138.85	50.7	88	102.55	76.6	139.45	54.05	84.8	127.8	152.1	62.05	43.9	53.05	50.45	58.55	53.8	72.8	135.1	86.9	35.05	127.25	81.25	64.75	44.25	35.4
82.8	122.75	134.1	23.05	57.95	104.95	84.75	82.85	72.45	56.85	98.75	39.4	112.8	61.1	47.8	61.4	107.95	48.35	114.75	60.8	38	107.3	71.7	75.35	36.9	124.15	68.5	89.95	115.5	66.35	125	49.35	87.2	148.35	140.1	56.3	46.75	52.4	49.2	63.5	69.45	69.1	144.55	84.05	35.8	121.35	77.35	62.05	48.05	42.1
83.35	138.75	129.3	25.05	63.3	111.4	81.3	76.45	80.7	57.6	98.1	39.4	106	58.6	45.9	56.65	108.4	47.7	101	67.8	43.3	114.25	68	73.05	34.95	144.2	78.25	91.3	104.5	67.05	136.95	53.1	87.75	174.8	140.2	55.85	42.65	50.35	49.6	69.2	69.05	67.35	151.75	83.25	31.05	131.55	77.6	57.55	51.55	56.45
98.85	134.4	123.2	51.7	61.5	97.9	82.85	69.95	66.75	71.65	91.1	37.55	101.5	56.65	48.2	60.2	112.95	51.1	88	62.3	38.1	106.4	65.9	63.6	37.05	141.1	85.35	84.95	93.65	81.05	108.65	46.1	83.95	164.25	123.45	62.55	47.25	55.8	50.05	65.75	59.2	65.95	161.1	82.7	33	113.65	72.15	69.25	50	53.25
98.3	150.2	117.85	53.55	67.1	95.5	83.95	68.2	69.65	66.3	100.65	41.95	96.15	53.1	51.3	60.55	110.05	48.45	71	65.65	44.05	95.35	66.05	72.15	37.75	155.95	86.7	85.85	88.75	77.8	108.5	48.95	78.2	162.9	96.1	52.4	45.95	52.3	47.25	66.65	68.45	64.7	182.25	79.35	34.45	112.6	61.35	60.55	48.2	72.15
92.95	133.9	122.4	51.5	67.75	103.55	70.1	84.15	62.9	74.4	95.7	40.95	100.55	53.15	44.8	58.3	107.4	48.65	60.75	62.5	41.65	103	63.5	71	34.55	156.05	59.35	81.8	91.7	80.4	97.85	51	81.95	137.35	110.55	64.1	42.1	53.5	46.2	66.75	75.15	75.7	184.35	80.15	34.05	106	67.7	75	49.85	86.45
97	151.25	128.1	49.6	62.8	106	69.7	95.75	63	64.65	85.4	40.35	94	50.7	44.05	58.5	103.9	49.8	62.6	65.75	42.5	89.65	59.15	67.55	31.95	152.3	110.25	81.6	74.9	72.3	92.6	47.4	88.3	118.75	97.4	62.95	38.9	54.1	45.85	57.85	68.15	73.45	161.75	71.85	33.45	103.1	64.25	66.75	44.65	73.15
99.7	167.4	128.7	52.35	67.65	91.2	78	122.2	61.15	65.35	87.7	41.5	100.7	47.9	44.65	66	114.95	48.3	55.8	63.7	43.3	86.1	54.1	63.3	32.2	147.8	105.2	87	76.35	54.5	98.1	46.3	77.8	134.3	94.85	66.7	41.75	51.45	51.3	57.35	73.4	63.35	123.1	73.65	33.15	109	60.9	86.25	47.9	87.15
94.2	150.05	147.7	52.25	55.15	79.15	80.75	139.2	58.3	65.5	88.9	37.3	102.4	50.7	47.3	60.4	110.15	51.25	49.7	63.8	41.45	83.55	57.5	61.6	33.9	166.35	104.9	81.8	80.85	59.35	79.85	46.9	74.65	106.15	95.1	63.75	46.2	51	46.45	63.75	59.4	67.65	100.9	66.6	28.2	102.7	58.8	106	48.55	81.15
97.1	150.75	133.6	48.45	47.9	80.45	84.9	124.25	56.75	65.6	99.25	39.6	101.45	50.85	47.1	56.4	107.7	44.75	55.6	67.55	43.15	79.75	48.1	70	32	178.95	89.6	79.55	78	56.25	74.95	46.95	81.65	110.35	94.1	60.55	49.7	50.5	49.1	64.85	59.7	52.4	91.7	80.1	30.1	87.15	58.1	109.7	50.5	68.85
89.45	142	130.7	50.5	46.7	74.25	74.75	119.85	59.2	76.65	82.5	43.15	102.4	50.7	47.6	56.9	96.95	45.75	47.85	68	40.6	76.65	64.9	86.15	35.5	166.6	72.35	84.05	84.15	55.4	83.05	50.25	76.1	88.55	104.1	57.95	52.6	46.25	45.65	67.9	61.1	61.15	85.4	68.2	30.4	76.15	61.45	103.55	47.4	76.05
89	149.75	118.65	52.4	50.75	71.4	75.05	127.3	62	67.25	86.65	38.75	103.5	52.45	47.85	55.25	98.05	44.75	50.35	63.65	39.5	74	56.9	78.45	31.25	156.15	74.15	82.3	61.9	54.1	109.65	48.9	67	86	93.35	67.9	45.4	47.75	46.4	57.3	54.65	62	124.5	72.85	31.1	83.4	56.65	121.15	46.85	73.8
93.45	127.4	106.75	48.95	55.4	95.7	68.75	130.65	63.55	58	94.1	41.15	90.3	52.3	50.6	56.8	95.55	45.9	59.15	63.45	42.2	80.4	66.5	86.35	31.9	119.45	58.8	78.35	60.2	56.9	129.65	45.8	70.3	78.75	93	66.3	45.5	49.2	47.85	68.8	46	56.55	90.85	61.1	30.9	77.05	61.55	120.5	42.75	68.9
87.35	109.65	91.15	45.6	53.75	93.35	71.5	127.4	57.3	51.15	80.45	42.55	84.15	51.2	46.95	60.6	88.2	43.4	53.1	63.15	43.3	75.6	59.25	81.75	39.85	115.25	57.15	80.2	66.2	57.35	113.95	49.75	63.95	63.7	87	67.05	44.3	45	52.25	75.15	48.4	60.9	104.5	61.8	34	64.85	57.25	117.25	43	65.45
83.45	116.4	86.1	51.9	58.1	79.5	70.9	146.6	54.1	50.25	85.75	38.75	80.2	51.45	47.95	56.65	90.4	45.65	60.2	62.9	44.75	72.15	62.8	96.25	37.1	92.5	45.45	76.75	63.65	53.15	121.85	49.7	63.05	58.7	88.85	66.4	44.4	46.75	47.85	67.85	45	53.7	105.4	63.5	31.4	64.95	58.3	121.5	43.45	59.45
70.4	119.45	87.7	48.7	52.65	81.95	66.55	142.8	56.55	46.4	81	34.4	83.95	49.3	49.1	65.4	101.45	41.5	61.45	62.75	44.95	62.65	60	83.5	26.65	82.95	43.7	78.6	72.7	46.65	121.9	46.05	64.55	64.05	84.4	72.85	39.6	49.65	44	68.4	47.65	58.95	96.8	68.65	32.65	59.85	61.9	110.05	41.65	60.15
76.85	116.7	78.3	49.9	56.55	95.65	54.85	142.2	59.25	52.5	80.45	38.25	80.2	41.9	45.8	57.3	92.7	40.8	65.15	65.4	39.85	75.55	65.3	81.7	32.5	86	50.55	75.25	81.5	47.55	141.8	48.1	65.6	79.5	74	86.4	44	52.15	43.2	55.2	39.95	51.2	119.45	65.25	29.5	66.3	55.95	104	42.35	51.75
72.1	122.1	67	50.6	47.6	67.8	51.15	114	58.5	48.4	86.6	38.55	82.05	40.8	49.5	60.6	101.5	41.45	66.95	63.9	39.85	73.95	63.7	94.6	29.05	78.55	46.05	77.35	104.45	50.05	122.6	42.6	72.75	82.1	81.35	80.45	46.9	50.85	41.6	57.75	41.8	56	120.75	70.5	29.1	63.9	55.9	81.3	42.95	50.6
66.3	105.45	61.95	53.4	56.45	68.6	51.4	113.3	53.25	49.1	68.9	41.15	80.8	37.25	44.9	57.85	87.2	48.4	62.05	62	40.1	69.75	62.2	68.95	30.65	70.3	53.95	67.65	93.6	50.8	137.25	45.05	64.5	102.25	90.05	89.3	41.15	54.6	41.85	55.35	40.5	47.5	108.5	62.2	31.6	56.55	56.75	81.1	42.8	51.35
63.85	99.5	72.5	54.85	49.8	75.75	45.65	121.8	57.15	45.7	66.45	37.3	82.5	48.9	41.3	57.4	84.35	47.5	64.75	66.85	42.6	73.95	58.5	74.2	33.5	69.6	49.05	72.05	83.7	52.9	114.7	50.3	78.55	122.45	81.55	87	46.8	48.7	46.3	58.85	40.85	49.75	104.6	66.55	35.1	66.8	54.3	79.45	36.35	41.55
62.95	84.9	82.95	57.9	45.85	65.75	49.8	119.2	57.15	41.55	70	38.35	83.1	53.1	44.4	59.5	82.65	53.6	63.95	66.75	41.7	81.05	65.8	66.6	36.55	79.65	45	76.95	84.95	52.1	104.35	50.65	62.95	132.05	72.9	84.85	41.25	47.85	45.85	59.85	50.7	43.55	119	77.15	30.45	62.45	54	83.05	35.45	42.25
67.95	85.85	82.05	54.4	47	72.9	52.65	127	53.9	45.45	68.65	41.45	74.55	58.85	43.5	59.95	77.6	50.25	67.25	63.95	43.3	65.55	52.55	69.15	32.25	80.1	45.25	81.3	92.15	54.25	105.7	50.85	66.85	138.6	74.35	70.45	42.1	49.9	46.05	62.95	38.25	46.3	108.85	66.3	30.9	63	50.65	79.5	37.35	37.85
64.6	79.55	67.7	52.05	44.6	65.2	51.55	136.3	58.1	44.65	79.45	40.55	80.7	49.15	42.25	60.45	80.8	41.5	64.85	64.2	41.9	64.8	54.6	74.3	34.65	75.3	51.2	78.1	87.1	54.1	112	52.05	67.3	137.35	75.9	76.75	42.75	48.65	43.7	62.4	46.35	51.3	101	70.65	30.4	63.9	50.45	59.8	38.2	42.1
62.2	80.65	66	49.2	45.4	60.1	48.25	127.15	53.25	46.7	69.45	41.85	79.2	42.8	40.75	52.2	77.55	46.8	58.35	61	39.7	73.1	55	67.9	28.6	63	47.8	77.8	80.9	50.6	116.85	50.15	72.1	130.85	80.3	64.15	46.6	49.4	45.05	59.3	39.45	46.35	92.1	73.6	30.3	61.25	51.6	87.2	34.95	42.2
65.25	67.9	67.35	52.65	38.35	60	43.95	135.75	54.35	43.55	69.05	41.1	97.55	47.3	45.15	55.95	77.4	46.6	58.3	60.6	42.4	65.75	49.3	61.7	36.55	63.75	43.75	75.55	78.05	55.1	84.95	46.75	78.55	166.8	67.25	60	48.2	54.35	43.6	53.5	38.15	46.65	90.15	69.05	31.8	58.6	45.3	74.3	32.4	37.95
58.9	64.15	64.3	47.4	44.3	60.6	38.65	125.85	52.05	43.25	71.25	37.25	92	51.05	43.2	54	79.15	51.55	51.7	62	41.7	61.8	52.1	68.85	30.95	64.2	42.6	79.1	77.5	57.5	91.15	49.9	74.3	165	74.2	59.3	42.25	47.8	45.65	51.6	40.2	46.55	83.4	61.9	28.25	60.9	49.1	80.75	35.55	37.1
58	60.05	77.4	50.3	41.2	60.9	44.8	128.25	45.05	45	64.85	36.9	91.95	46.1	47.6	50.4	71.75	45.05	50.35	61	43.9	59.85	52.05	64.25	35.5	75.3	41.2	77.15	80.3	50.2	84.15	50.05	71.1	164.85	81.65	64.6	40.6	47.8	43.55	55.35	43.9	42.3	91.15	70.35	28.1	60.2	50.35	74.15	33	32.4
58.2	59.75	66.5	45.8	46.25	47.25	37.45	129.9	51.7	47.4	66	39.15	93.65	50.7	45.55	55.6	73.8	40.05	54.1	61.75	41.85	66.45	53.95	63.2	34.75	71.15	43.6	75.75	65.3	49.45	87.3	49.75	79.4	139.9	70.05	59.35	42.3	47.1	46.6	59.95	37.2	50.6	73.25	63.8	32.7	58.95	51.1	65.1	37.75	30.75
57.35	59.65	69.1	49.85	46.55	41.95	40.95	134.9	50.3	42.95	70.85	38	95.65	55.6	46.25	59.1	74.55	39.05	52.65	64.35	39.55	68.35	55.35	60.8	36.85	61.15	48.05	77.5	60.9	48.1	89.1	45.9	75.65	140.8	75.25	51.8	46.75	50.05	44	55	37.2	49	64.4	65.8	29.3	58.35	45.5	68.6	32.8	35.75
59.7	68.55	61.3	51.4	46.95	39.55	42.9	136.75	50.6	43.6	71.15	35.95	105.7	47.5	48.6	53.8	76.15	37.95	45.15	63.95	40	62.95	51.7	56.05	33.7	55.65	48.1	76.65	65.6	45.25	88.85	49.05	80.65	138.45	68.4	48.5	38.85	46	46.25	57.75	36.8	47.5	58.05	65.6	28.8	60.35	45.65	60.7	34.7	29.55
[truncated: 230 more columns]
