# Supplementary material for: Single-particle imaging of stress-promoters induction reveals the interplay between MAPK signaling, chromatin and transcription factors
Source: Nat Commun. 2020 Jun 23;11:3171. doi: 10.1038/s41467-020-16943-w (PMC7311541; doi:10.1038/s41467-020-16943-w)
Supplement: Supplementary file 12 — Source Data [file 41467_2020_16943_MOESM12_ESM.zip › SourceData/Figure2G/Figure2g_yVW403_Glucose_NaCl_0p20M_B_StartTime.csv]

7.4525
3.9111
5.1772
4.1629
9.7148
4.1629
4.9324
7.4525
4.1629
2.6446
2.6446
3.66
9.7148
7.9553
4.4294
3.66
2.6446
4.4294
5.4381
3.4118
6.4451
3.66
5.4381
2.8965
8.4653
5.9388
7.4525
2.1447
2.395
3.1458
3.4118
5.9388
4.9324
4.1629
1.8925
10.218
8.9654
9.4679
11.509
6.4451
5.1772
3.1458
2.6446
3.66
1.3951
15.042
4.6773
3.66
9.9675
4.4294
4.6773
7.4525
4.9324
4.1629
2.395
5.1772
8.2056
5.9388
4.1629
3.1458
12.009
3.9111
7.7031
2.395
8.4653
7.1948
3.9111
5.4381
2.1447
3.4118
3.1458
4.4294
5.1772
5.9388
7.7031
2.395
3.9111
4.6773
2.395
2.395
3.66
2.8965
2.1447
2.8965
3.4118
4.9324
3.1458
3.66
5.1772
3.4118
4.9324
8.2056
3.9111
4.1629
3.4118
6.6951
6.1886
3.66
8.4653
6.1886
6.9417
3.66
2.1447
3.1458
3.9111
1.8925
7.4525
2.6446
2.395
6.6951
5.4381
7.4525
3.4118
5.1772
3.4118
1.8925
6.1886
3.9111
3.4118
4.1629
6.4451
2.6446
4.1629
2.1447
4.4294
2.6446
4.1629
2.395
5.4381
7.7031
3.9111
7.1948
6.1886
2.6446
3.9111
5.4381
2.6446
5.1772
5.4381
5.1772
6.9417
8.4653
3.4118
3.9111
4.4294
6.1886
3.66
3.9111
3.9111
10.218
5.1772
3.4118
4.9324
6.4451
1.8925
2.1447
9.2138
6.6951
3.9111
3.4118
3.1458
6.9417
4.1629
5.1772
7.1948
5.1772
4.6773
6.1886
4.9324
8.9654
10.218
4.6773
4.9324
3.1458
7.1948
2.395
3.66
5.9388
2.1447
3.1458
3.1458
4.6773
8.4653
3.66
2.395
1.6449
6.4451
6.6951
5.6879
4.1629
3.1458
3.9111
2.1447
