# Supplementary material for: Single-particle imaging of stress-promoters induction reveals the interplay between MAPK signaling, chromatin and transcription factors
Source: Nat Commun. 2020 Jun 23;11:3171. doi: 10.1038/s41467-020-16943-w (PMC7311541; doi:10.1038/s41467-020-16943-w)
Supplement: Supplementary file 12 — Source Data [file 41467_2020_16943_MOESM12_ESM.zip › SourceData/Figure2G/Figure2g_yVW403_Raffinose_NaCl_0p20M_B_StartTime.csv]

3.4118
-1.3361
2.395
7.4525
1.6449
0.87653
-1.0618
0.87653
2.6446
3.66
-1.3361
4.1629
-1.3361
7.4525
7.1948
1.3951
3.66
1.8925
8.4653
1.8925
0.87653
-1.3361
3.4118
3.9111
-1.3361
0
0.11437
-0.81205
5.6879
3.4118
7.9553
2.1447
1.1292
-1.3361
4.4294
6.1886
4.4294
-1.3361
5.1772
2.6446
3.1458
5.4381
1.1292
-1.3361
4.1629
-1.3361
3.4118
6.4451
1.6449
4.1629
4.1629
2.1447
3.9111
3.4118
3.4118
-1.3361
4.6773
-1.3361
1.6449
1.6449
-1.3361
3.66
1.1292
-1.3361
2.395
2.1447
-1.3361
1.1292
0.11437
7.1948
6.4451
7.9553
-1.3361
3.66
-1.3361
1.3951
1.6449
1.8925
5.4381
1.1292
0.11437
-1.3361
0.11437
3.4118
0.37962
0.62648
-1.3361
-1.3361
-1.3361
3.66
-1.3361
0.11437
1.8925
5.6879
3.9111
4.4294
3.1458
-1.3361
2.8965
-1.3361
4.1629
-0.81205
0.87653
6.6951
4.1629
0.87653
6.1886
0.87653
-1.3361
0
3.4118
0
3.9111
-1.0618
3.66
0.62648
-1.3361
10.986
1.3951
1.3951
2.1447
-1.3361
7.9553
-1.3361
5.1772
6.4451
-1.3361
2.6446
5.4381
0
-1.3361
1.6449
3.66
3.1458
1.6449
3.9111
3.1458
3.4118
1.1292
-1.3361
-1.3361
9.4679
3.66
3.9111
0
3.4118
3.9111
11.76
-1.3361
-1.3361
2.1447
0.37962
3.9111
4.1629
3.4118
2.8965
2.6446
4.1629
2.8965
4.6773
1.6449
2.8965
2.1447
2.6446
-1.3361
3.1458
2.1447
-1.3361
0
2.1447
0.87653
-0.81205
0.87653
3.1458
2.395
1.6449
3.1458
4.1629
2.1447
4.4294
