# Supplementary material for: Single-particle imaging of stress-promoters induction reveals the interplay between MAPK signaling, chromatin and transcription factors
Source: Nat Commun. 2020 Jun 23;11:3171. doi: 10.1038/s41467-020-16943-w (PMC7311541; doi:10.1038/s41467-020-16943-w)
Supplement: Supplementary file 12 — Source Data [file 41467_2020_16943_MOESM12_ESM.zip › SourceData/ReadMe.md]

# Source data for Wosika et al. Nat Com 2020
The data provided here should be sufficient to generate the graphs found in the publication. A more complete data set and the raw data can be obtained by contacting the authors of the publication. Below is a short explanation of the data provided. Also refer to the Supplementary Tables for a list of the provided data sets.
All files are named according to the following notations:
- Figure_Strain_Perturbation_Replicate_Channel_Measurement.csv
or simply:
- Figure_Strain_Perturbation_Replicate_Measurement.csv

|Measurement Name|Size | Explanation |
|--|--|
|Time | Nb of time point x 1 | vector containing the reference time of the measurements in minutes |
|CellLabel | 1 x Nb of cells | Tracking label for each single cell. |
|HiPix | Nb of time point x Nb of cells | Matrix containing the difference between the 20 Highest Pixels in the ExpNucl object and the average intensity of the ExpNucl object |
| Connected HiPix | Nb of time point x Nb of cells | Matrix containing the difference between the identified ConnectedHiPix in the ExpNucl object and the average intensity of the ExpNucl object. Filtering of the object for isolated ConnectedHiPix was performed |
| Area | Nb of time point x Nb of cells | Size in pixels of the Cell Object|
| NuclCytoDiff | Nb of time point x Nb of cells | Difference between the average intensity in the nucleus and in the cytoplasm objects|
| NuclCytoRatio | Nb of time point x Nb of cells | Ratio between the average intensity in the nucleus and in the cytoplasm objects|
| Media | Nb of time point x Nb of cells | Average intensity in an object surrounding the cell object. Allows to monitor the background fluorescence of the medium|
