# Supplementary material for: Single-particle imaging of stress-promoters induction reveals the interplay between MAPK signaling, chromatin and transcription factors
Source: Nat Commun. 2020 Jun 23;11:3171. doi: 10.1038/s41467-020-16943-w (PMC7311541; doi:10.1038/s41467-020-16943-w)
Supplement: Supplementary file 12 — Source Data [file 41467_2020_16943_MOESM12_ESM.zip › SourceData/SupFig5/SupFig5_yVW474_NaCl_0p10M_rep2_RFP_NuclCytoRatio.csv]

1.3088	1.3857	1.7297	1.3495	1.4476	1.4465	1.4469	1.5216	1.8405	1.5338	1.61	1.3754	1.3869	1.7717	1.4414	1.9045	1.6356	1.2609	1.4928	1.4626	1.4274	1.5951	1.5949	1.8073	1.3001	1.6246	1.3807	1.7029	1.718	1.5828	1.52	1.7445	1.4823	1.6564	1.4602	1.7559	1.4611	1.5133	1.4896	1.7671	1.5605	1.5637	1.3792	1.6722	1.4337	1.6352	1.5492	1.5551	1.7199	1.3749
1.3538	1.3447	1.7926	1.5867	1.3965	1.3938	1.4925	1.4639	1.9362	1.6314	1.7015	1.4591	1.6021	1.6362	1.4237	1.7335	1.7064	1.6836	1.6258	1.3769	1.4005	1.6615	1.4874	1.6457	1.474	1.703	1.4261	1.6045	1.586	1.6022	1.5417	1.7494	1.6472	1.749	1.4349	1.6386	1.3933	1.6967	1.4273	1.7516	1.4312	1.4418	1.4422	1.4207	1.4588	1.6484	1.5725	1.431	1.7366	1.5242
1.4699	1.3875	1.7316	1.3685	1.3677	1.3569	1.6116	1.5861	1.8068	1.6993	1.6668	1.4447	1.5397	1.8354	1.3584	2.3937	1.5477	1.2529	1.7477	1.2805	1.4297	1.6456	1.6297	1.8428	1.4173	1.8898	1.4783	1.5418	1.7668	1.3705	1.4726	1.6951	1.6675	1.8264	1.4002	1.5182	1.387	1.6647	1.5017	1.8283	1.5492	1.5985	1.4612	1.4519	1.4188	1.6376	1.7265	1.6982	1.7848	1.5697
1.408	1.069	1.4677	1.3406	1.2985	1.3056	1.2234	1.6863	1.6117	1.2489	1.4253	1.1453	1.4618	1.7956	1.6107	1.453	1.8144	1.3662	1.6673	1.667	1.888	1.6959	1.7137	1.9688	1.4357	1.758	1.5735	1.6893	2.0534	1.3793	1.6503	1.6899	1.8688	1.9485	1.6209	1.6732	1.5541	1.7585	1.4134	2.22	1.4798	1.522	1.5803	1.5372	1.6824	1.4694	1.4999	1.5263	1.8383	1.6401
1.6196	1.7169	2.1668	1.8448	1.6966	1.6058	1.5759	1.6066	2.2382	1.9336	2.1775	1.6615	2.2606	2.4016	1.9575	2.5786	1.7849	3.5233	1.786	1.6378	2.1	1.9017	2.0669	2.5904	1.8068	2.2146	1.7749	1.9033	2.2089	1.5622	2.0067	2.1285	1.977	2.0441	2.1376	2.1827	2.0762	2.1472	1.8601	2.4812	2.0243	1.9713	1.9744	1.7138	2.0213	1.7258	1.6308	1.8433	1.825	2.0961
1.9492	1.9403	2.5278	2.3987	2.0571	2.2584	1.9715	2.0654	2.9489	2.2913	2.6772	2.0703	2.3689	2.9073	2.5152	3.2991	2.1996	3.0966	2.0342	2.0492	2.0009	2.3	2.29	3.137	2.1776	2.8057	2.0753	2.1541	2.3158	1.8846	2.4534	2.676	2.135	2.4192	2.3985	2.5863	2.1845	2.3075	2.2171	3.1997	2.3252	2.5674	2.1693	1.9653	2.1952	2.0869	1.9884	2.1323	2.0069	2.4822
1.9533	1.9955	2.5912	2.6669	2.2196	2.368	2.0341	2.2008	3.0157	2.3225	3.0614	2.1598	2.5819	2.9771	2.7023	2.0008	2.2653	2.4008	2.4511	1.9553	2.4836	2.6233	2.5023	3.1214	2.2541	3.0347	2.1588	2.371	2.294	2.0306	2.7787	2.7613	2.1744	2.3083	2.3028	2.9611	2.1871	2.4872	2.305	2.9229	2.5949	2.777	2.2435	2.1257	2.2599	2.2146	2.0898	2.0123	2.1197	2.3434
2.1809	2.1881	2.5089	2.4603	2.3892	2.2818	2.1502	2.1325	3.2533	2.6535	2.7833	2.0349	2.6174	3.1691	3.159	3.0594	2.7172	2.6494	2.2485	2.2632	2.4453	2.5719	2.7514	3.4584	2.0637	3.0326	2.4254	2.6307	2.5233	2.1357	2.6295	2.9281	2.2624	2.4477	2.7136	2.6055	2.576	2.6511	2.2499	3.5327	2.7649	2.9644	2.4664	2.0848	2.5598	2.4976	2.3073	2.0985	2.2589	2.5977
2.2085	2.1688	2.512	2.5614	2.4108	2.414	1.9437	2.2064	2.9274	2.6165	2.867	2.1413	2.7981	2.9296	2.9291	3.2299	2.5306	3.0294	2.1871	1.9744	2.2345	2.3306	2.4909	3.1207	2.3091	3.2318	2.2126	2.0249	2.4518	1.9243	2.5279	2.9161	2.5955	2.4481	2.4856	2.6147	2.2143	2.4301	2.2351	3.0253	2.6762	2.5989	2.2889	2.0635	2.2455	2.3291	2.0431	2.0937	2.3525	2.3672
2.1289	2.0846	2.5618	2.5107	2.2401	2.2508	2.1047	2.1128	2.8138	2.5416	2.8692	2.0322	2.5147	2.9955	2.8505	3.0704	2.5717	2.5507	2.28	1.867	2.4028	2.3749	2.5593	3.2355	2.1551	2.8536	2.0615	2.161	2.3301	2.0904	2.6543	3.0101	2.4273	2.43	2.4361	2.5677	2.2728	2.3996	2.1438	3.2279	2.5062	2.7225	2.4325	2.0958	1.8963	2.3651	1.9934	2.2675	2.1425	2.4166
2.1667	1.9189	2.5375	2.3107	2.2136	2.4083	2.1238	2.0966	2.8779	2.3899	2.6376	2.0396	2.4425	2.9073	2.7179	2.8463	2.3026	3.5806	2.1212	2.0086	2.0736	2.3846	2.2822	2.9739	2.2832	2.7323	1.9787	2.1937	2.4065	1.9263	2.4569	2.9483	2.3612	2.55	2.5243	2.6527	1.9014	2.3478	2.0022	2.9784	2.3686	2.7935	2.4141	2.2449	2.0099	2.3178	1.9848	2.0299	2.1394	2.2578
2.0871	1.5977	2.4668	2.4522	2.0938	2.2236	1.9692	1.9775	2.4844	2.3246	2.5412	2.0311	2.3127	2.7894	2.8922	2.8793	2.3116	2.3281	2.193	1.9447	1.9921	2.4129	2.3705	2.8015	2.2267	3.0888	2.038	2.2198	2.4966	2.0665	2.2929	2.8308	2.4739	2.5136	2.3784	2.4691	2.1656	2.5151	2.0834	3.0395	2.3992	2.7229	2.3327	2.1116	1.8817	2.1538	1.9676	1.9388	2.1966	2.2154
1.861	1.5638	2.2902	1.9457	1.9766	2.2947	1.9815	1.979	2.3744	2.0191	2.7391	2.0416	2.2679	2.667	2.7925	1.9471	2.4413	2.0134	2.0323	2.6205	1.9294	2.3356	2.4275	2.8398	2.0936	2.6808	2.006	2.0066	2.3229	2.0895	2.4355	2.3528	2.2856	2.2784	2.2675	2.7747	1.9195	2.3233	1.9169	3.121	2.233	2.5907	2.2087	1.9823	1.9285	2.3014	1.9471	2.0044	2.0155	2.1856
2.0414	1.5792	1.7546	1.8708	1.9249	2.1185	2.2047	1.8113	2.2331	2.1616	2.2907	1.9466	2.0362	2.3449	2.7393	2.0443	2.3787	4.4837	2.0685	1.536	1.706	2.0845	2.3236	2.8342	1.9164	2.5226	2.0745	2.2831	2.2048	2.0343	2.323	2.4157	2.3184	2.3208	1.9954	2.4095	1.9591	2.389	1.8837	2.9053	2.1268	2.6002	2.1578	1.8697	1.9896	2.459	1.7679	1.9114	1.956	1.9967
1.9965	1.5296	2.3761	1.7461	1.8891	2.0174	2.1489	1.563	2.3373	1.9366	2.3939	1.9956	2.2943	2.2554	2.6979	1.9416	2.2642	1.8433	1.9471	1.573	2.0648	2.097	2.1361	2.6426	1.8844	2.4089	2.0938	2.2011	2.4461	1.9486	2.2503	2.1861	2.1263	2.4084	1.9937	2.2819	1.9527	2.3705	1.9746	2.8593	2.0936	2.4353	2.1232	1.9056	2.0669	2.223	1.7419	1.8361	1.9231	1.9295
1.986	1.476	2.3176	1.6954	1.8016	1.7905	2.085	1.6215	2.0591	2.1486	2.1183	1.9633	2.5667	2.1435	2.6813	1.9562	2.2815	1.7213	2.0846	1.5078	1.7791	2.2183	1.9287	2.6413	1.9145	2.4148	1.9813	2.062	2.1093	1.8543	2.133	2.4881	1.9	2.2162	1.9695	2.1534	1.8255	2.357	1.8591	2.9777	2.0446	2.2804	2.0817	1.8248	2.0962	2.0085	1.5318	1.7984	1.8897	2.0255
2.0382	1.5983	2.0424	1.6213	1.8912	1.6239	2.2431	1.5492	2.0625	1.9526	2.041	1.7871	2.2762	2.1419	2.7645	1.937	2.519	2.7431	2.1995	1.7104	1.9435	2.4182	2.1114	2.7775	1.9172	2.3329	2.019	2.0852	2.7474	1.9817	2.1087	2.4002	2.3107	2.2466	2.0712	2.1267	1.9288	2.2987	1.7942	3.4591	1.917	2.4177	2.1966	1.7557	2.3127	2.2393	1.5995	1.8304	2.0613	2.0147
1.8919	1.5098	2.3276	1.8206	1.8417	1.4148	2.1844	1.4575	1.7911	1.8035	2.5536	1.6985	2.036	1.929	2.6454	1.7454	2.0949	1.7202	2.0055	1.337	1.7513	1.8981	1.9897	2.4184	1.8962	2.1259	1.6565	1.8101	2.1224	1.6934	1.8804	2.0702	1.928	2.0488	1.8438	1.923	1.7813	2.1676	1.7007	2.6317	1.7432	2.2045	1.9585	1.8353	1.7565	1.8621	1.5574	1.6386	1.6974	1.9198
1.8608	1.4258	2.0445	1.6551	1.6444	1.4418	2.0967	1.4616	1.9161	1.6701	2.1938	1.6444	2.1512	1.8215	2.4386	1.9482	1.9426	1.799	1.8698	1.2557	1.6858	1.7307	1.8931	2.4546	1.7349	2.3515	1.6829	1.8139	2.1477	1.6594	1.8478	1.828	1.9171	1.9093	1.9462	1.9024	1.7671	1.9022	1.7377	2.4844	1.56	2.042	1.7268	1.8409	1.7091	1.8662	1.4958	1.5862	1.709	1.8214
1.9361	1.4704	1.6759	1.6882	1.5924	1.4532	1.9959	1.4523	1.9814	1.64	1.9898	1.5922	2.0819	2.1055	2.5421	1.8543	1.9266	1.8446	1.8769	1.5739	1.9574	2.0658	1.9002	2.2772	1.5722	2.2282	1.7293	1.8782	2.2717	1.8872	1.7008	2.0132	2.489	2.0855	1.8497	1.9676	1.7903	2.0973	1.681	3.1603	1.643	2.216	1.8904	1.6741	2.1331	1.908	1.5145	1.675	1.8637	1.9084
1.8512	1.3415	1.4131	1.7448	1.6008	1.5771	1.9033	1.3732	1.8463	1.618	2.1593	1.5287	1.7761	1.9009	2.2937	1.7853	2.0784	3.2692	2.2596	1.3047	1.6286	1.5162	1.7343	1.8983	1.6233	2.0711	1.6468	1.8932	1.806	1.6407	1.6951	1.9618	1.9916	1.6524	2.2257	1.6872	1.6613	1.8829	1.607	2.2833	1.5011	1.8576	1.8029	1.6269	1.6641	1.8567	1.4965	1.4699	1.6027	1.8461
1.821	1.4046	1.5383	1.6483	1.667	1.4287	1.8772	1.4416	1.9015	1.5403	2.0086	1.4152	1.9202	1.8064	2.0217	1.7208	1.7142	1.7896	1.5759	1.1286	1.5916	1.5313	1.8533	1.9591	1.5894	1.9551	1.6376	1.7007	1.8829	1.6212	1.5393	2.0787	2.012	1.7307	1.9674	1.6455	1.6224	2.0772	1.5045	2.1328	1.4467	1.8993	1.6906	1.6704	1.6853	1.571	1.4843	1.5462	1.5948	1.7999
1.8414	1.4364	1.4895	1.7238	1.6626	1.4851	1.7366	1.4996	1.8608	1.3769	2.1576	1.4189	1.6756	1.6558	2.0861	1.732	1.7744	2.6817	1.6039	1.3055	1.6383	1.5688	1.8507	1.7887	1.6996	1.9617	1.5929	1.8948	1.8132	1.633	1.5661	1.774	1.9569	1.6952	1.9897	1.6519	1.5784	1.8125	1.5792	2.2195	1.4781	2.0117	1.585	1.6308	1.5329	1.5875	1.4184	1.5497	1.6948	1.8431
1.8769	1.2337	1.4171	1.598	1.5848	1.4808	1.7615	1.4655	1.7819	1.2576	1.9666	1.3117	1.7639	1.6052	2.049	1.6267	1.8502	1.6775	1.6769	1.4192	1.8132	1.6992	1.821	1.9201	1.6027	2.1317	1.5119	1.7538	2.0202	1.7026	1.6501	1.9576	1.8228	1.7498	1.7742	1.7719	1.6425	1.9103	1.4739	2.5084	1.5368	1.8578	1.4619	1.6025	1.8486	1.7227	1.5309	1.5944	1.7473	1.6064
1.9756	1.3901	1.5539	1.6921	1.5518	1.6185	2.0133	1.5058	1.9412	1.8105	1.6092	1.3539	1.9497	1.5542	1.946	1.6092	1.509	2.0581	1.5001	1.27	1.729	1.4867	1.6871	1.8318	1.4938	1.8096	1.4306	1.8111	1.8163	1.7023	1.3924	1.7224	1.6746	1.6365	1.9037	1.655	1.6395	1.7519	1.3579	2.0045	1.5551	1.8044	1.4605	1.5873	1.7401	1.6446	1.3995	1.4933	1.6298	1.5813
1.6679	1.3294	1.5155	1.6312	1.4391	1.6421	1.7239	1.3923	1.7106	1.3971	1.969	1.3565	1.6601	1.5226	1.7895	1.6428	1.4267	2.1846	1.6518	1.276	1.8256	1.6738	1.7055	1.8446	1.4459	1.668	1.4452	1.735	1.8139	1.6181	1.3563	1.8478	1.5386	1.5805	1.681	1.6694	1.4534	1.7044	1.4732	1.9912	1.4539	1.7225	1.5995	1.4639	1.6343	1.768	1.3438	1.4998	1.5149	1.6237
1.6094	1.5911	1.8591	1.5741	1.3887	1.647	1.9076	1.4084	1.7811	1.3616	1.9473	1.393	1.873	1.6775	1.9004	1.4915	1.5572	1.5208	1.6529	1.2743	1.9287	1.6728	1.679	1.6523	1.5538	1.8211	1.4128	1.5703	2.0078	1.6823	1.4146	1.4354	1.5482	1.8072	2.0191	1.8835	1.6093	2.0883	1.512	2.2614	1.5781	1.7183	1.4292	1.5202	1.6309	2.1207	1.3857	1.375	1.7756	1.6559
1.5861	1.3349	1.4248	1.6178	1.3515	1.6333	1.4716	1.3939	1.5854	1.3401	1.8543	1.3788	1.782	1.5695	1.7008	1.5394	1.6711	2.2849	1.7106	1.1572	1.8954	1.5871	1.6838	1.6938	1.4317	1.9095	1.3055	1.5097	1.7206	1.7045	1.3334	1.6989	1.6242	1.6257	2.0291	1.8648	1.5169	1.8577	1.4765	1.9899	1.5914	1.5998	1.5124	1.4603	1.55	1.7457	1.3214	1.346	1.6118	1.6159
1.7686	1.3677	1.9547	1.5437	1.5198	1.6174	1.5747	1.2425	1.7253	1.4544	1.2153	1.4883	1.6664	1.5026	2.0069	1.6124	1.7237	2.1981	1.6189	1.3315	2.1348	2.0002	1.6132	1.7811	1.4946	1.8414	1.5231	1.5368	1.7691	1.71	1.3882	1.608	1.6866	1.7274	2.0231	1.2527	1.5522	1.8832	1.454	2.3139	1.5538	1.7544	1.7236	1.5565	1.6334	1.3903	1.4278	1.4129	1.9687	1.5355
1.575	1.4085	1.8819	1.619	1.3683	1.6653	1.5636	1.3803	1.6128	1.4024	1.5861	1.4563	1.754	1.6214	1.7369	1.4748	1.6141	2.2883	1.5089	1.2598	1.8726	1.6343	1.7421	1.6759	1.3905	1.8081	1.4187	1.5765	1.5923	1.6049	1.4689	1.8941	1.4548	1.7874	2.0824	1.7837	1.4104	1.8933	1.4317	1.9269	1.6249	1.4469	1.4557	1.5329	1.537	1.8452	1.3839	1.2921	1.6125	1.4629
1.5062	1.3201	1.8537	1.4774	1.519	1.6352	1.5497	1.5007	1.466	1.4322	1.5103	1.3294	1.6811	1.6318	1.7466	1.6024	1.4699	1.2818	1.4034	1.1917	1.7307	1.6922	1.7255	1.6538	1.4804	1.82	1.2561	1.8042	1.7083	1.6775	1.3943	1.5344	1.4689	1.5977	2.0736	1.8944	1.4939	1.7054	1.5107	1.7002	1.6987	1.5174	1.4408	1.5431	1.5052	1.7234	1.3665	1.4966	1.5011	1.504
1.6295	1.4634	1.4165	1.6383	1.4738	1.6956	1.6382	1.4598	1.8266	1.7523	1.6232	1.3282	1.8089	1.5637	1.6866	1.3932	1.7212	1.3761	1.4738	1.3052	1.9401	1.7427	1.8315	1.5861	1.3796	1.8896	1.4142	1.7146	1.9353	1.6895	1.5667	1.5986	1.4976	1.6228	1.912	1.3836	1.5331	1.7948	1.5083	2.2249	1.5864	1.5582	1.4102	1.4586	1.8155	1.5158	1.6541	1.5573	1.6244	1.5027
1.5783	1.3002	1.7603	1.6293	1.5538	1.5235	1.6221	1.3094	1.6193	1.3677	1.3928	1.366	1.6258	1.5781	1.8609	1.4743	1.4858	2.4638	1.4793	1.1153	1.8264	1.5335	1.5983	1.7629	1.4384	1.8204	1.429	1.4802	1.5901	1.5995	1.5148	1.3699	1.5411	1.8819	2.282	1.3427	1.5998	1.5848	1.4563	1.741	1.5758	1.7027	1.5555	1.4572	1.4547	1.24	1.4705	1.5062	1.5552	1.5223
1.5745	1.4416	1.8485	1.5926	1.4151	1.6868	1.6255	1.305	1.6748	1.4063	1.642	1.2283	1.5914	1.5411	1.8388	1.39	1.5306	2.0797	1.3617	1.3901	1.9892	1.7862	1.5479	1.6746	1.3419	1.6416	1.3322	1.8164	1.8724	1.7738	1.4672	1.4079	1.6282	1.8025	1.72	2.6334	1.4042	1.8305	1.4043	2.0733	1.5314	1.8444	1.4181	1.5079	1.6983	1.5812	1.6281	1.3606	1.7848	1.5288
1.618	1.4415	1.8086	1.6692	1.5016	1.6507	1.5222	1.4874	1.5407	1.323	1.6406	1.3242	1.6542	1.661	1.6852	1.3739	1.5094	1.3791	1.506	1.2336	1.9299	1.454	1.689	1.7289	1.3753	1.6018	1.3154	1.7219	1.7215	1.7013	1.5901	1.6404	1.3994	1.6699	2.0577	1.2952	1.4649	1.7699	1.4134	1.9188	1.5419	1.6863	1.3569	1.549	1.6137	1.2891	1.4982	1.392	1.731	1.572
1.5977	1.3757	1.7268	1.5087	1.4821	1.5772	1.525	1.4221	1.5258	1.3464	1.4878	1.233	1.692	1.6372	1.8637	1.3189	1.7109	1.4703	1.4584	1.4434	1.7114	1.7681	1.7547	1.7009	1.3545	1.8945	1.3626	1.839	1.8202	1.6819	1.5321	1.5466	1.505	1.6107	1.9526	1.3447	1.3382	1.7863	1.4559	1.9991	1.5725	1.5686	1.5142	1.5465	1.5936	1.4127	1.5222	1.4777	1.707	1.4577
1.5155	1.5046	1.4524	1.6073	1.4476	1.6298	1.572	1.5209	1.7002	1.3999	1.6612	1.3406	1.803	1.7137	1.8031	1.4831	1.6185	2.2649	1.4032	1.5108	1.9795	1.5783	1.6816	1.7517	1.5068	1.822	1.2829	1.7599	1.6758	1.7514	1.6376	1.5249	1.5385	1.7036	2.1258	1.3108	1.3937	1.8203	1.5506	1.9393	1.5708	1.6038	1.6072	1.5179	1.6285	1.2485	1.4453	1.518	1.6798	1.4876
1.6262	1.5299	1.9099	1.5212	1.4974	1.603	1.5201	1.4017	1.6646	1.4527	1.591	1.3808	1.8418	1.6204	1.882	1.408	1.6103	1.7287	1.5443	1.419	1.707	1.7281	1.5471	1.6486	1.5399	1.8133	1.3055	1.6862	1.7289	1.7334	1.5175	2.5372	1.5862	1.6262	1.9272	2.5321	1.4245	1.7327	1.4663	1.7793	1.4237	1.617	1.5105	1.5241	1.574	1.264	1.4064	1.4542	1.4965	1.4945
1.7518	1.4275	2.0399	1.7629	1.5894	1.5559	1.3559	1.3801	1.8671	1.334	1.79	1.4489	1.6983	1.7936	1.7703	1.4867	2.0114	1.733	1.5786	1.8052	2.0275	1.7392	1.7056	1.8511	1.6183	1.8624	1.4054	1.7714	2.0111	1.8538	1.6694	2.1477	1.9391	1.8616	1.9404	3.24	1.621	2.0452	1.4182	2.1621	1.4826	1.9954	1.5931	1.6258	1.8772	1.9559	1.5934	1.521	1.7259	1.4654
1.6503	1.5467	2.1437	1.6014	1.5606	1.6017	1.448	1.3438	1.7583	1.5556	1.6203	1.309	1.6003	1.8077	1.8915	1.4208	1.6802	2.0194	1.4325	1.7134	1.8365	1.7065	1.6907	1.8878	1.5524	1.8068	1.3191	1.6955	1.8537	1.8484	1.5776	1.7011	1.6779	1.6532	1.8718	1.4116	1.4178	1.6805	1.5055	1.6245	1.4964	1.7557	1.529	1.5782	1.6563	1.3538	1.4097	1.4232	1.7089	1.5055
1.4453	1.4122	1.8797	1.706	1.4788	1.5915	1.486	1.4067	1.699	1.4032	1.5193	1.3265	1.6822	1.7858	1.9344	1.481	1.4268	1.624	1.3439	1.8716	1.8886	1.732	1.8942	1.6876	1.5157	1.869	1.3367	1.6945	1.6211	1.7161	1.8165	1.5043	1.8056	1.7002	1.7813	1.3994	1.4946	1.7755	1.4704	1.9164	1.6878	1.7283	1.5002	1.6505	1.7876	1.9158	1.4191	1.4426	1.6151	1.4102
1.5639	1.4084	1.8771	1.6682	1.4673	1.4691	1.4844	1.3852	1.7102	1.3163	1.7069	1.403	1.767	1.5569	1.8973	1.4315	1.3886	1.3824	1.4635	1.3889	1.8444	1.5635	1.6972	1.5429	1.6012	1.7857	1.276	1.6176	1.7527	1.8989	1.6759	1.5551	1.6183	1.7572	1.7777	2.2814	1.409	1.7004	1.4354	1.8525	1.7018	1.6196	1.549	1.6242	1.5134	1.3485	1.5336	1.4175	1.5619	1.4723
1.5041	1.3624	1.8382	1.7613	1.6287	1.5855	1.5429	1.4678	1.5134	1.5058	1.4934	1.3553	1.7953	1.7702	1.7568	1.441	1.3997	2.2702	1.4765	1.5306	1.7471	1.7943	1.9916	1.746	1.3634	1.7569	1.1988	1.6229	1.7398	1.7594	1.7925	1.6488	1.6386	1.7519	1.6425	2.03	1.496	1.7732	1.4676	1.964	1.6756	1.6773	1.8495	1.604	1.7046	1.3121	1.5043	1.4248	1.621	1.4086
1.607	1.3701	1.4486	1.8753	1.5123	1.6335	1.7678	1.4013	1.753	1.7698	1.6973	1.2978	1.7342	1.7357	1.8883	1.475	1.5493	1.5861	1.439	1.717	2.0344	1.7753	1.8772	1.7801	1.4271	1.8102	1.3105	1.729	1.7477	1.7292	1.5244	2.0361	1.5663	1.641	2.03	2.0911	1.705	1.8916	1.4569	2.1355	1.5808	1.6607	1.8836	1.6201	1.7814	1.2608	1.5757	1.303	1.643	1.4912
1.5973	1.3496	1.8387	1.8182	1.6149	1.5407	1.4863	1.3863	1.6922	1.7062	1.5717	1.3826	1.6942	1.6996	2.0278	1.6178	1.5106	1.7279	1.4298	1.5295	2.1595	1.625	1.8189	1.7691	1.4584	1.8444	1.3624	1.6875	1.7129	1.7164	1.7504	2.0701	1.8487	1.7627	1.8608	2.1035	1.5032	1.6303	1.4852	1.9997	1.3843	1.6178	1.7307	1.6562	1.7295	1.2718	1.4697	1.4077	1.6191	1.4528
1.6404	1.4542	1.8939	1.8238	1.4948	1.605	1.4586	1.3937	1.8958	1.3655	1.5863	1.2857	1.8002	1.788	1.9188	1.6317	1.7176	2.4153	1.4827	1.778	2.1589	1.8726	1.7427	1.7943	1.3562	1.801	1.3484	1.6287	1.8954	1.8808	1.5239	1.8589	1.8444	1.7383	1.9538	2.1735	1.4512	1.7303	1.5622	2.0988	1.324	1.7314	1.5084	1.5801	1.8935	2.0169	1.5373	1.4511	1.7647	1.4878
1.6522	1.4468	1.7565	1.8027	1.5852	1.5805	1.4594	1.3131	1.716	1.3687	1.5293	1.3392	1.7117	1.6265	1.9626	1.5694	1.6252	1.539	1.492	1.7366	2.0697	1.6057	1.5963	1.7647	1.507	1.7828	1.2682	1.5591	1.6948	1.7919	1.543	1.9686	1.5193	1.5308	1.911	1.8012	1.3809	1.6737	1.4111	2.0295	1.1173	1.6627	1.4798	1.5966	1.7048	1.336	1.6018	1.457	1.6744	1.4283
1.5017	1.4971	1.7036	1.8516	1.4333	1.6366	1.4536	1.3328	1.629	1.3191	1.5735	1.3158	1.4983	1.6837	2.1818	1.432	1.7109	1.5546	1.4145	1.763	2.1542	1.8823	1.781	1.9455	1.2883	1.8694	1.2945	1.7229	1.8574	1.7591	1.5563	1.9368	1.6662	1.682	2.1956	2.0193	1.5461	1.5343	1.4971	2.1022	1.5713	1.5732	1.7473	1.6438	1.7464	1.361	1.4887	1.373	1.6196	1.5678
1.7325	1.5716	2.1298	1.8143	1.4444	1.633	1.5549	1.4401	1.74	1.3332	1.6658	1.3855	1.6756	1.5098	2.0543	1.5693	1.6065	1.7144	1.4862	1.5005	2.2521	1.6798	1.72	1.7539	1.4226	1.8263	1.2916	1.8948	1.9423	1.9445	1.6399	1.8059	1.8546	1.4788	1.8512	2.2015	1.5233	1.7468	1.5375	2.3921	1.6092	1.6945	1.8607	1.697	1.9527	1.3469	1.512	1.3707	1.9127	1.507
1.5436	1.4295	1.8309	1.7154	1.5468	1.5219	1.4346	1.5586	1.7525	1.9868	1.5233	1.3689	1.8238	1.4379	2.063	1.5938	1.4337	1.4033	1.5177	1.5198	2.0138	1.6889	1.7601	1.6824	1.4994	1.9744	1.2506	1.7364	1.618	1.775	1.4411	1.979	1.8103	1.874	2.1125	2.1555	1.5227	1.6054	1.4484	1.9637	1.8421	1.6527	1.9059	1.6041	1.7972	1.2717	1.3609	1.4687	1.6871	1.3912
1.5482	1.3514	2.0027	1.7987	1.3732	1.5752	1.577	1.6571	1.9071	1.7297	1.5561	1.2869	1.6447	1.6629	2.3952	1.4979	1.5143	1.3714	1.3949	1.9449	2.0336	1.7666	1.7266	1.7909	1.2903	1.7759	1.3308	1.7452	1.8966	1.8467	1.5238	1.8008	1.7277	1.4087	2.1715	1.851	1.5477	1.7458	1.6711	2.311	1.1953	1.6643	1.4178	1.4945	1.6565	1.366	1.5578	1.5543	1.969	1.3503
1.7507	1.2295	1.8899	1.6312	1.344	1.5741	1.5654	1.3793	1.6502	2.0517	1.5256	1.3304	1.7312	1.9004	2.017	1.3997	1.6633	1.5334	1.4591	1.7086	2.0051	1.7743	1.8868	1.8073	1.3266	1.9527	1.2648	1.7085	1.5271	1.6608	1.827	2.389	1.5922	1.7464	1.9323	2.2772	1.5711	1.6468	1.5509	2.0041	2.0579	1.7474	2.0524	1.5857	1.6896	1.2262	1.5658	1.3843	1.7508	1.4667
1.7636	1.4386	1.9945	1.7505	1.6118	1.6448	1.7073	1.5202	1.9157	1.338	1.747	1.3638	1.5609	2.2786	2.1369	1.4807	1.8776	2.3907	1.4036	1.5976	2.097	1.8022	1.7653	1.8922	1.3759	1.8887	1.4019	1.8348	1.6224	1.8833	1.7366	1.8691	1.6305	1.3963	1.8725	2.0624	1.5471	1.8252	1.5532	2.0701	1.8979	1.8852	1.8423	1.6145	1.5071	1.3251	1.5086	1.378	1.7179	1.4143
1.5752	1.3813	1.8775	1.6073	1.6842	1.5843	1.4656	1.5448	1.7583	1.7259	1.5678	1.3426	1.7823	1.7101	2.1026	1.4815	1.9611	2.0972	1.315	1.5042	1.8478	1.5503	1.7369	1.9344	1.352	1.8717	1.299	1.6321	1.8225	2.0706	1.6478	2.1648	1.5785	1.3739	2.0511	2.4012	1.5443	1.7149	1.5144	1.9101	1.8868	1.7199	1.7253	1.7095	1.6129	1.3688	1.4979	1.4215	1.6776	1.5493
1.5955	1.4592	1.9478	1.6554	1.5392	1.6414	1.5565	1.5234	1.5898	1.6611	1.8554	1.4513	1.7427	2.718	2.2391	1.573	2.2868	2.1987	1.4962	1.8857	2.2162	1.9174	1.6516	1.8944	1.5763	1.8777	1.4983	2.0238	1.4567	1.8384	1.7444	2.0681	1.9577	1.3614	2.1832	4.6723	1.5531	1.9682	1.6196	2.5279	1.7431	1.8884	1.779	1.6267	1.9089	2.3553	1.602	1.5777	1.8798	1.324
1.4901	1.4182	1.8307	1.6565	1.4265	1.5754	1.4081	1.4895	1.5293	1.3426	1.5343	1.2962	1.6333	1.7922	2.3487	1.4351	1.8379	1.6012	1.4167	1.4542	2.0441	1.7155	1.7669	1.9414	1.5168	1.7548	1.3838	1.5897	1.6872	1.9585	1.7908	2.1288	1.7148	1.6476	1.7165	1.5149	1.4953	1.7098	1.7241	2.3054	2.1039	1.7527	1.9692	1.6577	1.7536	1.9663	1.4933	1.5058	1.6543	1.4311
1.6569	1.5786	2.1625	1.8817	1.5097	1.5545	1.734	1.4534	1.8904	1.599	1.7679	1.3439	1.7368	2.0308	2.1233	1.4913	2.108	1.9919	1.4597	1.6893	2.0275	1.9278	1.7292	2.1186	1.5639	1.8026	1.4466	1.784	1.8018	1.9643	1.6278	2.0323	1.9668	1.4318	2.4678	2.6072	1.6914	1.9061	1.6757	2.7204	1.5848	1.6043	1.9264	1.6373	1.9997	2.1099	1.6831	1.612	1.966	1.4191
1.5756	1.6218	1.816	1.5863	1.5193	1.5103	1.5036	1.5501	1.5631	1.6497	1.6234	1.3499	1.7293	1.6084	2.0485	1.6081	2.2769	1.6629	1.5396	1.6077	2.2134	1.7341	1.7456	2.0978	1.4159	1.838	1.423	1.588	1.6849	1.7022	1.6881	1.8556	1.8985	1.5717	1.9815	1.615	1.5458	1.9672	1.4926	2.2475	1.5448	1.7164	1.6916	1.5739	1.6932	1.2227	1.5814	1.4991	1.6868	1.4444
1.7709	1.4709	1.942	1.6117	1.5285	1.5844	1.5932	1.3832	1.685	1.3682	1.732	1.2882	1.6875	1.7182	2.114	1.4045	2.3508	1.6596	1.6271	1.717	1.9909	1.9344	1.8108	2.0027	1.4131	1.7178	1.4076	1.575	1.7879	1.7202	1.7362	1.9181	1.6974	1.3786	2.2703	1.7389	1.5237	1.9371	1.6551	2.5488	1.4945	1.6413	1.6971	1.6486	1.8887	1.8395	1.7578	1.4244	1.779	1.4547
1.807	1.5391	2.1103	1.8302	1.4298	1.8501	1.6777	1.3669	1.9334	2.0941	1.9533	1.3716	1.7741	1.6239	2.0757	1.4423	2.2262	1.713	1.5746	1.6318	2.1351	1.6246	1.8172	2.1138	1.5165	1.6926	1.366	1.7451	1.9036	1.7884	1.7205	1.9246	1.9882	1.6965	2.2223	1.8725	1.5448	1.8824	1.581	2.4203	1.2814	1.8008	1.562	1.6764	1.7287	1.3804	1.5729	1.5637	1.8521	1.4185
1.5166	1.4851	1.9816	1.6125	1.3738	1.671	1.4281	1.6666	1.713	1.4131	1.7413	1.3336	1.9326	1.5528	1.9715	1.482	2.1417	1.6772	1.4527	1.376	1.9697	1.7867	1.7025	1.9079	1.5446	1.7422	1.3386	1.6639	1.7304	4.5843	1.8131	1.9544	1.786	1.7864	7.9039	3.3605	1.4978	1.9441	1.4987	2.3114	1.9581	1.6478	2.2021	1.5926	1.6974	1.9427	1.5061	1.4545	1.698	1.429
1.5816	1.4579	1.9875	1.752	1.5183	1.5278	1.6987	1.5584	1.8742	1.9066	1.6431	1.3473	1.9415	1.9884	1.9523	1.566	2.4182	1.7823	1.6051	1.7739	2.2307	1.7187	1.6802	2.2874	1.4396	1.8027	1.4493	1.7186	1.9531	1.3125	1.8216	2.1164	1.8264	1.8428	1.7963	2.634	1.4633	2.0075	1.5586	3.1526	1.5075	1.7085	1.7947	1.6116	1.8835	1.7908	1.616	1.5692	1.9593	1.4415
1.6786	1.5801	2.0515	1.6756	1.684	1.6105	1.5807	1.6343	1.9389	1.3881	1.7233	1.3181	1.8388	1.8641	1.9614	1.5865	1.9782	1.7519	1.4182	1.2601	1.7919	1.633	1.8903	2.1339	1.5832	1.7896	1.3557	1.9426	1.6193	1.2181	1.7275	1.8834	1.6328	1.5669	1.9466	3.6757	1.5575	1.7565	1.5892	2.6553	1.1191	1.6873	1.6613	1.7365	1.8327	1.2498	1.5751	1.4493	1.7616	1.4301
[truncated: 93 more columns]
