# Supplementary material for: Single-particle imaging of stress-promoters induction reveals the interplay between MAPK signaling, chromatin and transcription factors
Source: Nat Commun. 2020 Jun 23;11:3171. doi: 10.1038/s41467-020-16943-w (PMC7311541; doi:10.1038/s41467-020-16943-w)
Supplement: Supplementary file 12 — Source Data [file 41467_2020_16943_MOESM12_ESM.zip › SourceData/SupFig5/SupFig5_yVW474_NaCl_0p30M_rep2_GFP_ConnectedHiPix.csv]

0	0	0	0	0	0	0	0	0	0	0	0	0	0	0	0	0	0	0	0	0	0	0	0	0	0	0	0	0	0	0	0	0	0	0	0	0	0	0	0	0	0	0	0	0	0	0	0	0	0
0	0	0	0	0	0	0	0	0	0	0	0	0	0	0	0	0	0	0	0	0	0	0	0	0	0	0	0	0	0	0	0	0	0	0	0	0	0	0	0	0	0	0	0	0	0	0	0	0	0
0	0	0	0	0	0	0	0	0	0	0	0	0	0	0	0	0	0	0	0	0	0	0	0	0	0	0	0	0	0	0	0	0	0	0	0	0	0	0	0	0	0	0	0	0	0	0	0	0	0
0	0	0	0	0	0	0	0	0	0	0	0	0	0	0	0	0	0	0	0	0	0	0	0	0	0	0	0	0	0	0	0	0	0	0	0	0	0	0	0	0	0	0	0	0	0	0	0	0	0
0	0	0	0	0	0	0	0	0	0	0	0	0	0	0	0	0	0	0	0	0	0	0	0	0	0	0	0	0	0	0	0	0	0	0	0	0	0	0	0	0	0	0	0	0	0	0	0	0	0
0	0	0	0	0	0	0	0	0	0	0	0	0	0	0	0	0	0	0	0	0	0	0	0	0	0	0	0	0	0	0	0	0	0	0	0	0	0	0	0	0	0	0	0	0	0	0	0	0	0
0	0	0	0	0	0	0	0	0	0	0	0	0	0	0	0	0	0	0	0	0	0	0	0	0	0	0	0	0	0	0	0	0	0	0	0	0	0	0	0	0	0	0	0	0	0	0	0	0	0
0	0	0	0	0	0	0	0	0	0	0	0	0	0	0	0	0	0	0	0	0	0	0	0	0	0	0	0	0	0	0	0	0	0	0	0	0	0	0	0	0	0	0	0	0	0	0	0	0	0
0	0	0	0	0	0	0	0	0	0	0	0	0	0	0	0	0	0	0	0	0	0	0	0	0	0	0	0	0	0	0	0	0	0	0	0	0	0	0	0	0	0	0	0	0	0	0	0	0	0
0	0	0	0	0	0	0	0	0	0	0	0	0	0	0	0	0	0	0	0	0	0	0	0	0	0	0	0	0	0	0	0	218.87	0	0	0	0	0	0	0	0	0	0	0	0	0	0	0	0	0
0	0	0	0	0	0	0	0	0	0	0	0	0	0	0	0	0	0	0	0	0	0	0	0	0	0	0	0	0	0	0	0	193.62	0	0	0	0	0	0	0	0	0	0	0	0	0	0	0	0	0
0	0	0	0	0	0	0	0	0	0	0	153.37	0	0	0	0	0	0	0	0	0	0	0	0	129.8	0	0	0	0	163.27	0	0	214.2	0	0	0	0	0	0	0	0	0	0	0	0	0	0	0	0	0
0	0	0	0	0	0	0	0	0	0	0	184.62	0	0	0	0	0	0	0	0	0	0	0	0	116.5	0	0	0	0	204.9	0	0	0	0	0	213.5	0	0	0	0	0	0	0	0	0	179.44	0	0	0	0
0	0	0	0	206.73	0	0	0	0	0	159	151.53	0	0	155	0	0	0	0	0	205.83	0	0	0	120.5	0	0	0	0	179.94	0	0	225.6	0	0	220.1	0	0	0	0	0	0	0	0	0	183.15	0	0	0	0
0	0	0	0	243.64	125	0	0	0	0	180.2	192.5	0	0	150.75	0	0	0	0	0	247.54	0	0	0	104.2	0	0	0	0	218.06	0	0	202.9	0	0	229.08	225.08	0	0	0	0	0	0	0	0	160.17	0	0	0	0
0	0	0	0	320.19	132.5	140.83	0	0	0	222.41	192.36	0	0	131	0	0	0	0	0	232.29	0	0	207.64	142.88	0	0	0	196.85	237.67	0	0	0	0	0	229.5	293.87	0	169.5	0	0	145.29	0	181.7	167.62	171.28	0	0	0	0
0	166.86	0	0	304.06	148.45	162.29	0	0	0	256.22	175.44	0	0	164.37	0	0	0	228.4	0	222.38	0	0	203	143.73	0	0	134.4	231.92	275.03	0	178.6	222.07	0	0	230.75	333.16	0	194.57	0	0	194	0	239.58	248.75	198.16	0	0	0	0
0	241.5	179.12	0	286.93	127.7	178.71	0	0	0	234.5	198.25	0	0	154.7	0	0	0	211.79	0	271.27	0	124.44	197.91	162.56	0	0	159.27	276.17	288.25	0	264.75	201.2	0	0	267.17	290.28	0	191.65	191.8	138	192.18	0	232.73	229.81	222.67	0	0	286.79	151
0	299.88	162.08	0	274.94	128.5	184.17	0	0	0	230.64	215.06	0	0	205.36	0	0	0	245.79	0	263.46	0	159.62	187.25	170.61	0	0	253.58	269.11	277.65	0	281.43	233.09	0	0	253.53	298.89	0	233.65	219.33	156.6	180	0	222.5	243	247.81	0	0	323.38	185.58
0	338.42	165.73	0	278.14	158	160.11	0	0	0	215.71	258.86	0	0	222.59	0	0	0	245.37	0	290	164.9	159.38	181.25	154.2	0	0	205.78	307.53	281.59	0	271.21	216.27	0	0	249	269.33	0	237.91	243.67	177.88	190.06	0	233.5	256.59	241.24	0	0	339.53	236.75
0	421.05	187	0	286.78	158.82	160.3	0	0	0	189.33	173.18	0	0	223.19	0	0	0	292.83	0	258.22	159.6	215.27	173	173.57	0	0	208.71	309.71	292.82	0	263	244.79	0	0	266.17	213.89	0	221	285.73	150.42	181.17	0	183.2	251.7	233.67	0	0	352	283.5
0	428.21	160.94	0	292.29	160.91	159.69	0	0	108.42	220	193.67	0	0	233.03	0	0	0	312.25	0	269.25	167.73	228.19	188.53	160.4	0	0	180.36	301.44	237.6	0	294.42	213	0	165.5	252.33	258	0	193.25	366.39	152	166.87	0	175.8	234.79	236.39	0	0	314.89	218.93
0	396.53	182.73	0	288.08	151.5	140.57	0	0	124.8	239.08	189.06	0	0	229.42	0	0	0	268.43	0	266.88	191.86	234.12	201.77	161.47	0	0	153.08	293.72	274.22	0	235.2	219.88	0	170.12	247.38	261.5	0	195.67	359.47	154.77	155.2	0	163	312.87	220.29	0	0	354.95	216.54
0	369.58	191.67	0	301.12	172.25	151.08	0	0	129.92	226.56	225.57	0	0	265.72	0	0	0	246	0	282.64	205.7	245.94	210	130	0	0	143.93	323.56	311.12	0	252.4	212.5	0	181.79	231.43	269.09	0	186.5	306.89	154.56	137.88	0	143.7	334.83	199.87	0	0	415.6	242.27
0	384.59	163.42	0	279.93	168.6	132.18	0	0	108.5	286.62	169	0	0	269.5	0	0	121.81	255.57	0	294.12	213.43	190.21	267.21	140.9	0	0	137	356.85	324.7	0	240.13	0	0	200.68	221.22	277.47	0	147.88	241.8	170.4	126	0	164.4	308.47	219.5	0	0	409.5	221.58
0	415.5	151.55	0	257.62	167.5	108.5	0	0	140.5	268.44	159	0	0	195.06	0	0	136.64	282.5	0	333.88	199.5	218.89	234.59	133.5	0	0	118.2	274.56	337.12	0	203.4	0	0	249.06	282.39	306	0	138.4	235.64	169.24	114.63	0	0	302.24	171.81	0	0	423.26	265.24
0	344.87	142.75	0	295.56	202.17	0	0	117.8	117.2	273.19	145.62	0	0	189.25	0	0	145	287.06	0	236.65	215.14	257.57	258.41	140.82	0	0	0	307.44	345.72	0	216.7	0	0	259.06	277.79	297.24	0	0	208.12	169.36	200.75	0	0	283.24	212.29	0	0	400.21	278
0	329.56	162.38	0	266.47	197.82	0	0	129.5	126.21	272.67	150.33	0	0	187.29	0	0	128.75	309.29	0	287.23	241.5	169.64	260.5	160	0	0	0	283.11	359.44	0	207.64	0	0	251	326.83	239.53	0	0	211	191.38	167.19	0	0	266	180.18	0	0	402.47	258.59
0	289.5	134.2	0	312.07	243.74	0	0	126.4	119.14	254.07	138.7	0	0	206.5	0	0	163.12	257.63	0	255.86	230.89	188.33	238.62	131.37	0	0	0	290.71	320.67	0	244.72	0	0	231.15	260.81	293.88	0	0	219.5	175.14	153.75	149.61	0	211.81	165.37	0	0	383.13	238.79
0	237.13	0	0	292.4	191	0	0	124.08	115.8	282.06	129.1	0	0	211.44	0	0	155.07	272.18	0	315.5	209.63	185.16	228.67	117.91	129	0	0	314.24	297.95	0	305.12	0	0	258.88	256.71	241.15	0	0	252.13	223.36	158.43	181.27	0	242.78	138.63	0	0	407.87	217.06
0	225.12	0	0	333.63	192.82	0	0	145.27	93.875	277.14	132.17	0	0	177.76	0	0	147.33	319.29	0	304.07	236.41	175.4	212.73	141.5	151	0	0	263.39	321.38	0	318.25	0	0	204.93	257.29	247.17	0	0	246.27	208.17	145.43	171.33	0	229.82	114.36	0	0	402.56	203.88
0	212.15	113.4	0	330.11	207.53	0	0	132.96	0	225.71	0	0	0	178.58	0	0	124.5	293	0	260.14	303.56	179.5	230.95	107.8	120.4	0	0	314.83	346.29	0	372	0	0	189.13	228.12	149.22	0	0	246.33	211.86	165.23	156.07	0	242.5	119.5	0	0	440.56	217.47
0	286.07	134.4	0	319.55	216.63	0	0	111.67	0	197.07	125.6	0	0	171.58	0	89.6	119.92	245.43	0	219.36	289.97	166.06	231.06	113.08	135.2	0	103.2	280.56	334.88	0	346.11	0	0	184.58	288.86	212.38	0	0	251.21	192.31	118.53	145.14	0	205.32	0	0	0	372.41	175.97
0	261.53	0	0	328.71	227.65	0	0	127.64	0	203.43	132	0	0	143.69	0	88.4	117.08	228.4	0	233.67	305.35	159	260.65	104.75	132.25	0	117	235.88	318.39	0	345.82	0	0	214.12	255.07	219.56	0	0	258.21	181	123.1	139.83	0	257.78	0	0	0	317.76	179.17
0	276.71	119.4	0	327.44	228.44	0	0	114.19	0	222.82	0	0	0	139	0	105.4	131.3	221.75	0	189.4	249.06	125	272.73	102.1	122.18	0	0	242.37	263	0	292.59	0	0	221.71	228.81	170.53	0	0	299.25	147.58	114.87	135.93	0	249.76	0	0	0	272.61	221.71
0	275.22	146.45	0	309.2	218.24	0	0	142.5	0	200.81	0	0	0	114.2	0	116.17	147.93	200.35	0	172.8	273.39	158.31	276.53	83.6	114.2	0	109.64	224.64	247.94	0	289.28	0	0	212.17	241.5	213.75	0	0	254.94	146.75	118.55	0	0	287.29	0	0	0	263.94	220.73
0	205.61	162.69	0	293.8	171.33	0	0	111.6	0	184.64	0	0	0	0	0	130.67	118.77	167.43	0	0	270.8	175.53	249.75	0	0	0	117.7	171.81	239.17	0	221.25	0	0	190.88	216.08	201.8	0	0	233.29	0	91	0	0	206.82	0	0	0	245.2	209.58
0	191.94	170.62	0	334.29	184.94	0	0	101.5	0	164.6	0	0	0	0	0	121.29	114.73	210.08	0	0	270.5	164.6	240.06	0	0	0	134.42	163.3	162.12	0	219.58	0	0	177.94	203.79	194.86	0	0	247.75	0	77.4	0	0	187.62	0	0	0	211.65	194.62
0	183.06	200.5	0	388.35	138.31	0	0	0	0	151.25	0	0	0	103.62	0	114	108.4	181.63	0	0	240.06	147.58	245	0	0	0	145.1	144	119.2	0	189.12	0	0	172.81	212.77	165.14	0	0	210.06	0	0	0	0	147.17	0	0	0	212.88	195.06
0	151.11	218.81	0	346.35	142.94	0	0	0	0	132.8	0	0	0	95.6	0	115.12	114.4	187.73	0	0	232.37	129.35	219.81	0	0	0	0	0	0	0	180.75	0	139.6	141.5	205.36	125.79	0	0	201.25	0	0	0	0	134.17	0	0	0	221.22	167.13
0	143	235.12	0	347.56	135.92	0	0	0	0	0	0	0	0	0	0	0	0	179.08	0	0	221.83	150.93	204.37	0	0	0	0	0	0	0	0	0	154.93	176.4	229.62	119.8	0	0	205.5	0	0	0	0	158.25	0	0	0	208.37	154.75
0	0	198.39	0	278.53	111.5	0	0	0	0	0	0	0	0	0	0	0	0	165.64	0	0	241.29	0	173.08	0	0	0	0	0	0	0	0	0	188.25	125.63	205.82	0	0	0	196.25	0	0	0	0	114.91	0	0	0	208.63	140.63
0	0	206.63	0	307.35	120.2	0	0	0	0	0	0	0	0	0	0	0	0	159.21	0	0	270.25	0	205.08	0	0	0	0	0	0	0	0	0	188.64	126	211.42	0	0	0	168.36	0	0	0	0	0	0	0	0	198	137.4
0	0	202.62	0	281.13	105.13	0	0	0	0	0	0	0	0	0	0	0	0	153.38	0	0	236.9	0	178.5	0	0	0	0	0	0	0	0	0	167.5	0	215.29	0	0	0	173.8	0	0	0	0	0	0	0	0	162.44	0
0	0	149.12	0	253.22	106.8	0	0	0	0	0	0	0	0	0	0	0	0	0	0	0	233.79	0	0	0	0	0	0	0	0	0	0	0	195.5	0	232.87	0	0	0	140.6	0	0	0	0	0	0	0	0	169.57	0
0	0	123.36	0	222.59	107.12	0	0	0	0	0	0	0	0	0	0	0	0	0	0	0	179.4	0	0	0	0	0	0	0	0	0	0	0	181.63	0	211.84	0	0	0	158.37	0	0	0	0	0	0	0	0	156.25	0
0	0	138.8	0	216.94	0	0	0	0	0	0	0	0	0	0	0	0	0	0	0	0	214.8	0	0	0	100	0	0	0	0	0	0	0	162.18	0	225.64	0	0	0	0	0	0	0	0	0	0	0	0	172.7	0
0	0	98	0	187.93	0	0	0	0	0	0	0	0	0	0	0	0	0	0	0	0	178.25	0	0	0	91.4	0	0	0	0	0	0	0	131.1	0	210.75	0	0	0	0	0	0	0	0	0	0	0	0	156	0
0	0	0	0	187.19	0	0	0	0	0	0	0	0	0	0	0	0	0	0	0	0	130.4	0	0	0	101.8	0	0	0	0	0	0	0	0	0	197.7	0	0	0	0	0	0	0	0	0	0	0	0	141.88	0
0	0	0	0	169	0	0	0	0	0	0	0	0	0	0	0	0	0	0	0	0	163.75	0	0	0	94	0	0	0	0	0	0	0	0	0	190.82	0	0	0	0	0	0	0	0	0	0	0	0	162.6	0
0	0	0	0	151.33	0	0	0	0	0	0	0	0	0	0	0	0	0	0	0	0	148.64	0	0	0	0	0	0	0	0	0	0	0	106.55	0	173.6	0	0	0	0	0	0	0	0	0	0	0	0	0	0
0	0	0	0	144.43	0	0	0	0	0	0	0	0	0	0	0	0	0	0	0	0	122.92	0	0	0	0	0	0	0	0	0	0	0	121.4	0	179.75	0	0	0	0	0	0	0	0	0	0	154.62	0	0	0
0	0	0	0	149.5	0	0	0	0	0	0	0	0	0	0	0	0	0	0	0	0	0	0	0	0	0	0	0	0	0	0	0	0	111.1	0	171.63	0	0	0	0	0	0	0	0	0	0	148.88	0	0	0
0	0	0	0	141.27	0	0	0	0	0	0	0	0	0	0	0	0	0	0	0	0	0	0	0	0	0	0	0	0	0	0	0	0	123.55	0	161.62	0	0	0	0	0	0	0	0	0	0	0	0	0	0
0	0	0	0	119.42	0	0	0	0	0	0	0	0	0	0	0	0	0	0	0	0	0	0	0	0	0	0	0	0	0	0	0	0	121.36	0	0	0	0	0	0	0	0	0	0	0	0	0	0	0	0
0	0	0	0	122.45	0	0	0	0	0	0	0	0	0	0	0	0	0	0	0	0	0	0	0	0	0	0	0	0	0	0	0	0	127.08	0	0	0	0	0	0	0	0	0	0	0	0	0	0	0	0
0	0	0	0	0	0	0	0	0	0	0	0	0	0	0	0	0	0	0	0	0	0	0	0	0	0	0	0	0	0	0	0	0	147.75	0	0	0	0	0	0	0	0	0	0	0	0	0	0	0	0
0	0	0	0	0	0	0	0	0	0	0	0	0	0	0	0	0	0	0	0	0	0	0	0	0	0	0	0	0	0	0	0	0	138.29	0	0	0	0	0	0	0	0	0	0	0	0	0	0	0	0
0	0	0	0	0	0	0	0	0	0	0	0	0	0	0	0	0	0	0	0	0	0	0	0	0	0	0	0	0	0	0	0	0	163.25	0	0	0	0	0	0	0	0	0	0	0	0	0	0	0	0
0	0	0	0	0	0	0	0	0	0	0	0	0	0	0	0	0	0	0	0	0	0	0	0	0	0	0	0	0	0	0	0	0	159.53	0	0	0	0	0	0	0	0	0	0	0	0	0	0	0	0
0	0	0	0	0	0	0	0	0	0	0	0	0	0	0	0	0	0	0	0	0	0	0	0	0	0	0	0	0	0	0	0	0	139.81	0	0	0	0	0	0	0	0	0	0	0	0	0	0	0	0
0	0	0	0	0	0	0	0	0	0	0	0	0	0	0	0	0	0	0	0	0	0	0	0	0	0	0	0	0	0	0	0	0	162.15	0	0	0	0	0	0	0	0	0	0	0	0	0	0	0	0
0	0	0	0	0	0	0	0	0	0	0	0	0	0	0	0	0	0	0	0	0	0	0	0	0	0	0	0	0	0	0	0	0	139.67	0	0	0	0	0	0	0	0	0	0	0	0	0	0	0	0
[truncated: 153 more columns]
