# Supplementary material for: Single-particle imaging of stress-promoters induction reveals the interplay between MAPK signaling, chromatin and transcription factors
Source: Nat Commun. 2020 Jun 23;11:3171. doi: 10.1038/s41467-020-16943-w (PMC7311541; doi:10.1038/s41467-020-16943-w)
Supplement: Supplementary file 12 — Source Data [file 41467_2020_16943_MOESM12_ESM.zip › SourceData/SupFig5/SupFig5_yVW474_NaCl_0p20M_rep2_GFP_HiPix.csv]

102.9	95.6	124.1	111.9	112	112.65	112.5	120.35	90.45	94.45	71	92.8	97.6	104.05	117.8	88.35	123.25	87.8	93.6	108.45	89.8	106.1	125.3	135.65	78.25	77.4	73.75	86.35	106.9	45.25	142.6	88.05	129.45	45.3	137.8	92.35	105.6	109.75	126.45	72.9	86	88.95	80.35	99	145.25	95.75	94	121.45	94.2	99.9
84.1	87.05	112.15	131.2	110.7	114.7	87.25	131.15	86.3	81.1	72.75	84.7	110.9	101.5	112.2	87.6	118.35	82.3	85.25	107.1	85.45	104.6	118.85	137.9	86.45	88.5	75.1	67.1	105.2	70	150.9	78.05	110.55	93.1	126.85	79.25	81.7	101.45	121.6	65.85	80.55	84.95	68.4	96.6	139.45	102.8	97.25	127.85	102.25	85.55
90.3	88.2	119.55	122.45	101.85	106.05	91.15	125.4	90.2	84.65	71	91.45	109.05	103.95	110.4	93.45	120.3	85.15	83.85	111	93.85	102.3	133.6	141.25	73.2	81.25	70.5	78.75	103.95	69.1	142.9	75.65	111.3	88.8	134.1	73.4	99.65	115.8	127.15	74.25	79.3	94.05	75.75	99.55	99	99.3	78.7	116.85	104.05	102.95
88.5	90.3	113.15	142.85	123.05	119.45	129.3	139.65	108.8	80.65	75.5	84.85	122.85	121.1	106.45	96.05	103.65	81	94.75	115.95	97.85	89.3	120.6	132.85	82.4	105.75	69.9	65.9	111.55	102.7	168.5	82.3	124.5	89.2	154.2	86.5	90.5	109.2	129.55	68.2	103.35	82.05	72.1	102.5	170.05	112.95	91.45	138.85	134.2	92.6
107.9	114.6	126.55	145.4	130.5	117.6	126.45	150.5	106.9	90.5	89.15	103.75	115.65	130.8	119.6	107.3	131.95	105.75	86.85	130.55	96.4	97.05	132.8	140.95	90.4	114.35	81.9	71.1	120.25	106	172.9	97.75	122.85	89.95	141.2	88.65	86.3	103.95	137.05	87.95	92.75	100.45	85.55	100.4	147.75	107.25	100.25	139.95	122.45	109.45
90.35	111.6	109.2	135.9	132.65	114.35	123.6	138.6	92.7	81.7	67.65	93.25	113.45	125.8	114.85	96.25	106.45	88.25	91.2	115.85	80.8	91.95	130.7	134.15	103.35	113.8	75.7	68.55	109.4	101	176.2	88.95	118.7	90.75	157.45	85.65	81.1	94.25	132.7	79.35	93.35	98.4	77.9	94.8	161.25	105.45	90.55	137.05	116.6	77.2
120.6	112.1	108.75	143.55	126.1	109.8	127.5	136.9	98	95.85	78.4	98.2	116.45	124.85	132	95.65	120.65	94.35	92.9	131.65	98.15	104.15	143.7	139.4	87.05	113.35	84	72.45	125.15	110.8	171.2	89.8	120	99.25	146.75	80.3	104.95	91.45	133.05	84.65	89.55	100.55	84.95	90.95	150.1	88.85	102.1	144.05	110.35	96.65
128.3	110.55	108.95	129	129.5	106.95	127.55	143.9	102.2	91.5	77.3	94.3	109.25	123.75	117	91.6	113.6	87.55	90.25	133.25	105	100.95	130.85	139.8	86.9	108.9	66.7	73.85	144.1	95.45	170.1	88.85	121.7	88.05	155.1	73.5	84.6	83.3	130.35	81.2	81.05	98.15	82.75	101	131.55	90.1	103.95	130.65	102	98.25
123.95	116.5	114.1	128.95	128	111.65	116.9	128.65	90.7	89.85	77.2	91.95	115	128.4	118.4	86.55	119.6	83.55	85.6	128.15	90.75	94.2	130.55	144.85	85.3	104.95	74.95	70.95	117.15	109	164.15	84.95	135.85	84.15	155.7	79.55	82.65	78.65	129.15	73.2	82.25	88.65	80.15	97	125.45	93.3	96.3	142.95	105.95	88.65
130.05	120.05	111.9	132.65	130.15	100.4	131.65	133.15	91.3	82.85	80.25	89.6	103.8	121.5	126.1	88.05	125.9	91.4	91.2	118.5	90.3	80.9	135.2	138.7	106.05	98.6	78.75	73.9	110.7	109.65	164.4	87.45	142.55	98.3	162.5	81.55	95.95	88.5	128.95	83.25	84.2	101.9	75.25	93.85	120.85	99.5	93.75	137.85	112.5	88.9
99.9	110.35	123.6	136.3	132.95	108.75	130.5	131.5	95.4	88.2	82.45	107.35	103.75	124.65	121.9	85.35	117.7	85.2	81.85	128.55	91.65	84.35	126.85	139.1	85.2	98.3	78.7	78.75	124.95	109.9	186.4	90.05	150.4	95.45	155.8	105.8	104.95	84.65	164.2	83.75	91.85	93.55	75.45	89.35	120.95	101.3	90.95	144.35	108	82.45
95.25	123.45	118.05	125.65	131.7	111.95	119.7	129.45	99.45	103.2	78.65	104.65	102.85	175.55	120.7	92.45	111.7	107.05	75.6	127.45	109.15	84.9	118.7	141.5	79.65	93.6	75.3	107.05	127.05	119.95	205.75	89.25	147.5	98.25	157.25	167.7	189.5	86.3	192.9	75.45	79.15	95.85	77	89.1	126.3	109.8	108.7	139.45	117.3	82.35
92.45	118.95	126.7	141.7	131.3	108.9	113.75	142.75	107.9	147.95	79.5	95.05	108.5	203.3	122.6	88.45	124.55	154.25	84.9	129.65	184.45	140.75	135.25	143.7	82.55	95.95	94.45	202.05	120.9	116.6	251.25	85.25	147.15	104.55	154.05	215	224.1	93.15	235.8	85.05	90.6	98.05	81.15	87.9	126.6	184.7	116	142.35	129.45	88.9
86	124	131.4	123.6	132.6	111.4	117.6	138.1	108.5	190.2	77.35	93.75	98.6	258.05	116.45	87.2	110.65	189.8	80.8	119.7	193.4	147.15	129.6	137.35	85.95	100.25	79.25	201.05	130.1	119.1	246.5	87.8	135.55	112.45	143.6	214.85	264.25	91.2	224.15	86.6	82.2	87.6	131.75	89	120.05	191.95	96.45	135.9	120.3	92.6
84.4	113.25	155.3	125.45	134.75	105.4	119.25	132.85	111.35	189.3	85.05	84.15	93.85	298.25	122.1	80.15	113	200.25	80.75	124.05	164.75	190.25	135.55	134.2	80.25	107.2	85.9	186.75	122.35	125.45	243.9	100.05	120.95	146.7	142.4	196.7	308.65	80	203.6	77.4	115.45	94.85	169	85.35	105.45	181	92	139.2	121.75	115.6
76.75	107.05	194.05	130.9	161.6	98.95	114.45	119.9	107.95	216.25	77.3	87.15	94.4	409.95	112.4	86.1	104.8	228.5	79.4	139.8	169.85	189.25	151.5	128.25	85.55	87.7	73.75	178.75	112.8	121.1	283.1	153.3	121.9	154.85	147.1	201.3	335.25	84.35	262.7	74.1	153.6	90.05	177.55	81.6	123.9	237.65	94.85	138.6	124.95	160.85
84.9	105.65	228.5	128.7	185.85	84.55	124.1	122.35	106.85	168.75	80.65	86.5	96.5	394.6	115.75	88.8	125.2	272.5	76.25	145.55	155.75	183.3	156.65	144.65	76.35	95.65	92.45	148.3	110.9	120.95	273	190.15	136.1	169.8	139.05	175.15	295.75	94.85	238	69	184.3	93.35	174.4	80.95	113.35	225.65	137.15	133.35	118.05	180.95
79.9	103.4	267.45	126.75	160.15	120.2	122.1	123.6	106.3	167.2	83.5	89.65	94.35	343.95	110.05	82	114.35	271.2	101	163.1	191.55	188.9	187	138.75	76.9	98.05	89.1	203.95	113.4	116.4	290.55	187.1	130.05	160.95	144.4	152.9	308	101.95	309.15	76.2	276.3	91.85	235.85	82.15	118.7	234.45	179.4	130.6	121.6	166.55
103.4	110.2	267.1	133.05	168.7	166.75	129.8	124.3	102.2	206.5	82.45	95.6	98	333.25	103.65	99.55	120.4	253.25	142.65	160.3	153.15	180.05	208.45	134.9	79.25	86.1	132.6	209.95	110.65	120.9	271.85	167.8	141.5	151.9	135.85	110.15	343.7	112.25	359.8	78.6	243.75	102.75	260.1	90.55	116.25	197.55	247	148.7	123.95	159.55
83.95	111.55	238.25	116.35	225.4	169.5	123.35	123.5	93.85	211.65	75.8	87.4	84.7	286.45	100.35	104.2	96.7	234.7	110.25	141.35	151.2	150.4	230.85	130.65	78.05	94	173.15	156.5	114.45	115.1	249.8	179.15	136.1	149.7	140.5	101.6	256.1	103.6	377.2	79.35	214.75	88.9	192.7	95.2	120.3	207.15	266.95	118.6	136.45	130.3
86.85	108.95	204.65	114.7	198.1	151.7	118.1	119.4	92.65	173.55	75.6	86.5	116.85	247.9	101.2	148.6	105.15	261.7	101.25	149.65	113.45	135.15	229.3	126.4	75.1	88.15	123.15	184.05	115.15	110.2	235.95	169.2	121.65	142.2	128.75	101.05	240.9	131.25	354.25	73.4	181.1	89.2	199.9	89.05	127.9	179.65	264.5	122.25	119.95	99.95
93	106.85	223.75	146.15	216.15	173.55	125.5	132.15	108.8	168.25	82.25	80.9	104.85	271.15	96.15	136.9	116.25	290.75	84.15	135.85	131.5	131.85	219.75	120.35	80.85	83.85	149.75	186.05	106.55	108.7	251.6	196.45	135.85	134.55	128.5	89.1	248.8	151.1	371.35	84.65	165.55	89.15	201.35	89.7	122.1	181.25	216.05	122.9	124.9	111.15
82.55	103.8	234.2	148.8	223.7	189.25	114.65	121.9	101.8	151.75	80.1	82.35	103.3	254.65	91.1	133.75	121.75	243.15	77.95	135.6	127.35	104.85	215.4	124.8	76.15	83.55	147.45	119.4	110.5	100.05	231	198.7	125.35	145.45	132.35	91.65	225.95	182.85	312.05	83.45	228	79.7	150.5	88.55	104.5	178.95	182.65	113.8	122.05	94.4
207.8	105.7	238.5	175.95	197.85	169.6	112	113.4	105.75	148.55	84.4	74.2	103.5	269.3	92.75	97.6	113.2	218.75	80.1	132.25	134.75	95.55	205.2	114.8	76.3	96.55	181.25	98	104.75	99.65	242.75	177.1	124.55	132.2	130.2	86.1	249.6	156.45	293.6	84	200.05	80.95	96.55	91.25	118.55	119.55	144.85	122.3	119.7	81.1
81.4	102.4	225.35	203.7	150.15	176.1	117.5	115.8	95.45	138.5	92.45	73.1	102.1	230.3	97.2	105.95	120.2	223.7	94.1	116.7	143.15	100.8	195.25	123.1	79.95	86.4	193.85	101.3	94.9	109.9	220.85	202.2	128.55	130.4	122.1	82.7	221.85	181.65	282.7	90.1	177.95	90.25	82.2	102.95	101.7	100.3	115.75	130.65	120.4	90.85
65.05	96.65	202.05	163.3	139.55	154.2	110.15	118.1	96.15	145.45	80.75	76.1	106.15	206.4	86.6	98.3	103.05	218.15	91.7	111.9	171.75	100.15	168.6	102.2	74.3	86.05	172.25	83.35	103.7	108.95	226.1	206.1	121.4	123.3	129.45	90.65	174.4	145.95	255	81.55	191.8	77.85	72.3	130.55	102.9	75.15	109.9	122.6	113.3	75.25
69	102.9	196.6	150.75	142.85	140.35	111	119.8	96	96.95	96.65	76.3	109.25	157.5	91.35	87.6	97.25	182.7	90.8	95.6	219.6	96.1	149.45	103.75	75.6	84.05	155.75	75.2	105.95	106.5	184.35	230.2	125.2	130.05	121.6	86.55	140.25	180.9	252	78.55	206.3	79.35	78.9	120	115.35	82.65	98.6	130.75	121.25	65.4
80.05	97.35	178.75	171.35	139.5	131.45	117.2	118.2	96.5	122.6	92	82.35	102.7	139.1	83.35	80.3	107.15	187.6	78.85	112.25	265.1	102.05	138.1	110.8	70.45	89.45	121.5	81.9	92.15	107.5	183.3	156.85	109.2	106.75	122.1	81	134.5	177.65	241.15	81.1	207.8	85.7	80.25	117.1	108.1	69.35	102.7	127.8	134.4	81.75
80.6	89.95	131.65	147.3	129.45	125.4	110.1	105	93.7	120.3	90.85	73	90.2	102.5	83.15	84.75	85.55	203.3	74.2	99.45	264.55	96.45	123.1	116.35	69.15	86.9	111.6	62.2	103.85	100.15	180.7	144.35	113.9	96	123.9	89.05	127.4	141.05	211.8	81.35	162.95	88.55	72.4	91.75	118.3	73.4	90.45	128.3	126.2	65.8
81.2	98.2	184.55	126.7	121.1	111.3	117.65	100.25	101.45	134.4	96.25	76.2	97.05	107.1	90.7	85.2	115.7	203.85	84.55	108.65	254.35	92.05	114.25	117.45	74.9	88.7	101.2	68.15	99.1	96.75	144.4	118.75	110.2	102	119.35	85.85	100.85	118.05	184.05	81.9	148.35	85.45	79.55	97.4	104.3	75	99.1	129.25	135.35	69.55
83.2	103.25	154.75	93.65	125.35	93.75	113.15	96.75	102.75	157	88.15	71	94.85	100.15	86.9	81.2	101.5	195.35	83.1	99.7	208.9	82.25	122.75	113.8	74	81.55	91.6	61.3	93.6	102.45	132.05	89.85	101.95	97.45	131.6	82.85	80.1	107.45	176.8	73	135.1	83.85	60.65	118.2	94	79.75	89.05	123.25	131.05	75.1
77.7	90.15	151.25	105.9	107.7	96.05	103	102.35	99.2	154.85	96.5	72.25	83.4	99.05	86.65	77.15	109.15	173.55	69.1	99.45	217.45	89.1	113.7	116.2	72.85	82	86.85	67.15	98.95	107.3	134.1	80.45	103.55	82.6	123.9	81	74	120.45	143.15	69.65	113.55	80.45	67	99.7	108.7	75.8	79.95	120.35	122	68.25
90.45	100.15	140	102.25	111.15	96.75	103.6	101.3	98.55	144.55	88.4	69.35	94.35	86.35	86.2	81.2	99.95	187.1	65.75	108.75	173.8	82.65	121.35	111.45	69.75	71.45	69.55	63.2	91	103.45	124.05	74.2	104.65	86.25	125.95	79.45	89.9	133.5	135.45	75.45	100.5	77.35	66.5	104.35	91.1	71.4	82.55	122.85	133.3	73.25
79.75	99.5	111.3	84.05	111.2	104.15	112.4	106.5	106.9	141.25	87.3	73	94	90.95	90.1	82.65	99.2	155.65	66.3	92.75	126.3	86.5	112.1	113.45	73.1	76.5	80.05	59.7	98.25	111.95	124.6	66.45	97.05	91.7	119	76.15	106.8	110.55	129.75	69.55	97.8	84.6	59.3	81.55	95.95	65.75	86.35	117.6	129.15	70.95
90.4	94.5	121.25	83.9	97.8	106.9	115.65	114.9	98.7	120.2	92.55	70.35	93.15	94.2	93.2	81.8	108	148.15	77.1	98.95	121.65	89.85	119.6	111.5	71.55	69.4	74.4	61.15	86.55	110.85	118.6	72.75	105.1	102.2	112.55	77.75	107.15	104.15	134.45	80.85	89.25	82.7	73.6	96.25	103.7	65.45	96.35	130.1	137.75	81
85.7	93.85	113.45	79.45	111.6	90	105.3	113.9	93.45	98.65	86.7	63.45	86.6	88.9	95.5	78.3	91.05	108.25	62.7	99.6	102.65	82.4	109.8	98.55	69.35	79.7	54.7	55.75	95.25	102	122.9	59.95	101.3	86.45	112	80.05	90.5	97.5	115.25	74.15	103.7	75.4	64.45	81.8	102.15	64.2	84.65	118.6	124.25	69.9
79.8	85.05	106.4	80.85	106.9	95.45	97.65	115.6	91.8	77.9	90.6	70.15	85.85	81.85	96.9	76.1	98.1	123.4	67.75	96.2	86.5	84.55	108.25	109.65	81.7	69.95	65.85	50.75	101.65	99.65	121.25	60.35	99.05	82.85	113.55	77.45	91.1	106.15	111.95	73	94.95	65.8	64.2	84.85	99.4	71.65	79.2	113.35	127.2	70.05
97.35	83.3	108.6	78.8	96.8	87.4	108.45	109.5	94.05	81.8	87.9	70.35	83.05	70.9	95.05	80.2	107.6	116.15	67.25	102.05	85.5	86.7	119.3	100.85	70.3	73.05	75.95	56.95	92.3	109.75	111.7	54.55	97.5	75.95	118.25	75.3	102.25	125.7	129.25	67.05	82.95	75.75	63.5	84.45	90.6	78.9	76.95	120.65	130	64.3
82.2	79.8	99.15	76.75	107.4	90.75	99.95	106.9	85.9	73.3	86.8	65.85	90.75	77.25	90.2	75.3	92.25	119.15	66.4	90.4	79.95	77.2	109.7	97.9	66.4	77	76.35	55.05	92.45	100.4	122.65	60.15	101.3	85.25	119.85	84.35	90.75	127.6	119.75	66.1	92.05	64.85	63.45	79.85	102.85	77.9	68.65	121.5	105.8	62.05
86.65	81.55	106.75	80.5	97	98.3	107.45	103.25	91.9	86.95	89.85	71.6	93.45	86.85	95.5	64.75	103.45	97	67.05	92.9	78.5	80.45	114.5	93.55	66.05	87.05	74.65	59.9	78.45	99.9	113.9	65.35	100.5	82.05	122.55	78.05	88.4	126.3	118.35	73.7	86.1	72.9	72.45	86.9	101.85	78.8	87.4	118.7	99.2	70.1
82.65	71.75	102.15	76.1	98.05	87	102.65	110.35	83.65	78.6	87.55	73.5	92.85	80.85	96.85	78.85	92.35	91.3	59.95	99.3	78	89	115.7	96.2	67.2	75.9	76.7	54.5	91.4	98.8	111.3	71.2	98.05	86.25	115.55	75.4	81.45	114.05	117.95	66.5	75.95	82.05	67.3	79.4	93.25	69.25	67.3	120.65	99.35	63.7
82.8	81.55	107.45	71.35	92.75	94.7	106.8	109.55	91.1	74.5	82.45	66.45	100.75	81.2	97.1	72.65	105.45	91.15	68.2	100.55	81.2	86.15	108.35	92	66.25	71.85	67	55.2	87.35	100.9	111.15	76.1	104.7	88.65	120	77.9	87.3	123.6	115.2	69.55	73.45	82.5	69.2	85.95	107.2	63.35	82.3	119.1	101.8	83.2
89.35	84.9	96.05	79.6	95.7	92.1	102.95	113.55	87.85	59.4	78.15	63.15	93.2	79.65	91.5	79.5	96.55	95.05	76.25	95.45	74.5	79.1	89.35	87.35	75.1	72.85	65	56.3	85.2	103.45	114.1	70.5	92.9	80.15	140.85	64.4	86.95	112.4	110.45	63.5	88.8	74.15	65.05	83.6	103.95	69.05	76.8	120.45	103.25	64.75
82.45	87.65	99.35	82.3	96.2	92.15	114.55	102.45	85	70.9	82.85	71.25	102.25	82.1	93.1	68.85	97.65	91.8	72	97	80.8	90.4	109.4	89.75	64.3	57.9	63.7	63.5	80.4	112.05	111.65	75.55	76.9	74.55	114.1	75.6	93.3	114.6	111.5	72.1	67.85	80.2	66.3	81.4	109.95	67.15	87.4	121.5	99.9	71.35
84.2	77.6	101.7	69.85	94.85	93.6	105.35	96.7	81.65	60.35	81.15	61.3	88.9	74.45	90	71.95	100.3	85.05	69.15	84.35	82.1	81.5	100.75	94.05	62.9	64.6	58.15	47.65	83.75	96.15	111.3	72.6	81.15	85.1	111.8	69.3	89.55	98.4	108.75	64.7	79.85	76.15	58.05	84.75	109.95	63.45	78.85	105.2	90.9	70.7
82.25	85.35	97.95	73.3	95.3	97	101.65	99.05	91.9	73.5	81.9	61.1	97.6	73.1	80.7	74.75	95.6	79.95	70.65	90.35	81.05	90.75	101.65	104.05	61.55	65.1	69.1	52.95	90.25	96.65	111.95	70.55	90.3	76.15	114.3	75.45	74.6	101.25	105.1	63.9	72.1	82	61.25	70.35	100.4	60.25	76.1	105.05	89.5	68.85
91.45	88.45	100.1	83.25	96.6	93.65	100.5	108.8	86.1	75.7	78.8	60.65	88.2	69.65	92	68.75	86.45	72.85	60.05	90.9	75.8	92.15	105.75	93	62.85	63.75	55.7	50	80.15	101.85	107.25	72.15	84.25	70.25	103.3	68	90.9	103.1	111.95	56.5	73.8	77.65	66.45	73.45	99.8	57	72	116.25	92.7	66.4
90.85	83.6	95	67	88.8	88.7	95.85	100.05	88.8	67.4	79.9	66.85	96.35	66	91.45	68.2	89.25	73.7	65.7	93.85	80.95	79.8	92.85	97.5	60.85	61.3	53.9	52.45	88.35	100.05	100.95	66.85	72.8	65.3	111.8	74.25	82.5	96.55	104.6	58.1	73.45	75.95	61.3	73.05	110.4	54.8	81.7	109.9	99.75	63.55
89.35	90.9	94.45	66.95	84.9	89.8	100	99.25	87.6	64.35	77.5	65.35	92.4	73.85	93.6	75.05	93.65	78.7	63.85	93.95	73.75	95.75	94.65	98.55	64.1	69.6	55.15	55.5	85	116.5	103.5	64.1	79.15	77.95	105.5	57.4	81.45	91.45	100.45	68	66.65	79.9	58.05	78.8	108.3	60.05	76.05	113.65	108.3	69.45
91.6	80.25	90.4	80.4	97.65	89.95	88.45	98.15	92.5	74.15	78.85	77.4	90.9	62.55	82.6	72.85	84.2	74.8	61.65	83.35	75.45	86.3	104	96.25	59.05	70.2	58.25	52.15	76.1	111	102.55	70.65	75.15	65.2	106.85	66.25	81.85	91.05	97.45	61.95	66.3	73.2	61.85	75.85	98.9	55.3	77.35	105.85	91.75	72.1
89.05	81.55	94.2	85.2	88.85	83.6	98.9	106.4	89.2	69.45	81.05	68.85	105.75	78.4	92.05	75.2	84.6	77.5	77.7	89.55	78.9	88.25	102	93.85	60	70.1	57.45	55.55	71.95	126.65	98.65	72.55	84	71.3	104.85	73.3	88.15	100.55	100.9	65.65	71.25	79.9	64.05	72.7	98.75	64.3	86.65	113.9	88.75	75.4
94.1	81.65	91.75	86.2	90.45	83.2	92.6	94.95	89.75	74.45	74.9	61.55	105.15	59.9	86.4	75.15	89.85	74.1	61.5	94.2	79.05	86.7	97.5	95.35	63.75	62.9	61.35	46.2	73.2	110.65	88.8	65.2	72.1	68.65	107.95	60.8	87.05	98.7	95.9	74.9	70.55	73	60.8	72.95	104.75	61.1	84.1	100.3	92.15	71.65
95.1	82.2	98	79.8	86.6	95.35	98.8	93.75	89.25	72.85	76.3	67.6	100.9	71.4	86.1	91.35	81.75	77.2	65.75	99.45	74.75	85.05	92.9	95.15	59.65	72.85	52.05	62.4	74.35	109.3	94.05	66.6	73	54.45	101	66.1	88.45	105.3	107.45	62.3	69.15	90.45	69.55	84.4	109.4	57.45	82.5	101.25	97.4	70.3
84.15	72.9	97.1	80.05	85.45	80.25	95.95	92.35	62.55	72.25	79.25	57.25	98.65	67.2	87	85.5	83.4	78.15	61.85	92.6	78.05	82.15	94.95	98.1	59.35	49.05	51.8	49.15	80.3	115.45	95.8	64.75	73.7	65.1	103.3	69.8	77.4	97.75	92.8	57.6	71.8	77.3	58.9	78.2	100.15	56.05	68.1	97.75	93.25	70.8
83.75	78.4	94	82.1	85.05	76.8	102.2	93.6	84.2	76.3	79.25	63.9	98.45	67.25	78.4	98.05	95.75	73.7	58.2	90.5	76.05	86	93.3	100.15	67.05	70.25	59.9	55.7	76.8	110.5	91.5	69	78.7	64.05	104.7	72.75	89.9	95.75	99.3	63.3	57.95	76.35	59.7	77.9	111.45	54	80.85	97.5	89.35	70.3
77.1	75.9	86	69.8	84.2	87.7	102.9	95.55	74.4	77.05	80.15	57.1	103	62.2	77.3	87.25	80.75	75.95	62.3	84.2	77.65	86.5	90.35	94.4	57.05	68.8	54.05	46.3	76.5	106.15	93.8	71.85	77.5	68.05	97.95	57.6	86.35	99.55	100.05	61.5	65.8	71.95	61.25	68.25	113.2	53.55	72.65	89	101.2	64.65
85.9	74.55	97.2	86.25	83.75	81.95	104.05	94.95	82.7	73.2	79.3	65.15	101.5	65.75	77.45	83.8	92.6	75	67.6	92.8	76.7	82.1	88.9	88.9	60.85	73.4	56.95	56.3	73	103.15	87.9	67.35	60.95	66.4	100.65	60.75	89.1	95.1	102.45	67.25	62.1	74.9	63.1	69.6	103.55	54.85	79.4	95.1	94.8	66.65
77.7	71.3	83.75	86.1	85.15	84.05	98.05	92.2	86.85	67.4	80.7	57.55	97.9	62.85	85.85	70.75	81.3	67.4	59.65	73.8	81.65	79.35	92.05	103.05	56.4	68.15	55.7	46.3	82.1	106.95	85.8	68.3	77.15	70.3	91	70.4	72.05	90.4	99.7	57.45	66.45	72.05	62.7	57.95	108.3	50.7	69.55	94.25	92.2	68.9
84.35	75.35	91	77.45	82.35	78.1	95.7	90	87.35	71.4	82.95	61.2	99.35	61.35	88.15	63.7	86.95	71.9	65.6	86.15	75	76.15	95.9	91.05	56.75	70.5	55.9	52.05	78.85	102.45	82.6	67.9	72.8	59.35	91.2	61.3	79.1	94.9	99.8	63.4	66.35	77.1	67.5	65	115.55	54.6	86.25	96.75	84.85	64.05
74.3	72	85.15	76	88	75.45	99.5	89.35	81.85	69.25	80.15	61.6	99.7	65.8	90.25	63.95	82.45	63.05	65.25	78.45	70.6	70.45	92.55	86.45	55.95	68.85	58.6	53.4	71.3	113.25	80.5	66.25	72.9	56.6	94.8	64.7	69.35	91.3	90.1	65.45	59.75	72.75	61.9	66.1	117.6	58.15	67.25	96.45	92.55	66.65
84.05	76.4	82.35	79.1	82.9	89.1	102.8	99.95	86.9	68.45	79.1	66.05	97.9	63.25	91.8	56.5	92.45	70.6	66.9	83.5	77.05	72.35	83.55	88.25	58.1	75.1	44.4	60	69.2	105.5	86.05	67.5	72.2	57.95	91.55	60.85	83.05	99.9	92.6	62.05	52.6	80.65	57.6	62.8	108.55	56.15	79.2	93.75	99.3	65.15
85.45	74.2	83.85	66.5	88	88.2	96.35	88.25	74.8	67.9	75.25	53.85	100.55	61.45	93.1	55.85	82.5	65.9	66.45	79.15	78.25	74.75	86.1	99.05	64	64.85	47.4	49.35	65.05	102	80.1	62.7	70.2	60.8	88	58.35	70.2	83.9	89.35	50.8	69.35	76.05	58.85	58.55	115	55.85	65.5	91.4	96.55	62
85.7	70.05	82.85	75.05	86.3	88.3	106	94.65	86	75	75	63.4	103.35	62.05	98.95	54.25	76.05	72.15	61.6	84.5	78.2	67.2	90.05	93.5	55.2	62.35	51.85	53.8	72.55	98.9	77.7	63.45	74.05	61.55	89.25	57.3	82.85	96.3	86.15	56.3	63.85	78.7	63.55	46.4	97.7	55.85	78.65	97	91.7	63.55
[truncated: 69 more columns]
