# Supplementary material for: Single-particle imaging of stress-promoters induction reveals the interplay between MAPK signaling, chromatin and transcription factors
Source: Nat Commun. 2020 Jun 23;11:3171. doi: 10.1038/s41467-020-16943-w (PMC7311541; doi:10.1038/s41467-020-16943-w)
Supplement: Supplementary file 12 — Source Data [file 41467_2020_16943_MOESM12_ESM.zip › SourceData/SupFig5/SupFig5_yVW474_NaCl_0p20M_rep2_RFP_NuclCytoRatio.csv]

1.7105	2.1807	2.0752	2.0824	1.5896	2.1132	2.1484	1.5631	1.7802	1.9037	1.854	1.9291	1.8634	1.7458	1.8684	1.7036	2.3621	1.6832	1.7397	1.7398	1.7777	1.5815	2.0768	1.329	1.7996	2.2164	1.7948	1.3646	1.5428	1.6549	1.6776	1.6773	1.3627	1.7092	1.6615	2.0732	1.6952	1.3987	1.7733	1.7597	1.6447	1.7783	1.6738	1.3292	1.5719	1.5987	1.8492	1.7715	1.5588	1.0179
1.6988	1.9783	1.9159	1.895	1.591	2.2027	2.0848	1.5443	1.6695	1.837	1.6799	1.962	1.761	1.6023	1.7329	1.5845	2.1952	1.6512	1.7165	1.7199	1.5154	1.627	1.9168	1.6004	1.6731	1.9359	1.7486	1.4266	1.4863	1.5714	1.627	1.6865	1.3717	1.6408	1.752	1.9604	1.7927	1.6199	1.707	1.6718	1.6166	1.8135	1.6558	1.3058	1.7464	1.483	1.5371	1.8941	1.2481	1.2783
1.8267	2.0961	1.8154	2.2898	1.6235	1.9426	1.8766	1.5159	1.6888	1.8252	1.7702	2.0698	1.8535	1.6718	1.8462	1.7097	2.2146	1.6854	1.7401	1.8022	1.7881	1.624	1.9344	1.1432	1.7138	2.1424	1.8689	1.4957	1.2022	2.8228	1.6084	1.5583	1.5338	1.7952	1.6056	2.0508	1.8779	1.3111	1.6967	1.6801	1.6591	1.8454	1.5892	1.2983	1.7594	1.5916	1.5635	1.7483	1.6406	1.3083
1.5424	1.6043	1.775	1.7862	1.7225	2.3034	2.3614	1.5109	1.8638	1.9198	1.5999	2.0736	1.8798	1.7313	1.5317	1.6513	2.3013	1.7496	1.8428	1.5946	1.5069	1.4289	1.7171	1.8925	1.6964	1.8646	1.8566	1.8083	1.6843	1.4335	1.672	1.5731	1.7212	1.8074	1.331	1.9814	1.475	1.442	1.5547	1.649	1.5678	1.8566	1.7895	1.3133	1.6073	1.4224	1.6833	1.7794	1.3043	1.3762
2.0962	1.9489	2.4597	3.1179	2.147	2.8973	3.2144	1.9909	2.2932	2.3957	2.4849	2.7703	2.1766	2.1418	2.0318	2.6346	3.0081	2.4352	2.393	2.5381	2.2974	2.0211	2.4902	2.0099	2.0939	2.43	2.5601	1.5754	1.7606	3.837	2.0969	2.0893	2.3393	2.1362	1.6964	2.6403	2.2651	2.0951	2.3126	2.3066	2.2155	2.3878	2.2999	1.5354	1.8492	2.1791	2.1042	2.2623	2.0028	1.5496
2.0168	2.5098	2.4048	3.1087	2.6621	3.5832	3.5343	2.5069	2.868	2.5421	2.575	2.8203	2.553	2.51	2.442	2.6009	3.0267	2.3389	2.6574	2.736	2.5772	2.2137	2.3054	2.241	2.4925	2.3728	2.8022	1.6143	2.0908	1.794	2.2388	2.2509	2.8708	2.6831	1.8388	2.9932	2.5074	2.2743	2.5686	2.7714	3.1304	2.3419	2.3131	1.6977	2.5051	2.2829	2.1478	2.711	1.6459	1.7632
2.8877	2.8945	2.8975	4.1234	2.9742	3.269	4.5437	2.4559	3.1575	2.7494	2.7392	3.4094	2.6856	2.8045	2.7703	3.2612	3.4951	2.8635	2.8485	3.2458	2.8835	2.571	2.8905	2.161	2.794	2.4704	3.4097	1.9825	2.2411	4.185	2.2509	2.4674	3.2138	2.6821	2.4028	3.2574	3.0198	2.8894	3.0832	2.9883	2.6572	3.0887	2.8078	1.7991	1.7399	2.9175	2.3577	2.9076	2.4053	1.8641
2.9315	3.1508	3.1343	3.8221	2.9987	3.5501	4.4731	2.4245	3.2206	2.6011	2.7993	3.0804	2.8451	2.8899	2.8715	3.0378	3.2928	2.925	2.6961	3.1816	2.8495	2.4167	2.7872	2.2679	2.8363	2.566	3.7217	2.5449	2.5635	1.9666	2.448	2.669	3.4509	2.7062	2.4272	3.3499	2.9816	2.4796	2.8683	3.0521	2.6803	3.0093	2.7923	1.6715	1.9285	2.5826	2.2834	3.127	2.8885	1.8656
2.3885	3.0652	3.0622	3.5765	3.0046	3.5619	4.1127	2.671	3.2442	2.7203	3.0986	3.0877	2.8589	2.6991	2.4766	2.8801	3.2304	2.7076	2.7411	3.1611	2.7742	2.5261	2.5875	1.5873	2.8053	2.5138	3.5778	2.14	2.4974	1.8471	2.5624	2.5734	3.3029	2.7609	2.2404	3.2946	2.9835	2.555	2.8712	2.9067	2.5191	2.5632	2.7416	1.7882	1.6276	2.6596	2.5534	3.0207	1.926	2.1016
2.7187	3.207	3.1235	3.459	3.3107	3.507	4.293	2.3865	3.4187	2.8191	2.979	3.3258	2.9777	2.8033	2.6489	3.0084	3.222	2.8085	2.8068	3.2505	2.7801	2.6125	2.6836	1.4584	2.9226	2.5067	3.5784	2.0881	2.4686	1.7671	2.4031	2.634	3.3628	2.651	2.174	3.0184	2.587	2.507	2.8194	2.935	3.2298	2.5466	2.66	1.8831	1.9364	2.7313	2.4894	2.8149	2.5297	2.079
2.3208	2.756	2.8768	4.0209	3.0989	3.334	4.2044	2.7573	3.5045	2.8462	2.888	3.0256	2.9312	3.0365	2.4911	2.6755	3.3912	2.6653	2.8486	2.9912	2.8056	2.7174	2.5525	2.3286	2.822	2.3673	3.4506	2.7198	2.4781	2.0009	2.4631	2.6756	3.1049	2.7003	2.1762	3.3793	2.8151	2.448	2.6329	2.8065	2.8168	2.6121	2.7044	1.783	1.8536	2.7124	2.4112	2.9183	2.351	1.9866
2.3661	2.6731	3.0579	3.9933	3.0929	3.5313	4.1136	2.6975	3.1494	2.7472	2.7685	3.0737	3.0415	2.8871	2.5288	2.643	3.0883	2.6482	2.6694	3.0983	2.727	2.5635	2.5953	2.3371	2.9159	2.2339	3.5907	2.2252	2.4254	2.3433	2.44	2.6703	4.1534	2.4632	2.1841	3.0852	2.6923	2.2423	2.6612	2.8145	2.663	2.5945	2.6249	1.781	1.8255	2.4769	2.1855	2.7928	2.3705	2.1108
2.4795	3.1378	3.3499	4.5122	3.3139	3.699	4.7165	2.3648	3.0532	2.6428	2.8184	3.4179	3.1228	2.8527	2.4875	3.075	3.5869	2.8583	2.6332	3.1776	2.584	2.94	2.822	2.269	2.9464	2.6673	3.8677	2.153	2.2179	2.6203	2.5498	2.6536	3.3486	2.5534	2.5956	2.9632	2.7474	2.6774	2.9773	2.7559	2.6059	2.8791	2.7761	1.7743	2.1169	2.9486	2.4845	2.6687	2.4529	1.9579
2.3461	3.1456	3.3145	4.5193	2.9707	3.6039	4.1515	2.8208	3.2014	2.853	3.104	3.0006	2.989	2.7833	2.6561	2.9048	3.3844	2.6768	2.7454	2.8727	2.6173	2.6678	2.7134	1.3552	2.7386	2.525	3.3556	2.0482	2.3635	2.1441	2.5576	2.4875	2.0842	2.6048	2.2724	3.0442	2.6605	2.381	2.8964	2.8885	2.676	2.6315	2.8311	1.7524	1.8021	2.4791	2.4068	2.7082	1.6414	2.1815
2.4064	2.816	2.8048	3.7127	3.0112	3.598	3.8811	2.4585	2.8675	2.6957	2.912	3.3016	2.8058	2.6413	2.3729	2.7932	3.0691	2.584	2.8874	2.7712	2.5414	2.3975	2.6499	1.4102	2.7647	2.5159	3.2636	2.262	2.235	2.2917	2.4942	2.5402	2.9374	2.7647	2.2916	3.0095	2.4033	1.9276	2.714	2.7599	2.4188	3.2122	2.8059	1.726	1.8516	2.4406	2.119	2.7239	1.6607	2.0671
2.2787	2.7353	2.8684	3.974	3.0361	3.2153	3.7975	2.398	3.0298	2.6	2.6025	3.1365	2.9676	2.6573	2.7164	2.6405	3.1605	2.5812	2.8154	3.1112	2.4917	2.5977	2.5657	1.3769	2.885	2.6181	3.4847	2.2149	2.3793	2.4948	2.6659	2.464	2.3792	2.2816	2.2207	3.0203	2.4335	2.2834	2.6053	2.7659	2.2971	2.4491	2.2268	1.9023	1.6396	2.7245	2.1906	2.6008	1.6661	1.9696
2.4035	2.7625	2.675	4.3011	2.9969	3.1818	3.685	2.2424	3.099	2.646	2.8707	2.9943	2.9452	2.4496	2.7089	2.8259	3.4119	2.6041	2.5951	2.6069	2.8073	2.8532	2.945	2.1233	2.8553	2.7345	3.3567	2.0739	2.2733	2.0906	2.4646	2.5311	1.7789	2.3255	2.0487	2.7371	2.6286	2.2556	2.6096	2.674	2.3008	2.4888	2.2479	1.9578	1.746	2.403	2.4093	2.6655	1.6702	2.1156
2.2679	2.8522	2.8822	3.6109	3.0335	3.2477	3.6258	2.3562	3.0883	2.6357	2.5285	3.0276	2.9382	2.5195	2.3609	2.6473	3.063	2.5206	2.5723	2.6194	2.4	2.4224	2.2519	2.0424	2.5416	2.4343	3.444	2.145	2.1616	1.9174	2.5549	2.3511	2.3705	2.4383	2.0884	2.8414	2.576	2.4014	2.4469	2.6496	2.2004	2.6188	2.2429	1.8153	1.8727	2.2733	2.1239	2.582	1.6514	2.147
2.9496	2.9408	3.7141	4.2525	3.0924	3.0685	3.4705	2.1517	2.9739	2.859	2.8607	3.0997	2.7699	2.4956	2.5425	3.0756	3.6369	2.8676	2.792	2.7325	2.5915	2.4726	2.7101	1.2532	2.7705	2.9039	3.4523	2.1163	1.9225	2.4306	2.5395	2.3797	2.9506	2.1603	2.3005	2.5949	2.871	2.468	2.7113	2.5376	2.3948	2.8841	2.3161	1.8154	1.8612	2.3847	2.5823	2.4271	2.0387	2.014
2.372	2.6777	2.9523	3.7275	2.8572	3.3162	3.4455	2.3467	2.9045	2.628	2.7811	2.9923	3.0117	2.5897	2.4142	2.8041	3.3676	2.5479	2.5134	2.5646	2.654	2.2934	2.3783	2.1081	2.6672	2.7018	3.0874	2.1052	2.1591	2.0026	2.6892	2.3651	3.796	2.4325	2.087	2.6612	2.7946	1.904	2.3511	2.3941	2.2048	3.1132	2.2869	1.8137	1.7177	2.2362	2.1325	2.4876	1.602	2.0843
2.3962	2.9836	2.8938	3.1544	2.7291	3.3958	3.0538	2.1611	2.849	2.5667	2.4342	2.8754	2.5723	2.418	2.5629	2.6143	3.2594	2.3509	2.3454	2.6263	2.4644	2.1749	2.5113	1.2328	2.6164	2.3962	2.9842	1.9443	2.0341	2.3897	2.388	2.3204	2.8359	2.1982	1.9979	2.5276	2.2498	2.2653	2.2957	2.3406	2.0617	1.8865	2.2905	1.7933	1.6714	2.2426	2.3314	2.305	1.557	2.0385
2.5783	2.7791	3.2718	3.4706	2.8295	3.0342	3.245	2.1428	2.812	2.9424	2.7216	2.9618	2.3587	2.2205	2.398	3.1958	3.7818	2.7434	2.4684	2.4227	2.4929	2.5067	2.7425	1.1893	2.7022	2.5499	3.0939	1.9987	1.9369	1.9603	2.5306	2.2428	2.76	2.088	2.032	2.461	2.5597	2.3539	2.3842	2.0958	2.3419	2.2078	2.2475	1.6663	1.6679	2.4784	2.1037	2.087	1.4666	1.8575
2.5271	2.5369	2.9177	3.1709	2.7885	3.0223	2.8905	2.2522	2.687	2.6899	2.7578	2.8263	2.564	2.0512	2.282	2.7645	3.1034	2.5968	2.1914	2.6344	2.2002	2.3515	2.4287	1.372	2.6895	2.1778	3.2561	1.9198	1.9376	1.88	2.5483	2.1943	2.3118	2.3611	1.7217	2.4455	2.4652	2.3046	2.0743	1.9991	2.0225	2.0426	2.0244	1.711	1.5744	2.3154	2.0769	2.1008	2.4932	1.9308
2.3386	2.7793	3.0024	3.252	2.7275	2.8489	3.3701	2.2256	2.5543	2.3528	2.3328	2.5953	2.595	2.2363	2.197	2.571	3	2.5096	2.2154	2.4512	2.2844	2.1685	2.1677	1.338	2.4158	2.2366	3.4622	1.8946	1.8228	1.5938	2.3482	2.0623	2.37	2.4327	1.8081	2.2458	2.4727	2.0249	2.1728	2.0938	2.2228	2.0453	2.0697	1.6753	1.4677	2.1195	2.0074	2.1105	2.5237	1.8977
2.7604	3.1185	3.2337	4.0703	2.9317	2.6588	3.5519	2.2646	2.7967	2.4621	2.5018	2.8451	2.675	2.061	2.3025	3.302	3.608	2.5757	2.325	2.5656	2.5499	2.3409	2.6192	1.8602	2.563	2.4959	3.294	1.9304	1.5328	2.3633	2.4881	1.955	2.893	2.2272	2.0121	2.3214	2.4752	2.4141	2.1089	2.0751	2.1462	1.6893	1.9704	1.8519	1.5333	2.3279	2.3493	1.8083	1.5387	1.954
1.9483	2.2445	2.5974	2.9769	2.5729	2.5361	2.8205	2.1774	2.4653	2.4142	2.3552	2.443	2.4863	1.9576	2.1089	2.5641	2.9411	2.3817	2.1239	2.3825	2.2918	2.1629	2.0508	1.3411	2.4285	2.0946	3.0426	1.8065	1.7942	2.1431	2.4542	1.9085	2.1235	2.2916	1.69	2.1389	2.3496	1.8562	1.9741	1.8317	1.8747	1.7831	1.9714	1.5526	1.4722	1.8487	1.8879	1.7929	1.4309	1.8968
2.0044	2.6208	2.9028	3.1359	2.5646	2.4362	3.1829	2.2324	2.372	2.4634	2.4306	2.4231	1.5983	1.9814	1.7995	2.4897	3.1094	2.2405	2.0467	2.421	2.2915	1.9497	1.9807	1.3088	2.5251	2.0811	2.9002	1.7564	1.7717	1.767	2.3469	1.874	2.5646	2.3146	1.8023	2.1809	2.4592	2.1454	1.9327	1.7514	1.8732	1.9576	1.9789	1.6847	1.4821	1.7999	1.9285	1.8594	2.1169	1.7456
2.1555	2.8363	2.7402	3.1047	2.4955	2.2737	3.0198	2.0239	2.3536	2.5443	2.5711	2.5731	1.5191	1.8848	2.092	2.6184	3.0307	2.4937	1.9277	2.3128	1.9258	2.029	2.1655	1.6853	2.3031	2.3541	2.9393	1.6252	1.348	1.6678	2.0645	1.8093	2.5828	1.986	1.935	2.243	2.3437	2.1804	1.819	1.7315	1.9633	2.0743	2.0887	1.5677	1.5314	2.0232	1.7955	1.757	1.4387	1.8247
1.8568	2.5984	2.3824	2.3713	2.3188	2.4966	2.886	2.0295	2.1379	2.2986	2.5733	2.7886	2.2478	1.7642	1.803	2.3058	2.7378	2.3058	1.8804	2.2638	2.0829	1.7167	2.0427	1.7678	2.3288	1.8734	2.8362	1.6129	1.3078	1.6939	2.2939	1.6209	2.7221	2.089	1.6787	2.0684	2.1067	1.9762	1.7505	1.7051	1.8742	1.7266	2.0757	1.4944	1.3031	1.7156	1.5928	1.8299	1.7346	1.761
1.9921	2.775	2.9577	2.8821	2.2592	2.3079	2.4825	1.9858	2.1895	2.0814	2.5253	2.5405	1.7635	1.7734	2.0295	2.4722	3.16	2.4039	2.1051	2.1019	1.9925	2.0791	1.9528	1.1949	2.2292	2.1229	2.6213	1.5407	1.309	1.7598	2.2109	1.7731	2.3858	2.0576	1.7895	1.9796	2.3286	2.0442	1.7501	1.5615	1.9294	1.4041	1.9073	1.4355	1.3165	1.8896	1.7216	1.6876	2.2707	1.6624
2.0994	1.9458	2.7173	2.6748	1.9741	2.5683	2.593	2.0027	2.0213	2.1206	2.2254	2.2715	1.5141	1.5481	1.9265	2.3548	2.9544	2.02	2.0878	2.3358	1.9857	1.7995	2.0269	1.2779	2.3231	1.9588	2.6358	1.5566	1.2689	1.6356	2.1568	1.6617	1.3856	2.0078	1.4437	1.95	2.155	2.0713	1.7114	1.5255	1.8469	1.8647	1.9052	1.4186	1.2711	1.9945	1.5978	1.7059	1.8287	1.7237
1.918	2.0759	2.3684	2.7704	2.0091	2.476	2.4297	1.9275	1.9587	2.153	2.1787	2.23	1.454	1.4423	1.7144	2.6436	2.7453	2.0728	1.888	1.997	1.7164	1.8438	1.8556	1.3216	2.0989	1.902	2.2832	1.5158	1.4279	1.5979	1.9983	1.715	3.2724	1.8011	1.5294	1.9768	1.9651	1.9974	1.6884	1.5925	1.8596	1.5198	1.9099	1.4512	1.2813	1.5415	1.7145	1.693	1.7292	1.6533
2.094	2.1564	2.5959	2.7581	1.9947	2.2587	2.4375	1.9349	1.9696	1.9651	2.0159	2.1096	1.2675	1.6695	1.8205	2.2131	3.0141	1.9347	1.8154	1.9846	1.7736	1.7596	1.9427	1.2022	2.0387	1.857	2.5418	1.5594	1.2706	1.7254	2.0013	1.5826	2.1187	1.9387	1.4708	1.9681	1.9269	1.7203	1.6474	1.6397	1.7281	1.5487	1.8844	1.3582	1.2816	1.7292	1.5509	1.6878	1.6541	1.6411
1.7995	2.2108	2.5944	2.295	1.7875	2.3467	2.3339	1.9961	2.0131	2.049	1.8295	2.342	1.4965	1.6769	1.8445	2.165	2.8015	2.0505	1.8752	2.0204	1.8828	1.6521	1.8588	1.5961	2.0109	1.8802	2.3262	1.5211	1.4064	1.6854	1.935	1.5914	1.3107	1.962	1.4002	2.0752	1.9024	1.7611	1.6869	1.6047	1.6915	1.9732	1.8146	1.3657	1.3647	1.8806	1.6437	1.6621	1.5661	1.6372
2.0258	3.9283	2.3844	2.997	1.7827	2.0885	2.3531	1.8604	2.0362	1.9344	1.997	2.3093	1.6801	1.7954	1.901	2.4127	2.938	2.1334	1.7823	2.0473	1.8143	1.9143	1.8424	1.732	2.04	1.9983	2.1538	1.5727	1.3314	1.7557	1.9259	1.7265	1.7864	1.7643	1.6293	1.9558	2.0123	1.9836	1.5769	1.5475	1.8376	1.446	1.7971	1.4044	1.3693	1.7906	1.8327	1.5218	1.8192	1.6415
1.8927	1.5444	2.1343	2.3857	1.6442	2.2593	2.2259	1.88	1.9385	1.7885	1.8374	2.2468	1.3967	1.5481	1.7996	1.9716	2.3423	1.8382	1.818	1.8157	1.8671	1.5116	1.6466	1.6838	1.9911	1.877	2.0028	1.4945	1.3647	1.6127	1.967	1.5489	1.2654	1.9263	1.3916	1.6978	1.8692	1.8342	1.6674	1.4359	1.6187	1.2685	1.7412	1.3544	1.3678	1.4884	1.5504	1.5903	1.445	1.6085
1.6228	1.427	2.0282	2.212	1.7102	2.3551	2.3209	1.8189	1.9549	1.2729	1.8237	2.1708	1.9627	1.5998	1.7526	1.9791	2.6008	1.7575	1.7052	1.6921	1.74	1.5478	1.754	1.5897	2.0106	1.7463	2.1502	1.5063	1.3013	1.4069	1.7697	1.6036	1.2439	1.9514	1.328	1.8339	1.7436	1.7924	1.6386	1.5986	1.9309	1.5915	1.6905	1.3785	1.3851	1.6371	1.5398	1.609	1.5303	1.4789
2.0737	1.4207	2.0102	2.5932	1.6382	2.1589	2.103	1.7662	2.0823	1.5922	1.9315	2.1041	1.3406	1.6326	1.7555	2.1913	2.7515	1.8233	1.8448	1.8308	1.9515	1.657	1.7684	1.2544	1.9362	1.8687	2.2423	1.4583	1.2009	1.6804	1.7386	1.7281	2.2346	1.8958	1.5438	1.7759	1.8731	2.0356	1.7031	1.5467	1.6846	1.3058	1.7067	1.3936	1.3185	1.6931	1.6464	1.6403	1.4704	1.4787
1.6569	1.4082	1.7901	2.3203	1.6294	2.1922	2.062	1.8693	1.9005	1.9691	1.7834	2.5848	1.9904	1.5761	1.6782	2.0877	2.562	1.6685	1.7231	1.7736	1.7616	1.6119	1.7716	1.4589	2.01	1.781	2.0055	1.4588	1.2343	1.6269	1.6764	1.5908	1.3833	2.0975	1.5449	1.7591	1.8849	1.917	1.6664	1.5224	1.648	1.3107	1.7719	1.3247	1.357	1.627	1.4549	1.6335	1.5339	1.4544
2.1485	1.2386	2.22	2.5847	1.7492	2.1796	1.9983	1.9012	2.0007	1.7493	1.8854	2.2497	1.3436	1.6546	2.0089	2.2693	2.764	1.6687	1.9778	1.7837	1.6628	1.816	1.9294	1.2618	2.0073	2.0607	2.1114	1.5097	1.3916	1.699	1.5837	1.6713	1.6891	2.0342	1.599	1.7738	1.7875	1.9264	1.6975	1.5955	1.6294	1.6945	1.8379	1.3497	1.4929	1.7615	1.744	1.6543	1.4868	1.4777
1.9258	1.4071	1.8744	2.5439	1.6296	2.2724	2.0756	1.7783	1.8939	1.4885	1.8191	2.3253	1.455	1.6768	1.6537	2.1034	2.6314	1.7047	1.8359	1.8336	1.7468	1.5674	1.9035	1.4884	2.0379	1.7771	2.182	1.5004	1.6668	1.4913	1.6374	1.8276	1.9047	1.9194	1.5861	1.8073	1.7722	2.0687	1.661	1.5305	1.6954	1.5423	1.7112	1.3439	1.3241	1.695	1.5323	1.6256	1.5295	1.5345
2.2461	1.4221	2.0378	2.8899	1.5795	2.2532	2.3823	1.8692	2.0431	2.0731	2.0178	2.3612	2.0224	1.5923	1.9265	2.2357	2.8123	1.9659	1.9657	1.8721	1.8288	1.7665	1.9693	1.2054	2.1163	2.2889	2.1538	1.4636	1.2684	1.8511	1.7421	1.7974	1.7147	1.765	1.4353	1.8051	1.7715	2.281	1.812	1.5251	1.6353	1.358	1.7855	1.3135	1.3672	1.5888	1.6479	1.5182	1.3343	1.4403
2.1359	1.8633	1.6719	2.5322	1.4606	2.4544	2.22	1.9137	1.8608	1.6764	1.717	2.6614	2.1751	1.6216	1.6656	2.2671	2.6138	1.6235	1.8488	1.889	1.8626	1.6796	1.9642	1.5227	2.1093	1.7778	2.1866	1.5294	1.4286	1.5535	1.7453	1.8033	2.4964	1.9507	1.5165	1.7574	1.7601	2.1183	1.6942	1.4842	2.0442	1.3602	1.7284	1.3469	1.2732	1.6089	1.5127	1.5402	1.5342	1.456
2.0618	1.464	1.6045	2.6633	1.615	2.1798	2.156	1.6955	1.954	1.406	1.8569	2.754	1.9176	1.6065	1.7766	2.2271	3.056	1.7483	2.0669	1.9751	1.6699	1.7558	2.0449	1.1072	2.1657	1.9936	2.2248	1.5211	1.297	1.7303	1.6967	1.7809	1.6677	1.8229	1.4791	1.5968	1.8251	1.9188	1.8484	1.5211	1.8973	1.1854	1.6917	1.312	1.2988	1.6672	1.7306	1.462	1.2158	1.5296
1.9955	1.3737	1.7367	2.4009	1.586	2.1898	2.491	1.7162	1.9523	1.3662	1.9082	2.3266	1.3148	1.5735	1.7002	2.152	2.5859	1.5974	1.8188	1.7752	1.836	1.6659	1.9028	1.4835	2.125	1.7835	1.9434	1.4502	1.3658	1.4371	1.6278	1.625	1.2598	1.9175	1.326	1.7868	1.7324	2.1208	1.7962	1.5668	1.6231	1.2097	1.7232	1.3418	1.1989	1.5773	1.4481	1.5186	1.506	1.5425
1.9963	1.4682	1.8601	3.0337	1.7421	2.1074	2.1145	1.8089	2.0538	1.2894	1.8751	2.276	1.1749	1.6306	1.9347	2.3575	2.6617	1.7006	1.9204	1.6664	1.826	1.7077	1.8197	1.5695	2.1074	1.7343	2.2998	1.5385	1.4236	1.3723	1.691	1.7201	1.4048	2.0323	1.4156	1.4766	1.7447	2.0409	1.8325	1.4614	1.7517	1.1693	1.6637	1.3498	1.2501	1.6672	1.5969	1.6573	1.5752	1.5408
2.2444	1.8583	1.8948	2.5605	1.7585	2.0233	1.2953	1.7428	2.0296	1.9082	2.0039	3.2431	2.4618	1.6641	1.8359	2.3913	2.5329	1.5787	1.8453	1.8329	1.6804	1.6042	1.877	1.5073	2.186	1.7321	2.32	1.3644	1.4605	1.5547	1.6128	1.7169	2.1909	2.0343	1.4192	1.7032	1.7299	1.6892	1.7383	1.4558	1.6986	1.405	1.5831	1.3217	1.33	1.6862	1.589	1.4991	1.532	1.5786
1.9583	1.4294	1.7115	2.6787	1.5063	2.1026	2.3712	1.8452	1.9858	2.0876	2.5634	2.4108	1.7726	1.6909	1.8068	2.3399	2.5739	1.5757	1.8287	1.8637	1.7661	1.707	1.9834	1.6012	2.0868	1.6918	2.3576	1.4462	1.43	1.702	1.4753	1.7768	2.1007	2.0533	1.2716	1.6276	1.7213	2.0601	1.8362	1.4214	1.6278	1.6019	1.5792	1.3357	1.3073	1.5531	1.6007	1.5825	1.5634	1.5554
2.2751	1.5693	1.9284	2.5731	1.5711	2.0607	2.1676	1.7468	1.9438	2.1926	1.9103	2.6755	1.7532	1.7068	1.9178	2.4611	2.6686	1.5706	1.8969	1.7023	1.8058	1.8618	2.042	1.5493	1.9684	1.6999	2.5193	1.3946	1.2851	1.5497	1.6081	1.8169	1.7229	1.9595	1.498	1.6757	1.6876	2.0896	1.8048	1.4596	1.7193	1.1713	1.6911	1.3208	1.3018	1.8215	1.7252	1.6066	1.5936	1.4801
2.2005	1.3993	1.701	2.2414	1.6074	2.3586	1.1679	1.8263	2.0704	2.1098	2.142	2.5975	1.9486	1.6439	2.094	2.2072	2.6756	1.7651	1.8066	1.8221	1.8275	1.7416	1.9834	1.6432	2.0401	1.8859	2.0708	1.3642	1.2813	1.4688	1.5132	1.8698	2.2503	1.9449	1.3476	1.6285	1.8581	1.8411	1.8037	1.4261	1.7646	1.5158	1.7286	1.3807	1.2946	1.4534	1.527	1.5126	1.5869	1.5156
2.6375	1.5147	1.8479	2.9213	1.6565	1.9731	1.274	1.7046	2.1837	1.4461	2.0933	2.8387	2.0246	1.7117	2.1302	2.7966	2.8281	1.8004	1.8994	1.7938	1.9317	1.7898	1.9714	1.4858	2.3217	1.9934	2.3556	1.388	1.2591	1.7604	1.7539	1.9935	1.9998	1.9431	1.4749	1.5844	1.8752	2.1878	1.7309	1.5322	1.7944	1.5435	1.7611	1.3616	1.2957	1.584	1.7616	1.4421	1.7374	1.4335
2.2138	1.5494	1.8536	2.6978	1.5407	1.9547	2.3359	1.7351	1.9505	1.372	1.9339	2.1171	1.3373	1.6755	2.1202	2.2452	2.5003	1.7296	1.8584	1.675	1.7725	1.6998	1.9212	1.4932	2.102	2.0303	2.3015	1.4285	1.4734	1.5323	1.7594	1.8215	2.1943	2.0956	1.4203	1.5954	1.7655	1.8608	1.6981	1.4926	1.8419	1.581	1.5747	1.2396	1.268	1.6243	1.5175	1.4858	1.3477	1.4316
2.627	1.628	1.925	3.1266	2.0166	2.1056	2.132	1.8608	2.0683	1.3835	2.1414	2.4013	1.8628	1.7487	2.2429	2.4106	3.2474	1.8524	2.0421	1.8699	1.9669	1.9055	2.013	1.5714	2.1853	1.9582	2.4669	1.3607	1.2687	1.7748	1.7011	1.8305	1.6808	1.9385	1.4606	1.8831	1.9196	1.931	1.8007	1.4679	1.7883	1.2524	1.7341	1.3282	1.4029	1.6439	1.867	1.4669	1.8632	1.4865
2.0588	1.5733	1.8613	2.7906	1.7766	2.1968	2.29	1.9318	2.0244	1.503	2.0682	2.1704	1.3412	1.7647	2.1068	2.4039	2.5173	1.6639	1.7394	1.9165	1.8914	1.7212	1.9676	1.6487	2.1822	1.7534	2.1467	1.3192	1.2611	1.5581	1.6798	1.6988	2.2714	2.0124	1.5361	1.6484	1.6648	1.737	1.802	1.5489	1.7491	1.188	1.3735	1.2993	1.2138	1.4556	1.5143	1.4931	1.5034	1.4862
2.1541	1.4548	1.931	2.4542	2.0811	1.9767	2.2986	1.7167	2.0295	1.455	2.1769	2.4063	1.7129	1.724	2.155	2.5397	2.736	1.9037	1.8085	1.8032	1.9504	1.8978	1.9818	1.6844	1.9192	2.0036	2.4195	1.3834	1.3372	1.7064	1.7388	1.7218	1.5854	1.9273	1.4632	1.8727	1.9124	1.875	1.7813	1.5845	1.9449	1.2397	1.6332	1.3369	1.2993	1.6782	1.5964	1.5702	1.4401	1.5173
1.8493	1.5621	1.7854	2.3835	2.0996	2.15	2.0944	1.8939	2.0199	2.253	1.9368	2.3072	1.435	1.763	2.1441	2.153	2.584	1.7868	1.8397	1.9107	2.0209	1.6965	2.1767	1.8418	2.1622	1.793	2.3902	1.445	1.3523	1.5652	1.7932	1.5527	1.459	1.8769	1.5203	1.5575	1.7543	1.8742	1.6859	1.5531	1.7678	1.3228	1.6336	1.4338	1.2998	1.4127	1.4991	1.5817	1.4761	1.5843
2.4217	1.541	1.9918	2.9348	2.5044	1.9861	1.7634	1.8082	2.0791	1.5323	1.8905	2.4587	2.1769	1.7989	2.007	2.4502	3.1154	1.7342	2.0176	2.0074	2.0929	2.107	2.1559	1.6769	2.1011	2.282	2.3718	1.497	1.5883	1.8728	1.6923	1.7671	1.6331	1.8034	1.485	1.7566	1.8622	1.8659	1.7265	1.5629	1.9915	1.7573	1.5837	1.3612	1.3707	1.807	1.6479	1.4901	1.535	1.4841
2.1957	1.5082	1.8082	2.5159	2.1393	2.1156	2.1481	1.8685	2.0491	1.3637	1.8197	2.1897	1.3664	1.6122	1.8739	2.3873	2.5471	1.6319	1.8121	1.6775	1.8609	1.7386	2.0638	1.6514	2.0762	1.9269	2.2339	1.4181	1.2776	1.5244	1.7247	1.6624	1.2735	1.8355	1.5102	1.6867	1.577	1.8198	1.5625	1.4944	1.7565	1.2296	1.6166	1.4015	1.4841	1.575	1.4126	1.565	1.5343	1.4979
2.3431	1.5101	1.8098	2.7478	2.1917	2.0694	1.3492	1.7998	2.1777	1.269	2.1033	2.1832	1.3708	1.9188	1.9799	2.55	2.855	1.7981	1.9584	1.757	1.6771	1.8212	2.0431	1.7725	2.2498	1.9667	2.3201	1.3399	1.3323	1.6497	1.6705	1.8554	1.664	1.8447	1.5368	1.5996	1.6049	1.8082	1.8545	1.6071	1.7992	1.1626	1.5709	1.3687	1.2957	1.6583	1.6503	1.4713	1.4751	1.5316
2.0202	1.6309	1.8214	2.9447	2.1846	2.2944	1.924	1.9573	2.0739	1.9941	2.2247	2.4193	1.4032	1.7852	2.04	2.5723	2.8978	1.7826	1.8183	1.8834	1.7562	1.7739	1.8878	1.7411	2.2444	1.7709	2.2512	1.3949	1.3074	1.5353	1.5917	1.8393	1.7252	2.0827	1.4389	1.6649	1.7668	1.7468	1.8054	1.4832	1.6001	1.6962	1.705	1.4125	1.3065	1.6785	1.5012	1.539	1.5105	1.5819
2.3103	1.6143	1.848	2.8447	1.8739	2.1938	2.5618	1.8814	2.2486	1.3095	2.1498	2.5787	2.2649	1.8467	2.0977	2.3732	2.894	1.92	1.9587	1.8862	1.8935	1.9067	1.9979	1.6636	2.2226	2.1733	2.5681	1.4767	1.2807	1.8458	1.5838	1.7865	1.7121	2.0281	1.4944	1.8401	1.8149	1.8563	1.7869	1.6017	1.7287	1.5039	1.6141	1.3509	1.4123	1.6077	2.2035	1.5438	1.9368	1.5744
2.1246	1.6877	1.8487	2.6684	1.8999	2.5084	2.1764	1.9371	2.0272	1.3679	2.003	2.2249	1.4412	1.6617	2.0209	2.4147	2.4145	1.6282	1.7008	1.7573	1.9146	1.6736	1.9841	1.6868	2.1509	1.8033	2.4908	1.4719	1.8037	1.6546	1.7383	1.8435	1.2953	1.9488	1.3782	1.6937	1.7082	1.7321	1.7256	1.5426	1.7672	1.6903	1.5638	1.3268	1.3588	1.6923	1.3759	1.633	1.4886	1.5196
2.5767	1.6817	2.0649	3.175	1.6927	2.3574	1.8153	2.0105	2.3805	1.166	2.1657	2.3118	1.226	1.6992	2.1284	2.462	3.0202	1.9218	1.9536	1.8778	1.7703	1.7267	2.0583	1.7414	2.3314	1.8521	2.5355	1.462	1.209	1.8386	1.7652	1.8002	2.2163	1.9096	1.4278	1.8733	1.8927	1.8412	1.7988	1.6424	1.8594	1.5525	1.6186	1.335	1.3522	1.6829	1.4015	1.5187	1.275	1.588
[truncated: 145 more columns]
