# Supplementary material for: Single-particle imaging of stress-promoters induction reveals the interplay between MAPK signaling, chromatin and transcription factors
Source: Nat Commun. 2020 Jun 23;11:3171. doi: 10.1038/s41467-020-16943-w (PMC7311541; doi:10.1038/s41467-020-16943-w)
Supplement: Supplementary file 12 — Source Data [file 41467_2020_16943_MOESM12_ESM.zip › SourceData/SupFig5/SupFig5_yVW474_NaCl_0p00M_rep2_RFP_CellLabel.csv]

1.002	2.002	4.002	5.002	6.002	7.002	8.002	11.002	13.002	14.002	16.002	18.002	20.002	23.002	24.002	26.002	27.002	29.002	30.002	31.002	32.002	34.002	35.002	38.002	40.002	43.002	44.002	50.002	51.002	52.002	53.002	56.002	57.002	63.002	64.002	65.002	66.002	67.002	68.002	69.002	70.002	71.002	72.002	73.002	74.002	75.002	76.002	77.002	78.002	80.002
[truncated: 15 more columns]
