# Supplementary material for: Single-particle imaging of stress-promoters induction reveals the interplay between MAPK signaling, chromatin and transcription factors
Source: Nat Commun. 2020 Jun 23;11:3171. doi: 10.1038/s41467-020-16943-w (PMC7311541; doi:10.1038/s41467-020-16943-w)
Supplement: Supplementary file 12 — Source Data [file 41467_2020_16943_MOESM12_ESM.zip › SourceData/SupFig5/SupFig5_yVW474_NaCl_0p30M_rep2_Time.csv]

-1.8568
-1.3591
-0.85853
0
0.47418
0.97558
1.4807
1.9744
2.4765
2.9774
3.4794
3.9777
4.4748
4.9789
5.4766
5.9811
6.4808
6.9808
7.4782
7.9786
8.4789
8.9801
9.4821
9.9764
10.483
10.979
11.477
11.977
12.48
12.979
13.481
13.977
14.486
14.982
15.48
15.986
16.48
16.985
17.48
17.979
18.484
18.98
19.481
19.981
20.482
20.98
21.478
21.985
22.478
22.981
23.484
23.98
24.479
24.981
25.479
25.978
26.478
26.986
27.488
27.981
28.482
28.978
29.482
