# Supplementary material for: Single-particle imaging of stress-promoters induction reveals the interplay between MAPK signaling, chromatin and transcription factors
Source: Nat Commun. 2020 Jun 23;11:3171. doi: 10.1038/s41467-020-16943-w (PMC7311541; doi:10.1038/s41467-020-16943-w)
Supplement: Supplementary file 12 — Source Data [file 41467_2020_16943_MOESM12_ESM.zip › SourceData/SupFig5/SupFig5_yVW474_NaCl_0p30M_rep2_GFP_HiPix.csv]

118.65	90.55	98.35	125.4	138.8	90.15	106.85	111.1	88.3	68.15	97.05	85.5	117.3	88.65	108.8	100.8	86.9	86.65	131.2	86.6	138.35	100.85	77.95	140.5	79.05	90.9	117.05	105.45	125.3	120.85	80.85	149.1	143.15	96.9	112.55	155.95	86.55	70.1	117.15	125.7	91.25	82.55	95.7	119.75	109.35	97.05	142.1	92.5	103.25	101.1
116.4	87.7	94.15	120.7	137	81.5	101.95	115.7	92.65	67.55	103.05	83.7	117.7	72.6	107.4	98.95	85.85	80.55	121.2	88.95	137.5	103.05	76.65	130.05	80.6	84.85	117.8	98.3	123	117.55	83.3	147.15	123.05	100.6	93.2	151.2	91.15	69.85	118.8	130.95	92.2	86.4	103.75	115.95	97.6	96.35	137.5	89.55	106.75	105.1
110.55	96.05	97.15	106.6	132.9	87.85	98.1	117	73.8	75.95	109.45	91.55	125.45	74.1	106.3	95.85	81.1	94.45	131.5	93.2	137.5	104.3	79.9	123.35	80.9	77.45	126.7	98.7	126.8	119.5	78.65	153.15	123.6	107.8	94.35	160.4	85.2	68.8	115.9	134.05	97.15	76.35	113.7	117.8	84.15	114.45	143.75	87.75	110.45	107.1
133.4	117.3	129.3	149.85	184.9	110.95	128.85	153.75	119.15	92.8	135.75	123.35	139.8	108.05	128	138.6	101.6	119.6	162.3	105.35	161.65	161.9	95.9	165.2	103.25	127.4	160.3	139.35	134.7	158	108.8	197.5	194.1	129.75	126.1	198.45	123.4	86.15	154.95	172.3	129.85	101.85	127.7	188.15	83.65	137.65	211.65	141.65	147.45	146.05
141.75	118.2	127.2	135.45	172	104.75	121.85	157.85	110.4	85.05	133.8	113.8	145.3	105.9	124.4	127.45	93	117.95	169.4	117.3	158.5	157.1	95.1	165.6	97.95	120.05	158.55	154.35	139.8	147.15	113.7	187.1	193.4	142.6	122.9	195.7	110.75	82.2	147.8	162.55	127.85	91.1	127.3	146.6	82.35	135.9	205.6	131.4	147.3	140.45
129.5	115.4	126.1	134.15	182.3	104.9	117.35	149.8	99.65	88.4	141.5	117.45	139	102.15	125.5	125.35	93.35	112.6	158.2	113.1	158.1	148.9	98.7	168.35	101.65	118.9	156.85	142.65	133.9	144.4	103.25	175.45	177.8	149	117.6	190.5	105.25	87.35	135.9	158.85	136.75	95.7	127.75	156.8	82.25	136.85	198.9	126.85	150.45	131.95
130.7	111.55	129.75	131.1	181.15	108.35	118.8	149.7	103.75	77.1	135.4	123.2	134	100.95	130.75	116.65	89.8	117.75	161.7	93.3	161.85	147.1	96.5	169.1	97.3	109.15	158.75	121.85	133.2	144.6	109.1	178.55	185.2	143.65	121.1	184.35	115.8	86.9	148.75	152.55	123.15	95.45	126.45	163.65	93.3	115.45	202.95	119.65	140.75	134.4
136	109	123.5	135.25	170.75	94	113.3	159.3	113.35	80.8	125.9	109.6	135.85	100.95	133.65	108.75	100.75	115.3	160.55	95.8	161.6	153	102.95	165.2	95.05	111.85	171.95	141.2	130.35	143.15	113.5	174	186.25	134.7	119.85	182.7	127.05	83.55	147.2	172.85	123.4	85.45	127.35	153.35	100.2	112.4	204.05	122.25	150.1	138.25
129.95	118.65	129.55	136.9	184.55	109.5	116.7	158.7	95.5	72.1	123.4	106.55	134.45	102.9	122.2	116.75	94.85	114.5	161.9	96.3	165.75	144.35	96.2	173.55	91.35	108.75	157.2	155.1	126.4	136.3	122.2	177.25	204.3	140.75	128.8	182.8	109.5	82.5	139.65	179.25	127.2	80.45	116.8	155.85	90.85	124.25	196.85	125.45	145.2	143.7
133.3	111.15	128.6	133.95	177.2	104.85	118.55	152.75	98.9	67.5	133.4	101.1	141.15	92.15	120.4	121.25	99	117.35	165.95	89.85	153.35	144.5	91.7	172.35	90.15	116.7	162.65	127.8	127.3	135.6	111.1	173.35	200.85	131.15	133.75	176.55	106.6	82.85	140.1	172.45	119.95	80.6	117.8	149.25	90.7	126.65	196.25	129.7	145.9	148
134.7	109.4	124	123.95	178.65	102.8	105.4	151.75	102.75	74.2	135	103.35	142.05	100.4	111.55	113	103.35	113.45	164.1	91.15	156.4	147.95	91	171.8	97.8	110.55	157.9	112.1	128.35	125.15	104.7	161.75	191.35	133.6	114.15	179.7	113.6	84.6	134.2	165.55	128.55	84.6	118.35	144.8	90.95	120.75	196.25	118.2	154	135.55
129.45	106.6	126.55	118.2	183.25	109.5	117.25	151.15	107.6	88.05	149.05	130.45	142.3	97.7	114.75	110.3	106.35	110.95	161.35	84.25	162.05	146.35	100.25	161.4	118.05	121.95	162.35	144	130.5	149.35	104.85	159	212.25	131.25	133.55	184.9	113.05	94.4	138.65	165.3	120.75	79.45	118.95	154.05	83.1	121	193.7	124.75	151.45	139.65
137.4	111.5	122.4	132.6	192.75	139.1	111.9	147.2	116.7	85.5	140.5	152.15	137.65	111.35	124.2	108.8	104.6	107.9	161.85	80.75	149.4	133.9	97.9	168.9	107.35	121.65	160.3	118	135.9	179.6	103.1	163.55	187.5	122	134.15	197.8	122.75	79.7	129.1	177.1	127.45	102.6	124.25	164.7	98.8	171.55	195.25	126.15	148.05	134.45
132.45	111.3	110.35	123.65	203.35	110.05	104.25	149.9	100.05	75.6	148.85	142.65	132.95	97.1	138.2	97.65	107	111.55	163.25	87.85	188.15	146.3	95.6	172.85	112.35	105.55	155.7	104.35	114	177.3	109.85	165.55	194.75	131.9	127.85	201	121.15	76.05	130.65	165.3	110.45	98.1	117.9	151.55	104.45	163.45	197.35	114.6	156.3	143.75
122.55	107.55	114.55	116.9	228.55	117.8	103.85	142.1	91.3	76.55	160.6	184.45	137.85	96.2	129.3	107.1	99.15	107.35	173.1	99.7	228.15	141.45	99.45	166.7	100	102.4	152.1	100.55	144.9	207.15	112.15	166.5	195.05	137.65	120.8	215.25	193.65	91.05	134.8	165.35	119.45	81.45	121.6	142.95	115.05	144.45	195.4	122.1	147.5	128.6
118.1	117.15	103.95	118.65	305.3	129.9	136.9	140.25	103.85	73.85	213.6	170.75	139.1	103.55	123.15	107.95	95.85	102.2	169.45	98.15	213.85	142.2	93.8	194.8	125.3	112.7	149.2	115.95	182.9	221	113.05	155.35	183.25	131.3	136.7	222.9	270.65	88.3	153.7	173	114.25	139.65	105.55	179.7	154.4	166	190.75	117.75	149.4	131
118.3	154.15	114.55	117.2	290.65	139.55	155.85	145.8	104.65	77.4	246.75	161.35	136.7	89.5	157.95	113.1	104.05	103.45	195.75	100	215.3	140.6	93.25	201.35	129.25	114.65	159.55	119.45	209.2	262.45	113.7	166.3	213.9	121.9	141.55	212.05	324.55	86.8	182.95	170.15	120.75	187.35	115.25	225.5	211.3	197.15	185.05	119.1	169.05	152.1
118.1	220.95	157.85	110.4	274.1	117.75	171.5	138.8	97.85	68.6	202.1	182.9	148.35	102.75	135.1	107.6	97.45	106.75	202.85	98.4	251.6	151	120.55	188.1	154.05	110.25	149.3	150.65	269.5	271.95	110.45	243.85	190.35	122.65	127.85	238	287.9	92	184.75	180.55	122.3	182.65	108.3	205.45	216.75	216.9	200.6	111.1	263.2	147.75
120.25	287.95	145.95	112.05	261.9	120.5	169.7	138.55	96.05	71.05	199.3	204.85	134.95	97.55	186.25	102.65	92.3	94.4	229.9	93.15	237.6	149.4	153.4	181.4	168.15	108.75	148.55	248.85	262.15	262.55	107.45	241.45	221.85	131.9	149.1	251.9	287.85	75.7	223.55	203.15	139.25	161.05	105.55	206.65	226.5	226.85	185.75	111.6	297.85	174.85
119.4	335.85	155.5	116.4	263.15	149.35	157.5	141.9	104.45	82.45	196.8	225.55	140	101.05	211.55	116.15	107.3	102.5	233.3	100.4	277.3	153.75	154.55	165.85	129.8	116.65	148.3	198.8	297.15	271.8	108.65	241.65	201.55	117.7	134.55	224.45	230.2	79.8	229.45	229.8	150.8	186.6	106.2	224.3	245.3	229.45	173.35	116.75	327.8	233.15
117.35	412.45	162.25	106.4	288.35	141.05	135	138.25	101.2	83.55	168.85	165.4	130.75	95.8	211.35	106.55	95.4	97.95	286.55	96.35	251.35	156.9	185.9	167.05	152.8	114.3	149.05	184.65	293.25	282.55	108.35	228.85	242.6	128.95	131.75	242.55	210.9	75.1	196	267.15	136.6	174.7	98.6	169.3	251.7	226.35	188.25	101.85	324.1	248.55
113.1	421.85	155.7	104.75	276.8	140	143.2	130.2	92.95	100.25	191.7	166.85	121.95	91.15	216.3	104.1	99.3	88.35	292.35	84.15	233.5	165.3	217.6	185.35	143.15	107	145.1	164.7	290.2	236.85	101.9	244.4	201.2	129.95	147.5	246.6	244.8	75.35	174.85	357	135.6	161.1	86.1	162.15	233.4	227.75	181.65	108.75	303.35	202.6
114.05	375.6	173.4	100.5	259.95	127.85	130.55	135.9	91	109.55	205.8	173.05	124.15	93.85	197.6	108.95	98.4	90.55	249.85	97.45	259.25	183.25	222.2	193.55	147.2	103.4	141.3	134.95	285.25	269.55	90	197.35	213.1	129.75	145.6	239.55	249.4	76.4	186.2	344.05	144.75	133.8	93.3	161.8	284.2	210.25	184.45	102	346.95	199.3
119.3	364.65	179.05	105.3	281.7	147.55	139	142.85	101.8	121.85	223.45	203.8	131.75	95.2	256.9	109.55	98.95	98.6	236.35	87.05	257.65	184.7	236.4	206.6	97.95	101.3	132.8	134.6	301.8	297.2	92.15	208.9	193.5	124.1	171.95	217.85	254.55	80.9	175.65	297.45	150.05	134.75	106	147.3	322.05	191.8	173.05	103.55	381.85	219.4
115.6	366.15	150.05	96.5	263	150.7	123.45	129.6	97.6	102.65	268	161.35	118.85	93.3	240.2	97.95	86.9	116.3	238.45	75.9	283.5	196.9	176	248.8	113.55	96.2	126.35	117.7	311.95	299.8	107.55	188.15	189.5	123.25	198.5	220.25	271.85	73.65	137.8	228.15	150.95	122.85	104.85	149.45	291.45	211.15	185.95	92.95	409.5	204
111.45	375.45	137.55	105.9	247.1	150	100.5	126.6	100.45	111.75	253.3	139.05	116.4	87.85	182.5	96.7	98.55	125.6	264.45	91.65	316.2	197.4	215.45	225.7	115.8	97.15	126.15	103.85	269.3	319.25	103.75	161.9	190.4	123.4	235.7	274.65	273.75	78.4	123.8	221.8	165.3	101.35	101.9	142.4	286.05	162	173.8	92.75	417.2	251.2
112.7	325.2	134.65	107.4	277.3	171.5	101.2	132.2	114.75	104.6	255.3	130.2	114.8	96.4	175.35	94.85	91.5	127.4	271.5	85.1	230.6	205.8	233.4	247	113.7	96	138.6	112	290.5	333.75	99.7	193.2	154.95	112.85	238.35	273.6	273.65	73.65	136	180.95	156.7	148.3	112.75	158.55	267.05	191.65	163.2	98.05	391.95	260.55
111.5	323	143.85	97.1	248	189.25	87.8	124.05	123.2	115.8	243.45	136.95	106.4	79.6	175.75	100.75	91	114.7	285.2	73.75	255.05	224.9	169.1	241.05	133.4	101.15	123.4	98.15	274.9	346.2	97.95	182.8	169	112.7	232.85	279.35	224.7	74.1	121.15	199.55	181.05	157.5	95.3	140.85	252.45	154.65	165.45	94.1	377.55	248.2
114.4	259.9	131.9	103.9	288.85	238.3	106.65	118	119.25	111.6	239.45	131.7	115.9	90.55	192.55	106.6	91.75	142.45	254.3	76.45	230.45	226.95	163.85	225.55	110.2	101.3	135	101.35	280.5	313.85	77.85	236.6	161.25	103.95	196.45	247.1	271.9	73.75	134.1	206.5	162.05	142	146.25	126.75	203.2	159.1	156.25	97.1	355.6	221.2
107.75	217.7	117.2	96.65	272.7	182.6	96.3	111.5	113.9	90.3	267.1	112.1	104.35	92.2	206.1	100.1	91.2	141	263.3	70.55	286.45	206.35	183.45	200.15	106.5	120.05	123.75	95	300.05	291.8	91.2	288.2	162.65	105.75	238.95	244.15	230.45	66.7	115.2	246.7	201.45	142	157.55	128.7	236.2	131.1	152.4	93.3	371.55	208.15
108.15	216.65	109.8	90.65	316.7	184.8	90.35	118.05	134.8	82.65	246.95	122.3	95.2	82.4	168.4	89.15	98.2	135.9	305.55	69.05	278.95	231.45	170.5	189.15	117.75	133.8	121.15	98.2	258.65	293.95	86.35	294.15	151.95	116.15	192.8	234.3	238.75	65.25	113.7	235.85	200.1	132.85	160.65	114.65	219.85	107.2	160.5	94.6	377.6	179.95
117.35	212.15	106.55	100.9	327.05	200.05	82.8	117	121.85	73.45	211.15	97.2	104.2	77.35	154.95	89.05	94.3	115.9	267.9	65.75	231.95	281.85	173.95	227.3	101.65	110.7	127.2	97.8	308.65	327.7	82.6	358.05	156	111.05	174.2	220.3	145.8	67.25	101.15	224.65	192.95	146.35	148.45	124.3	239.15	105.8	154.85	89.65	403.6	206.5
108.05	264.5	119.7	92.05	319.55	202.2	89	108.8	108.4	69	181.55	108.55	97.2	90.15	147.95	90.5	87.9	112.2	229.8	57.4	204.15	284.6	158.95	217.65	98.5	114.25	123.85	97.6	274.2	315.95	92.7	338.65	162.15	107.9	163.1	256.7	194.9	74.85	106.05	230.4	177.15	113.25	141.45	104.25	202.35	87.4	153.75	88.3	354.3	169.9
110.85	253.7	110.65	94.15	304.45	216.8	109.8	116.6	114.05	79.7	185.95	119.05	109.55	85.45	133.55	91.3	91	117.65	214.85	77.55	204	288.4	137.9	246.15	97.65	122.1	132.5	106.25	226.15	307.2	82.95	327.3	142.1	108.2	204.4	230.75	210.25	68.15	116.85	243.55	163	113.55	128.75	120.75	247.9	100.2	151.8	92	307.4	167.75
109.9	265.5	111.3	83.75	318.85	219.75	84.2	112.95	109.35	70.75	191.6	84.95	100.05	75.85	128.75	91.95	101.35	116.5	201.25	60.8	166.5	240.15	117.1	252.05	103.8	115.8	117.2	90.45	228.75	246.7	85.3	278.2	165.6	108.75	194.5	222.75	161.45	61.9	102.85	258.4	132.55	103.15	129.3	116.75	232.25	75.15	151.9	88.2	267.15	206.65
104.55	264.65	135.9	90.1	309.2	207.4	91.2	113.1	113.5	73.75	187.45	93.55	106.85	73.25	107.85	77.55	108.75	135.35	194.3	72.15	163.15	264	149.5	272.6	82.65	110.3	125.35	102.25	209.45	239.6	75.4	279.7	146.9	99.2	205.5	201.75	177.15	66.15	108.45	237.3	129.15	108.45	103.1	115.1	271.75	87.1	149.05	101.6	247.9	204.8
101	199.2	152.95	89	282.1	168.7	76.45	109.3	95.35	63.15	171.25	85.75	94.7	73.85	111.75	77.3	125.8	111.25	155.9	63.2	130.5	270.8	170.4	249.75	85.35	99.25	119.65	105.15	164.1	231.15	92.8	199.5	157.45	98.2	177.8	199.3	180.3	62.9	95.55	230.7	107.7	88.25	95.45	98	197	84.55	147.35	95	226.2	208.1
109	186.75	166.15	81.7	327.6	174.25	82.6	107.95	85.3	61.15	144.85	88.85	96	69.65	110.4	83.25	115.2	105.55	190.05	61	115.85	270.5	156.8	234.05	84.2	94.15	119.75	121.6	145.8	139.15	80.4	186.25	146.65	103.5	166.05	192.75	179.2	61.75	95.5	215.7	106.7	76.2	88.2	97.35	176.65	77.75	146.6	89	206.35	182.45
105.85	178.1	184.7	86.35	366.25	134.1	81.35	120.8	82.6	64.45	135.3	84.55	92.1	78.75	100.4	80.8	104.45	104.2	175.75	68.9	112.75	231.25	132.65	219.2	82.95	101.7	126.9	121.9	134.1	116.8	80.1	161.55	137.65	105	165.3	195.6	152.9	66.15	93.85	197.4	94.8	87.15	84.5	107.55	145.85	75.2	124.05	88.95	200.25	194.35
101.35	146.45	203.35	75.5	333.1	136.1	79.1	113.85	77	63.65	109.6	78.3	89.15	76.65	102.15	71.85	101.3	97.95	175.2	55.65	105.45	228.25	124.7	205.4	76.85	90	120.3	81.6	117.05	114.75	85.8	155.35	147.9	123.8	134.35	188.4	117.9	59.6	92.65	190.65	95.5	71.9	86.05	96.6	126.75	66.8	138.25	86.05	213.8	156.65
89.85	124	222.15	85.9	336.15	118.55	85.3	114.2	80.3	64.85	110.45	81.7	95	70.7	102.8	84.6	97.3	98.35	163.15	53.8	113.7	213.45	141.25	166.75	73.65	90.85	121.6	82.25	120.5	122.55	76.55	143.6	143.05	140.65	138.05	217.05	104.3	61.25	102.5	193.6	95.4	77.4	86.75	100	135.45	80.9	136.05	78.05	196	149.6
87	92.75	193.25	71.8	258.45	98.05	75.55	102.15	70.35	53.1	100.65	74.6	96.45	69.45	93.75	77.45	90.5	94.7	154.75	52.1	111.15	229.1	90.4	162.35	76.5	83.65	115	74.2	113	115.5	77.6	121.45	139.9	156.95	112.7	183.15	79.15	63.25	86.8	189.1	84	66.7	96.85	108.45	109.55	71.7	128.5	64.15	205.15	129.75
98.4	89.4	197.8	81.6	292.65	96.4	81.1	109.65	73.7	63.2	104.45	75.35	93.25	71.75	88.45	74.5	86.95	100.85	149.25	66.15	110.9	252.65	97.65	182.35	72.5	97.25	118.15	94.65	119.85	110.25	69.6	134.45	124.45	171.05	113	191.9	92.7	67.4	94.4	155.55	81.95	64.95	89.65	108.65	107.65	76.45	124.8	71.6	186.25	125.3
89.8	81.1	193.55	73.7	266.85	91.25	74.25	107.75	61.2	63.7	93.85	79.25	83.1	68.35	85.75	65	79.95	93.15	142.1	60.7	115.6	236.9	82.25	162.35	72.3	88.85	116.45	79.15	122.7	111.7	78.8	119.6	134.1	153.3	99.7	193.95	76.3	51.6	92.6	155.4	87.8	66	78	94.95	93.9	82.6	130.25	70.5	157.1	126.5
90.25	80.6	140.55	77.65	245.95	96	78.7	107.55	68.75	62.55	93.95	78.55	80.5	72.35	89.5	77.55	75.5	91.4	127.4	60.15	114	215.3	79.25	142.05	73.05	87.1	116.3	76.6	113.45	96.5	72.95	115	125.25	158.4	97.2	215.75	79.75	59.35	95.2	141.4	83.1	68.35	69.3	98.9	100.35	68.45	119.05	62.05	157.7	103.05
92.4	81.45	110.8	78.1	216.7	90.45	82.1	111.45	73.7	59.95	85.25	77.1	90.1	70.35	86.55	76.6	77.2	89	118.85	69.05	108.7	158.95	85.65	136.4	71.55	84.5	127.15	86.2	127.55	111.4	74.85	119.65	119.45	138.4	97.7	209.65	84.2	60.55	93.7	149.7	78.7	74.7	78.5	96.55	90.05	74.65	111.7	68.25	139.55	111.7
88.6	82.6	130.2	72.3	210.55	76.95	71.85	100.65	66.15	60.5	93.7	65.75	85.95	67.25	87.1	67.25	72	88.9	123.7	64.6	115.25	181.2	77.7	138.25	72.05	91.8	115.65	78.9	116.15	92.5	75.1	106.6	129.2	136.05	99.3	207.25	81.8	57.65	91.95	134.55	83.65	60.2	76.15	90.5	88.5	65.85	121.95	64.8	150.35	106.4
93	77.95	82.95	77.85	181.9	88.75	77.8	104.2	59.65	55.05	83.1	65.8	89.35	67.85	87.05	77.3	81.05	80.7	109.25	60.1	123.7	169.35	74.2	125.35	74.95	91.8	115.4	77.45	110.85	92.45	74.7	111.1	118.55	114.2	94.85	190.1	71.35	54.9	91.9	131.2	76.7	59.5	83.9	90.6	84.7	69.2	119.3	71.15	141.4	103.55
88.4	75.5	59.75	73.7	177.1	80.1	69.7	104.7	66	59.7	81.7	73.7	93.6	65.6	82.35	69.55	67.55	75.5	109.7	60.25	108.95	125.05	70.25	119.6	66.5	89	115.45	68.45	118.55	87.55	81.35	102.55	127.1	98	89.95	171.55	78.25	54.1	82.7	125.6	75.4	58.2	97.1	91.4	77.1	62	134.25	64.25	124.65	102.65
96.25	78.5	63.7	74.15	164.35	74.5	73.55	106	66.3	62.05	92.05	74.5	94.6	63.3	88.2	76.05	75.15	79.65	105.95	64.8	114	148.25	71.8	120.8	75.15	89.35	102.8	78.15	112.1	86.15	83.7	115.05	110	95.35	92.6	178	83.3	58.15	83.65	122.1	77.8	65.15	94.5	99.45	86.05	74.1	127.1	63.75	123.45	96.85
90.25	74.5	60.5	72.1	141.15	69.95	63.65	107.8	71.75	55	83.75	67.75	90.8	60.55	86.05	79.25	68.15	79.8	110.6	57.75	118.15	138.6	69.7	122	65.55	70.5	111.3	94	110.9	100.4	79.25	105.45	130.7	100.4	103.7	169	82	55.95	87.45	117.9	78.75	53.1	80.95	86.6	86.8	61.25	143.15	59	109.15	95
90.2	79.35	68.25	71.75	139.7	70.75	70.95	102.6	67.75	55.9	95.7	70.75	92.8	63.65	79.8	70.5	73.25	84.35	98.8	60.9	114.75	119.7	75.85	120.1	69.2	69	123.65	88.25	113	80.9	73.3	111.1	133.2	99.8	88.55	156.55	75.6	57.3	87.4	116.7	76.2	58.65	78.4	93.75	83.2	62.15	143.65	75.6	97.5	96.7
83.35	71.4	66.35	67.95	145.85	62	66.4	108.1	62.9	51.15	100.45	66.55	83.45	63.65	79.55	71.2	68.1	76.05	106.1	53.45	111.2	110.2	67.6	121.6	67.5	71.5	108.95	70.1	110.1	87.95	82.9	107	125.7	102.4	78.45	151.3	92.15	57.6	87.85	120.05	67.9	55.85	80.5	97.1	84.05	64.55	140	64.6	98.75	90.7
87.85	68.85	64	78.25	132.3	70.65	74.55	104.35	67.2	52.5	82.9	65.8	96.05	55.75	80.05	71.2	70.15	71.85	107.8	55.45	111.45	115.8	74.75	123.45	64.35	72	110.2	92.05	114.1	78	71.6	103.2	122.8	107.7	90.1	146.25	88.85	52.3	87.95	114.25	71.25	57.85	89.9	88.9	88.15	59.55	150.85	73.15	97.55	99.3
90.85	68.1	61.45	72.65	115.45	70.1	76.15	104.2	68.45	54.2	87.75	68.2	95.35	63.6	80.45	70.5	72.05	75	104.5	53.95	109.65	111.7	65.75	124.45	65.05	74.5	106.8	74.1	104.1	84.75	72.9	98	123.4	113.9	80.45	132.5	86.25	61.2	84.3	118.55	72.6	60.6	88.2	103.75	83.9	56.8	130.8	78.05	90.25	89.8
77.95	63	53.7	71.05	114.55	56.9	66.35	99.85	60.3	60.4	76.1	66.6	94.55	70.15	83.7	65.15	66.65	80.4	107.8	54.85	124.95	91.25	62.05	119.85	64.95	71.5	98.65	69.8	105.85	86.2	72.35	100.3	126	113.75	75.25	126.4	70.5	50.7	83.6	117.75	66.2	58.1	91.35	93.6	72.85	63	139	69	103.2	97.05
82.2	69.75	55.8	73.9	100.85	60.8	73.45	94.55	61.35	58.75	86.4	98.55	89.4	66.5	82.05	61.95	54.25	73.2	106.45	75.3	126.75	94	69.2	115.3	63	69.4	110.85	82.95	102.55	81.95	71.55	100.2	116.15	128.25	77.55	132.6	84.2	61.75	81.25	115.5	72.35	63.3	91.4	98.65	72.7	70.35	116.2	69.2	89.05	95.65
79.65	66.65	57.05	74.7	100.55	65.9	65.5	96.7	60.7	52.55	75.2	64.1	81.45	62.75	77.65	65.05	66.85	72.45	96.85	48.25	124	95.75	64.6	125.65	68.4	75.95	105.9	67.1	95.6	79.85	78.5	96.2	130.55	127.8	80.75	127.6	79.5	53.45	80.5	111.35	70.75	54.45	83.45	88.95	75.05	67.05	121.75	68.95	97.1	87.3
76.1	75.35	57.1	72.25	102.3	70.35	68.8	101.4	64.75	55.7	80.2	57.3	89.65	64.95	80.4	82.2	73.8	80.35	100.25	51.85	115.45	93.2	67.6	121.6	61.85	73.1	116.05	74.35	116.2	84	74.4	98.1	120.65	136.55	83.85	110.4	72.5	56.3	86.95	113.35	74.55	56.55	83.75	94.2	71.55	68.4	114.15	66.4	85.05	77.2
77.5	71.35	53.95	64.15	97.05	64.8	70.95	99.35	61.2	50.35	82	63.15	82.1	60.75	68.95	68.75	71.55	71.85	98.4	55.9	119.65	85.2	59.8	114.2	64.75	68.2	107.4	80.5	99.55	81.55	67.65	104.6	128.85	150.2	78.9	123.8	77.1	52.35	79.9	117.5	73.2	57.55	87.05	80.65	67.65	67.1	121.75	69.4	91.1	79.15
82.1	67.85	58.85	68.45	96.35	63.1	69.4	96.65	58.1	54.5	75.8	51.85	79.2	58.35	77.55	65.35	66.85	73.05	105.95	46.8	122.75	91.25	65.3	114.2	61.85	64.05	108.3	74.7	95.35	79.95	68.6	102	119.9	131.8	74	117.55	76.85	57.2	77.25	113.7	78.55	60.25	88	88.7	68.75	64.55	116.75	76.3	93.6	83.65
82.75	82.2	58	68.15	101.35	62.2	74.3	108.3	62.1	56.15	82.7	59.3	82.7	63.35	74.5	73.75	69.65	76.45	108.7	54.8	116.3	93.05	62.25	107	62.8	65.15	108.45	78.1	105.85	81.9	64.5	109.6	117.15	140.1	84.25	122.15	81	53.5	95.75	113.95	70.9	62.65	91.4	91.95	68.8	64.8	105.95	75.45	96.05	83.9
87.9	77.5	61.15	62.6	91.4	62.05	70.9	96.9	61.55	50.8	83.5	48.5	83.75	67.65	76.65	61.1	67.15	69.25	106.05	58.05	103.25	88.6	54.95	110.7	56.9	59.75	104.6	74.25	99	86.35	73.3	97.8	121	125.25	73.6	121.5	83.6	51.3	82.85	113.4	69.85	76.2	93.55	88.25	67.55	68.7	116.35	63.45	99.85	82.3
[truncated: 153 more columns]
