# Supplementary material for: Single-particle imaging of stress-promoters induction reveals the interplay between MAPK signaling, chromatin and transcription factors
Source: Nat Commun. 2020 Jun 23;11:3171. doi: 10.1038/s41467-020-16943-w (PMC7311541; doi:10.1038/s41467-020-16943-w)
Supplement: Supplementary file 12 — Source Data [file 41467_2020_16943_MOESM12_ESM.zip › SourceData/SupFig5/SupFig5_yVW474_NaCl_0p10M_rep2_GFP_CellLabel.csv]

5.001	6.001	11.001	30.001	33.001	47.001	86.001	87.001	121	3.002	5.002	9.002	10.002	13.002	14.002	15.002	16.002	18.002	20.002	24.002	25.002	26.002	28.002	30.002	31.002	32.002	34.002	35.002	36.002	39.002	40.002	41.002	42.002	45.002	46.002	48.002	49.002	50.002	56.002	57.002	61.002	68.002	69.002	71.002	74.002	75.002	78.002	79.002	80.002	81.002
[truncated: 35 more columns]
