# Supplementary material for: Single-particle imaging of stress-promoters induction reveals the interplay between MAPK signaling, chromatin and transcription factors
Source: Nat Commun. 2020 Jun 23;11:3171. doi: 10.1038/s41467-020-16943-w (PMC7311541; doi:10.1038/s41467-020-16943-w)
Supplement: Supplementary file 12 — Source Data [file 41467_2020_16943_MOESM12_ESM.zip › SourceData/SupFig5/SupFig5_yVW474_NaCl_0p10M_rep2_RFP_CellLabel.csv]

5.001	6.001	9.001	11.001	30.001	33.001	47.001	86.001	87.001	96.001	111	121	3.002	4.002	5.002	6.002	7.002	8.002	9.002	10.002	13.002	14.002	15.002	16.002	17.002	18.002	20.002	24.002	25.002	26.002	28.002	29.002	30.002	31.002	32.002	33.002	34.002	35.002	36.002	37.002	38.002	39.002	40.002	41.002	42.002	44.002	45.002	46.002	48.002	49.002
[truncated: 93 more columns]
