# Supplementary material for: Single-particle imaging of stress-promoters induction reveals the interplay between MAPK signaling, chromatin and transcription factors
Source: Nat Commun. 2020 Jun 23;11:3171. doi: 10.1038/s41467-020-16943-w (PMC7311541; doi:10.1038/s41467-020-16943-w)
Supplement: Supplementary file 12 — Source Data [file 41467_2020_16943_MOESM12_ESM.zip › SourceData/SupFig5/SupFig5_yVW474_NaCl_0p20M_rep2_GFP_ConnectedHiPix.csv]

0	0	0	0	0	0	0	0	0	0	0	0	0	0	0	0	0	0	0	0	0	0	0	0	0	0	0	0	0	0	0	0	0	0	0	0	0	0	0	0	0	0	0	0	0	0	0	0	0	0
0	0	0	0	0	0	0	0	0	0	0	0	0	0	0	0	0	0	0	0	0	0	0	0	0	0	0	0	0	0	0	0	0	0	0	0	0	0	0	0	0	0	0	0	0	0	0	0	0	0
0	0	0	0	0	0	0	0	0	0	0	0	0	0	0	0	0	0	0	0	0	0	0	0	0	0	0	0	0	0	0	0	0	0	0	0	0	0	0	0	0	0	0	0	0	0	0	0	0	0
0	0	0	0	0	0	0	0	0	0	0	0	0	0	0	0	0	0	0	0	0	0	0	0	0	0	0	0	0	0	0	0	0	0	0	0	0	0	0	0	0	0	0	0	0	0	0	0	0	0
0	0	0	0	0	0	0	0	0	0	0	0	0	0	0	0	0	0	0	0	0	0	0	0	0	0	0	0	0	0	0	0	0	0	0	0	0	0	0	0	0	0	0	0	0	0	0	0	0	0
0	0	0	0	0	0	0	0	0	0	0	0	0	0	0	0	0	0	0	0	0	0	0	0	0	0	0	0	0	0	0	0	0	0	0	0	0	0	0	0	0	0	0	0	0	0	0	0	0	0
0	0	0	0	0	0	0	0	0	0	0	0	0	0	0	0	0	0	0	0	0	0	0	0	0	0	0	0	0	0	0	0	0	0	0	0	0	0	0	0	0	0	0	0	0	0	0	0	0	0
132.44	0	0	0	0	0	0	0	0	0	0	0	0	0	0	0	0	0	0	0	0	0	0	0	0	0	0	0	0	0	0	0	0	0	0	0	0	0	0	0	0	0	0	0	0	0	0	0	0	0
139.3	0	0	0	0	0	0	0	0	0	0	0	0	0	0	0	0	0	0	0	0	0	0	0	0	0	0	0	0	0	0	0	0	0	0	0	0	0	0	0	0	0	0	0	0	0	0	0	0	0
134.6	0	0	0	0	0	0	0	0	0	0	0	0	0	0	0	0	0	0	0	0	0	0	0	0	0	0	0	0	0	0	0	0	0	0	0	0	0	0	0	0	0	0	0	0	0	0	0	0	0
106	0	0	0	0	0	0	0	0	0	0	0	0	132	0	0	0	0	0	0	0	0	0	0	0	0	0	86.2	0	0	204.5	0	0	0	0	0	120.62	0	164.75	0	0	0	0	0	0	0	0	0	0	0
0	0	0	0	0	0	0	0	0	112.8	0	0	0	187.2	0	0	0	0	0	0	112.55	0	0	0	0	0	0	128	0	0	212.56	0	0	0	0	192.5	194.21	0	202.31	0	0	0	0	0	0	119.36	0	0	0	0
0	0	0	0	0	0	0	0	0	156.35	0	0	0	213.38	0	0	0	175	0	0	191.28	149.75	0	0	0	0	0	223.13	0	0	265.75	0	0	0	0	223.47	265	0	251	0	0	0	0	0	0	190.46	0	0	0	0
0	0	0	0	0	0	0	0	0	203.5	0	0	0	276.82	0	0	0	197.5	0	0	196.11	159.81	0	0	0	0	0	226.79	0	0	271.64	0	0	121.64	0	229.25	301.93	0	235.25	0	78.625	0	140.29	0	0	198.44	0	0	0	0
0	0	187	0	0	0	0	0	0	211.67	0	0	0	303.89	0	0	0	207.76	0	0	171.06	198.18	0	0	0	0	0	197.62	0	0	316	0	0	157.54	0	207.94	325.88	0	215.86	0	140	0	178	0	0	190.53	0	0	0	122.9
0	0	237.2	0	182.5	0	0	0	0	219.74	0	0	0	432.65	0	0	0	241.31	0	149.5	176.59	194.35	163	0	0	0	0	186.06	0	0	287.11	156.89	0	165.29	0	207.39	342.47	0	289.19	0	160.94	0	186.76	0	0	240.37	0	0	0	173.73
0	0	228.5	0	198.06	0	0	0	0	173.33	0	0	0	451.07	0	0	0	280.61	0	158.37	159.59	191.18	167.86	0	0	0	106	164.14	0	0	292.07	197	0	178.62	0	177.63	311.94	0	271.57	0	195.69	0	180.89	0	0	228.68	143.79	0	0	180.95
0	0	270	0	165.67	129.83	0	0	0	184.57	0	0	0	368.62	0	0	0	291.69	123.2	173.57	196.39	205	202.2	0	0	0	105.6	214.76	0	0	325.36	191.65	0	182.7	0	164.31	313.89	119.6	313.03	0	279.16	0	245.39	0	0	243.65	203.29	0	0	186.07
0	0	270.76	0	179.67	178.47	0	0	0	213.94	0	0	0	349.29	0	108.6	0	267.03	147.37	164.14	161	185.33	218.44	0	0	0	155.42	214.42	0	0	286.19	174.5	0	163	0	127	355.29	124.6	365.63	0	253.39	0	262.79	0	0	203	306.17	0	0	188.42
0	0	269.42	0	237.87	191.07	0	0	0	211.65	0	0	0	305.82	0	111.8	0	238.47	123.08	146.47	154.94	162	238.22	0	0	0	183	175.6	0	0	260.87	201.43	0	155.13	0	107.58	276.56	0	400.71	0	219	0	201.47	0	0	210.26	308.21	0	0	142.86
0	0	235.08	0	216.8	172.4	0	0	0	179.53	0	0	0	266.94	0	154.76	0	268.94	103.47	162	120.92	154.92	249.07	0	0	0	152.18	193.41	0	0	254.07	177.94	0	148.69	0	0	273.57	146.8	364.5	0	184.44	0	216.44	0	0	179.65	284.38	0	0	115.25
0	0	243	163.64	224.27	188.27	0	0	0	183.5	0	0	0	274.42	0	157.25	0	296.32	89.75	144.27	137.5	143.15	234.31	0	0	0	170.86	211.14	0	0	286.5	200.32	0	148	0	0	255.06	170.38	385.78	0	176.56	0	210.94	0	0	190.65	219.79	0	0	123.33
0	0	241.65	161.43	235.13	200.06	0	0	0	161.31	0	0	0	262.89	0	143.2	0	257.94	103.4	137.93	130.5	113.36	224.53	0	0	0	157.18	126	0	0	236.17	208.76	0	155.38	0	0	235.82	196.81	318.84	0	239.18	0	151.29	0	0	192.13	204.79	0	0	0
0	0	255.12	244.87	209	182.87	0	0	0	159.75	0	0	0	285.25	0	124.5	0	248.07	0	0	135	99.875	208.26	0	0	0	200.79	0	0	0	254.69	182.06	0	139.55	0	0	282.79	161.56	311.59	0	209.35	0	113.5	0	0	143.5	154.85	0	0	0
0	0	241.93	211.35	155	185.56	0	0	0	147.93	0	0	0	230.3	0	120.9	0	238.73	98.4	0	152.94	0	203.06	0	0	0	216	126.4	0	0	232.31	208.79	0	149.4	0	0	235.53	194.87	298.24	0	179.74	0	0	110.8	0	118.6	0	0	0	0
0	0	222.73	187.4	154.63	165.53	0	0	0	151.27	0	0	0	223	0	114.13	0	234.44	104.6	0	177.71	110.13	176.19	0	0	0	178.88	90.8	0	0	238.63	206.68	0	129	0	0	181.56	172.7	272.63	0	202.44	0	0	134.17	0	0	0	0	0	0
0	0	204.75	162.17	143	148.73	0	0	0	110	0	0	0	170.6	0	0	0	192.37	92.25	0	223.17	102.64	155.33	0	0	0	170.69	0	0	0	196.42	234.63	0	137.87	0	0	145.87	222.75	268.82	0	213.88	0	0	123.82	0	0	0	0	0	0
0	0	191.71	181	134.38	149.75	0	0	0	132.5	0	0	0	154.82	0	0	0	195.38	0	0	279.25	115.8	145.4	0	0	0	130.2	0	0	0	189.31	162.22	0	0	0	0	148.92	188.81	244.11	0	228.07	0	0	127.46	0	0	0	0	0	0
0	0	144.82	168	134.5	147.3	0	0	0	119.59	0	0	0	113.2	0	0	0	213	0	0	276.29	98.2	139.6	0	0	0	115.6	0	0	0	188.27	156	0	0	0	0	133.31	154.14	226.81	0	168	0	0	0	0	0	0	0	0	0
0	0	190	126.2	124.8	121.9	121.88	0	0	148	0	0	0	104.6	0	0	0	207.5	0	0	265.88	0	0	0	0	0	0	0	0	0	152.2	128.29	0	0	0	0	107.62	134	211.75	0	156.13	0	0	107.38	0	0	0	0	0	0
0	0	175.08	0	128.25	0	111.1	0	0	159.47	0	0	0	0	0	0	0	203.5	0	0	212.58	0	0	0	0	0	0	0	0	0	143.2	104.5	0	0	0	0	0	0	198.29	0	145.86	0	0	128.23	0	0	0	0	0	0
0	0	0	0	0	0	0	0	0	166.79	0	0	0	0	0	0	0	177.06	0	0	220.63	0	0	0	0	0	0	0	0	0	145.8	96.8	0	0	0	0	0	0	174	0	126.75	0	0	105.75	0	0	0	0	0	0
0	0	0	0	0	0	0	0	0	155.44	0	0	0	0	0	0	0	190.56	0	0	184	0	0	0	0	0	0	0	0	0	0	0	0	0	0	0	0	0	142.75	0	0	0	0	102.62	0	0	0	0	0	0
0	0	0	0	0	0	0	0	0	149.71	0	0	0	0	0	0	0	167.87	0	0	132.14	0	0	0	0	0	0	0	0	0	0	0	0	0	0	0	0	0	140.44	0	0	0	0	0	0	0	0	0	0	0
0	0	0	0	0	0	0	0	0	124.12	0	0	0	0	0	0	0	174.2	0	0	125.93	0	0	0	0	0	0	0	0	0	0	0	0	0	0	0	0	0	145.4	0	0	0	0	0	0	0	0	0	0	0
0	0	0	0	0	0	0	0	0	113.6	0	0	0	0	0	0	0	123.33	0	0	0	0	0	0	0	0	0	0	0	0	0	0	0	0	0	0	0	0	124	0	0	0	0	0	0	0	0	0	0	0
0	0	0	0	0	0	0	0	0	0	0	0	0	0	0	0	0	130.17	0	0	0	0	0	0	0	0	0	0	0	0	0	0	0	0	0	0	0	0	116.6	0	0	0	0	0	0	0	0	0	0	0
0	0	0	0	0	0	0	0	0	0	0	0	0	0	0	0	0	125.67	0	0	0	0	0	0	0	0	0	0	0	0	0	0	0	0	0	0	0	0	142.6	0	0	0	0	0	0	0	0	0	0	0
0	0	0	0	0	0	0	0	0	0	0	0	0	0	0	0	0	142.75	0	0	0	0	0	0	0	0	0	0	0	0	0	0	0	0	0	0	0	0	0	0	0	0	0	0	0	0	0	0	0	0
0	0	0	0	0	0	0	0	0	0	0	0	0	0	0	0	0	106.88	0	0	0	0	0	0	0	0	0	0	0	0	0	0	0	0	0	0	0	0	0	0	0	0	0	0	0	0	0	0	0	0
0	0	0	0	0	0	0	0	0	0	0	0	0	0	0	0	0	99.2	0	0	0	0	0	0	0	0	0	0	0	0	0	0	0	0	0	0	0	0	0	0	0	0	0	0	0	0	0	0	0	0
0	0	0	0	0	0	0	0	0	0	0	0	0	0	0	0	0	101.75	0	0	0	0	0	0	0	0	0	0	0	0	0	0	0	0	0	0	0	0	0	0	0	0	0	0	0	0	0	0	0	0
0	0	0	0	0	0	0	0	0	0	0	0	0	0	0	0	0	100.5	0	0	0	0	0	0	0	0	0	0	0	0	0	0	0	0	0	0	0	0	0	0	0	0	0	0	0	0	0	0	0	0
0	0	0	0	0	0	0	0	0	0	0	0	0	0	0	0	0	0	0	0	0	0	0	0	0	0	0	0	0	0	0	0	0	0	0	0	0	0	0	0	0	0	0	0	0	0	0	0	0	0
0	0	0	0	0	0	0	0	0	0	0	0	0	0	0	0	0	0	0	0	0	0	0	0	0	0	0	0	0	0	0	0	0	0	0	0	0	0	0	0	0	0	0	0	0	0	0	0	0	0
0	0	0	0	0	0	0	0	0	0	0	0	0	0	0	0	0	0	0	0	0	0	0	0	0	0	0	0	0	0	0	0	0	0	0	0	0	0	0	0	0	0	0	0	0	0	0	0	0	0
0	0	0	0	0	0	0	0	0	0	0	0	0	0	0	0	0	0	0	0	0	0	0	0	0	0	0	0	0	0	0	0	0	0	0	0	0	0	0	0	0	0	0	0	0	0	0	0	0	0
0	0	0	0	0	0	0	0	0	0	0	0	0	0	0	0	0	0	0	0	0	0	0	0	0	0	0	0	0	0	0	0	0	0	0	0	0	0	0	0	0	0	0	0	0	0	0	0	0	0
0	0	0	0	0	0	0	0	0	0	0	0	0	0	0	0	0	0	0	0	0	0	0	0	0	0	0	0	0	0	0	0	0	0	0	0	0	0	0	0	0	0	0	0	0	0	0	0	0	0
0	0	0	0	0	0	0	0	0	0	0	0	0	0	0	0	0	0	0	0	0	0	0	0	0	0	0	0	0	0	0	0	0	0	0	0	0	0	0	0	0	0	0	0	0	0	0	0	0	0
0	0	0	0	0	0	0	0	0	0	0	0	0	0	0	0	0	0	0	0	0	0	0	0	0	0	0	0	0	0	0	0	0	0	0	0	0	0	0	0	0	0	0	0	0	0	0	0	0	0
0	0	0	0	0	0	0	0	0	0	0	0	0	0	0	0	0	0	0	0	0	0	0	0	0	0	0	0	0	0	0	0	0	0	0	0	0	0	0	0	0	0	0	0	0	0	0	0	0	0
0	0	0	0	0	0	0	0	0	0	0	0	0	0	0	0	0	0	0	0	0	0	0	0	0	0	0	0	0	0	0	0	0	0	0	0	0	0	0	0	0	0	0	0	0	0	0	0	0	0
0	0	0	0	0	0	0	0	0	0	0	0	0	0	0	98.75	0	0	0	0	0	0	0	0	0	0	0	0	0	0	0	0	0	0	0	0	0	0	0	0	0	0	0	0	0	0	0	0	0	0
0	0	0	0	0	0	0	0	0	0	0	0	0	0	0	107.45	0	0	0	0	0	0	0	0	0	0	0	0	0	0	0	0	0	0	0	0	0	0	0	0	0	0	0	0	0	0	0	0	0	0
0	0	0	0	0	0	0	0	0	0	0	0	0	0	0	0	0	0	0	0	0	0	0	0	0	0	0	0	0	0	0	0	0	0	0	0	0	0	0	0	0	0	0	0	0	0	0	0	0	0
0	0	0	0	0	0	0	0	0	0	0	0	0	0	0	0	0	0	0	0	0	0	0	0	0	0	0	0	0	0	0	0	0	0	0	0	0	0	0	0	0	0	0	0	0	0	0	0	0	0
0	0	0	0	0	0	0	0	0	0	0	0	0	0	0	0	0	0	0	0	0	0	0	0	0	0	0	0	0	0	0	0	0	0	0	0	0	0	0	0	0	0	0	0	0	0	0	0	0	0
0	0	0	0	0	0	0	0	0	0	0	0	0	0	0	0	0	0	0	0	0	0	0	0	0	0	0	0	0	0	0	0	0	0	0	0	0	0	0	0	0	0	0	0	0	0	0	0	0	0
0	0	0	0	0	0	0	0	0	0	0	0	0	0	0	0	0	0	0	0	0	0	0	0	0	0	0	0	0	0	0	0	0	0	0	0	0	0	0	0	0	0	0	0	0	0	0	0	0	0
0	0	0	0	0	0	0	0	0	0	0	0	0	0	0	0	0	0	0	0	0	0	0	0	0	0	0	0	0	0	0	0	0	0	0	0	0	0	0	0	0	0	0	0	0	0	0	0	0	0
0	0	0	0	0	0	0	0	0	0	0	0	0	0	0	0	0	0	0	0	0	0	0	0	0	0	0	0	0	0	0	0	0	0	0	0	0	0	0	0	0	0	0	0	0	0	0	0	0	0
0	0	0	0	0	0	0	0	0	0	0	0	0	0	0	0	0	0	0	0	0	0	0	0	0	0	0	0	0	0	0	0	0	0	0	0	0	0	0	0	0	0	0	0	0	0	0	0	0	0
[truncated: 69 more columns]
