# Supplementary material for: Single-particle imaging of stress-promoters induction reveals the interplay between MAPK signaling, chromatin and transcription factors
Source: Nat Commun. 2020 Jun 23;11:3171. doi: 10.1038/s41467-020-16943-w (PMC7311541; doi:10.1038/s41467-020-16943-w)
Supplement: Supplementary file 12 — Source Data [file 41467_2020_16943_MOESM12_ESM.zip › SourceData/SupFig5/SupFig5_yVW474_NaCl_0p20M_rep2_Time.csv]

-1.8165
-1.3218
-0.81962
0
0.47713
0.9761
1.4762
1.9802
2.4776
2.9667
3.4724
3.98
4.4759
4.9754
5.4747
5.9753
6.4751
6.9762
7.4742
7.9723
8.476
8.9748
9.4746
9.9786
10.473
10.977
11.476
11.974
12.475
12.977
13.475
13.977
14.475
14.977
15.475
15.975
16.478
16.973
17.476
17.975
18.475
18.971
19.475
19.975
20.475
20.978
21.473
21.977
22.476
22.977
23.473
23.975
24.474
24.978
25.472
25.975
26.476
26.972
27.474
27.977
28.475
28.975
29.476
