# Supplementary material for: Single-particle imaging of stress-promoters induction reveals the interplay between MAPK signaling, chromatin and transcription factors
Source: Nat Commun. 2020 Jun 23;11:3171. doi: 10.1038/s41467-020-16943-w (PMC7311541; doi:10.1038/s41467-020-16943-w)
Supplement: Supplementary file 12 — Source Data [file 41467_2020_16943_MOESM12_ESM.zip › SourceData/SupFig5/SupFig5_yVW474_NaCl_0p00M_rep2_Time.csv]

-0.92625
-0.42995
0.071433
0.89133
1.3679
1.8663
2.3659
2.8681
3.3689
3.8626
4.3639
4.8698
5.3657
5.8694
6.3655
6.8666
7.3667
7.8659
8.3659
8.8641
9.3671
9.8658
10.367
10.866
11.365
11.868
12.367
12.864
13.366
13.868
14.367
14.867
15.365
15.865
16.366
16.866
17.367
17.864
18.363
18.867
19.366
19.865
20.368
20.867
21.365
21.868
22.364
22.867
23.368
23.867
24.366
24.866
25.368
25.87
26.363
26.866
27.367
27.864
28.367
28.868
29.365
29.865
30.366
