# Supplementary material for: Single-particle imaging of stress-promoters induction reveals the interplay between MAPK signaling, chromatin and transcription factors
Source: Nat Commun. 2020 Jun 23;11:3171. doi: 10.1038/s41467-020-16943-w (PMC7311541; doi:10.1038/s41467-020-16943-w)
Supplement: Supplementary file 12 — Source Data [file 41467_2020_16943_MOESM12_ESM.zip › SourceData/SupFig5/SupFig5_yVW474_NaCl_0p30M_rep2_RFP_CellLabel.csv]

1.003	2.003	3.003	5.003	6.003	7.003	8.003	9.003	10.003	11.003	12.003	14.003	15.003	17.003	18.003	19.003	20.003	22.003	23.003	24.003	25.003	27.003	28.003	30.003	31.003	32.003	33.003	36.003	37.003	38.003	39.003	40.003	41.003	44.003	45.003	46.003	48.003	49.003	50.003	51.003	52.003	53.003	55.003	57.003	58.003	59.003	60.003	63.003	64.003	65.003
[truncated: 256 more columns]
