# Supplementary material for: Single-particle imaging of stress-promoters induction reveals the interplay between MAPK signaling, chromatin and transcription factors
Source: Nat Commun. 2020 Jun 23;11:3171. doi: 10.1038/s41467-020-16943-w (PMC7311541; doi:10.1038/s41467-020-16943-w)
Supplement: Supplementary file 12 — Source Data [file 41467_2020_16943_MOESM12_ESM.zip › SourceData/SupFig5/SupFig5_yVW474_NaCl_0p30M_rep2_RFP_NuclCytoRatio.csv]

1.8655	2.1246	1.9106	1.8964	2.4433	1.9007	1.7397	1.5336	1.7337	1.7909	2.0029	2.1969	1.8557	1.5773	2.1252	1.9452	1.6684	1.7523	1.4912	1.566	1.4584	1.6087	1.7539	2.4103	1.8216	1.8555	1.7686	1.6251	1.937	1.2786	1.5781	2.1625	2.4876	1.7504	1.4052	1.4876	1.4438	2.1595	1.2526	1.4123	1.4446	1.7605	1.4902	1.8008	1.8285	1.6156	1.571	2.0506	1.605	1.8908
1.924	2.0887	1.9512	1.8053	2.3965	1.773	1.5145	1.5934	1.8326	1.7968	1.9741	2.2771	1.8202	1.7185	1.9553	1.7671	1.7325	1.5519	1.5979	1.7249	1.5084	1.4597	1.715	1.9299	1.815	1.8195	1.6095	1.518	1.8076	1.8967	1.609	2.0686	2.3267	1.683	1.4758	1.5285	1.3996	1.9691	1.2007	1.4781	1.3247	1.8435	1.4244	1.7814	1.6793	1.6763	1.5614	2.0398	1.6769	1.8114
1.9456	2.1292	2.0748	1.818	2.5388	1.9271	1.7521	1.5249	1.8047	1.855	1.98	2.4107	1.9126	1.6999	2.0784	1.8198	1.7431	1.6203	1.4722	1.7334	1.4958	1.6511	1.7108	2.0003	1.7412	1.7602	1.7241	1.6542	1.9078	1.2762	1.5679	2.1162	2.1057	1.7278	1.4414	1.5501	1.4084	2.2156	1.2548	1.505	1.3636	1.8642	1.659	1.8154	1.8442	1.6211	1.6053	1.9677	1.6862	1.5535
1.9783	2.554	2.5361	2.1328	2.6046	2.007	1.8912	1.7804	2.1491	2.0254	1.7876	2.3028	2.2326	1.87	2.3173	2.1146	2.1345	1.6883	1.6468	1.7462	1.6955	1.6789	2.0618	1.9393	2.1079	1.9596	2.0822	1.7255	2.0053	2.0895	1.7185	2.2628	2.228	2.2617	1.4082	1.681	1.4241	2.0319	2.9518	1.7865	1.5475	2.0183	1.7279	2.1227	2.0004	1.7011	1.9104	2.2266	1.7153	1.9786
2.6334	2.9975	3.299	2.6309	3.2783	2.3655	2.1803	2.28	2.5742	2.6934	2.1551	3.0365	2.7799	2.5964	3.0376	2.3354	2.5305	1.9666	2.152	2.0275	2.203	1.9666	2.2696	2.0154	2.7606	2.5239	2.2193	1.9369	2.4282	1.6582	2.1983	2.8924	2.5847	3.5715	1.565	2.1401	1.5792	3.2127	3.5647	2.0984	1.9199	2.7714	1.9876	2.4599	2.4566	2.0442	2.1878	2.7644	2.1816	1.9923
2.9056	3.1935	3.5254	3.4367	3.8465	2.7452	2.6343	2.5342	2.8569	2.9335	2.5237	3.3507	2.8109	3.1602	3.193	2.9294	2.7648	2.3053	2.3383	2.3202	2.4069	2.4196	2.5112	2.1595	3.2912	2.9167	2.7066	2.2308	3.1563	3.4868	2.5063	3.4639	2.8793	3.8644	1.8715	2.5245	1.8856	3.2448	3.6484	2.4047	2.2444	3.0871	2.1406	2.7299	2.4161	2.0773	2.3541	3.1537	2.5074	2.0614
3.1317	3.7206	3.9811	3.9826	4.5722	3.3401	3.3195	3.1668	3.7933	3.5433	2.7307	3.9925	3.1182	3.5174	3.8282	3.7151	3.2617	2.7097	2.6637	2.464	2.53	2.701	2.6211	2.2603	3.2704	3.0984	2.8471	2.2611	3.2376	2.0383	2.7583	3.727	3.3501	3.5424	2.1135	2.8323	2.2544	3.4243	3.5505	2.7872	2.6059	3.3044	2.7275	3.0738	2.6384	2.3487	2.6669	3.6518	3.0447	1.9869
3.1087	3.9678	4.3597	3.7729	4.3601	3.0752	3.4558	3.1576	3.6556	3.5672	2.6409	3.8239	3.1498	3.7121	3.7243	3.7622	2.9657	2.7804	2.7023	2.6922	2.7048	2.7187	2.5748	2.2348	3.7256	3.2122	2.845	2.1592	3.5224	2.4984	2.9404	3.9833	3.5832	3.9339	2.3049	2.9978	2.8105	3.3329	4.5556	2.8761	2.4498	3.314	2.8486	2.9736	2.6151	2.3751	2.6699	4.0925	2.7928	2.3788
3.3824	4.0723	4.5415	3.6449	5.0172	3.7045	3.634	3.4644	3.5671	3.2935	2.6831	4.1769	2.9484	3.6532	3.9057	3.6983	3.0643	3.0368	2.6838	2.6576	2.8274	2.6867	2.7543	2.2997	3.767	3.276	2.9425	2.2261	3.8915	3.3756	2.8703	3.9227	3.4918	3.6683	2.4469	2.9819	2.7514	4.394	4.891	3.0211	2.5284	3.4643	2.7168	3.021	2.3216	2.1762	2.7426	4.2341	3.0456	2.465
3.3717	4.0669	4.3485	4.3763	4.3434	3.5233	3.6084	3.0108	3.8233	3.3613	2.6913	3.9931	3.3213	3.4957	3.8539	3.7906	3.1635	3.0712	2.8878	2.8064	3.1308	2.7798	2.7491	2.3035	3.7115	3.4569	2.9542	2.2368	4.1218	3.3132	3.0052	4.1988	3.3547	3.5411	2.5419	3.0269	2.9146	3.4593	2.8377	2.8498	2.4704	3.245	2.9423	3.1328	2.4561	2.2114	2.7256	4.2838	3.4074	2.6164
3.5473	3.8531	4.6721	4.1043	5.392	3.3703	3.3405	3.02	4.1588	3.4255	2.8261	4.0629	2.9255	3.6325	3.6149	3.49	2.9117	3.3275	2.7661	2.9866	2.749	2.791	2.8287	2.2583	3.9675	3.0966	2.9082	2.4497	3.0977	4.5387	3.0194	3.7053	3.4606	3.3227	2.29	2.9253	2.7066	3.9068	3.1122	2.7235	2.7367	3.4722	2.7719	3.1279	2.4494	2.2174	2.7362	4.4156	3.2954	2.6012
3.2828	3.8681	4.9106	3.9974	5.486	3.0749	3.5839	2.9642	4.1267	3.663	2.7366	4.4444	3.1689	3.8781	3.7167	3.5412	2.8681	3.1236	2.6636	2.9919	2.7351	2.8093	2.8112	2.1639	4.0608	3.2987	2.9495	2.4351	3.9106	3.5546	3.0796	3.8056	3.2356	3.9525	2.3598	3.0758	2.6336	3.6816	4.8228	2.8649	2.7489	3.5459	3.0743	2.9043	2.3867	2.5111	2.4509	3.8446	3.4228	2.7184
3.3653	4.344	4.9906	4.4821	5.3472	3.9627	3.427	3.2091	3.6895	3.3738	3.2744	5.1151	3.2161	3.8028	3.7493	3.6254	3.0205	3.1008	2.7334	3.0614	2.8731	2.9854	2.6923	2.2137	4.129	3.2761	2.8593	2.2216	3.5188	2.1538	3.1457	3.664	3.6127	3.3962	2.3957	3.1368	2.5919	2.2439	1.9062	2.9394	2.5319	3.3507	2.6903	2.9232	2.4918	2.5042	2.6141	4.295	3.2835	3.7702
3.7099	4.1278	4.6285	4.6395	5.1298	3.6174	3.4809	3.1874	4.022	3.2098	2.9051	4.1188	2.9588	3.4394	3.2939	3.707	2.7533	3.2657	2.7511	3.316	3.012	2.9893	2.8715	2.2098	4.1352	3.2521	3.2784	2.5713	3.7806	2.168	3.2386	3.8551	3.4036	2.9708	2.4078	2.9359	2.694	3.7752	3.0992	2.9493	2.6286	3.219	2.9958	2.7943	2.1036	2.248	2.764	4.1264	3.2829	3.1107
3.0203	3.6702	4.15	4.0413	5.0686	3.0971	3.3519	3.0279	3.475	3.2209	2.8088	4.0069	3.19	3.6781	3.531	3.3313	2.9895	3.167	2.6057	3.0915	2.7898	3.0337	2.9163	2.1514	3.7889	3.31	3.1001	2.5436	3.2941	3.5141	3.044	3.8813	3.1947	2.8894	2.4176	2.6522	2.5959	4.1608	2.9178	3.0105	2.727	3.3101	2.9447	2.8023	2.0796	2.2694	2.5509	4.3906	3.4685	2.4849
3.283	4.2114	4.3686	4.1342	5.1175	3.0971	3.828	2.9626	3.5566	3.3553	3.0335	4.5285	2.954	3.6	3.8266	3.5041	2.7054	2.7024	2.5965	2.9868	2.6717	2.9437	2.9165	2.1037	3.9954	3.3369	3.355	2.302	3.8224	2.2989	3.0016	4.0039	3.3478	3.1797	2.5111	2.8676	2.5826	4.9777	3.7277	2.9436	2.5066	3.1273	2.8386	2.7603	2.1681	2.137	2.5359	4.2444	3.2387	3.1673
3.3189	3.896	4.4393	3.9711	5.2391	4.1886	3.3839	3.0635	3.8114	3.1688	3.3557	5.0421	2.7082	3.4724	3.3677	3.6157	2.9009	2.6557	2.6403	3.0453	2.9165	2.851	2.7141	2.1189	4.0033	3.1152	2.9533	2.1263	3.7217	3.1136	3.0957	3.9284	3.2549	3.6699	2.3807	2.8985	2.4584	2.3086	4.1415	3.0396	2.5169	2.9972	2.89	2.7531	2.8285	2.4037	2.5034	4.1538	3.3094	3.08
3.3423	3.6831	4.4251	3.8799	5.441	3.0806	3.4237	3.1085	3.674	3.2662	3.2995	4.5643	2.8304	3.0506	3.2845	3.4594	2.9583	2.8371	2.7273	2.9693	2.6437	2.7216	2.7764	2.1435	3.706	3.068	2.9403	2.2214	3.7938	3.624	2.9931	3.627	3.3269	3.7289	2.5176	3.0355	2.6388	3.0068	3.6994	2.8757	2.4395	3.1947	3.2092	2.5787	2.6561	2.2467	2.4197	4.0619	3.082	3.0552
3.4476	3.6328	4.5724	3.7554	4.6533	3.5623	3.5406	3.0233	3.5845	3.2021	2.7903	4.2474	2.6865	3.304	3.5479	3.6159	2.8481	2.7232	2.78	3.0377	2.5502	2.8345	3.0578	2.1773	4.0649	2.9828	3.0012	2.2539	3.7751	4.0204	3.0412	3.8247	3.4578	4.0355	2.5981	3.2068	2.5127	3.0049	4.3292	2.6637	2.5079	3.3765	3.2466	2.7515	2.3778	2.2331	2.5022	4.1784	3.163	2.7858
3.4586	4.3444	5.0302	4.3794	5.0521	3.8611	3.6941	3.2394	3.7292	3.2362	3.6582	4.7895	2.7141	4.0221	3.4447	3.4341	2.9781	2.6034	2.7527	2.8618	2.7937	2.8016	2.5105	2.2411	3.8372	2.9977	2.8965	2.298	3.5863	3.4475	3.0776	3.7479	3.6648	3.2674	2.6398	3.0839	2.4412	2.013	1.8504	2.9565	2.3509	3.0606	2.774	2.6234	2.8192	2.4637	2.6753	4.1107	3.1787	4.0345
3.8432	4.0717	4.1544	3.8845	4.6095	3.9108	3.3792	3.035	3.6942	3.2524	3.1529	4.2862	2.9071	3.2652	3.9072	3.1842	2.9963	2.4202	2.5395	2.9042	2.551	2.8336	2.8795	2.1595	4.0126	3.384	2.9192	2.517	3.6312	4.1948	3.1697	3.8932	3.4562	3.4088	2.3904	3.13	2.4072	3.7465	1.9469	2.7246	2.642	3.4472	3.1271	2.7464	2.5069	2.1495	2.4105	3.9615	2.9381	2.7676
3.575	4.091	4.4106	3.7671	4.434	3.927	3.3894	3.0024	3.4715	3.241	3.0375	4.7624	3.1333	3.3333	3.5035	3.2193	2.8242	2.6746	2.6036	2.9881	2.5067	2.6496	2.8438	2.0215	3.8289	3.0524	2.945	2.5418	3.8416	2.6622	2.9141	3.9408	3.3931	3.4748	2.4461	3.0401	2.408	3.4227	1.947	2.8543	2.6061	3.2212	3.277	2.7805	2.4854	2.0784	2.5097	4.0127	3.0932	2.8137
3.6619	3.9992	4.9543	3.4374	4.6988	3.4416	3.341	2.9955	3.0429	3.1497	2.9505	4.8491	2.8955	3.2252	3.5769	3.2613	2.8275	2.6261	2.449	2.8946	2.3889	2.8682	2.8763	2.1095	3.7181	3.0662	2.6972	2.4054	3.4187	2.7065	2.9847	3.8576	3.452	2.7773	2.5138	2.929	2.4156	4.7053	2.5605	2.5987	2.515	3.3943	3.1363	2.5869	2.4716	2.131	2.4805	3.787	2.7607	2.9911
3.6836	3.7991	4.6902	3.5555	4.934	3.6418	3.6586	2.921	3.3259	3.0568	3.3553	5.2467	2.9126	3.7506	3.481	3.3384	2.7146	2.6009	2.5223	3.1026	2.3713	2.7098	2.7224	2.1208	4.0887	3.4304	2.6057	2.5033	3.4655	2.5414	2.9063	3.6009	3.4582	2.9416	2.6262	2.7096	2.0851	4.1515	1.7498	2.8196	2.1177	2.7918	2.8351	2.5651	2.7199	2.2978	2.3881	3.7457	2.8486	3.7775
3.4722	3.702	4.5342	3.5243	4.6926	3.6372	3.6802	2.8313	3.1259	3.3175	2.654	4.2788	2.9087	3.2084	3.4925	2.879	3.0298	2.5437	2.338	3.0635	2.3036	2.6491	2.8894	2.1674	3.9663	3.1347	2.6043	2.2291	3.5217	2.4779	2.8782	3.8007	3.4212	2.7492	2.5087	2.5003	2.509	1.9829	1.8397	2.6406	2.515	2.9314	2.7106	2.6822	2.5216	1.933	2.3283	3.6949	2.6543	3.1645
3.4687	3.3978	4.1991	3.4221	4.9021	3.232	3.1209	2.8628	3.5912	3.2731	2.8667	4.2284	2.8889	2.9828	3.2555	2.8688	2.9247	2.5681	2.5313	2.8663	2.1467	2.5592	2.8612	2.0167	3.6692	3.0531	2.793	2.4363	3.5607	2.8793	2.8017	3.6264	3.0746	2.6188	2.3638	2.7584	2.3051	3.5679	1.9475	2.716	2.7269	2.961	2.4297	2.6371	2.4709	1.8544	2.3295	3.4916	2.7512	3.0303
3.3468	4.091	4.911	3.4432	5.6922	4.1616	3.6962	3.0539	2.9723	3.2278	3.2915	4.989	2.647	3.3958	3.4624	3.3294	2.5131	2.462	2.6205	2.8426	2.3507	2.3041	2.5503	2.0857	3.8656	3.0546	2.5262	2.3591	3.351	1.605	2.7937	3.6005	3.3492	2.9971	2.3775	2.7338	2.336	1.9702	1.8195	2.4303	2.3934	2.6553	2.6062	2.4682	2.7096	2.213	2.2901	3.5612	2.7724	3.3763
3.4176	3.6126	4.5498	3.4895	4.768	3.63	3.2787	3.0863	2.9424	3.0246	2.726	4.1269	3.0707	3.1719	3.0339	2.4171	2.7487	2.4454	2.6486	2.7513	2.173	2.4296	2.7458	2.0798	3.4954	2.9826	2.6127	2.4727	3.1066	1.8816	2.7929	3.6428	3.0994	2.6653	2.3264	2.62	2.296	1.8483	1.9252	2.4417	3.105	3.0249	2.55	2.4659	2.5346	1.9936	2.2825	3.9035	2.8757	3.1233
3.6491	4.0079	4.6397	3.219	4.9918	3.8565	3.7175	2.8853	2.9742	3.0147	3.5079	4.9063	2.9003	3.1787	3.2489	3.4713	2.6736	2.2174	2.6774	2.6511	2.2858	2.6482	2.5901	1.9406	3.5934	2.8454	2.4849	2.1408	3.1245	3.1121	2.4754	3.5243	3.1425	2.9711	2.5075	2.5731	1.9703	1.9406	1.9198	2.5	2.5457	2.4674	2.3681	2.45	2.5942	2.2472	2.3444	3.5785	2.6472	3.2435
3.8747	3.5725	4.2473	3.3878	4.824	3.3288	3.4078	2.7427	3.085	3.3774	2.8453	4.2427	2.8776	3.0277	3.0093	3.201	3.0282	2.5534	2.6622	2.6705	2.1391	2.7817	2.8528	1.9799	3.3698	3.0372	2.6412	2.3966	3.0401	3.5875	2.6452	3.6291	2.8546	2.5556	2.3869	2.6678	2.2601	2.115	3.3355	2.3265	2.5087	2.9388	2.3252	2.414	2.6376	1.976	2.2591	3.7294	2.5437	2.6968
3.5049	3.385	3.796	3.1253	4.4125	3.8303	3.2954	2.8529	3.1999	3.1676	2.9348	4.2711	2.6063	3.1385	2.9147	2.7516	2.7166	2.3831	2.1607	2.7177	2.0215	2.3883	2.6994	1.9282	3.0361	2.7566	2.2966	2.3595	3.2669	2.4223	2.592	3.1529	2.9829	2.3293	2.2469	2.5903	2.0469	2.7669	1.8867	2.4775	2.7223	2.7926	2.7175	2.3741	2.3743	2.0071	2.1176	3.3841	2.6203	2.6248
3.2605	3.6571	4.1403	3.2277	5.1208	3.6736	3.1188	2.7503	2.71	3.0704	2.8869	4.3137	2.4603	3.0556	2.9473	2.8953	2.4851	2.4018	2.4826	2.9675	1.9558	2.4671	2.7266	1.9792	3.2893	2.946	2.5697	2.7635	3.5344	2.3171	2.7719	3.4098	3.2033	2.8397	2.3006	2.5778	1.9812	3.1545	1.7782	2.3072	2.7207	2.8066	2.3002	2.38	2.0856	1.8183	2.1606	3.6922	2.464	3.1425
3.3524	3.271	3.6232	3.1536	4.813	3.6943	3.119	2.5844	2.64	3.2995	2.5995	3.7706	2.6443	2.5478	3.0957	3.0503	2.74	2.3231	2.3132	2.6283	1.8984	2.4124	2.692	2.0529	3.1282	2.8139	2.5048	2.6667	2.9444	3.4626	2.6349	3.4343	2.906	2.3341	2.0185	2.4787	2.0993	3.6231	4.1151	2.2873	2.5655	2.7046	2.3331	2.4383	2.297	1.9072	2.1513	3.5235	2.3914	2.5339
3.1434	3.3137	4.846	2.8496	4.996	3.9312	3.328	2.5945	3.0465	2.6547	3.1732	5.088	2.3595	2.8502	3.2332	3.1093	2.6486	2.1599	2.4621	2.6575	2.0161	2.1479	2.763	1.9033	3.3821	2.8773	2.3913	2.3761	2.9712	3.236	2.5579	3.4813	3.1822	2.4374	2.1112	2.5272	1.839	2.8203	1.8502	2.2837	2.3307	2.7948	2.363	2.3059	2.6049	2.1901	2.0495	3.3711	2.6044	3.3851
3.2246	3.3004	3.7939	3.1632	4.4499	3.1996	2.9513	2.5374	2.9546	3.2304	2.7777	4.3886	2.3929	2.6993	3.244	2.8121	2.497	2.2916	2.1199	2.4774	1.7827	2.2347	2.6307	2.0005	2.7868	2.7283	2.4982	2.7519	2.793	1.7184	2.6688	3.2973	2.615	2.0273	2.0323	2.4066	2.3059	1.8815	3.8566	2.1968	2.8313	2.7418	2.2012	2.4223	2.3708	1.8746	2.1357	3.581	2.3367	2.8068
2.8523	3.0859	3.9364	2.8524	4.5624	3.5056	3.3195	2.6055	2.7943	2.9405	2.9964	5.0652	2.6672	2.5891	2.6525	2.8096	2.4789	1.9452	2.2838	2.5781	2.0448	2.2784	2.5349	1.7527	2.849	2.6379	2.2332	2.2558	2.9827	3.6143	2.4075	3.0543	3.0841	1.9657	1.998	2.4093	1.8507	2.8489	3.5382	2.1309	2.2188	2.4067	2.1272	2.1891	2.4558	1.8582	2.0068	3.3326	2.4169	2.8039
3.1568	2.8524	3.1327	2.6442	4.9004	3.5552	2.8909	2.4422	2.9347	2.6976	2.7415	4.9776	2.7561	2.5909	2.7264	2.6535	2.2569	2.1401	2.0975	2.7683	1.7665	2.2274	2.4607	1.843	2.7976	2.7196	2.4012	2.3256	3.109	2.5307	2.5118	3.11	3.0777	1.8889	1.9268	2.3766	2.1215	1.7439	1.6229	2.0729	2.626	2.4763	2.4016	2.1759	2.3027	1.7954	2.1281	3.2934	2.2695	2.713
3.2544	2.9741	3.6719	2.8316	4.8179	4.0691	3.0656	2.6001	2.584	2.675	2.9261	4.3791	2.8359	2.6235	2.9575	2.9547	2.5868	2.2584	2.3593	2.4671	1.7028	2.3106	2.5605	1.7771	3.3598	2.7828	2.2343	2.3462	3.1069	2.8852	2.4489	3.04	2.7998	1.7613	1.9046	2.4076	1.8421	4.3703	2.7213	2.0831	2.3816	2.5001	2.2243	2.1678	2.2601	1.769	2.0631	2.9338	2.2187	2.4748
2.9836	3.2863	3.7132	2.7477	5.3935	4.0249	3.2006	2.349	2.4602	2.2544	3.0946	5.3074	2.5686	2.6908	2.88	2.7874	2.5251	1.9951	2.5138	2.4827	1.745	2.0975	2.5892	1.7952	2.9	2.8232	2.3017	2.0627	2.7715	1.3811	2.4836	2.9748	3.0603	2.1046	2.0036	2.5162	1.689	1.7922	1.5796	2.0912	2.1711	2.369	1.9569	2.0754	2.3817	1.9333	2.0984	2.9462	2.4452	2.5614
3.0547	2.618	2.926	2.6061	4.1359	3.3644	2.9316	2.326	2.3241	2.0905	2.7616	3.8554	2.5487	2.7108	2.6474	2.6708	2.1311	1.944	2.4584	2.4189	1.5328	1.9921	2.4904	1.733	2.8677	2.5391	2.3947	2.0728	3.0138	2.47	2.596	3.0872	2.6624	1.873	1.8102	2.2626	1.8051	1.7914	2.5262	1.9788	2.3699	2.3866	1.7077	2.0036	2.2413	1.7033	1.9721	2.9355	2.2293	2.2492
3.021	2.4901	3.8991	2.7466	4.751	3.2981	3.2117	2.4694	2.3877	1.9811	3.281	5.119	2.4846	2.7322	2.627	2.6362	2.207	1.9708	2.3308	2.4175	1.5516	2.1495	2.5318	1.6456	3.0468	2.5458	2.326	2.2055	2.9001	1.3767	2.4115	2.8269	3.3077	1.7694	1.957	2.249	1.7272	1.7162	2.8752	1.9303	2.1771	2.2463	1.9993	1.9736	2.1085	1.7604	2.1135	2.9391	2.2831	2.805
2.8722	2.3714	3.1111	2.5329	4.1404	2.9774	2.9626	2.4515	2.4334	2.4862	2.6151	4.2158	2.3428	2.8382	2.5765	2.4447	2.1285	2.1449	2.2536	2.3518	1.5352	2.0721	2.5687	1.7927	3.1374	2.6077	2.4237	2.4328	2.8716	1.4886	2.1827	2.8423	3.0327	1.7377	1.9403	2.1551	1.9035	1.7316	1.4609	1.7844	2.3752	2.4568	2.029	2.0586	1.8812	1.7361	1.9859	2.809	2.1501	1.9045
2.9163	2.491	3.0448	2.4084	4.6178	3.5991	2.9747	2.3779	2.6399	1.9135	3.2675	4.794	2.3806	2.4843	2.7344	2.7483	2.2133	2.0047	2.2363	2.3059	1.6999	2.0237	2.4072	1.6861	2.7532	2.4613	2.4837	2.0588	2.756	1.3551	2.3504	2.6014	2.9695	1.977	1.9015	2.1042	1.7721	2.3672	2.9289	1.7828	2.1158	2.3169	1.8835	2.0167	2.0748	1.8785	1.9298	2.6816	2.0835	1.9967
2.9051	2.4361	3.016	2.7901	3.7905	3.1479	2.8082	2.4508	2.3505	1.9022	2.6146	3.6536	2.5282	2.4472	2.8068	2.5125	2.0098	2.1442	2.0151	2.2783	1.6848	2.0077	2.4378	1.7029	2.4887	2.3552	2.3142	2.3356	2.8793	2.1916	2.2501	2.4179	2.7184	1.9221	1.8371	2.0597	1.7616	1.5765	1.5735	1.6959	2.038	2.2884	1.893	2.0371	1.9494	1.6663	1.9834	2.5735	2.1278	2.248
2.9742	2.2788	3.2218	3.127	4.0948	2.9821	2.8594	2.3975	2.2251	2.1855	2.7738	4.2052	2.5746	2.4634	2.6128	2.5578	2.1445	1.9118	2.1901	2.0562	1.6589	2.0892	2.3876	1.7084	2.7376	2.4569	2.5036	2.5143	3.2078	1.7166	2.3461	2.4494	2.9079	1.8904	1.9006	1.9118	1.7798	3.0587	2.0483	1.7991	1.9773	2.5145	1.8565	2.1629	2.0812	1.6934	1.9508	2.4995	1.862	2.1194
3.0806	2.0943	3.4637	2.7004	3.7297	3.1144	3.0684	2.3791	2.4097	1.8167	3.0036	4.8904	2.4716	2.6086	2.7534	2.7034	2.1135	1.9221	2.2269	2.0027	1.7492	2.0509	2.2903	1.7082	2.8147	2.7043	2.3411	2.2978	2.84	1.7697	2.1283	2.5986	3.3537	1.8316	1.8689	1.974	1.6078	2.2923	2.2899	1.764	1.8035	2.2032	1.8641	2.014	2.1812	1.892	1.8676	2.5357	2.0922	2.5172
2.929	2.4198	2.9906	2.6725	3.7437	2.9034	2.5815	2.2528	2.3753	1.8558	2.5289	3.8339	2.1552	2.597	2.3416	2.4122	1.9539	2.035	2.1362	2.0942	1.5086	2.0195	2.3855	1.6096	2.6222	2.4694	2.438	2.2114	3.0754	2.5403	2.0946	2.5611	2.847	1.7546	1.6957	1.8402	1.6554	2.4373	1.7641	1.672	2.0807	2.3561	1.9928	1.9721	2.2203	1.565	1.9082	2.5506	2.0285	1.7403
2.755	2.2925	2.6843	2.7392	3.4406	2.9866	2.6446	2.2406	2.3737	1.9646	2.5483	3.752	2.3511	2.4555	2.7147	2.3843	2.048	1.9405	2.1805	1.796	1.4809	2.2038	2.3949	1.5877	2.2961	2.3026	2.2269	2.3801	2.6539	1.5447	2.2899	2.1815	2.7617	1.703	1.7504	1.8469	1.7905	2.7949	1.9864	1.6861	2.0532	2.235	1.9698	1.9918	2.0852	1.4793	1.7944	2.4451	1.9273	1.5633
2.8042	2.2991	2.4443	2.5118	3.3753	2.6894	2.5468	2.2039	2.1937	1.9296	2.5899	3.7314	2.1772	2.4302	2.3676	2.2278	1.9889	1.9393	2.1895	1.7788	1.647	2.138	2.2778	1.5368	2.34	2.4267	2.1293	2.0409	2.6335	1.8709	2.3066	2.1507	2.8036	1.7637	1.6493	1.7525	1.6529	2.6534	1.8215	1.6322	1.9847	2.1031	1.8502	1.9222	2.0053	1.5917	1.7238	2.4486	2.0238	1.748
3.0203	2.2679	2.9759	2.4992	4.1339	3.0621	2.8976	2.303	2.3389	1.8578	2.6755	4.9353	2.314	2.1069	2.32	2.3269	2.0363	1.9933	2.1537	1.8673	1.6405	2.2122	2.3761	1.614	2.4057	2.3232	2.2912	2.2831	2.9816	1.405	2.2838	2.3312	2.488	1.9879	1.7734	1.8043	1.7824	2.2071	1.5004	1.645	1.969	2.1543	1.7218	1.8935	2.1394	1.6461	1.7848	2.6233	2.0429	2.2092
3.0837	2.3533	2.9768	2.3553	3.7444	2.7102	2.6356	2.3347	2.4357	2.0228	2.6342	4.0147	2.0678	2.0547	2.5572	2.4301	2.1063	1.7498	1.9878	1.8458	1.4746	2.2087	2.295	1.659	2.2423	2.5467	2.1892	2.37	2.7835	2.6573	2.0764	2.2607	2.704	2.0881	1.7596	1.9434	1.681	2.5982	3.1175	1.6092	1.9731	2.2611	1.8185	1.9384	2.2457	1.6913	1.8062	2.5459	1.9974	1.8006
3.0713	2.6309	2.8891	2.5298	4.239	3.1835	2.8523	2.4969	2.6255	1.6666	2.7081	4.3062	2.2659	2.164	2.7606	2.6614	2.0182	1.7596	2.0229	1.7019	1.81	2.2735	2.1666	1.5837	2.2854	2.5214	2.2348	2.214	2.7454	2.7341	2.0977	2.0471	3.0866	2.0223	1.7414	1.4065	1.7073	2.4747	1.8303	1.6812	1.8687	2.0841	1.7684	1.8933	2.1187	1.5983	1.7656	2.6871	2.1164	2.1306
2.9665	2.2117	2.3927	2.4507	3.2928	2.2714	2.4136	2.2653	2.3684	1.6156	2.6016	5.3786	2.0859	1.8971	2.5336	2.3165	1.9766	1.8606	1.8953	1.804	1.7739	2.0611	2.2201	1.5374	2.0668	2.279	2.2315	2.158	2.2218	1.7079	2.1236	2.097	2.7415	1.6855	1.6212	1.5627	1.5403	1.4958	1.3916	1.6663	1.8899	2.2011	1.5739	1.8435	1.9763	1.5521	1.8157	2.385	1.7935	1.8036
2.9671	2.524	2.4976	2.7627	3.4516	2.9214	2.7284	2.1689	2.305	1.7268	2.8121	4.2111	2.1107	2.1343	2.3857	2.5377	1.9729	1.9854	1.8132	1.9127	1.7523	1.9067	2.1931	1.8484	2.2923	2.2534	2.2388	2.1225	2.6324	2.2629	2.1001	1.9716	2.6275	1.9766	1.6202	1.4772	1.7305	2.3794	2.8679	1.7527	1.8085	2.0301	1.692	1.8939	1.9358	1.6882	1.7659	2.3326	2.0496	2.0022
3.3736	2.5323	2.8283	2.7504	3.7657	2.6566	2.7039	2.205	2.3632	1.594	2.7915	4.2529	2.0071	1.7326	2.4978	2.5415	2.1012	2.0199	2.1467	1.7763	1.7565	2.0479	2.2498	1.508	2.1776	2.3383	2.4129	2.3539	2.5539	1.6561	2.2815	2.0302	2.6075	1.8315	1.6628	1.6525	1.7421	2.3189	1.5428	1.7171	1.8204	2.1073	1.7407	1.8703	2.0455	1.5402	1.8589	2.3906	2.0752	2.4273
3.0701	2.5262	2.4457	2.6817	3.991	2.5566	2.6534	2.3465	2.44	1.5917	2.6328	3.5779	2.2324	1.8166	2.8226	2.4885	1.7889	1.8363	2.1219	1.969	1.6099	2.1519	2.1638	1.7438	2.0746	2.3753	2.3374	2.3658	2.2912	2.487	2.2624	1.9866	2.4717	1.8522	1.5574	1.6981	1.7425	1.4946	1.3893	1.6111	1.9731	2.1672	1.8327	1.8925	1.9917	1.7477	1.7791	2.4338	1.9475	2.273
3.1284	2.4953	2.7517	2.5127	3.4503	2.6965	3.015	2.2423	2.5841	1.6205	2.739	4.0743	3.0087	2.018	2.6989	2.5672	1.9912	1.7147	2.1758	1.9438	2.1212	2.2379	2.0967	1.5557	2.1721	2.3739	2.2254	2.2758	2.6074	1.768	2.1433	1.8755	2.7152	2.2457	1.644	1.5613	1.6191	1.9751	2.6346	1.776	1.7862	2.0933	1.612	1.9125	2.1084	1.6295	1.7599	2.2582	2.1262	2.2763
2.9346	2.5262	2.6835	2.6032	3.36	2.6065	2.479	1.8904	2.3094	1.7229	2.5123	3.3344	1.2269	1.9312	2.3717	2.4006	1.7825	1.8162	1.7782	1.815	1.3317	2.0507	2.0126	1.5869	1.9552	2.3485	2.1187	2.2142	2.1044	2.1519	2.1241	1.9393	2.5559	1.7237	1.6506	1.7067	1.6612	1.646	1.3468	1.6197	1.8079	2.159	1.649	1.791	1.8761	1.6875	1.638	2.2622	2.0965	2.2819
3.4024	2.4534	2.8593	2.7072	3.8215	3.8486	2.6672	1.9858	2.929	1.6313	3.0675	4.6245	1.3387	1.8352	2.7923	2.6345	2.0525	1.7862	2.2017	1.9664	1.4074	2.2251	2.0031	1.7186	2.5116	2.5865	2.1788	2.0794	2.231	1.7758	2.0514	2.1319	2.8018	2.0581	1.8096	1.6509	1.6202	2.4748	1.5938	1.6278	1.7894	2.0479	1.7587	1.6587	2.005	1.9265	1.7414	2.2895	2.2232	2.4403
3.0895	2.9116	2.5587	2.6245	3.2629	3.7186	2.6946	1.9756	2.3461	1.5773	2.7984	3.8007	1.1357	2.1621	2.4791	2.3041	1.8334	1.9682	2.05	1.887	1.3705	2.0446	1.9679	1.8737	2.0659	2.5473	2.2527	2.2934	2.227	1.7617	2.1529	1.8374	2.8382	2.3029	1.7061	1.7326	1.6995	2.287	3.1194	1.5482	2.0208	1.9011	1.762	1.9646	1.9533	1.7344	1.73	2.2712	2.1138	2.0754
2.9391	2.9797	2.5204	2.7253	3.3105	3.1915	3.0191	2.0037	2.3039	1.71	2.8186	3.9973	1.143	2.022	2.5742	2.4359	1.9518	1.8124	1.9814	2.1518	1.3321	2.2043	2.008	1.5331	2.063	2.5131	2.3123	2.409	2.5016	2.165	2.1272	1.9211	2.6938	2.1105	1.613	1.6623	1.5885	1.8538	2.5447	1.6477	1.9819	1.9237	1.7424	1.9834	2.0318	1.6304	1.6974	2.3351	2.2532	2.2494
2.7564	2.9665	2.4826	2.298	3.3087	2.863	2.7922	1.8079	2.4905	1.5761	2.7531	4.1652	1.2089	2.1312	2.7161	2.7417	1.9648	1.896	2.3398	1.8007	1.4011	2.0405	2.0384	1.6299	2.1879	2.3865	2.0963	2.0074	2.2135	1.5443	2.1592	1.9978	2.5366	2.0845	1.7107	1.5221	1.452	2.5826	2.6303	1.673	1.6768	1.9827	1.5475	1.8501	2.0075	1.8505	1.6834	2.2622	2.1639	2.0117
2.9245	3.1572	2.3405	2.546	3.3821	2.7532	2.6916	1.8699	2.313	1.6793	2.6912	3.7216	1.2363	2.1218	2.7531	2.4779	1.8724	1.7951	2.0019	1.7509	1.3402	2.1306	2.0725	1.6592	2.0934	2.5993	2.272	2.1637	2.2162	1.6157	2.1768	2.0072	2.495	1.9745	1.679	1.6557	1.6954	1.9301	2.6995	1.6675	2.0331	2.1324	1.6596	1.9403	1.9241	1.6313	1.7777	2.1386	2.1303	2.4232
[truncated: 256 more columns]
