# Supplementary material for: Single-particle imaging of stress-promoters induction reveals the interplay between MAPK signaling, chromatin and transcription factors
Source: Nat Commun. 2020 Jun 23;11:3171. doi: 10.1038/s41467-020-16943-w (PMC7311541; doi:10.1038/s41467-020-16943-w)
Supplement: Supplementary file 12 — Source Data [file 41467_2020_16943_MOESM12_ESM.zip › SourceData/SupFig5/SupFig5_yVW474_NaCl_0p10M_rep2_GFP_HiPix.csv]

91.3	75.8	70.8	81.5	83.55	77.9	80.95	146.3	87.5	81	114.1	85.45	79.85	66.9	69.5	91.65	126.95	65.15	72.8	97.8	83.15	124.95	106.05	134.65	97.55	84.4	82.35	82.9	85.2	91.1	83.75	102.8	59.55	113.6	66.2	104.8	90.15	75.3	98.15	118.1	74.45	137.7	84.65	103.45	90.3	99.6	70.8	120.15	95.5	97
93.15	75.75	83.25	87.7	94.7	80.6	89.55	153.95	91.2	73.5	119	92.7	76.45	59.05	68.95	85	113.85	69.6	71.95	95.55	87.45	109.7	102.8	143	99.45	82.2	80.4	76.25	83.85	101.8	83.05	92.7	57.95	108.25	69.25	93.5	92.8	78.55	97.5	110.75	70.45	134.55	88.2	99.1	78.4	93.1	65.8	115.65	117.8	94.3
70.8	73.65	71.7	81	94.45	83.95	89.8	143.8	103	77.6	110.8	99.65	79.8	67.75	77	96.4	116.25	80.15	92.05	89.8	90.35	103.7	98.5	122.3	110.05	78.55	78.8	85.35	86.5	107.25	81.3	88.55	59	108.3	70.4	96.15	96.65	77.95	99	118.45	67.35	142.45	91.15	109.7	81.45	91.8	55.7	127.65	93.25	85.55
100.7	82.7	78.2	77.7	127.65	79.3	134.8	176.65	86.6	88.05	126.5	97.95	86.65	86.6	82.7	96.25	139.3	84.55	105.5	90.9	88.7	93.05	96.35	143.85	120.3	88.2	80.8	82.3	87.6	89.8	81.25	111.15	67.05	100.9	69.5	102.75	97.15	80.7	99.5	115.35	77.15	141.7	103.65	89.15	77.15	79.7	52.55	138.65	107.25	74.7
79.85	76.75	79.3	92.8	87.25	74.3	100.45	152.35	91.8	80.2	127.45	81.15	75.85	84.4	75.1	89.75	130.25	82.9	84	87.7	82.45	89.85	92.25	149.7	114.9	85.65	78.45	72.35	77.6	91.05	86.05	106.8	68.55	93.6	65.1	82.9	109.3	81.85	85.1	114.5	77.45	136.45	85.4	94.2	76.05	76.05	48.7	117.75	123.25	71.3
77.35	80.45	78.65	92.05	85.45	71.3	96.35	122.3	93.6	88.05	112.4	79.05	84.7	74.3	77.15	106.35	135	75.45	84.15	80.45	84.45	91.9	92.1	131.6	104.55	84.8	76.9	73.75	86.5	89	78.5	110.55	64.35	105.95	63.8	89.45	105.2	82.05	80.4	117.75	77.85	146.2	75	103.55	65.35	82.05	50.55	119.15	98.8	57.95
69.35	75.6	73.05	85.6	83.7	68.95	84.65	128.5	100.05	85.25	121.8	95.75	76.55	79.85	81.05	102.25	133	84.6	72.9	82.1	84.1	92.65	99.45	115.95	99.35	82.05	73.9	69.6	94	96.55	78.1	101.9	60.75	100.45	63.5	87.25	102.05	81.15	82.45	116.95	77.4	138.25	87.3	108.45	77.7	74.15	52.45	120	92.1	51.65
74.2	76.8	77.65	91.25	78.65	72.45	81.05	147.75	96.6	78.95	126.25	94.1	80.9	88	75.45	124.7	132.45	70.3	94.85	89.25	76.15	82.7	94.3	122.2	105.45	92.25	80.75	70.85	85.8	96.1	89.25	99.4	65.9	108.35	67.85	92.4	98.7	79.05	83.05	119.8	77.25	124.4	84.2	101.75	73.6	74.15	57.05	132.65	101.25	64.65
75.75	80.9	81.65	85.9	93.05	62.6	80.3	120.7	88.65	80.95	125.25	90.35	83.55	79.25	79.6	101.35	123.55	91.7	89.15	83.35	75.45	102.75	84.35	119.55	114.05	95.45	85.05	72.6	87.15	94.15	76.2	97.8	60.85	99.5	68.35	90.15	98.3	76.5	85.45	111.35	77.15	124.2	82.6	98.1	86.65	78	57.75	116.65	94.95	59.1
76.05	83.2	79.6	84	84.8	69.1	85.8	133.6	87.15	74.9	119	90.85	81.2	76.4	73.85	106.95	122.6	79.1	79.2	81.5	74.65	113.65	81.8	119.75	125.1	96	73	85.7	72.95	91.45	76	96.45	63.2	92.2	66.85	91.2	102.95	76.45	76.3	104.75	74.95	130.35	87.65	90.1	89.6	82	65.95	117.85	99.05	68.65
77.3	79.35	72.2	90.45	87.2	71.1	83.35	141.15	91.3	74.45	118.1	80.15	82.2	73.6	77.4	108.45	127.35	77.85	82.65	79.3	81.95	120.5	83.8	116.1	124.7	152.95	63.95	124.95	76.2	97.4	80.8	93.4	63.8	94.95	74.6	89.65	104.55	82.8	80.65	104.2	69.8	149.8	86	89.85	79.9	77.75	64.85	117.3	90.6	61.45
87.5	75.85	77.2	81.65	87.35	67.35	97.9	120.85	92.35	81.4	115.2	75.2	74.5	73.65	76.35	107.1	125.75	81.2	74.2	80.35	74.65	110.3	88.55	117.8	111.2	143.55	71.95	133.65	76.55	94.65	81.25	94.25	60.7	100.1	73.1	87.75	102.7	87.95	85.9	105.35	74.7	179.6	91.6	82.75	76	82.85	60.1	124.85	88.7	69.85
87.75	73.2	83.45	77.75	84.75	73	92.8	120.35	94.2	70.7	116.45	83.65	124.85	77.6	73.6	93.4	118.4	80.5	133.85	119.6	74.65	107.5	92.6	117.5	108.4	134.25	68.75	122.45	81.85	96	81.85	92.2	58.05	100.65	75.2	89.05	104.95	82.35	76.55	107.1	76.5	175.25	92.3	85.2	74	76.55	60.15	121.05	92.75	65.9
89	80	75.7	82.5	89.7	72.65	94.05	124.45	95	72.05	117.5	77.45	71.6	78.25	76.05	96.15	130.35	75.5	131.9	124.05	69.85	111.3	85.1	122.1	108.9	140.6	87	105.4	79.2	89.2	86.85	86.85	54.75	88.85	70.6	77.1	98.7	79.7	75.5	109.85	82.3	192.5	90.85	83.1	73.6	72.65	56.6	115.2	87.6	57.25
83.3	70.35	71.95	83	91.3	75.4	90.25	120.55	94.1	66.5	116.05	82.85	73.25	84.45	77.2	98.4	122.45	79.95	164.85	149.75	65.95	102.35	80.35	117.5	104.05	138.4	80.95	99.35	77.75	94.65	74.2	87.4	63.95	91.6	70.7	88.3	95.35	76.15	67.45	107.65	79.5	166.7	87	91.15	75.65	80.15	50.2	112.9	89.65	79.05
80.7	79.15	77.85	84.05	90.75	85.25	93.75	117.85	93.35	78.2	115.4	83.7	68.3	72.35	68.6	84.9	123.05	76.35	193.7	145.25	76.15	103.8	79.2	95.7	103.05	104.7	89.85	99.95	80.6	100.95	79.75	87.75	60.55	82.15	67.55	90.75	96.05	71.65	81.65	111.8	79.6	174.95	87.65	97.65	78.8	78.9	50.1	113.6	90.85	72.95
81.1	76.05	81.25	77.35	90.15	77.95	78.6	137.95	77.8	76.2	112.45	84.65	75.25	82.1	72.75	99.75	125.75	81.95	213.3	165.35	83.95	93.45	80.55	116.25	108.45	98.3	82.8	92.2	89.2	101.3	79.15	91.4	73.15	88.65	67.95	91.75	104.75	72.55	92.05	115.1	76.5	144.9	91.05	94.5	84.65	79.1	47.25	129.5	98	78.55
74.1	74.95	73.8	79.45	85.2	85.15	81.45	120.15	87.15	68.9	109.85	80.4	62.3	71.8	72.8	91.8	120.25	73.35	171.75	138.95	77.1	92.6	79.95	96.1	103.25	87.35	87.75	70.95	82.1	97.15	77.95	88.45	60.05	84.8	71.7	75.45	98.1	74.35	82.7	104.1	73.05	146.65	89.4	89.45	78.45	81.9	53.3	107.25	90.65	76.85
74.5	74.15	74.75	81.85	83.45	82.4	82.75	120.1	84.3	65.35	108.5	77.4	62.8	72.05	67.6	101.45	123.7	81.6	190.25	118.15	77.65	91.05	78.35	104.75	117.75	86.9	85.35	78.85	86.55	96.35	77.85	89.45	51.4	76.9	74.3	77.75	95.4	68.5	75.7	105.5	69.35	130.9	100.4	84.7	73.1	79.85	101	108.65	84.55	73.45
79.65	81.05	76.4	81.5	90.3	85.15	85.35	134.5	84.1	70.05	114.35	83.45	82.95	83.05	71.95	90.7	117.7	67.7	191.3	114.15	79.55	81.8	75.85	135.1	133	86.45	87.15	76.7	87.7	107.45	91.35	90.55	61.85	84.65	69.8	83.95	100.55	67.3	76.65	105.85	69.45	134.5	88.55	86.05	81	74.1	128.95	120.95	94.35	85.6
78.8	75.3	78.8	82.65	89.6	82.65	81.75	133.8	84.8	66.05	102.95	101.6	57.9	68	64.9	87.1	114.2	69.55	173.15	103.65	74	100.85	82.4	116.9	122.8	87.35	88.4	68.6	82.2	99.05	73.95	95.3	62.95	79.2	67	81.6	100.65	68.35	72.2	102.3	66.25	118.25	87.7	88.6	74.5	79	125.35	115.85	88.3	80.25
87	77.1	83	80.15	93	80.6	80.25	128.55	83.1	66.75	101.05	74.15	71.95	70.3	61.4	99.55	111.4	68.6	168.95	92.05	71	95	81	106.2	132.45	84.1	76.15	76.8	90.65	103.2	71.1	93.6	58.35	84.45	62.95	83.15	93.3	73.25	65.85	101.35	65.45	115.2	91.95	88.15	77.65	76.05	111.15	108.65	91.45	70.05
86.75	82.15	80.7	77.8	98	79.45	80.2	118.7	86.15	58.1	98.35	73.95	61.65	67.2	66.8	78.25	105.95	70.65	145.15	108.9	69.25	95.95	77.2	112.25	113.9	86.75	74.15	76.05	86.45	90.75	72.25	90.9	52.7	83.65	63.95	79.65	86.45	66.05	68.2	105.65	68.35	118.55	87.75	81.95	72.1	66.8	89.2	101.8	85.65	64.85
68	76.5	80.6	74.15	90	78.7	74.95	127.8	75.5	63.1	105.8	76.95	67.05	83.35	71.15	89.6	117.95	76.1	98.65	90.95	81.8	106.15	79.4	138.75	98.2	86.6	72.55	64.65	83.35	93.25	68.6	86.95	61.55	86.35	61.75	85.85	87.65	65.3	71.4	94.25	67.65	117	86.3	84.5	71.1	78.4	82.95	106.5	91.45	63.55
74.4	76.5	84.55	73.1	92.5	85.3	72.2	152.4	72.15	55.5	98.3	72.8	65.8	83.25	68.8	89.3	108.7	69.3	108	80.45	72.25	110	71.8	124.6	101.7	89.6	68.75	66.4	81.4	96	71.4	85.6	56.6	86.35	62	67	90.95	71.25	75.1	91.3	72.15	115.75	89.35	81.6	75.45	74.4	90.65	93.75	85.6	64
75	79.8	78.55	76.85	93.35	71.95	82.4	131.6	76.15	69.7	94.95	69.55	69.9	77.15	64.35	84.5	110.6	72.6	101.75	80.7	68.25	87.25	79.85	122.85	83.35	87.2	71.65	63.45	86.1	93.8	70.5	81.15	48.8	84.25	58.15	74.25	87.55	63.7	73.1	95.3	71.65	105.35	84.65	80.85	82	72	65.8	102.65	87.3	68.25
71.2	81.85	78.95	76.5	93.75	76.75	81.85	137.9	75.45	67.3	100.55	68.35	73.35	87.6	64.75	75.2	104.7	67.55	80.75	74.95	70.55	83.05	80.45	97.65	93.3	80.75	74.9	62.55	86.95	95.25	72.2	80.5	56.8	80.7	56.65	88.85	89.05	64.15	63.65	89.5	75	120.1	94.65	81.7	76.1	67.45	56.8	112.75	89.9	71.4
68.15	71.3	77.15	78.9	94.4	76.4	79.85	128	74.2	63.75	93.5	66.75	72.25	87.3	62.7	77.65	106.45	81.05	75.25	74.1	62.15	83.45	79.6	115.1	93.55	88.15	77.9	61.75	74.75	86.95	69.05	78.5	53.15	81.4	67.6	78.9	85.35	68.7	76.05	96.95	71.2	109.9	80.6	83.95	72.5	70.65	57.15	102.95	84.4	60
72	78.1	80.05	72.25	98.5	70	84.5	143.45	75.3	62.9	109.5	67.65	75.15	85	72.35	86.4	102.9	68.4	89.7	81.85	64.35	78.95	84.65	111.7	96.15	95.05	64.7	66.85	75.4	88.05	64.95	90	52.05	81.5	64	90.95	79.7	63.5	80.6	100.85	77.45	117.75	88.05	82.05	87.3	67.7	60.8	111.2	92.25	75.05
68.8	71.2	76.1	73.3	92	72.05	84.8	123.35	76.65	63	97.1	63.45	69	74.1	65.05	84.25	103.35	75.05	76.5	74.2	70.8	73.05	78.25	99.5	84.2	88.25	65.1	57.35	78.45	76.1	68.85	86.35	47.5	79.1	62.05	82.6	78.8	62.65	67.65	93.3	77.1	113.15	83.8	80.8	80.2	71.6	53.45	99.9	88.5	66.2
65.25	68.55	76	79.1	92.3	68.65	80.2	109.25	73.4	64.2	105	65.65	63.55	77.5	67.25	88.2	103.2	77.75	61.55	67.4	63.35	73.15	73.3	85.15	90.7	87	76.4	58.25	83.2	82.2	63.35	86.05	54.8	81.45	63.55	70.55	83.25	63.3	73.8	91.5	71.85	103.2	76.75	81.9	69.15	72.35	54.75	97.3	84.05	65.45
61.2	77.8	80.5	73.6	92.75	74.25	79.9	123.95	79.55	60.4	99.3	69.8	62	78.3	68.5	96.6	100.25	76.4	60.2	67.35	73.55	83.1	83.15	88.95	89.25	78.85	71.9	66.05	78.9	82.75	65.3	91.1	55.85	82.3	62.05	81.3	87.15	64.75	76.95	89.65	78.3	108.05	97.9	75.15	80.8	73.45	44.7	104.15	87.35	74
61.25	71.05	81	69.35	93.65	76	75.1	109.6	70.5	62.15	102.2	64.6	58.6	70.35	64.6	79.1	101.25	69.9	72.55	68.8	62.9	76.45	77.4	90.35	93.95	78.4	71.75	57.6	76.75	80.4	66.45	84	55.95	72.7	58.15	75.8	83.65	60.4	71.65	83.8	81.55	108.95	70.8	73.8	75.9	73.1	49.45	97.35	84	63.5
67.1	67.55	79.75	69.7	86.1	76.8	69.55	129.4	68.2	55.35	99.55	61.75	65.6	78.8	66.9	73	102.05	69	69.35	73.4	76.65	85.45	81.95	98.6	91	72.75	68.75	60.45	78.4	82	69.85	89.7	65.55	85.3	63.45	83.5	81.3	64.85	71.9	95.7	78.05	114.4	99.15	77.2	79.7	75.6	54.05	98.25	86.8	73
70.3	68.8	81.3	72.45	89.5	65.85	77.75	113.75	67.65	56.5	97.5	59.15	70.9	73.8	63.4	74.95	94.2	60.25	72.65	68.8	63.55	81.2	76.95	87.3	92.7	78.5	66.9	60.65	85.65	77.7	69.2	79.25	59.95	75.45	57.65	76.65	79.05	61.9	75.2	92.6	81.55	113.85	74.65	74.1	66.25	75.55	48.3	97.25	82.35	64.9
61.8	73.1	82.15	76.5	92.95	66.15	76.9	108.45	65.95	58.45	94.5	58.1	75.9	71.4	63.25	81.3	95.6	68.7	73.65	73.5	62.45	80.75	84.65	96.6	90.75	74.15	64.6	64.75	81.45	79.9	73.4	87	59.3	80.4	55.05	83.5	78.9	66.45	73.5	87.55	77.7	121.15	72.25	73.55	71.95	69.5	48.45	99.2	82.8	61.35
63.45	66.85	80.3	65.25	90.65	65.05	74.3	124.35	69.5	61	95.7	62.1	72.75	76	57.25	72.6	94.7	70.55	64.75	77.55	63.3	71.65	75.95	81.95	90	73.6	66.85	55.1	80.05	82.3	77.55	89.6	61.3	79.05	59.2	81.25	86.3	67.45	70.7	86.5	74.7	123.4	76.2	75.8	55.6	76.2	50.3	87.65	82.95	65.15
69.1	63.4	79.3	70.9	92.15	75.95	89.3	118.7	64.55	64.35	90.1	64.9	67.15	73.55	62	56.7	94.9	69	71.1	68.9	61.85	78.7	73.95	83.7	85.35	78.45	64.45	57.3	78.1	73.2	76.7	93.8	59.25	76.85	59.1	82.8	72.9	69.1	64.8	84.4	77.55	111.7	68.8	66.05	61.9	71.85	48.1	94	79.35	61.85
66.8	62.05	78.8	67.9	90.4	65.95	79.2	129.15	67.7	59.8	93.1	66.15	65.6	89.25	67.4	78.7	103.75	67.6	68.3	78	67.3	77.6	78.85	97.8	87.05	77.75	64.7	65.35	84.05	88.95	70.05	102	68.15	77	58.15	86.45	76.2	69.6	68.75	93	80.1	115.35	85.7	62.9	79.6	70.3	53.25	100.75	87.8	69.25
63.15	58.75	78.8	67.45	83.45	68.5	86.45	120.6	65.65	61.85	93.3	61.55	65.95	76.9	60.5	80.2	96.7	70.55	65.2	70.75	64.95	93.55	80.15	82	88.95	78.7	58.65	58.4	80.95	79.3	71.85	100.45	58.3	73.65	51.25	80.5	75.6	68	57.65	87.05	71.65	112.85	73.9	62.4	74.65	69.55	46.7	88.65	85.5	65.05
71.35	63.3	80.55	67.7	85.85	70.05	71.6	109.85	63.85	59.65	91.75	61.2	71.15	81.85	63.5	84.15	96.85	66.2	69.9	74.5	64.3	71.85	79.9	90.5	87.45	79.45	51.3	59.65	73.95	68.6	73.9	95.45	70.25	77.25	52.3	88.2	73.35	76.55	62.25	89.65	69.65	114.25	78.45	64.95	77.45	80	52.5	91.05	80.1	60.9
69.15	65.2	84.05	59.7	87.55	65.55	74.55	107.7	62.9	66	99.4	64.1	66.25	78.55	65.15	82.05	95.8	71.55	70.45	69.95	67.1	76.1	80.35	89.45	90.15	82.5	61.2	56.35	78	76	74.25	96.65	65.55	76.85	54.95	82.9	68.25	69.45	51.25	89.8	76.6	97.6	74.4	69.1	80.2	71.9	52.4	88.25	80.45	60.1
68.55	66.05	77.75	74	91.05	63.6	76.7	103.35	61.45	67.1	92.1	56.7	69.8	77	66.35	93.55	94.7	68.55	69.15	65.6	63.25	68.95	71.55	88.8	89.15	80	61.55	51.85	76.9	82.4	78.9	101.4	62.1	82.85	62.4	81.2	63.1	66.6	50.1	84	73.4	111.25	68	73.8	77.95	75.05	50.55	88.75	76.5	66.55
69.5	57.35	81.45	65.3	90.7	73	76	116.15	61.65	64.3	96.6	66.9	70.4	80.3	60.45	96.3	98.8	65.8	69.8	73.1	72.35	72.8	77.7	79.1	88.5	75.05	61.8	59.6	74.65	78.9	90.25	93.8	66.15	84.25	56.6	82	61.8	65.1	54.75	85.75	73.65	116.6	76.9	75.95	79.4	65.2	51.05	91.95	78.15	69.9
69.95	59.3	80.4	69.2	80.15	65.45	73	110.25	58.55	62.55	93.2	64.5	62.4	81.65	59.5	92.95	91.25	66.05	74.25	71.2	67.35	71.75	70.95	89.65	86.3	81.35	57.45	57.5	85.2	72.2	78.1	93.55	67.45	76.1	58	76.9	61.55	60.4	60.8	85.95	72.3	111.2	75.25	77.4	79.8	63.3	51.75	90.2	79.7	66.05
70.75	64.45	75.75	69.55	86.75	63.2	75	111.3	59.35	65.4	84.15	64.75	68.65	78.5	61.6	97.05	97.85	66.2	72.75	74.45	72.2	81	82.6	86.3	86.05	78.15	64	57.35	77.75	71.2	72.1	92.7	74.75	82.5	60.7	89.15	70.45	62.8	63.4	86.25	77.45	107.95	78.55	74	88.2	63.9	51.65	97.9	84.75	71.1
62.85	67.3	77.5	70.35	89.5	52.4	72.75	107.15	58	68.1	88.05	67.65	64.45	80.9	60.2	89	93.8	67.5	67.95	73.1	67.1	80.6	76.15	83.1	79.75	76.6	57.55	56.25	86.75	64.55	64.9	83.8	74.1	86.7	53.15	86.2	55.8	62.05	53.95	90.15	72.15	94.15	68.85	70.8	72.45	63.15	50	94.95	79.7	76.2
66.55	62.6	70.55	65.3	88.55	58	73.45	119.9	54.2	65.65	83.6	63.55	64.8	78.8	59.1	96.8	96.65	66.3	66.1	61.8	72.4	70.45	86.25	85.75	82.75	72.75	65.1	58.9	80.8	69.8	74.7	83.25	70.6	79.6	60.55	87.05	63.05	68.25	52.6	88.65	75.45	100.85	74.7	65.65	81.35	66.8	47.7	89.4	75.7	69.15
57.05	66.25	79.45	69	82.8	60.15	73.6	125.75	57.55	62	89.8	73.5	55.65	83.6	71.6	84.55	91.85	66.75	64.55	68.8	65.35	73.4	73.25	86	79.1	74.2	58.5	55.9	84.45	74.5	77.65	84.65	62.65	84.15	66	91.05	62.55	62.9	55.65	87.15	73.5	101.45	78.5	72.3	84.4	64.9	49.2	101.05	85.1	74.25
57.05	64.15	77.05	66.15	84.75	50.95	78.15	115.65	57.4	63.95	89.15	77.95	60	75.3	58.25	83.5	92.25	71.9	68.15	60	64.2	75.9	70.95	94.5	86.95	71.7	57.4	58.45	80	67.1	83.95	88.7	61.25	79.6	57.6	86.6	59.75	64.4	52.65	85.7	76.75	103.85	67.75	68.55	83.3	68.3	43.35	90.85	81.95	73.2
51.15	69.05	76.85	63.15	80.9	61.45	80.85	131.55	52.15	66.2	92.1	70.5	61.55	72.65	60.15	90.8	90.95	61.4	67.55	61.85	68.9	79.15	74.85	96.3	74.05	66.25	63.3	58	80.4	55.7	61.75	84.2	61.1	81.65	63.2	95.15	49.85	68.45	49.4	84.25	73.5	103.9	76.25	70.85	92.75	70.15	50.5	96.15	78.6	79.9
55.3	63.65	75.95	70.75	81.85	66.25	83.55	110.8	61	63.25	91.55	69.4	62.4	74.35	55	92.65	90.75	64.75	70.5	58.7	67.4	80.4	69.75	89.65	81.3	65.85	66.9	56.85	79.3	66.75	82.1	74.9	54.9	80.8	59.95	92.75	62.6	68.95	52.45	83.4	73.5	102.85	67.4	74.2	81.2	77.4	43.95	98.6	86.55	75.85
76.75	61.05	80.15	66.2	87.25	66.4	75.7	118.9	54.15	65.95	89	59.4	69.25	76.6	55.85	88.65	90.65	65.1	68.35	65.35	69.25	84	71.5	81.5	72	68.45	61.15	60.15	82.9	65.4	82.45	82.8	55.5	74.65	61.2	88.3	68.4	59.2	46.3	86.7	75.65	105.7	70	68.05	87.3	70.95	44.85	95.4	81.4	71.35
69.4	66.05	79.35	57.45	86.6	57.1	79.6	115.6	56.3	62.15	84.65	65.15	63.85	62.65	54.1	81.15	89.45	68.9	64.05	63.85	67.2	93.65	68.85	79.5	71.95	66.05	57.55	52.2	78.95	63.5	78.85	91.8	59.4	76.6	59.1	84.25	68.9	62.6	48.05	88	73.55	101.95	63.2	67	86.15	76.55	45.9	88.55	80.1	59.85
56.6	60.95	76.2	65.35	84.3	65.6	78.1	115.6	55.55	64.25	90.3	68.7	62.8	75.3	57.05	89.75	89.6	62	68.2	72.2	65.85	92.5	78.45	87.05	75.05	72.85	63.75	52.75	83.45	66.35	75.25	89.65	56.85	79.25	64.6	90.55	58.2	63.85	55.65	83.1	70.05	108.2	74.3	70.45	89.45	68.1	49	92.8	78.5	74.45
55.1	63.65	82.5	63.9	84.55	63.6	75.65	111.05	50.85	63.25	85.5	66.9	58.7	67.9	54.65	81.35	85.35	69.9	70.9	66.6	64.3	99.05	71	74.3	78.85	67.95	55.2	55.55	84.65	59.75	81.8	92.55	57.65	84.9	63.35	81.4	63.25	64.9	66.1	78.45	69.8	105.75	69.05	66.95	92.65	70.3	45.05	84.4	77.7	72.25
60.35	62.8	75.55	65.95	83.25	73.95	80.85	120.95	50.75	58.25	89.9	67.6	62.6	80.55	62.8	90.3	100.8	64.6	68.6	71.25	71.75	88.85	69.6	78.95	77.05	74.3	59.25	62.95	84.6	65.45	65.4	87.85	55.7	84.65	64.1	90.75	64.05	58.35	53.8	83.05	70	107.35	77.75	68.1	109.95	70.2	48.35	88.3	83.1	83.5
42.85	62.5	77.65	67.75	79.7	57	79.2	108.95	60.1	59.7	93.65	60.35	58.1	70.7	51.75	82.05	92.1	68.15	63.5	71.45	64.2	85.1	78.2	87.9	82	65.3	60.45	61.15	79.65	62.6	61.6	94.55	53.65	79.85	68.4	81.65	50.8	67.2	58.3	74.3	78	124.35	66.5	62.65	88.35	68.8	48.05	86.1	79.55	64.15
49.9	63.7	78.75	66.65	82.75	58.15	70.5	102.8	49.1	58.75	85.2	59.55	58.95	76.9	53.05	83.35	85.05	63.1	62.3	62.8	64.15	92.05	75.35	87.15	73.2	68.4	59.7	56.6	82.8	62.2	56.4	97.7	49	80.2	62.5	78.95	61.3	67.55	61.2	70.55	75.5	121.55	64.65	67.1	90.75	70.15	50.75	92.85	72.8	64.75
62.6	55.8	75.65	66.05	75.3	63.8	77.05	116.8	50.6	58	87.65	60.5	59.4	72.25	54.5	93.1	85.95	70.3	68.2	66.45	66.75	89.7	73.15	93.2	80.35	66.85	55.8	59.3	82.75	56.9	52.95	94.5	58.6	79.75	59.25	90.3	62.3	63.95	60.3	76.4	79.75	122.4	71.35	73.65	100.5	64.6	52.55	83.7	75.7	64
56.8	56.1	73.65	69.25	75.25	58.35	77.35	108.5	57.95	60.2	85.6	56.7	48.75	69.55	54.75	86.05	85.35	60.45	62.95	70.55	62.65	134.35	78.2	86.65	83.25	103.1	59.2	56	76.4	61	88	98.1	49.1	82.3	68.35	81.1	56.4	58.05	68.25	75.35	81.35	104.25	67.35	71.8	94.4	63.2	47.65	74.35	81.15	71.85
55.45	61.55	75.7	71.15	77.9	68.95	81.8	118.75	56.5	59.3	83.2	66.25	50.25	79.15	53.9	86.8	89.6	59.7	67.45	75.45	63.7	91.9	75.85	99.2	90.55	59.45	58.75	58.85	81.9	62.35	60.75	88.95	50.35	89.7	71.35	77.6	63.65	65.7	92.1	74.05	87.45	98.9	72.1	76.1	100.1	65.35	48.95	88.2	75.65	82.9
51.7	61.95	73.1	71.7	79.95	73.55	78.3	125.85	57.35	59.35	85.3	63.85	48.4	66	54.2	87.15	85.35	60.05	63.35	73.7	66.45	85.05	63.3	81.5	82.9	60.15	53.45	57.95	78.3	59.8	58.75	97.25	47.4	78.5	68.35	78.6	56.15	64.1	82.65	68.7	75.45	103.3	61.3	70.45	95.9	60.3	49.15	75.2	71.5	65.25
[truncated: 35 more columns]
