# Supplementary material for: Single-particle imaging of stress-promoters induction reveals the interplay between MAPK signaling, chromatin and transcription factors
Source: Nat Commun. 2020 Jun 23;11:3171. doi: 10.1038/s41467-020-16943-w (PMC7311541; doi:10.1038/s41467-020-16943-w)
Supplement: Supplementary file 12 — Source Data [file 41467_2020_16943_MOESM12_ESM.zip › SourceData/SupFig5/SupFig5_yVW474_NaCl_0p10M_rep2_Time.csv]

-1.8576
-1.3564
-0.85777
0
0.47978
0.97768
1.4788
1.9783
2.4792
2.9784
3.4779
3.978
4.477
4.9792
5.4768
5.9795
6.4785
6.9801
7.4788
7.9794
8.4805
8.9785
9.4789
9.9791
10.479
10.977
11.479
11.98
12.479
12.98
13.479
13.978
14.479
14.98
15.479
15.98
16.48
16.979
17.479
17.979
18.48
18.979
19.479
19.98
20.478
20.979
21.479
21.98
22.475
22.978
23.479
23.977
24.479
24.979
25.478
25.979
26.479
26.979
27.48
27.98
28.478
28.979
29.48
