# Supplementary material for: Single-particle imaging of stress-promoters induction reveals the interplay between MAPK signaling, chromatin and transcription factors
Source: Nat Commun. 2020 Jun 23;11:3171. doi: 10.1038/s41467-020-16943-w (PMC7311541; doi:10.1038/s41467-020-16943-w)
Supplement: Supplementary file 12 — Source Data [file 41467_2020_16943_MOESM12_ESM.zip › SourceData/SupFig5/SupFig5_yVW474_NaCl_0p20M_rep2_GFP_CellLabel.csv]

4.003	6.003	7.003	8.003	9.003	11.003	12.003	17.003	19.003	21.003	22.003	23.003	24.003	25.003	26.003	29.003	30.003	31.003	33.003	35.003	40.003	45.003	52.003	53.003	54.003	57.003	58.003	61.003	62.003	66.003	67.003	71.003	73.003	75.003	78.003	80.003	81.003	87.003	89.003	91.003	92.003	93.003	94.003	97.003	101	105	108	110	111	113
[truncated: 69 more columns]
