# Supplementary material for: Single-particle imaging of stress-promoters induction reveals the interplay between MAPK signaling, chromatin and transcription factors
Source: Nat Commun. 2020 Jun 23;11:3171. doi: 10.1038/s41467-020-16943-w (PMC7311541; doi:10.1038/s41467-020-16943-w)
Supplement: Supplementary file 12 — Source Data [file 41467_2020_16943_MOESM12_ESM.zip › SourceData/SupFig5/SupFig5_yVW474_NaCl_0p20M_rep2_RFP_CellLabel.csv]

4.003	5.003	6.003	7.003	8.003	9.003	10.003	11.003	12.003	15.003	16.003	17.003	18.003	19.003	21.003	22.003	23.003	24.003	25.003	26.003	29.003	30.003	31.003	32.003	33.003	34.003	35.003	36.003	38.003	39.003	40.003	41.003	43.003	44.003	45.003	46.003	50.003	51.003	52.003	53.003	54.003	56.003	57.003	58.003	59.003	60.003	61.003	62.003	64.003	66.003
[truncated: 145 more columns]
