# Supplementary material for: Single-particle imaging of stress-promoters induction reveals the interplay between MAPK signaling, chromatin and transcription factors
Source: Nat Commun. 2020 Jun 23;11:3171. doi: 10.1038/s41467-020-16943-w (PMC7311541; doi:10.1038/s41467-020-16943-w)
Supplement: Supplementary file 12 — Source Data [file 41467_2020_16943_MOESM12_ESM.zip › SourceData/SupFig5/SupFig5_yVW474_NaCl_0p00M_rep2_RFP_NuclCytoRatio.csv]

1.3371	1.4153	1.4852	1.4528	1.5874	1.5188	1.4214	1.898	1.6357	1.3205	1.3821	1.7268	1.3826	1.5848	1.6622	1.3036	1.6591	2.0752	1.9185	1.3164	2.7168	1.4463	1.1544	1.8239	1.5519	1.6261	1.3876	1.2694	1.279	1.4912	1.7656	1.3961	1.3566	1.4908	1.4207	2.3106	1.9073	1.7174	1.5542	1.2709	1.2422	1.5108	1.4143	1.4829	1.4144	1.4151	1.4917	1.3309	1.2901	1.2694
1.3112	1.4017	1.529	1.4523	1.3765	1.6431	1.4574	1.9269	1.5766	1.3594	1.4168	1.6821	1.4002	1.6705	1.6245	1.3499	1.6284	1.8435	1.7181	1.1903	1.5786	1.4342	1.3263	1.7301	1.6241	1.434	1.5614	1.2302	1.3017	1.5434	1.7013	1.4101	1.3083	1.4496	1.4998	2.1382	2.0769	1.7142	1.2841	1.2835	1.2856	1.5564	1.4427	1.3906	1.3995	1.4421	1.6027	1.2866	1.3848	1.2589
1.3879	1.5946	1.4897	1.4474	1.3948	1.6516	1.3572	1.6892	1.718	1.3398	1.3958	1.7186	1.4205	1.4685	1.8282	1.3673	1.5317	1.2643	1.703	1.2657	1.5665	1.5187	1.3195	1.7308	1.8048	1.405	1.5378	1.2782	1.2976	1.6582	1.573	1.401	1.3669	1.3633	1.5957	2.1816	1.9979	1.6387	1.5258	1.4947	1.3421	1.4683	1.3288	1.537	1.4594	1.3606	1.5088	1.3637	1.3506	1.1552
1.4131	1.3648	1.5261	1.5753	1.6627	1.7961	1.4948	1.9589	1.5184	1.0943	1.3941	1.8831	1.3681	1.7112	1.7347	1.3954	2.1474	1.3085	1.5733	1.2365	1.5577	1.4776	1.6269	1.8258	2.0672	1.5187	2.0212	1.2779	1.3767	1.5183	1.8217	1.4517	1.3261	1.6026	1.5614	2.0727	2.1152	1.8301	1.6562	1.6613	1.2822	1.4192	1.4399	1.4522	1.3902	1.5278	1.5575	1.2884	1.3292	1.3066
1.6613	1.4303	1.5714	1.9005	1.972	1.7123	1.5226	1.7005	1.6198	1.1241	1.4332	1.9426	1.3966	1.8559	1.6719	1.4005	1.71	1.4186	1.6773	1.3583	1.6163	1.4684	1.6432	1.5943	1.9623	1.5085	1.6926	1.3459	1.4856	1.6251	1.916	1.5441	1.3649	1.4792	1.4238	2.1578	2.295	1.9282	1.2504	1.2655	1.3886	1.5094	1.4109	1.5553	1.3879	1.4844	1.5604	1.2901	1.3948	1.2493
1.4752	1.5427	1.5567	1.6764	1.5105	1.7171	1.4222	1.9983	1.6418	1.1841	1.2767	1.8259	1.3249	1.6016	1.5672	1.3717	1.578	1.8713	1.5674	1.9068	1.6125	1.4513	1.4066	1.9298	2.0031	1.525	1.9942	1.3369	1.4063	1.5522	1.6287	1.4141	1.4337	1.3069	1.6262	1.9979	2.2385	1.8011	1.9051	1.5523	1.3225	1.3111	1.4663	1.5795	1.3968	1.334	1.6243	1.2741	1.3101	1.3446
1.585	1.5145	1.5534	1.5944	1.5063	1.6154	1.4554	1.9845	1.5816	1.2123	1.3975	1.7968	1.4144	1.6117	1.6271	1.4146	1.754	1.3265	1.6515	1.3644	1.5223	1.3992	1.4023	2.0143	1.8607	1.4801	1.5979	1.2937	1.5088	1.6502	1.6143	1.3508	1.387	1.5046	1.6457	1.9651	2.1502	1.6735	1.6458	1.4514	1.3032	1.3023	1.4765	1.5288	1.3531	1.4396	1.593	1.2579	1.3743	1.3075
1.4882	1.5579	1.6068	1.4597	1.7388	1.7933	1.422	2.0079	1.7391	1.1443	1.335	1.7967	1.3732	1.6683	2.2231	1.394	2.0412	1.3158	1.765	1.795	1.608	1.5678	1.5728	2.1581	1.775	1.6823	1.5739	1.3175	1.3872	1.6369	1.7596	1.4002	1.451	1.4473	1.4645	1.925	2.0296	1.8155	1.5855	1.5641	1.3877	1.4227	1.4612	1.5131	1.3672	1.3876	1.6369	1.3119	1.4496	1.3753
1.5753	1.4996	1.5825	1.5844	1.7853	1.7873	1.4934	2.076	1.6434	1.1127	1.2564	1.7524	1.5288	1.6852	1.7778	1.4453	1.8991	1.3075	1.7297	1.3793	1.6542	1.6364	1.3302	2.0514	1.9854	1.6688	1.556	1.3771	1.4094	1.56	1.9028	1.4675	1.4518	1.4366	1.4567	2.0483	2.1126	1.791	1.2546	1.6609	1.3248	1.4373	1.4396	1.6649	1.4623	1.3919	1.6514	1.3731	1.5142	1.4235
1.6139	1.5298	1.519	1.577	1.6627	1.8482	1.5114	2.1721	1.5793	1.2207	1.3478	1.8972	1.4678	1.5888	1.7018	1.6081	1.9235	1.3147	1.7113	1.3085	1.6425	1.5233	1.3697	1.8453	1.6153	1.5538	1.4962	1.3854	1.419	1.4758	1.5526	1.4358	1.3355	1.402	1.5333	1.8826	1.4543	1.7401	1.7137	1.5404	1.3614	1.4089	1.4845	1.5387	1.4322	1.3823	1.6276	1.3377	1.4409	1.4023
1.5669	1.5648	1.5226	1.5894	1.5033	1.8674	1.4822	2.0106	1.6483	1.3178	1.3769	1.8074	1.4987	1.5887	1.8163	1.4574	1.7279	2.3153	1.7263	1.3014	1.7005	1.4489	1.4118	1.9711	1.8268	1.59	1.542	1.5014	1.4148	1.5589	1.5612	1.4611	1.4491	1.4773	1.4778	1.9368	1.9995	1.6914	1.7635	1.6404	1.2379	1.4223	1.4555	1.5101	1.3415	1.469	1.6497	1.2771	1.3907	1.3592
1.6724	1.5014	1.5622	1.5972	1.6687	1.8027	1.5756	1.9673	1.5302	1.2414	1.3746	1.7983	1.5767	1.5465	1.6721	1.5691	1.6914	1.2894	1.7003	1.5657	1.6898	1.5425	1.5491	2.0478	1.9695	1.5403	1.6139	1.5426	1.379	1.4138	1.5223	1.6266	1.4004	1.4853	1.4984	1.6798	1.4155	1.6824	1.2259	1.4924	1.3611	1.4563	1.5197	1.5334	1.4023	1.478	1.6385	1.3275	1.5044	1.4374
1.7038	1.6742	1.4196	1.6018	1.9045	1.9084	1.6316	2.0972	1.6768	1.1194	1.3849	1.8392	1.7042	1.6112	1.7962	1.5712	2.0915	1.2062	1.7602	1.5469	1.7356	1.5951	1.5674	2.0256	2.0268	1.5945	1.6653	1.576	1.5939	1.7073	1.8274	1.4734	1.461	1.6251	1.4486	1.9992	1.6768	1.8446	2.133	1.5016	1.3635	1.503	1.5998	1.4966	1.4841	1.5799	1.6049	1.3761	1.5598	1.3881
1.5687	1.4467	1.4539	1.5218	1.6599	1.7697	1.3987	1.9992	1.6007	1.1641	1.4872	1.5459	1.4876	1.3436	1.7896	1.4358	1.6179	1.339	1.6362	1.6931	1.7512	1.499	1.5238	2.08	1.5966	1.7061	1.7572	1.5409	1.4547	1.5609	1.548	1.6386	1.4365	1.3566	1.477	1.9646	1.3431	1.8305	2.3251	1.5148	1.327	1.4009	1.5044	1.4553	1.5268	1.5643	1.6195	1.425	1.4855	1.3473
1.5216	1.547	1.543	1.6836	1.5532	1.7348	1.8538	2.07	1.6691	1.2531	1.463	1.4187	1.579	1.695	1.9108	1.4083	1.7689	1.5329	1.7284	1.4119	1.7814	1.4892	1.3928	2.0516	1.6241	1.7516	1.5925	1.5344	1.4721	1.5673	1.6292	1.4479	1.4326	1.3421	1.538	1.7643	1.4966	1.5983	1.3991	1.492	1.3459	1.3352	1.4867	1.3497	1.4653	1.4281	1.6556	1.3609	1.4952	1.366
1.6155	1.3697	1.5149	1.5444	1.6512	1.7041	1.634	1.927	1.5597	1.1715	1.3824	1.4521	1.4929	1.5409	1.8185	1.4903	1.5466	1.43	1.6669	1.7014	1.5919	1.5793	1.5401	1.9557	1.5295	1.6386	1.7601	1.3797	1.4914	1.3469	1.4735	1.4754	1.438	1.4631	1.6558	1.6381	2.1985	1.8226	1.6383	1.5218	1.373	1.347	1.4658	1.3635	1.3819	1.396	1.5482	1.2734	1.4207	1.2981
1.7038	1.4003	1.2508	1.621	1.4686	1.8653	1.7431	2.1238	1.514	1.0653	1.4138	1.4722	1.5323	1.6409	1.7244	1.5277	1.7914	1.3858	1.7281	1.4772	2.911	1.5893	1.4766	1.9111	1.3654	1.7605	1.5603	1.4574	1.4696	1.4629	1.4235	1.4516	1.4547	1.5622	1.5693	1.9166	2.3079	1.7383	1.722	1.3219	1.3262	1.2874	1.5141	1.4043	1.3921	1.4384	1.6528	1.3755	1.5522	1.4117
1.4381	1.4135	1.7951	1.666	1.5172	1.7124	1.7455	2.0141	1.5833	1.4528	1.3215	1.5009	1.42	1.6399	1.7419	1.5848	1.9265	1.2412	1.6131	1.5544	2.3479	1.5922	1.468	1.8785	1.5392	1.6965	1.5777	1.3548	1.4283	1.3614	1.4348	1.5568	1.4223	1.5974	1.531	1.8376	2.2479	1.7144	1.8789	1.3054	1.4182	1.3768	1.4059	1.3813	1.4059	1.5472	1.6432	1.2796	1.443	1.3466
1.7609	1.651	1.5433	1.8757	1.7697	1.9638	1.848	2.2647	1.6168	1.0252	1.4282	1.4268	1.5415	1.5973	1.8109	1.6456	2.2534	1.2897	1.863	1.4937	2.7496	1.5739	1.5634	1.6683	1.8242	1.7544	1.6721	1.5517	1.4651	1.4773	1.5431	1.5069	1.4429	1.6458	1.5092	1.7807	1.616	1.7087	2.1584	1.1353	1.4499	1.4821	1.6791	1.4335	1.4895	1.4582	1.6313	1.4027	1.5205	1.4251
1.7053	1.446	1.559	1.8544	1.545	1.7824	1.7327	2.1241	1.7152	1.0337	1.457	1.3295	1.5284	1.6257	1.7858	1.42	1.6295	1.2049	1.927	1.3422	2.8046	1.4289	1.3572	1.8704	1.5937	1.679	1.5949	1.408	1.4156	1.4196	1.4271	1.5806	1.3765	1.5994	1.5162	1.5177	1.4815	1.7019	1.785	1.3316	1.3149	1.2953	1.465	1.306	1.4536	1.4215	1.6525	1.2946	1.4301	1.3903
1.627	1.351	1.4807	1.5637	1.4835	1.7281	1.6523	2.0346	1.5701	1.1106	1.4268	1.2927	1.4826	1.6243	1.7632	1.5179	1.7074	1.1458	1.6654	1.3855	1.6503	1.6021	1.3123	1.5792	1.5414	1.7539	1.6599	1.4364	1.3049	1.4533	1.3686	1.4733	1.2763	1.7226	1.5698	1.7299	2.3755	1.6629	1.514	1.4192	1.3195	1.3315	1.4314	1.3513	1.5109	1.4114	1.5954	1.3447	1.3845	1.3811
1.6133	1.4877	1.6473	1.5973	1.4689	1.7668	1.628	2.0222	1.6648	1.3595	1.3412	1.3115	1.3666	1.5211	1.7723	1.4222	1.8651	1.2094	1.5441	1.3422	1.6181	1.5399	1.4742	1.8453	1.8747	1.6755	1.4351	1.3934	1.4047	1.4169	1.3308	1.5428	1.4019	1.5633	1.4382	1.7105	2.2173	1.8228	1.6901	1.4482	1.3365	1.3973	1.5169	1.3303	1.3353	1.5225	1.6443	1.3823	1.4236	1.3054
1.6373	1.4249	1.4647	1.6336	1.7464	1.6558	1.6973	2.0798	1.7118	1.0895	1.3755	1.3857	1.4276	1.7043	1.8873	1.5153	1.8849	1.2303	1.762	1.4839	2.7945	1.5087	1.4066	1.7666	1.5611	1.7976	1.6602	1.3547	1.3722	1.5322	1.2176	1.525	1.3973	1.6366	1.5675	1.8692	1.4258	1.7867	1.2128	1.3994	1.3151	1.3739	1.5251	1.3831	1.3778	1.5001	1.6739	1.3339	1.3161	1.3457
1.7017	1.4758	2.0554	1.6997	1.534	1.6695	1.7657	1.9988	1.6221	1.5664	1.3121	1.4441	1.444	1.5505	1.9165	1.5104	1.8853	1.1898	1.4949	1.4705	1.6917	1.4713	1.3857	1.724	1.6048	1.6808	1.5567	1.3688	1.3286	1.3488	1.3199	1.4897	1.3344	1.5206	1.4191	1.625	1.4103	1.7361	1.6843	1.289	1.3299	1.3441	1.5299	1.3176	1.359	1.5123	1.6809	1.2956	1.4216	1.3073
1.8495	1.5641	1.4606	1.8744	1.8036	1.8685	1.5293	2.3243	1.7357	1.4037	1.8648	1.5123	1.5481	1.6282	1.8841	1.7922	2.3731	1.178	1.6204	1.4646	1.7632	1.5974	1.7784	1.6138	1.8451	1.7644	1.5384	1.4143	1.421	1.3765	1.5037	1.5303	1.3425	1.6066	1.3922	1.7253	1.8008	1.8551	2.0622	1.1825	1.4815	1.3727	1.7177	1.2727	1.3873	1.4806	1.6084	1.4173	1.4895	1.3039
1.8176	1.5194	1.7642	1.6651	1.6411	1.6764	1.4532	2.0585	1.8982	1.1234	1.391	1.4681	1.3706	1.5665	1.8476	1.4829	1.8326	1.2232	1.4434	1.2212	1.5766	1.5109	1.4631	1.8024	1.6431	1.6848	1.7697	1.2331	1.4133	1.4948	1.359	1.4437	1.3161	1.5673	1.3796	1.7249	1.4732	1.7368	1.3443	1.434	1.1888	1.316	1.4233	1.3236	1.4204	1.3616	1.5898	1.2805	1.4509	1.4094
1.828	1.446	1.8644	1.7064	1.5331	1.7225	1.5991	1.9658	1.7128	1.0604	1.9125	1.3027	1.4312	1.6535	1.8091	1.5678	1.985	1.2362	1.5795	1.4602	1.6439	1.7424	1.5758	1.6617	1.7896	1.882	1.6656	1.28	1.4792	1.442	1.3165	1.6521	1.3342	1.7777	1.3427	1.689	2.3502	1.6768	1.6646	1.4388	1.2719	1.3898	1.322	1.252	1.4721	1.3778	1.6298	1.3111	1.4026	1.4471
2.0154	1.3995	1.533	1.8077	1.8291	1.7745	1.553	2.1549	1.7144	1.0832	1.6222	1.501	1.4416	1.7558	1.8672	1.4403	2.3445	1.382	1.6726	1.3417	1.6063	1.741	1.7644	1.3746	1.8631	1.9615	1.8369	1.316	1.4921	1.3512	1.3836	1.6101	1.3172	1.797	1.5418	1.8818	1.7891	1.7666	1.5977	1.2054	1.3382	1.43	1.4477	1.1871	1.5309	1.4734	1.565	1.4119	1.5232	1.4282
1.7902	1.5183	1.5105	1.7494	1.8008	1.6642	1.6488	1.9257	1.5879	1.176	1.9514	1.4283	1.4125	1.5556	1.5531	1.4618	1.8253	1.3325	1.5552	1.4633	1.7194	1.6804	1.4171	1.4853	1.6059	1.7188	1.5236	1.2349	1.353	1.3988	1.3044	1.4273	1.3084	1.6738	1.4944	1.9308	1.6003	1.8852	1.5472	1.3017	1.3018	1.381	1.313	1.176	1.4596	1.5914	1.5277	1.3109	1.5172	1.2262
1.7161	1.4339	1.3676	1.949	1.6498	1.8348	1.7195	1.9816	1.5781	1.6105	1.3544	1.5882	1.4788	1.5676	1.7628	1.6287	1.9359	1.1869	1.6988	1.2544	2.4787	1.306	1.6135	1.4269	1.6115	1.8092	1.4538	1.226	1.3185	1.4205	1.3463	1.4573	1.3448	1.6024	1.4328	1.6122	1.4995	1.7072	1.4807	1.3696	1.3359	1.3901	1.3747	1.2942	1.3715	1.477	1.5127	1.2907	1.5096	1.2672
1.6533	1.4144	1.4942	1.5537	1.6962	1.7846	1.7167	1.9004	1.7246	1.1789	1.7832	1.3039	1.448	1.7947	1.7216	1.4181	1.9524	1.2886	1.6196	1.3615	1.7405	1.4261	1.4826	1.5578	1.4607	1.7704	1.4461	1.2696	1.397	1.4967	1.3405	1.3933	1.3041	1.6869	1.3787	1.6022	1.4866	1.7612	1.4076	1.2783	1.2849	1.3537	1.4366	1.3442	1.3678	1.41	1.556	1.3594	1.5137	1.1371
1.6558	1.3804	1.435	1.8455	1.5865	1.6245	1.675	2.0142	1.8195	1.3995	1.7111	1.3729	1.5343	1.66	2.0191	1.6355	1.7805	1.4326	1.6804	1.3657	1.9196	1.4517	1.6023	1.5948	1.4983	1.8064	1.5061	1.2516	1.4067	1.4272	1.3561	1.4225	1.4662	1.5178	1.424	1.7392	1.4965	1.7449	1.403	1.2619	1.25	1.3767	1.4725	1.3387	1.4357	1.4223	1.5172	1.256	1.5243	1.1636
1.6317	1.3592	1.6278	2.5967	1.7607	1.797	1.6416	2.2551	1.5974	1.0988	1.9605	1.581	1.5248	1.701	1.8882	1.9135	1.7627	1.3155	1.6103	1.3543	1.9514	1.4415	1.6549	1.4098	1.7648	2.0194	1.6809	1.2926	1.4612	1.4404	1.4106	1.5176	1.3635	1.7123	1.4325	1.8332	1.8812	2.0096	1.4236	1.2206	1.3251	1.4077	1.4618	1.1947	1.4085	1.4334	1.5067	1.3424	1.5764	1.1757
1.6998	1.3728	1.472	1.816	1.6352	1.6113	1.3727	2.1153	1.4659	1.1984	2.0329	1.3331	1.5355	1.6097	2.0036	1.548	1.7691	1.3034	1.7183	1.2373	1.9129	1.3203	1.4885	1.5529	1.604	1.5876	1.5763	1.2692	1.4045	1.4082	1.4158	1.5407	1.3031	1.5736	1.4405	1.5021	1.4557	1.8202	1.8686	1.1908	1.2888	1.316	1.3603	1.2232	1.3976	1.5232	1.6631	1.302	1.6237	1.2742
1.7484	1.4642	1.7082	1.9611	1.9113	1.7384	1.7693	2.1011	1.7377	1.1755	1.3022	1.4972	1.35	1.6179	2.2588	1.6118	1.7506	1.2679	1.672	1.451	1.9774	1.3013	1.5756	1.44	1.5229	1.3657	1.5041	1.2926	1.4336	1.3964	1.4536	1.4272	1.3346	1.5624	1.4422	1.6333	1.9399	1.9767	1.5461	1.4302	1.2894	1.3184	1.2973	1.2969	1.3691	1.4257	1.4904	1.2468	1.5352	1.4091
1.7139	1.4909	1.3908	2.1739	2.069	1.7412	1.6375	2.0987	1.8828	1.3025	1.7532	1.5	1.5754	1.7303	1.8348	1.5911	1.931	1.391	1.7911	1.276	2.0359	1.5707	1.5032	1.4004	1.5176	1.7886	1.5987	1.333	1.5212	1.4359	1.362	1.4388	1.4386	1.6728	1.36	1.8417	2.404	1.7368	1.7368	1.4086	1.3492	1.3057	1.4386	1.3338	1.4495	1.5324	1.6855	1.2889	1.6455	1.3309
1.8593	1.4409	1.5682	2.1172	1.961	1.6532	1.6603	2.036	1.696	1.7929	1.3046	1.529	1.5843	1.5877	1.9755	1.6406	1.5285	1.3573	1.7549	1.4479	2.1773	1.5695	1.5572	1.4423	1.5335	1.7855	1.5865	1.1863	1.4625	1.4412	1.3422	1.478	1.3386	1.6923	1.4783	1.7146	1.5758	1.9438	1.3049	1.3384	1.3122	1.1875	1.3431	1.346	1.4372	1.4333	1.6624	1.3027	1.5701	1.3229
1.8839	1.4897	1.5884	2.2481	1.9193	1.7182	1.5635	1.8855	1.6171	1.3704	1.6332	1.7048	1.704	1.7104	1.7726	1.6384	1.8893	1.2682	1.5998	1.4325	2.0416	1.3359	1.8333	1.3786	1.9637	1.6387	1.6117	1.3359	1.6053	1.3412	1.5809	1.6044	1.3159	1.6603	1.3794	1.8075	1.8073	1.8452	1.5319	1.1674	1.4854	1.3975	1.409	1.2846	1.608	1.4797	1.4405	1.2929	1.6094	1.3323
1.8226	1.376	1.2756	1.9399	1.5278	1.5252	1.4673	2.1013	1.5781	1.3474	1.7579	1.5573	1.6429	1.5863	1.7055	1.6485	1.907	1.2308	1.6724	1.3766	2.0501	1.219	1.4855	1.4878	1.5859	1.8737	1.5891	1.2801	1.3901	1.3762	1.2792	1.4143	1.2857	1.7421	1.4265	1.6186	2.3928	1.8923	1.7982	1.2356	1.3701	1.2872	1.2992	1.2601	1.4591	1.423	1.5107	1.2802	1.3722	1.2694
1.8359	1.5096	1.5627	2.1516	2.073	1.6829	1.6033	1.752	1.6868	1.2966	1.5667	1.5051	1.7618	1.6285	2.0353	1.7039	1.9992	1.2449	1.6959	1.3327	1.8527	1.4236	1.6145	1.4078	1.5898	1.5941	1.6112	1.2542	1.3872	1.3116	1.3925	1.5025	1.2911	1.8397	1.6093	1.6264	1.7223	1.9971	1.5054	1.2224	1.3334	1.2779	1.3591	1.2899	1.4303	1.4545	1.7289	1.2893	1.5694	1.2674
1.6857	1.2886	1.3812	1.8287	1.7618	1.6467	1.5045	2.0418	1.7838	1.365	1.778	1.4772	1.5694	1.4777	1.9657	1.6223	1.9762	1.154	1.5773	1.3751	2.1322	1.3746	1.475	1.4745	1.5141	1.7037	1.6172	1.2885	1.4797	1.4071	1.2831	1.4071	1.3624	1.7305	1.6019	1.5233	2.4969	1.8304	1.4303	1.2557	1.3444	1.3206	1.3763	1.2835	1.4338	1.4802	1.6878	1.2782	1.4408	1.1999
1.7893	1.3924	1.3771	2.3107	2.1162	1.7366	1.5896	1.821	1.8851	1.3416	1.5432	1.4718	1.5512	1.7597	1.79	1.6905	2.2037	1.2504	1.4953	1.4561	2.1142	1.4326	1.8502	1.3405	2.0062	1.5064	1.5481	1.3214	1.4408	1.407	1.4089	1.4457	1.3236	1.8006	1.4648	1.7255	3.0276	1.9881	1.445	1.3063	1.4256	1.3794	1.3573	1.3208	1.5338	1.4678	1.535	1.341	1.5873	1.2645
1.8354	1.4704	1.56	1.9295	1.6636	1.7432	1.391	1.8485	2.0035	1.3625	1.4013	1.2743	1.4938	1.6271	1.9956	1.6262	1.8646	1.19	1.5775	1.3937	1.9323	1.6063	1.6312	1.48	1.6186	1.7243	1.4984	1.2567	1.3781	1.3499	1.3066	1.4267	1.3194	1.7795	1.4424	1.5713	2.2452	1.9411	1.2961	1.3687	1.4439	1.4085	1.3504	1.172	1.4926	1.4098	1.6166	1.3406	1.5886	1.259
1.9315	1.2818	1.5211	1.9548	2.0377	1.658	1.5348	1.8254	3.2488	1.3441	1.4617	1.2862	1.5435	1.5366	2.3126	1.768	1.8727	1.1394	1.4366	1.4876	1.7707	1.4615	1.6684	1.4205	1.4926	1.5196	1.5906	1.3202	1.3002	1.3417	1.2565	1.4297	1.3302	1.6746	1.3296	1.6508	1.6177	1.7881	1.3198	1.3599	1.2606	1.2898	1.3384	1.2321	1.428	1.38	1.5451	1.3494	1.5831	1.2299
1.8766	1.3756	1.5049	2.1247	2.0435	1.9286	1.5725	2.2153	1.8566	1.3159	1.2438	1.3887	1.5611	1.6648	1.7828	1.5538	1.5564	1.2735	1.5074	1.3618	1.8531	1.627	1.6256	1.3763	1.704	1.8676	1.5611	1.2429	1.4197	1.4009	1.3478	1.4386	1.3154	1.7267	1.4786	1.59	1.9878	1.8744	1.4464	1.3569	1.2841	1.2377	1.2458	1.2637	1.3015	1.4168	1.5514	1.3351	1.5647	1.3418
1.8093	1.3351	1.5365	2.1509	1.7652	1.7118	1.5959	2.0789	1.744	1.9778	1.3378	1.3915	1.6172	1.8187	2.0533	1.7143	2.0305	1.2498	1.6098	1.3704	1.8883	1.6896	1.4965	1.4449	1.5898	1.7925	1.4566	1.2644	1.4627	1.3579	1.3308	1.4091	1.2899	1.6932	1.4406	1.5736	1.8943	1.8496	1.3973	1.3228	1.2855	1.3456	1.2859	1.4344	1.3537	1.3372	1.7287	1.2667	1.6415	1.298
1.9312	1.3199	1.6504	2.2913	2.2772	1.8608	1.6551	2.1541	2.73	1.3808	1.4952	1.6475	1.6789	1.6466	2.3976	1.9794	2.1651	1.2739	1.6756	1.5539	2.0048	1.6831	1.8437	1.4399	1.6867	2.0842	1.4737	1.4182	1.4898	1.3485	1.3478	1.7196	1.3225	1.8314	1.4638	1.6885	1.7443	2.038	1.3878	1.4965	1.3275	1.3378	1.3127	1.3539	1.3413	1.4286	1.632	1.3281	1.6771	1.2462
1.9049	1.3226	1.4777	2.0386	1.9468	1.7389	1.5568	2.0472	2.447	1.5235	1.6847	1.4233	1.6752	1.7016	2.101	1.7954	1.9506	1.3055	1.5225	1.3622	2.1258	1.5892	1.5228	1.5496	1.5451	1.8198	1.5279	1.336	1.4946	1.3539	1.3989	1.4	1.4189	1.8364	1.5132	1.7342	2.3077	1.8738	1.4021	1.3957	1.2734	1.2595	1.318	1.2452	1.368	1.4564	1.5738	1.4575	1.6459	1.3613
2.2378	1.544	1.8685	2.5242	2.8953	1.8064	1.598	1.8695	2.1019	1.6087	1.1801	1.6334	1.681	1.8002	1.6773	1.987	2.239	1.3189	1.8493	1.5451	2.6377	1.6049	1.7482	1.3009	1.7443	1.6339	1.7088	1.3057	1.6866	1.2826	1.3307	1.4306	1.3871	1.9591	1.5282	1.9482	2.9195	2.0722	1.5439	1.2438	1.3573	1.4542	1.0129	1.3301	1.4635	1.4153	1.5506	1.3066	1.7878	1.2637
2.0692	1.3561	1.8173	2.5164	2.372	1.8746	1.6173	2.2287	2.6833	1.3539	1.2514	1.316	1.6129	1.6671	2.2305	1.8927	1.8424	1.21	1.5992	1.3987	2.3435	1.3658	1.7217	1.4554	1.789	1.6041	1.6295	1.2804	1.5374	1.3541	1.3162	1.4539	1.3473	1.7788	1.6838	1.6842	2.6872	2.067	1.3914	1.453	1.2993	1.2844	1.3012	1.2781	1.5063	1.4451	1.5225	1.4176	1.5424	1.3609
1.8284	1.3696	1.7417	2.2916	2.249	1.7395	1.6645	1.7923	2.2426	1.2587	1.3702	1.6077	1.5826	1.7231	4.4823	1.788	1.5779	1.3188	1.5607	1.4963	1.8527	1.4577	1.72	1.2783	1.799	1.6434	1.5096	1.3663	1.5016	1.3068	1.418	1.4247	1.3984	1.3784	1.6788	1.7976	2.6545	1.903	1.4448	1.2612	1.4389	1.394	1.4335	1.3304	1.5921	1.34	1.4813	1.2981	1.8276	1.2911
1.854	1.3763	1.6243	2.1467	1.6127	1.7611	1.3723	1.9317	2.512	1.5868	1.371	1.3117	1.7299	1.8325	3.9941	1.672	1.9523	1.3226	1.6039	1.3436	1.8759	1.3415	1.6356	1.4334	1.417	1.9116	1.4551	1.247	1.3919	1.2998	1.4035	1.3386	1.4577	1.7019	1.5548	1.5154	2.3308	1.8245	1.2629	1.3062	1.2815	1.246	1.3522	1.2895	1.4035	1.3606	1.599	1.3888	1.6201	1.2096
1.8235	1.3999	1.5738	1.2755	3.0159	1.7412	1.5498	1.7451	1.2356	1.2681	1.2064	1.399	1.7819	2.2062	2.2845	1.6505	2.2084	1.3844	1.5797	1.7626	1.9087	1.4576	1.7326	1.3506	1.5465	1.7043	1.5502	1.4171	1.479	1.2661	1.3514	1.3884	1.4138	1.7649	1.6036	1.6325	2.6596	2.0663	1.5339	1.1901	1.3789	1.3237	1.3662	1.3292	1.3684	1.4013	1.6149	1.3646	1.5806	1.3479
1.7865	1.2876	1.2927	2.2279	1.8332	1.6307	1.5058	1.9008	2.0731	1.4091	1.5099	1.4482	1.6157	1.5104	4.4982	1.6099	1.6777	1.3637	1.6422	1.5107	1.927	1.2595	1.5133	1.4546	1.4854	1.9994	1.8668	1.3499	1.407	1.3071	1.3562	1.4805	1.3988	1.6879	1.6959	1.7292	2.515	1.9772	2.1229	1.2868	1.3702	1.2891	1.3345	1.18	1.3698	1.3131	1.6262	1.3045	1.5793	1.3038
2.0337	1.3882	1.4481	2.8411	2.735	1.6926	1.6238	1.6332	1.752	1.235	1.3461	1.574	1.6614	1.9746	3.2593	1.6185	1.8927	1.4082	1.5666	1.5675	1.7908	1.4659	1.9064	1.3622	1.6246	1.6919	1.5979	1.4664	1.4724	1.525	1.4463	1.5367	1.3849	1.7367	1.7328	1.799	2.7232	1.8216	1.5618	1.1133	1.1881	1.3717	1.4319	1.21	1.5227	1.3715	1.4522	1.3172	1.7167	1.2993
1.8947	1.208	1.5167	2.1925	2.0498	1.6956	1.6128	1.9483	1.3791	1.5691	1.5796	1.6352	1.5974	1.7025	2.2966	1.6742	1.9604	1.3526	1.9116	1.4751	2.2538	1.7832	1.528	1.4269	1.6186	1.9288	1.5277	1.3488	1.4144	1.3056	1.2894	1.3417	1.3276	1.875	1.7023	1.6102	2.374	1.8411	1.3238	1.3442	1.3295	1.2547	1.3564	1.2499	1.4267	1.3679	1.6079	1.296	1.5624	1.3791
1.8684	1.2098	1.624	2.8594	2.5531	1.6419	2.1824	1.8198	2.2845	1.3534	1.7767	1.6486	1.7955	1.7897	5.502	1.7855	2.0254	1.2717	1.5105	2.1163	2.0743	1.8865	2.0916	1.3695	1.6164	2.1319	2.2625	1.3972	1.4563	1.3391	1.5742	1.6042	1.3417	1.7753	1.5832	1.6681	3.062	1.9782	1.4842	1.4155	1.3821	1.3753	1.3306	1.1605	1.4948	1.431	1.5222	1.3815	1.6679	1.3464
2.0068	1.3341	1.6857	1.6932	3.0592	1.714	1.4138	1.8292	2.4164	1.3178	1.4188	1.4912	1.702	1.6322	3.9423	1.6949	8.7071	1.4187	1.3517	1.459	1.1545	1.4709	2.0656	1.3391	1.6184	2.112	1.5908	1.397	1.4281	1.3926	1.4433	1.6049	1.3494	1.7615	1.6751	1.6597	2.746	1.9742	1.6337	1.3435	1.4513	1.3185	1.3058	1.1765	1.5485	1.4319	1.6064	1.2727	1.6292	1.3858
2.0206	1.4072	1.5717	2.7775	2.5343	1.8318	1.784	1.7084	2.1061	1.3347	1.5494	1.4261	1.9017	1.7126	3.0243	1.7597	2.364	1.4861	1.6902	1.3871	2.0968	2.4447	1.773	1.3729	1.7823	2.2852	1.6892	1.4444	1.5025	1.2699	1.4306	1.2937	1.3458	1.9483	1.6715	1.7532	2.9514	1.9779	1.5259	1.2138	1.5697	1.4554	1.4435	1.1809	1.6962	1.2961	1.7233	1.4236	1.6966	1.2476
1.9568	1.3496	1.7592	2.1021	2.0043	1.6214	1.6017	1.7349	2.4206	1.3147	1.5263	1.3339	1.4721	1.8446	1.5555	1.6505	1.8763	1.489	1.8524	1.5107	1.7891	1.396	1.6781	1.4606	1.486	1.9502	2.2076	1.4217	1.5476	1.4586	1.2095	1.5051	1.3919	1.8049	1.7326	1.667	2.3509	1.9766	1.5312	1.5515	1.2475	1.4268	1.4322	1.2318	1.4608	1.352	1.6689	1.4352	1.5164	1.3479
1.9838	1.2599	1.6809	2.3251	2.6175	1.743	1.6775	1.7443	2.1828	1.341	1.79	1.4392	1.7157	1.6399	6.7274	1.676	2.0347	1.3696	2.0639	1.4144	1.863	1.4711	2.0059	1.387	1.5846	2.0116	1.4767	1.4765	1.479	1.3296	1.2951	1.4737	1.2774	1.7349	1.5785	1.7749	2.5909	2.0426	1.6028	1.2679	1.4071	1.4142	1.4957	1.2154	1.4435	1.3776	1.64	1.3922	1.5591	1.3392
1.726	1.4875	1.6147	2.2096	1.8127	1.8051	1.5727	2.0363	1.8894	1.3199	1.7033	1.3774	1.6086	1.6526	3.494	1.7631	1.9233	1.4448	1.4313	1.3797	1.1292	1.561	1.7276	1.3891	1.5031	1.9768	1.6922	1.4175	1.488	1.4304	1.2867	1.632	1.3364	1.4048	1.546	1.7616	2.4027	1.9226	2.1448	1.4392	1.3459	1.3408	1.6618	1.2382	1.3594	1.4069	1.5509	1.4616	1.5843	1.3556
2.0425	1.3512	1.3536	3.3524	2.9648	1.9987	1.6908	1.5848	2.0323	1.1633	1.4309	1.3795	1.9808	1.88	1.3637	1.6458	2.3004	1.362	1.6568	1.6762	1.8963	1.7412	2.3852	1.3384	1.7329	1.8998	1.644	1.5192	1.4783	1.4341	1.5935	1.5391	1.3576	1.5321	1.6161	1.785	2.9211	2.0017	1.7328	1.2	1.4151	1.3906	1.406	1.2735	1.4659	1.3049	1.6921	1.3155	1.7615	1.3977
[truncated: 15 more columns]
