# Supplementary material for: Single-particle imaging of stress-promoters induction reveals the interplay between MAPK signaling, chromatin and transcription factors
Source: Nat Commun. 2020 Jun 23;11:3171. doi: 10.1038/s41467-020-16943-w (PMC7311541; doi:10.1038/s41467-020-16943-w)
Supplement: Supplementary file 12 — Source Data [file 41467_2020_16943_MOESM12_ESM.zip › SourceData/SupFig4/SupFig4_ySP930_NaCl_0p20M_B_Time.csv]

-1.0714
-0.81198
-0.5598
0
0.25807
0.5249
0.77363
1.0229
1.314
1.5715
1.8234
2.0735
2.363
2.6242
2.8748
3.1228
3.4161
3.6802
3.9281
4.1789
4.4702
4.7327
4.9819
5.2317
5.5246
5.7859
6.0346
6.2879
6.5763
6.8308
7.0812
7.3316
7.6224
7.8823
8.13
8.3827
8.6725
8.9332
9.1816
9.4312
9.7266
9.9918
10.243
10.492
10.786
11.054
11.302
11.553
11.844
12.107
12.357
12.604
12.898
13.163
13.414
13.66
13.955
14.221
14.471
14.719
15.014
15.276
15.526
15.774
16.069
16.328
16.578
16.828
17.121
17.38
17.63
17.88
18.171
18.428
18.679
18.928
19.22
19.489
19.736
19.989
20.282
20.55
20.799
21.049
21.341
21.613
21.863
22.114
22.404
22.663
22.912
23.163
23.453
23.719
23.966
24.219
24.511
24.78
25.031
25.28
25.57
25.833
26.081
