# Supplementary material for: Single-particle imaging of stress-promoters induction reveals the interplay between MAPK signaling, chromatin and transcription factors
Source: Nat Commun. 2020 Jun 23;11:3171. doi: 10.1038/s41467-020-16943-w (PMC7311541; doi:10.1038/s41467-020-16943-w)
Supplement: Supplementary file 12 — Source Data [file 41467_2020_16943_MOESM12_ESM.zip › SourceData/SupFig4/SupFig4_yVW403_NaCl_0p20M_B_GFP_ConnectedHiPix.csv]

0	0	0	0	0	0	0	0	0	0	0	0	0	0	0	0	0	0	0	0	0	0	0	0	0	0	0	0	0	0	0	0	0	0	0	0	0	0	0	0	0	0	0	0	0	0	0	0	0	0
0	0	0	0	0	0	0	0	0	0	0	0	0	0	0	0	0	0	0	0	0	0	0	0	0	0	0	0	0	0	0	0	0	0	0	0	0	0	0	0	0	0	0	0	0	0	0	0	0	0
0	0	0	0	0	0	0	0	0	0	0	0	0	0	0	0	0	0	0	0	0	0	0	0	0	0	0	0	0	0	0	0	0	0	0	0	0	0	0	0	0	0	0	0	0	0	0	0	0	0
0	0	0	0	0	0	0	0	0	0	0	0	0	0	0	0	0	0	0	0	0	0	0	0	0	0	0	0	0	0	0	0	0	0	0	0	0	0	0	0	0	0	0	0	0	0	0	0	0	0
0	0	0	0	0	0	0	0	0	0	0	0	0	0	0	0	0	0	0	0	0	0	0	0	0	0	0	0	0	0	0	0	0	0	0	0	0	0	0	0	0	0	0	0	0	0	0	0	0	0
0	0	0	0	0	0	0	0	0	0	0	0	0	0	0	0	0	0	0	0	0	0	0	0	0	0	0	0	0	0	0	0	0	0	0	0	0	0	0	0	0	0	0	0	0	0	0	0	0	0
0	0	0	0	0	0	0	0	0	0	0	0	0	0	0	0	0	0	0	0	0	0	0	0	0	0	0	0	0	0	0	0	0	0	0	0	0	0	0	0	0	0	0	0	0	0	0	0	0	0
0	0	0	0	0	0	0	0	0	0	0	0	0	0	0	0	0	0	0	0	0	0	0	0	0	0	0	0	0	0	0	0	0	0	0	0	0	0	0	0	0	0	0	0	0	0	0	0	0	0
0	0	0	0	0	0	0	0	0	0	0	0	0	0	0	0	0	0	0	0	0	0	0	0	0	0	0	0	0	0	0	0	0	0	0	0	0	0	65.8	0	0	0	0	0	0	0	0	0	59	0
0	0	0	0	0	0	0	0	0	0	0	0	0	0	0	0	0	0	0	0	0	0	0	0	0	0	0	0	0	0	0	0	0	0	0	0	0	0	54.75	0	0	0	0	0	0	0	95.8	0	80	0
0	0	0	0	0	0	0	0	0	0	0	0	0	0	0	70.2	0	0	0	0	0	0	0	0	0	0	0	0	0	0	0	0	0	0	0	0	0	0	86.417	0	0	0	0	0	0	0	112.62	0	112.09	0
0	0	0	0	0	0	0	0	0	0	0	0	0	0	0	92.455	0	0	0	0	89.8	0	0	0	0	0	0	0	0	0	0	0	0	0	0	0	0	0	95.833	0	0	0	0	0	0	0	132.08	0	132	0
0	101.4	0	0	0	0	0	0	0	0	0	0	0	0	0	113.75	0	0	0	0	90.625	0	0	0	0	0	0	0	0	0	0	0	0	0	0	0	0	0	88.455	0	0	0	0	0	0	0	123.61	0	137	0
0	108.38	0	0	0	0	0	0	73.615	0	0	0	0	0	0	110.69	0	0	0	0	100.07	95.6	0	100.2	0	0	0	0	0	0	0	0	0	0	0	0	0	0	97	0	0	124.75	82.5	0	0	59	143.25	0	136.43	0
0	123.8	0	0	0	0	0	0	82.917	0	0	0	0	0	0	145.4	0	0	0	0	106.07	106.06	0	121.62	0	0	0	99.3	0	0	0	0	0	0	0	0	0	114.5	93.4	0	0	150.7	78.6	0	0	70	142.64	0	137.25	0
0	0	0	0	0	0	0	0	91.5	0	0	0	0	89.667	0	169.6	0	0	0	0	0	121	0	0	0	75.333	0	126.62	0	0	0	0	0	0	0	0	0	118.2	66.125	0	0	0	79.8	0	0	50.6	0	0	125.83	0
0	0	0	0	0	0	0	0	93.5	0	0	0	0	74.75	0	150.71	0	0	0	0	0	145.62	0	0	0	86.364	0	137.5	85.667	0	0	0	0	0	0	0	0	133.2	76.133	0	0	170.86	93.6	0	0	123.75	141.65	0	117.19	0
0	0	0	0	0	0	0	110.37	92.833	0	0	0	0	98.562	0	117.33	0	0	0	0	0	131.75	0	0	0	87.5	0	151.83	110.62	0	0	0	94.767	0	0	0	0	122.5	67.1	0	0	154.86	115.12	0	0	0	138.73	0	137.33	87.875
0	127.92	0	0	0	0	0	118.1	95.188	0	0	0	90.2	82.25	62.375	132.5	0	0	0	0	159.8	144.38	0	162.53	0	79.625	0	158.75	133.64	0	0	0	92.667	0	0	92.4	0	142.5	72.6	0	0	172.81	119.7	130.5	0	135.94	114	0	166	84.333
0	139.94	0	0	0	0	0	138.71	121.71	0	0	0	89.867	75.273	76	128.18	0	0	0	0	157	148.75	0	163.18	0	75.417	0	176.94	144.06	0	0	0	113.94	0	0	105.06	0	148.3	62.125	0	0	186.71	132	111	0	148.81	108.8	0	203.43	114.55
0	135.54	0	0	0	0	0	148.69	105.56	0	0	0	97.909	84.545	88.25	144.06	0	0	0	0	155.21	129.25	0	196.71	0	68.75	0	206.53	166.94	0	0	0	122.59	0	96.25	98.133	89.6	153.85	0	0	0	171.53	131.29	111.94	0	160.89	108.25	0	207.36	107.79
0	0	0	0	0	0	0	175.92	118.29	0	0	0	150.37	132.17	0	150.07	0	0	0	0	149.67	133.18	0	112.8	0	78.125	0	181.57	179.89	0	0	0	133.69	0	112.4	0	108	143.11	0	0	83.2	188.19	162.86	0	0	143.93	105	0	171.47	136.5
0	0	0	0	0	0	72.625	135.41	104.56	0	0	0	142.41	105.65	109.13	133.82	0	0	71.8	0	147.63	140	0	172.53	0	0	0	216.28	195.81	117.75	0	0	125.6	0	105.5	106	0	139.65	0	103.77	96.643	184.94	169.42	126.64	0	165.24	115.79	0	158.28	133.58
0	0	0	0	0	0	81.25	150.39	110.6	0	0	0	156.64	119.36	100.43	156.67	0	0	82.769	0	167.11	148.5	0	174.87	0	0	0	248.13	181	137.5	0	0	138.42	0	117.36	119.35	102.75	157.94	0	113.8	113	202.29	160.22	130.62	0	173.65	112	0	133.21	139.82
0	113.8	0	0	0	0	118.13	170.94	106	0	0	0	200.36	134.5	109.38	188	0	0	100.85	0	157.89	157.67	0	201.81	0	0	0	199.38	181.39	122.93	0	0	133.6	0	123.21	113.27	131.25	183.79	0	143.33	121.88	213.68	154.73	148.12	0	180.25	100.94	0	143.84	135.94
0	116.13	0	0	0	0	129.63	138.82	106.44	0	72.5	0	146.41	132.95	121.84	195.06	0	0	110.24	0	145.05	149.91	0	196.87	91.6	73.125	0	207.93	226.57	147.64	0	0	133.07	0	134.35	103	120.7	210.33	54.4	129.58	115	227.63	148.47	130.94	0	190.69	104.29	0	147.06	139.2
0	77.4	0	0	0	0	0	182.19	81.25	0	89.706	0	0	169.71	0	209.94	0	0	0	0	0	0	0	0	92.4	49	0	0	188.82	0	0	0	143	0	162	0	0	0	45.125	81	77.6	97.4	126.7	0	98	130.08	0	0	111.65	153.33
0	95.875	107.6	0	0	0	104.35	183.92	115.38	0	91.923	107.5	164.24	143.46	127.35	174.82	117.17	0	106.92	0	141.18	170.64	0	200.88	114.71	0	0	242.93	153.11	123.08	0	0	137.86	0	160.71	133.08	0	209.33	0	202.79	105.4	262.56	156.69	146.33	70.867	179.94	142.17	0	131.69	140
0	0	99.062	0	0	0	121.67	162.26	115.81	0	94.875	110.56	172.03	113.58	130.33	200.35	116.75	0	106.08	0	152.06	150.8	0	217.36	114.77	0	0	199.11	152.25	125.5	0	0	190.83	0	178.76	106.61	0	242.88	0	213.57	132	276.83	139.94	149.67	76.917	167.06	155.75	0	120.81	132.56
0	112	102	0	0	101.7	106.07	173.18	117.94	0	100.88	133.41	188.53	125.36	128.79	188.6	112.08	0	104.86	0	136.16	177.07	0	210	104	0	0	201	138.24	122.82	0	0	153.89	0	185.71	64.25	119.25	214.71	0	197.75	142	268.37	155.19	163.59	85.6	154.61	163.07	0	118.18	141.06
0	91.5	101.14	0	0	111.92	102.42	175.79	153.81	0	96.941	122.61	173	121.24	112.94	197.47	119.29	0	92.25	0	143.89	156.81	0	206.78	106.14	0	0	179.83	121	119.14	0	72.286	171.25	0	218.31	81.5	115.63	258.5	0	189.05	150.22	262.5	159.25	151.55	108.77	136.07	181	0	101.82	161.62
0	101.75	102.94	0	0	144.25	119	161	148.62	0	98.912	110.35	178.71	105.87	124.47	182.89	134.25	0	68.417	0	155.94	146.89	0	217.37	120.06	0	0	184.44	130.78	138.87	0	99.6	154.76	0	239	108.92	99.375	201.72	0	219.29	144.69	299.56	143.24	165.83	103.67	131.44	163.56	0	106	137.44
0	109.4	120.12	0	0	145.73	120.83	158.13	145.22	0	104.5	110.82	193	91.4	109.63	190.86	134.08	0	96.533	0	178.39	198.88	0	224.5	131.92	0	0	182.74	137.5	135.67	0	117.92	151.1	0	210	85.214	96.375	173.74	0	224.94	136.8	260.69	117.68	173.58	110.07	132.28	216	0	85.188	180.94
0	0	128.12	0	0	147.79	120.41	156.65	146.89	0	116.58	105.62	197.89	86.214	147.87	183.39	109	0	105.78	0	195.56	198.76	0	248.41	121.14	0	0	184.81	131.06	168.44	0	115.1	179.6	0	218.44	89.5	91.8	185.2	0	222.44	151.71	261.29	137.06	163.71	92.2	146.36	222.06	0	69	172.62
0	0	138.26	0	0	179.25	121.88	157.12	163.18	0	116.58	114.07	192.28	83.545	132.64	174.8	130.07	0	110.69	0	186.94	178.06	0	241.12	114.54	0	0	177.35	125.79	173.71	0	98.357	158.31	0	231.86	62.4	89.111	202.5	0	223.76	155.21	258.18	147.19	165.81	92.842	160.94	220.31	0	78.273	177.5
0	0	142.47	0	0	197.75	129	179.31	165.79	0	120.81	97.688	186.25	87.333	132.26	160.71	125.73	0	107.5	0	184.24	183.82	0	229.11	130.06	0	0	168.12	110	147.59	0	117.83	134	0	265.67	78.875	98.375	209	0	214.94	144.58	266.12	137.44	168.5	107.33	158.25	205.89	0	0	184.25
0	0	146.75	0	0	203.47	102.65	147.74	175.82	0	102.06	103.5	212.26	81.125	134	154.56	109.71	0	103.94	0	169.37	180.94	0	254.76	133.31	0	0	198.94	92.833	135.53	0	115.76	141.43	0	183.78	75.714	96.625	204.53	0	233.54	164.93	269	152.29	209.87	106.94	190.75	192.61	0	76.2	157.28
0	0	175.12	0	0	233.6	124.31	145.33	170.65	0	95.188	111.14	177.76	0	118.2	130.37	101	0	97.267	0	169.84	183.94	0	278.17	118.13	0	0	208.87	106.42	139.36	0	108.55	133.87	0	201.42	72.867	108.37	198.11	0	214.19	153.06	258.94	165.69	132.75	110.44	142.87	184.94	0	66.625	145
0	0	116.92	0	0	222.81	0	121.25	106.13	0	100	0	0	88.5	53.4	119.08	0	0	89	0	0	178.44	0	289.47	0	0	0	0	125.11	0	0	99.706	126.56	0	204.32	0	0	163	0	188.5	145.87	0	177.88	72.929	113.28	149.57	0	0	0	107.2
0	0	156	0	0	118	129.89	143.94	193.12	50	87.529	104.94	198.95	59.75	128.12	108.42	83.273	0	96.867	0	145.78	163.75	0	264	109.13	0	0	202.94	135	94.25	0	110.88	131.59	0	197.7	69.6	0	193	0	182.5	170.57	234.6	158.8	120.78	108.13	125.94	193.41	0	0	132.87
0	0	161.06	0	0	217.7	123	131.13	178.88	70.125	79.133	116.5	217	0	116.94	97.231	92.2	0	81.1	0	147.16	160	0	276.27	107.27	0	0	231.17	138.39	134.08	0	119.06	152.37	0	210.89	73.8	0	180.56	0	184.78	167.35	273.06	137.67	211.11	93.75	114.12	177.87	0	0	130.94
0	0	138.73	0	0	208.06	107.4	116.56	170.39	87.385	84.688	121.33	216.74	0	122.14	93.5	96.833	0	92.1	0	117.12	159.11	0	241.72	104.5	0	0	229.57	157.11	85.8	0	119	159.35	0	227.53	55.9	0	190.72	0	175.33	181.12	236.55	132.11	172.35	96.071	131.29	153.78	78.3	58.2	152.67
0	0	109.61	0	0	214.88	108.28	113.25	154.84	82.545	82.083	117.17	206.8	0	113.47	92.8	86.917	0	112.18	0	130.36	153.76	0	270.18	84.5	0	0	244.58	192	112.41	61.909	102.94	159.28	0	203.4	57.909	0	190.63	0	171.35	167.44	252.11	156.25	262.33	93.538	157.14	160.47	79.4	52.1	148.61
0	0	129.36	0	0	224.88	107.62	109.5	145.18	78.176	87.867	104.75	212.68	0	131.37	77.6	88.333	0	104.94	0	103.62	140.88	0	247.68	95.857	0	0	241.06	156.72	127.14	84.556	99.267	162.53	0	235.07	49.6	0	157.79	0	155.29	182.25	238.4	164.36	186.57	86	128.58	155.06	68.875	50.417	173.63
0	0	115.75	0	0	233.94	119.25	124.8	140.85	88.25	87.625	120.71	195.58	0	123.84	80.25	86.364	0	110.5	0	103.57	131.07	0	243.37	112	0	0	271.39	142.56	109.67	99.294	88.842	154	0	203.44	54	0	142.69	0	149.32	178.06	245.25	128.5	122.56	64.125	127.2	157.67	57.2	40	157.64
0	0	100.27	0	0	213.84	126	90.842	131	82.071	0	96.917	196.1	0	125.13	0	79.6	0	105.75	0	101	97.143	0	241.78	100.67	0	0	272.89	121.63	124.86	102.94	78.625	158.94	0	237.12	55.625	0	144.12	0	121.41	202.29	251.11	109.82	83.6	0	131.12	136.81	69.2	0	165.43
0	0	96.312	0	0	206.28	130.18	82.727	111.92	87.75	63.375	94.429	158.28	0	138.5	0	72.875	0	111.71	0	94.417	112.29	0	213.29	77.923	0	0	278.26	105.06	124.64	116.62	70.615	145.25	0	217.6	0	0	140.5	0	127.07	208.62	242.71	134.75	0	0	126.88	146.77	71.667	0	174.31
0	0	94.5	0	0	214.62	100.79	78.5	100.82	71.125	66.8	76.8	155.93	0	133.41	0	73.8	0	144.17	0	92.933	84.143	0	233.13	80.8	0	0	274.78	114.62	102.72	107.71	62.875	163.24	0	168.5	0	0	146.21	0	116.5	202.17	245.21	118.4	113.5	0	134.79	130.53	82.3	0	167.89
0	0	78.636	0	0	227.2	72.125	0	100.38	73.4	0	65.929	143.95	0	110.06	0	83.5	0	121.63	0	87.471	108.7	0	196.31	79.214	0	0	288.35	114.94	119.53	131.69	0	139.14	0	194.18	0	0	136.92	0	93.6	187.63	234.41	88.167	171.47	0	109.17	105.87	0	0	174.18
0	0	76.154	0	0	214	71.917	81.125	78.812	74.417	54.375	82.125	124.76	0	122.59	0	0	0	133.33	0	79.333	108.37	0	208.25	76.5	0	0	228.05	130.53	102.64	141.29	60.4	166.79	0	237.12	0	0	123.31	0	92	166.05	224.47	89.176	154.39	0	126.33	106.82	0	0	159.25
0	0	77.7	0	0	219.87	66	81.727	82.4	65.75	56.643	66.125	116.71	0	127.84	0	0	0	119.33	0	79.538	0	0	187.65	0	0	0	182.78	117.53	100.6	122.64	73.4	129.87	0	240.71	0	0	111.5	0	78.8	160.95	237.65	89	160.82	0	100.56	96.182	0	0	163.87
0	0	0	0	0	208.05	66.125	75.812	56.8	62.8	46.7	59.4	116.36	0	124.07	0	0	0	105.44	0	81.133	0	0	151.11	0	0	0	145.06	120.06	101.55	108.12	64.125	115.8	0	201.35	0	0	106.75	0	0	181.12	236.06	92	150.05	0	96.75	83.75	0	0	155.12
0	0	0	0	0	182.22	65	83.5	65.6	63.4	0	0	99.786	0	139.44	0	0	0	105.56	0	81.083	88.667	0	140.94	0	0	0	163.32	128.56	82.083	93.286	56.385	103.28	0	220.41	0	0	94.636	0	0	151	212.16	83.818	135.71	0	80.667	92.25	0	0	155.94
0	0	0	0	0	177.47	68.2	0	0	0	48.167	0	107.77	0	109.71	0	0	0	101.5	0	76.625	82.875	0	130.44	0	0	0	170.47	119.39	85	81.769	0	129.5	0	218.43	0	0	92.636	0	0	137.32	189.28	81.8	105.77	0	56.2	94.75	0	0	156.86
0	0	0	0	0	166.44	70.4	0	0	0	51.8	0	94	0	120.97	0	0	0	80.667	0	0	0	0	128.2	0	0	0	152.25	123.58	82.818	92.077	52.909	113.38	0	230.05	0	0	80.7	0	0	150.12	166.18	0	129.5	0	66	83	0	0	139.94
0	0	0	0	0	169	0	0	0	0	0	0	83.4	0	106.1	0	0	0	82.25	0	0	0	0	0	0	0	0	129.8	131.13	87.6	68.2	62.8	126.69	0	205.17	0	0	0	0	0	119.53	166.53	82	80.375	0	68.833	80.6	0	0	134.88
0	0	0	0	0	147.29	0	0	0	0	0	0	74.4	0	100.8	0	0	0	75.188	0	0	0	0	103.25	0	0	0	124.83	133	0	61.1	61.6	119.25	0	211.78	0	0	75.25	0	0	132.67	160.89	76.214	100.33	0	72.25	0	0	0	144.06
0	0	0	0	0	123.21	0	0	0	0	0	0	0	0	97.5	0	0	0	75.5	0	70.75	0	0	110.5	0	0	0	105.25	114.36	0	58	60.875	126.12	0	218	0	0	75.083	0	0	112.06	161.83	0	109.79	0	66.929	0	0	0	125.67
0	0	0	0	0	109.53	0	0	0	0	0	0	0	0	93.214	0	0	0	56.8	0	63.625	0	0	96.875	0	0	0	114.57	107.8	0	63.8	0	129.4	0	193.18	0	0	0	0	0	100.43	138.62	0	103.71	0	65.7	0	0	0	116.64
0	0	0	0	0	99.5	0	0	0	0	0	0	0	0	96.7	0	0	0	45	0	0	0	0	0	0	0	0	104.2	90.2	70.8	0	0	97.737	0	197	0	0	0	0	0	99.083	142.18	0	100.83	0	57.625	0	0	0	112.76
0	0	0	0	0	100.07	0	0	0	0	0	0	0	0	92.357	0	0	0	0	0	70.25	0	0	0	0	0	0	88.375	86.312	69.6	0	0	110	0	201.78	0	0	0	0	0	94.154	134.62	0	87.625	0	0	0	0	0	116.62
0	0	0	0	0	84	0	0	0	0	0	0	0	0	90	0	0	0	0	0	70.2	0	0	0	0	0	0	0	85.375	61.6	0	0	109.23	0	171.06	0	0	0	0	0	74.2	146.37	0	79	0	55.182	0	0	0	99.706
0	0	0	0	0	0	0	0	0	0	0	0	0	0	93.833	0	0	0	0	0	0	0	0	0	0	0	0	0	0	64.875	0	0	108.15	0	194.59	0	0	0	0	0	82.643	134.12	0	81.6	0	60.917	0	0	0	93.8
0	0	0	0	0	0	0	0	0	0	0	0	0	0	88.5	0	0	0	0	0	0	0	0	0	0	0	0	87	0	60.6	0	0	103	0	176.22	0	0	0	0	0	69.875	126.69	0	72.2	0	0	0	0	0	70.286
0	0	0	0	0	0	0	0	0	0	0	0	0	0	79.231	0	0	0	0	0	0	0	0	0	0	0	0	76.6	0	0	0	0	87.5	0	168.95	0	0	0	0	0	75.4	133.2	0	0	0	0	0	0	0	102.4
0	0	0	0	0	0	0	0	0	0	0	0	0	0	81.917	0	0	0	0	0	0	0	0	0	0	0	0	73.75	0	0	0	0	85.071	0	179.21	0	0	0	0	0	58.8	115.75	0	0	0	0	0	0	0	96.5
0	0	0	0	0	0	0	0	0	0	0	0	0	0	82.8	0	0	0	0	0	0	0	0	0	0	0	0	79.8	0	0	0	0	80	0	157.2	0	0	0	0	0	0	131	0	0	0	0	0	0	0	69.8
0	0	0	0	0	0	0	0	0	0	0	0	0	0	82.833	0	0	0	0	0	0	0	0	0	0	0	0	0	0	0	0	0	0	0	162.56	0	0	0	0	0	0	109.63	0	0	0	55.1	0	0	0	79.917
0	0	0	0	0	0	0	0	0	0	0	0	0	0	82.1	0	0	0	0	0	0	0	0	0	0	0	0	0	0	0	0	0	75.5	0	134.44	0	0	0	0	0	0	0	0	0	0	50.25	0	0	0	68.6
0	0	0	0	0	0	0	0	0	0	0	0	0	0	69.75	0	0	0	0	0	0	0	0	0	0	0	0	0	0	0	0	0	62.4	0	149.42	0	0	0	0	0	0	0	0	0	0	0	0	0	0	64.3
0	0	0	0	0	0	0	0	0	0	0	0	0	0	57.417	0	0	0	0	0	0	0	0	0	0	0	0	0	0	0	0	0	59.6	0	169.42	0	0	0	0	0	0	0	0	0	0	0	0	0	0	68.125
0	0	0	0	0	0	0	0	0	0	0	0	0	0	76.125	0	0	0	0	0	0	0	0	0	0	0	0	0	0	0	0	0	59.4	0	167.1	0	0	0	0	0	0	0	0	0	0	0	0	0	0	68
0	0	0	0	0	0	0	0	0	0	0	0	0	0	59.625	0	0	0	0	0	0	0	0	0	0	0	0	0	0	0	0	0	0	0	108.56	0	0	0	0	0	0	0	0	0	0	0	0	0	0	55
0	0	0	0	0	0	0	0	0	0	0	0	0	0	63.25	0	0	0	0	0	0	0	0	0	0	0	0	0	0	0	0	0	0	0	109.07	0	0	0	0	0	0	0	0	0	0	0	0	0	0	0
0	0	0	0	0	0	0	0	0	0	0	0	0	0	66.4	0	0	0	0	0	0	0	0	0	0	0	0	0	0	0	0	0	0	0	107.76	0	0	0	0	0	0	0	0	0	0	0	0	0	0	0
0	0	0	0	0	0	0	0	0	0	0	0	0	0	64	0	0	0	0	0	0	0	0	0	0	0	0	0	0	0	0	0	0	0	101.63	0	0	0	0	0	0	0	0	0	0	0	0	0	0	0
0	0	0	0	0	0	0	0	0	0	0	0	0	0	56	0	0	0	0	0	0	0	0	0	0	0	0	0	0	0	0	0	0	0	92.583	0	0	0	0	0	0	0	0	0	0	0	0	0	0	0
0	0	0	0	0	0	0	0	0	0	0	0	0	0	61	0	0	0	0	0	0	0	0	0	0	0	0	0	0	0	0	0	0	0	0	0	0	0	0	0	0	0	0	0	0	0	0	0	0	0
0	0	0	0	0	0	0	0	0	0	0	0	0	0	56.077	0	0	0	0	0	0	0	0	0	0	0	0	0	0	0	0	0	0	0	81	0	0	0	0	0	0	0	0	0	0	0	0	0	0	0
0	0	0	0	0	0	0	0	0	0	0	0	0	0	0	0	0	0	0	0	0	0	0	0	0	0	0	0	0	0	0	0	0	0	78.8	0	0	0	0	0	0	0	0	0	0	0	0	0	0	0
0	0	0	0	0	0	0	0	0	0	0	0	0	0	55.8	0	0	0	0	0	0	0	0	0	0	0	0	0	0	0	0	0	0	0	66.6	0	0	0	0	0	0	0	0	0	0	0	0	0	0	0
0	0	0	0	0	0	0	0	0	0	0	0	0	0	54	0	0	0	0	0	0	0	0	0	0	0	0	0	0	0	0	0	0	0	65.182	0	0	0	0	0	0	0	0	0	0	0	0	0	0	0
0	0	0	0	0	0	0	0	0	0	0	0	0	0	58	0	0	0	0	0	0	0	0	0	0	0	0	0	0	0	0	0	0	0	77.8	0	0	0	0	0	0	0	0	0	0	0	0	0	0	0
0	0	0	0	0	0	0	0	0	0	0	0	0	0	63.2	0	0	0	0	0	0	0	0	0	0	0	0	0	0	0	0	0	0	0	72.231	0	0	0	0	0	0	0	0	0	0	0	0	0	0	0
0	0	0	0	0	0	0	0	0	0	0	0	0	0	59	0	0	0	0	0	0	0	0	0	0	0	0	0	0	0	0	0	0	0	90.333	0	0	0	0	0	0	0	0	0	0	0	0	0	0	0
0	0	0	0	0	0	0	0	0	0	0	0	0	0	46.4	0	0	0	0	0	0	0	0	0	0	0	0	0	0	0	0	0	0	0	0	0	0	0	0	0	0	0	0	0	0	0	0	0	0	0
0	0	0	0	0	0	0	0	0	0	0	0	0	0	52.8	0	0	0	0	0	0	0	0	0	0	0	0	0	0	0	0	0	0	0	73.8	0	0	0	0	0	0	0	0	0	0	0	0	0	0	0
0	0	0	0	0	0	0	0	0	0	0	0	0	0	0	0	0	0	0	0	0	0	0	0	0	0	0	0	0	0	0	0	0	0	70.909	0	0	0	0	0	0	0	0	0	0	0	0	0	0	0
0	0	0	0	0	0	0	0	0	0	0	0	0	0	0	0	0	0	0	0	0	0	0	0	0	0	0	0	0	0	0	0	0	0	0	0	0	0	0	0	0	0	0	0	0	0	0	0	0	0
0	0	0	0	0	0	0	0	0	0	51.4	0	0	0	0	0	0	0	0	0	0	0	0	0	0	0	0	0	0	0	0	0	0	0	0	0	0	0	0	0	0	0	0	0	0	0	0	0	0	0
0	0	0	0	0	0	0	0	0	0	38	0	0	0	0	0	0	0	0	0	0	0	0	0	0	0	0	0	0	0	0	0	0	0	0	0	0	0	0	0	0	0	0	0	0	0	0	0	0	0
0	0	0	0	0	0	0	0	0	0	0	0	0	0	0	0	0	0	0	0	0	0	0	0	0	0	0	0	0	0	0	0	0	0	0	0	0	0	0	0	0	0	0	0	0	0	0	0	0	0
0	0	0	0	0	0	0	0	0	0	0	0	0	0	0	0	0	0	0	0	0	0	0	0	0	0	0	0	0	0	0	0	0	0	0	0	0	0	0	0	0	0	0	0	0	0	0	0	0	0
0	0	0	0	0	0	0	0	0	0	0	0	0	0	0	0	0	0	0	0	0	0	0	0	0	0	0	0	0	0	0	0	0	0	0	0	0	0	0	0	0	0	0	0	0	0	0	0	0	0
0	0	0	0	0	0	0	0	0	0	0	0	0	0	0	0	0	0	0	0	0	0	0	0	0	0	0	0	0	0	0	0	0	0	0	0	0	0	0	0	0	0	0	0	0	0	0	0	0	0
0	0	0	0	0	0	0	0	0	0	0	0	0	0	0	0	0	0	0	0	0	0	0	0	0	0	0	0	0	0	0	0	0	0	0	0	0	0	0	0	0	0	0	0	0	0	0	0	0	0
0	0	0	0	0	0	0	0	0	0	0	0	0	0	0	0	0	0	0	0	0	0	0	0	0	0	0	0	0	0	0	0	0	0	0	0	0	0	0	0	0	0	0	0	0	0	0	0	0	0
0	0	0	0	0	0	0	0	0	0	0	0	0	0	0	0	0	0	0	0	0	0	0	0	0	0	0	0	0	0	0	0	0	0	0	0	0	0	0	0	0	0	0	0	0	0	0	0	0	0
0	0	0	0	0	0	0	0	0	0	0	0	0	0	0	0	0	0	0	0	0	0	0	0	0	0	0	0	0	0	0	0	0	0	0	0	0	0	0	0	0	0	0	0	0	0	0	0	0	0
0	0	0	0	0	0	0	0	0	0	0	0	0	0	0	0	0	0	0	0	0	0	0	0	0	0	0	0	0	0	0	0	0	0	0	0	0	0	0	0	0	0	0	0	0	0	0	0	0	0
0	0	0	0	0	0	0	0	0	0	0	0	0	0	50.6	0	0	0	0	0	0	0	0	0	0	0	0	0	0	0	0	0	0	0	0	0	0	0	0	0	0	0	0	0	0	0	0	0	0	0
0	0	0	0	0	0	0	0	0	0	0	0	0	0	53.375	0	0	0	0	0	0	0	0	0	0	0	0	0	0	0	0	0	0	0	0	0	0	0	0	0	0	0	0	0	0	0	0	0	0	0
0	0	0	0	0	0	0	0	0	0	0	0	0	0	0	0	0	0	0	0	0	0	0	0	0	0	0	0	0	0	0	0	0	0	0	0	0	0	0	0	0	0	0	0	0	0	0	0	0	0
[truncated: 386 more columns]
