# Supplementary material for: Single-particle imaging of stress-promoters induction reveals the interplay between MAPK signaling, chromatin and transcription factors
Source: Nat Commun. 2020 Jun 23;11:3171. doi: 10.1038/s41467-020-16943-w (PMC7311541; doi:10.1038/s41467-020-16943-w)
Supplement: Supplementary file 12 — Source Data [file 41467_2020_16943_MOESM12_ESM.zip › SourceData/SupFig4/SupFig4_yVW403_NaCl_0p20M_B_GFP_HiPix.csv]

52.95	80.85	59	40.1	76.2	91.4	71.75	63.95	48.25	54.8	53.75	52.25	64.65	45.1	46.8	63.6	58.25	62.25	44.25	58.95	54.25	73.35	44.4	83	58.6	50.45	70.4	81.35	70.95	72.1	57.4	47.8	66.15	53.3	66.8	52.3	79.5	112.3	50.25	61.55	58.35	98	61.55	86.35	51.15	46.05	85.6	54	38.45	65.05
50.5	75.7	59.05	37.45	71.15	85.1	74.65	55.2	49.9	53.45	46.85	52.65	54.75	45.3	46.4	63.3	58.1	53.9	47.9	58.65	58.45	75.65	42.75	77.65	61.75	52.55	65.15	73.65	66.2	71.05	54.7	45.8	64	56.25	66.55	47.65	70.5	101.05	42.9	61.15	59.85	97.1	52.6	82.5	51.05	46.1	80.5	61.45	39.7	60.3
49.85	75.1	53.95	38.65	71.5	80.65	74.85	57.2	48.35	48.65	50.5	52.9	55.95	41.45	46.7	63.55	53.85	53.85	45.8	56.8	57.05	74.9	42.8	78.65	58.5	47	70.4	75.2	65	68.6	49.65	45.1	61.3	56.5	60.75	50.8	74.7	91.75	44.95	59.35	60.85	90.35	52.65	81.35	48.25	41.6	80.9	58.45	38.5	69.9
62.05	95.05	60.45	30.25	86.5	88.95	75.05	72.15	53.2	54.95	44.45	66.05	64.5	45.6	61.75	70	71.6	55.45	52.5	57.5	64.4	87.15	49.8	87.8	66.65	56.15	67.65	90.4	81.3	79.1	58.4	52.75	68.5	60.3	74.25	50.85	88.6	91.05	61.9	78.35	66.9	89.8	65.95	92.55	56.55	57.35	88.55	78.95	45.35	87
67.95	90.05	63.2	52.25	94.65	99.95	53.35	62.3	45.75	52.55	59.35	59.1	67.7	47.4	60.25	56.8	71.3	64.95	54.85	58.3	71.45	100.95	49.2	85.1	74.95	59.3	74.6	84.65	76.15	78.85	66.55	49.95	72.55	58.65	69.95	56.9	81.05	91	52	75.2	83.55	96.2	62.85	73.6	48.8	53.2	79.75	72.8	40.9	78.7
68.15	95.55	57.75	54.5	90.65	99.65	53.45	64.4	50.15	54.1	54.7	58.25	69.75	46.15	60.95	70.75	73.75	66	57.85	62.7	83.85	98.05	54.45	83.6	69.7	59.4	74.8	95.8	76.9	79.45	61.55	44.85	76.45	60.6	71.5	55.5	85.65	97.3	52.2	75.55	86.6	91.5	55.2	89.4	54.85	51.7	82.1	73.8	46.75	81.5
64.05	91.75	59.95	55.35	98	103.05	55.15	61.1	52.75	54.8	61.95	56.75	70.15	44.05	60.85	65.85	71.25	61.5	49.25	60.05	76.5	100.6	53.45	82.4	70.65	58.6	75.55	94.2	74.35	76.3	65.4	50.3	76	63.1	76.6	56.2	83.1	102.4	52.75	72.35	91.65	96.5	56.3	78.15	50.95	53.05	88.8	75.45	43.5	91.05
69.7	89.25	55.8	50.35	95.55	101.65	60.9	63.75	49.25	52.95	58.1	56.7	71.2	43.85	61.6	68.05	70.65	60.85	47.65	58.2	73.15	100.7	50.8	81.3	76.05	59.15	67.95	95.95	68.95	71.9	61.55	48.6	70.55	62.7	75.85	53.75	83.65	101.2	53.55	68.9	89.65	97.4	56.5	81.3	53.55	50.85	89	73.2	45	81.5
62.95	85.15	62.9	44.35	80.65	95.9	52.9	64.7	53.5	53.9	56.4	51.8	70.4	55.15	62.35	61.7	73.6	65.45	53.95	58.75	77.35	96.9	51.95	88.15	69.95	53.7	74.75	88.45	69.5	77	61.9	45.35	62.5	62.65	76.55	54.75	88.85	88.35	62.55	68.5	90.9	103.6	60.85	77.3	54.2	51.45	78.85	69.05	54.75	84.55
62.55	87.55	59.15	43.15	84	92.1	50.25	65.7	53.45	50.65	56.25	64.85	70.9	53.45	59.35	68.15	77.85	62.45	47.55	64.4	77.35	96.1	52.05	90.95	72.3	55	73.25	92.65	66.85	87.95	57.1	46.1	59.85	58.9	74.1	52.95	86.05	90.65	54.65	73.1	91.3	102.2	58	84.55	45.3	45.75	93.1	67.25	60.4	71.2
62.65	88	62.15	41.25	82.75	97.25	49.6	67.35	57.9	56.35	59.3	53.95	69.65	50.35	59.4	72.15	81.8	56.4	47.55	57.8	71.9	98.05	51.85	92.25	71.5	56.15	75	91.75	69.95	80.9	58.85	48.7	63.25	62.5	74	54	85.05	91.4	79.9	66.3	92	102.65	56.35	75.45	46.5	49.25	95.15	67	89.7	79.1
62.95	95.95	59.45	45.1	75.7	96.2	52.45	66.4	53.1	50.65	59.25	53.4	68.55	46.7	58.35	84.5	74.75	55.55	48.45	55.1	81.85	92.85	51.6	91.1	70.25	56.25	72.1	90.7	60.95	80.05	60.5	46.95	58.45	60.65	76.8	52.75	85.15	90.05	93.25	61.05	89.25	101.7	58.45	77.55	50.85	49.55	118.7	61.65	110.95	78.55
67.35	87.75	54.7	53.3	83.9	93.3	47.1	63.1	54.3	52.6	50.7	57.15	60.75	45.15	51.75	100.6	67.85	67.2	51.5	58	77.05	83.2	47.95	90.35	70.25	57.05	70.6	87.2	66.9	71.2	54	46.1	62.6	60.95	73.55	51.1	77.95	91.2	78.75	63.6	88.25	103.05	61.7	73.45	47.25	49.65	121	71.45	125.75	76.05
66.15	99.65	58.8	48.75	89.95	91.5	50.85	61.25	70.15	53.9	47.05	57.8	64.85	44.7	51.85	100.5	64	59.45	54.7	57.35	92.5	93.7	50.9	93.75	69.25	50.35	72.65	94.3	67.05	70.4	56.6	45.15	57.95	59.9	66.45	49.95	75	90	82.5	65.3	86.9	122.95	74.2	76.15	47.7	55.25	135.1	68.3	123.4	80.55
66.1	115.6	53.05	48.1	80.5	95.15	47.95	67.2	77.65	55.4	50.1	59.75	64.2	49	51.6	130.6	66	58.75	53.4	59.7	99.5	105.35	54.75	105.5	70.55	55.55	72.55	97.85	70.85	69	56.5	43.65	59.8	56.5	69.75	56.8	71.85	106.2	85.3	62.6	87.3	137.45	71.1	71.8	48.25	60.3	129.15	64.6	119.7	75.5
63.25	70.4	44.3	36.6	81.6	89.6	52.45	79.35	80.6	52.05	49.55	71.95	69.85	83.75	58.45	116.4	80.55	65.9	58.65	63.95	76.05	111.5	49.85	82.6	75.8	68.9	71.55	118.8	64.2	91	58.6	43.55	69.5	63.1	78	46.3	84.15	112.6	65.1	68.7	86.25	121.75	75.35	85.6	58.85	50.15	72.45	83.15	114.25	71.25
64.1	134.25	55.85	47.1	85.85	95.65	52	71.95	84.15	54.4	53	49.1	64.15	69.1	54.15	132.65	64.55	60.6	52.2	58.75	123.55	131.4	51.75	129	65.5	80.3	70	127.95	80.2	65.5	53.15	44.75	70.95	58.75	67.9	59.3	87.5	114.35	70.4	68.15	86.55	157.1	75.05	77.5	48.5	106.5	137.15	68.15	111.15	83.1
67.25	82.9	47.1	35.55	96.55	93.4	56.15	100.9	81.75	52.3	49.95	70.9	75.2	94	54.3	110.5	73.15	68.25	58.5	59.15	83.75	124.25	50.2	95.75	75.9	80.7	72.35	138.05	104.7	89.45	58.3	46.15	90.15	57.65	71.65	51.25	92.6	109.5	62.85	71.5	88.6	141.15	110.9	86.15	54.85	52.2	121.2	90.85	132.25	79.35
60.45	114.6	52.2	50.85	81	95.25	45.15	100.1	92.9	55.2	57.65	52	85.25	71.3	60.05	121.9	60.8	65.45	51.1	57.6	132.4	122.1	52.55	150.5	68	72.85	73.1	158.75	124.5	67.55	56.65	43.7	88.9	50.8	67.95	86.3	82.95	130.7	62	68.65	85.9	167.75	105.4	113.8	45.1	127.05	98.6	70.9	144.45	80.85
62.35	135	52.7	47.3	79.3	94.9	49.05	124.65	112.25	52.85	52	52.25	86.7	66.85	68.1	123.3	61.55	62.1	53.25	52.9	151.15	122.75	46.25	155.65	69.6	74.45	69.1	166.15	138.7	62.55	53.7	43.95	107.25	57.95	76.2	98.95	85.25	131.35	56.65	67.45	84.65	172.2	119.35	99.4	45.55	137.85	96.35	66.85	176.4	98.85
58	117.85	52.85	51.05	73.35	98.4	48.45	142.8	98.8	54.5	58.8	52.75	98.45	75.15	72.35	138.25	65.4	59.9	54.55	55.95	141.95	123.75	47.45	179.2	70.7	67.35	64.4	191.6	159.2	76.4	52.75	44.35	117.15	55.7	86.9	91.55	88.3	137.8	51.55	66.45	70.9	165.65	122.4	109.7	47	154.05	94.8	67.1	180.8	99.7
62.05	80.6	46.8	39.3	81	89.05	54.45	146.4	108.1	56.1	58.05	66.7	125.8	114.7	40.75	136.95	77.7	63.25	53.9	56.85	141.85	123.6	48.3	102.35	69.1	73.1	68.75	162.85	174.95	96.85	54.3	44.75	125.1	61.7	107.65	58.05	101	140.85	52.15	74.5	87.55	177.15	152.4	68.15	45.75	128.4	100.1	74.8	156.4	121.5
63.55	104.15	53.65	48.35	78.3	99.55	60.55	130	98.55	59.75	56.65	54.8	138.3	100.25	102.6	129.1	68.05	57.9	61.65	57.25	145.95	130.35	45.35	166.65	60	67.2	64.5	210	183.95	106	48.25	46.95	115.15	54.2	102	103.2	87.25	135.65	49.45	95.95	90.85	180.2	146.05	113.75	44.15	157.25	106.85	61.95	151.55	113.9
65.4	88.2	54.1	42.6	75.3	98.05	75.45	146.6	102	56.75	59.2	55.8	139.5	105.35	89.55	146.1	69.75	55.75	72.5	51.95	164.2	132.7	41.85	165.8	67.95	84.35	62.1	228.5	176.35	112.6	53.3	48.35	119.6	54.2	107.9	114.45	95.05	153.7	47.05	109.15	103.9	192.35	154.8	119.6	45.2	164.35	108.4	64.5	124.1	132.55
63.8	100.1	59.9	46.75	79.8	95.3	108.95	158.7	100.6	55.75	50.9	55.85	175.35	118.75	101.55	167.55	64.1	60.7	89.55	52.35	154.45	147.35	43.4	187.2	64.9	66.2	66.1	190.35	177.6	113.7	52.65	45.2	133.6	53.65	113.95	100.35	109.35	167.65	50.25	139.2	115.4	211.6	144	141.9	40.35	168.4	96.7	65.3	142.65	127
60.45	101.5	62	45.3	77.95	97.9	128.2	132	101.45	50.5	67.3	71.85	141.3	131.15	120.05	183.15	78.05	59.6	104.35	54.3	142.95	142.15	44.4	184.45	76.95	66.1	59.4	185.85	199.1	130.2	52.9	46.9	119.7	54.75	128.8	103	100.65	183.55	55.25	127.65	104.9	224.35	137.25	127.1	41.35	172.55	95.4	67.3	138.45	115.95
59.6	80.2	47.3	28.2	95.85	80.65	49.7	170.4	74.95	51.35	85.55	64.65	71.9	154.15	40.25	201.55	75.4	61.6	48.8	63.8	64.95	91.4	48	87.2	83.8	49.4	63	87	179.4	87.7	47.7	46.05	138.55	66.75	156.55	42.95	82.05	73.85	43.45	77.65	79.15	97.45	121.05	81.25	75.05	110.45	82.75	92.45	108.95	140.15
56.65	91.45	92.25	42.95	71.95	96.05	100.5	151.9	110.35	54.2	80.6	100.55	159.15	122.85	121.2	166.45	97.45	56.7	90.55	53.9	135.2	151.55	44.25	187.7	103.5	53.1	62.05	221.7	150.7	107.3	49	46.95	127.35	54.15	155.1	112.5	108.3	204.45	44.95	199.15	90.65	254.25	150.05	142.85	65.3	166.05	125	60.45	128.05	123.5
56.45	86.85	93.2	47.3	72.95	92.05	105.55	159.9	109.2	54.05	87.95	103.4	156.45	111.55	125.85	189.6	101.5	57.7	94.35	55.4	142	136.4	44.1	194.2	104.45	50.15	61.7	193.55	146.3	117.25	50.1	50.65	153.75	53.85	168.1	107.2	91.5	226.65	49.45	187.6	112.9	270.7	131.4	137.4	64.9	161.6	144.15	65	119.55	127.95
56.45	96.45	91.75	43.1	71.25	101.05	94.95	163.6	113.65	53.95	96.4	129.5	177.15	114.2	118.55	171.15	99.85	50.3	94	55.35	132.95	154.05	49.55	197.05	95.15	47.5	62.95	185.85	133.95	105.95	43.25	58.85	150.6	57	177.45	66.15	100.2	204.3	45.85	182.25	126.15	264.8	141.3	155.35	69.6	148.55	144.65	58.85	114.15	132.3
55.15	83.1	95.1	39.65	69.35	113.45	90.75	158.45	140.85	55.7	91.3	117.5	163.9	114.4	107.85	182.1	108.4	48.55	74.3	50.35	141.3	141.95	45.9	199.45	102.3	47.85	57.25	175.95	114.7	108.95	42.15	67.85	150.6	52.25	204.1	74.1	93.65	213.7	48.75	185.95	146.85	259.8	149.1	150.55	92.2	125.85	170.2	58.75	95.8	149.15
52.5	91.55	99	41	71.95	132.7	105.65	150.2	137.95	49.35	95.35	107.7	169.15	97.75	118.2	176.5	115.55	52.75	64.1	57.3	146.4	140.9	45.55	202.75	111.7	52.2	57.45	182.05	128.55	129.05	45.85	93.45	147.9	48.85	239	85.8	83.95	193.55	51.95	194.4	139.4	290.15	135.7	158.75	100	123.7	158.3	56	100.9	133.1
58.4	89.25	114.2	43.7	74.95	138.1	116.25	145.95	142	54.05	101	104.05	188.2	86.45	107.75	168.05	117.15	54	87.35	52.65	170.9	184.05	44.45	217.85	111.1	46.3	57.35	181.05	130.2	130.95	47.1	101.8	151.1	46.2	205.7	74.3	84.55	171.65	50.95	207.7	125.45	247.15	116.3	170.4	94.45	128.25	197.1	56.6	85.1	164.75
57.8	85	119.5	43.6	73.05	135.35	114.35	150.6	142.3	57.05	114.05	99.35	191.75	81.9	134.65	178.25	97.65	57.05	103.6	54.6	187.75	188	44.7	238.9	109.1	49.8	57.35	177.55	126	157.25	47.35	99.8	161.1	44.95	208.05	76.1	86	170.75	47.45	216.1	135.95	251.9	129.4	155.45	83.65	133.45	209.05	56.15	74.35	158.4
60.2	80.9	136.15	40.6	69	167.3	113.2	146.95	154.85	53.1	115.4	106.85	184.75	74.1	120.6	163.4	117.05	50.2	104.2	49.7	181.65	173.05	42	230.45	98.2	46.45	58.75	170.05	124.65	155.15	43.4	92.1	139.35	50.35	206.6	61.55	83.9	187.4	49.8	212.4	138.4	246.9	137.1	154.35	91.15	151.2	202.45	55	70.55	166.35
50.05	77	137.4	39.75	68.35	197.75	122.7	165.55	162.95	54.4	112.25	92.4	186.25	74.6	129.35	148.3	117.35	54.9	101.45	51.45	181.95	177.75	41.25	224.35	124.2	47.45	56.4	134.45	104.35	140.75	51.95	101.25	125.1	53.2	237.4	66.2	87.2	187.3	48.05	197.05	143	252.4	134.5	158.25	95.35	146.2	203.7	56.2	59.8	166.95
50.35	76.4	138.75	36.15	75.85	195.3	98.3	146	166.25	46.25	95.75	93.15	209.25	71.8	129.85	141.95	104.7	57.15	100	53.75	166.7	176.3	44.35	246.35	127.5	46.55	57.7	183.15	87.15	129.95	45.25	110.2	124.75	49.5	178.35	71.15	85.1	191.95	45.85	200.95	149.1	253.6	135.65	187.8	97.65	142.5	186.5	51.95	60.8	150.2
54.9	74.5	164.4	36.25	78.9	221.9	116.5	126.7	162.7	49	87.9	97.35	170.55	60.95	106.25	126.3	93.5	54.9	91.8	49.5	168.55	170.35	41.95	268.55	111.9	49.6	54.8	191.4	105.3	127.75	46.8	95.15	125.95	51.4	197.35	76.4	87	194.8	43	197.75	148.1	244.45	155.4	115.7	105.9	129.8	175.4	51.7	59.45	140.05
60.6	85.7	104	34.15	86.05	211.7	47.75	100.35	90.55	45.75	91.75	67.75	57.4	86.05	42.75	106.45	66.9	59.85	76.7	48	73.35	171.65	46.95	286.65	65.95	47.65	58	66.35	121	75.95	49.9	96.4	122.4	53.25	201.1	38.2	79.45	138.95	49.95	177.35	128.9	89	170.35	71.25	108.25	133.75	89.15	68.85	47.35	111.1
50.15	67.1	150.1	41.8	71.8	119	125.1	132.45	177.9	49.8	82.3	98.6	198.95	54.15	118.65	97.85	76.65	52.45	92.95	50.1	141.05	149.5	43.8	255.1	102.2	48.15	57.6	197.5	130.35	82.75	43.65	107.85	127.75	49.75	197.7	69.6	76.35	184.8	43.15	175.8	153.5	234.6	143.4	112.5	99.6	119.65	184.25	55.7	49.35	121.7
50.4	72.45	152.75	38.55	67.15	217.7	109.5	119.35	168.5	59.45	74.3	102.9	213.7	54.4	109.85	92.65	78.85	52.5	73.05	48.4	145.5	146.5	42.25	252.8	99.35	50.7	55.15	222.3	135.1	111.1	46.05	112.45	141.45	51.2	206.25	63.5	82.2	169.75	38.15	177.65	159.1	258.9	128.25	204.6	88.45	108.3	167.75	69.95	49.9	123.5
54.8	72.65	125.6	35.8	67.45	202.6	89.5	108.85	163.25	78.45	79.15	104.75	211.8	50.3	109.7	89.6	86.5	53.7	76.55	50.3	109.35	155.75	43.35	234.8	94.05	44.55	56.2	204.2	151.65	74.45	42.9	105.6	152.1	53.65	227.35	53.15	77	184.4	40	170.85	171.05	236.55	131.45	162.85	81.9	117.1	150.45	71.7	52.5	146.2
56	69.95	106.8	36	60.95	209.3	104.9	107.85	151.85	70.2	73.6	107.25	206.8	44.4	108.1	82.9	79.2	47.35	93.45	48.85	117.35	146.15	42.9	255.8	77	45.85	55.15	240.85	166	104.9	56.8	97.9	154.55	49.75	203.4	52.2	70.1	177.85	36.25	163.35	162.05	247.55	142.65	239.75	80.35	136.25	152.65	70.6	48.7	143.55
56.65	66.3	115.25	35.75	66.65	213.15	102.1	91.75	138.35	75.15	81.1	97.2	208.65	48.6	103.7	75.1	78.25	52.6	98.15	47.3	100.4	134.8	44.3	245.7	86.3	43.5	56	237.15	152.6	109.35	82.9	90.95	159.5	44.1	207.95	47.2	69.6	154.7	42	150.7	151.1	238.4	143.8	169.5	75	126.75	144.5	64.6	48.25	160.1
53	66.6	110.15	37.85	69.5	224.5	100.15	100.6	127.35	83.75	75.05	105.5	190.4	43.8	122.9	76.3	74.35	49.1	105.55	48.45	94.95	115.75	44.45	240.8	91.3	42.7	54.35	265.1	132.1	106.15	93.8	87.35	137.6	46.85	189.1	48.45	83.2	134.95	42.5	146.6	172	231.4	120.4	113.75	54.55	117.4	147.75	58.4	39.75	137.8
48.3	66.05	92.8	42.2	69.65	212.85	118.75	90	121.35	75.25	59.15	84.4	196.1	39.25	118.6	65.65	68.05	49.85	97.9	48.65	95.4	86.25	41.65	235.65	88.95	42.4	50.05	270.65	114.5	111.15	99.9	75	150.65	50.1	215.1	52.35	80.9	141.6	40.1	119	191.45	249.05	107.25	72.7	50.85	123.3	132.4	63.15	38.95	145.8
49.8	61.3	91.3	39.3	68.3	199.8	124.55	76.45	98.6	77.95	60.15	88.05	152.3	39.3	126.75	72.6	66.7	46.15	108.3	44.8	84.25	100.4	42.55	200	73.2	41.3	48.05	275	101.9	106.1	107.35	65.45	137.85	47.5	201.65	46.55	84.05	129.35	43.85	123.05	192.75	232.45	109	64.35	43.2	122.35	134	68.05	35.55	164.35
52.75	67.05	85.85	38.35	71.75	201.65	90.85	75.65	98.1	68.2	63.35	68.95	142.7	41.2	126.05	67.95	70.55	49.55	121.75	49.05	87.7	75.65	45.55	215	70.7	42.05	48.85	263.1	108.7	99.35	104.15	59	152.85	45.3	118.55	47.8	74.8	133.8	48.2	106.9	193.45	240.15	110.6	94.9	39.6	123.3	119.95	76.1	36.5	162.4
51.5	68.35	74.8	41.1	65.85	208.6	65.1	68.25	91.8	76.75	45.9	62.15	141.95	41.35	106.85	66.7	69.1	45.8	119.45	49.2	84.45	93.75	38.9	185.7	74.6	41.65	46.5	270.4	108.15	113.8	122.6	45.6	129.85	48.35	184.65	41.35	65.1	118.5	38.7	88.55	185.3	223.9	82.85	163.2	38.5	104.95	103.3	69.1	36.05	165.55
46.85	62	74.8	36.5	60.4	204.45	65.45	72.55	78.05	68.1	49.9	66.7	122.05	40.85	116	66.15	56.1	48.85	129.85	46.4	75.4	88.6	47.2	194.5	64.3	43.45	50.2	224.8	129.15	96.95	124.2	51.35	145.25	48.1	222.2	38.6	60.7	113.85	36.2	80.6	162.8	214.45	85.9	150	42	105.85	96.2	73.3	31.25	149.3
48.35	60.75	75.35	45.85	65.35	206.8	55.5	75.95	67.1	59.25	51.45	59.65	115.95	40.75	125	62.95	55.95	44.15	115.6	45.8	76.25	84.8	45.05	176.85	56.55	42.8	51.1	176.7	111.4	89	97.6	56.9	122	47.45	226.05	35.55	63.8	97.45	36.3	71.95	159.25	228.35	83.1	153	40.4	94.1	90.65	59.7	35.05	151.85
52.1	65.3	58.35	37.65	64.85	206.4	59.35	73.9	57.2	56.15	42.65	58.1	106.6	42.35	115.7	58.1	53.3	44.9	102.75	44.35	76.05	83.6	43.25	149.3	52	48.35	52.75	140.2	117.05	93.2	104	53.8	109.1	45.5	192.25	36.65	64.9	97.35	36.1	58.05	167.75	223.65	82.55	147.2	39.2	89.65	77.9	58.45	34.8	147
52.65	62.6	51.95	35.1	65.1	177.25	58.55	78.8	63.55	56.45	42.45	54.5	96	38	128.35	55.45	53.75	44.3	99.4	44.55	72.35	85.55	37.65	134.35	55.45	43.3	52.35	162.15	125.15	75	87.9	53.15	100.5	47.55	210.7	35.05	63.3	91.7	33.2	65.5	148.2	211.05	77.95	130.05	37.35	71.65	85.2	58.65	35.8	147.7
48.7	68.35	47	35.9	58.25	171.05	55.3	69.3	57.95	50.25	44.6	52.85	99.95	39.2	102	60.45	61.85	47.65	85.3	43.15	67.3	80.1	41.3	127.9	56.55	41.6	51.9	162.65	115.8	75.05	75.6	51	112.6	46.05	200.8	38.8	59.9	84.05	31.85	57.55	136.25	186.25	72.8	97.2	38.5	55	87.1	48.45	37.55	143
49.65	65.95	45.7	35.15	57.8	163.85	61.75	63.9	57.8	45.55	44.55	52.75	84.05	41.2	108.65	64.85	55.5	50	74	41.2	56.2	80.3	40.25	100.6	63.7	46.25	50.65	141.55	121.75	75.35	83.25	50.4	100.15	44.2	227.25	38.35	60.95	77.45	35.6	57.4	138.35	155.65	70.05	116.95	39	61.55	77.5	52.75	34.9	130.4
49.75	62.1	46.65	32.15	59.05	153.55	59.5	61.3	57.2	47.4	47.4	49.25	80.4	39	89.25	58.55	57.3	43	75.25	42.8	66	83.1	37.25	75.5	60.2	41.1	48.9	125.25	121.6	72.4	61.25	54.95	119.95	46.4	199.65	34.2	60.3	66.55	36.85	57.7	114.85	162.2	71.95	73.9	36.65	63.05	76.45	56.9	35.85	128.95
49.05	63.1	44.65	30.95	61.65	140.6	56.7	53.75	53.4	46.65	44.15	49.6	70.35	40.4	100.8	60.1	57.8	41.25	72.35	43.05	59.85	75.1	42.35	93.3	52.05	43.55	50.55	115.35	126.45	64.1	60.5	58.7	111.6	43.45	207.4	36.75	61	74.7	43.75	55.45	115.4	155.4	72.65	93	37.3	69.5	78.1	51.6	33.9	137.6
46.8	63.9	50	31.5	57.05	112.55	57.25	53.45	54.25	44.35	37.6	49.3	66.9	40.9	92.45	55.55	55.8	45.95	67.95	45.2	64.65	76.5	44.8	97.95	47.4	40.75	51.2	98.2	105.2	62.65	53.75	55	105.55	50.75	210.45	36.15	60.9	75.45	43.35	60.15	106.8	157.1	69.75	101.6	34.9	62.7	66.15	51.8	32.55	121.05
46.15	63.35	47.5	30.55	55.95	105.65	52.9	53.7	53.75	47	36.45	43.25	66.6	38.25	84.2	57.5	56.65	41.9	54.15	47.5	59.55	70.65	37.9	87.1	55.7	44.3	50.3	105.8	93.95	64.35	60.3	47.7	119.55	41.75	180.95	36.65	59.5	68.65	40.65	54.25	95	131.7	66.45	101.1	36.45	58.45	67.5	50.25	36.15	103.65
48.85	60.15	46.8	31.35	57.35	90.5	51.1	49.1	49.15	45.1	36.5	46.2	67.75	39.45	76.65	56.35	51.8	40.75	47.85	43.4	55.45	73.6	41.95	87.5	51.8	44.5	49.05	89.55	85.55	63.9	49.55	46.2	96.85	40.9	191.35	34.8	59.85	74.35	38.4	57.65	87.95	135.9	66.25	92.3	36.9	55.4	70.75	47.15	36.1	106.8
44.85	60.05	48.2	32.95	57.5	94.55	46.9	52.3	47.85	41.75	38.55	45.05	69.65	37.2	85.75	56	48.45	42.6	47.35	50.1	67.35	73.7	40.6	83.3	52.6	44.4	48.9	83.25	82.15	62.65	57.35	42.1	104.8	40.5	195.25	35.4	60.25	74.45	33.9	50.9	87.35	130.35	65.6	79.25	39.9	50.55	65.15	50.35	35.4	107.5
46.35	58.2	51.3	30.45	54.25	79	48.15	53.7	45.15	43.3	45.45	48.5	68.15	37.1	85.1	56.4	49.15	39.6	45.25	44.6	64.3	65.1	42.2	77	48.25	46.05	49.15	74.1	75.35	61.2	46.55	35.7	97.45	39.95	158.5	35.25	54.2	72.55	40.25	53.95	72.6	139.15	61.75	73.9	34.95	54.2	67.95	48.1	38.35	92.4
43.95	61.8	45.15	33.45	57.05	65.75	45.65	58.1	50.6	42.3	37.25	42.1	66.95	36.1	82.6	54.05	46.7	42	44.1	47.45	59.5	66.45	42.65	77	49.8	43.9	49.55	76.6	65	60.6	44.25	37.1	96.1	39.3	185	35.75	63.4	69.2	37.25	49.75	80.55	113.8	62.5	74.85	30.9	56.35	68.45	48.75	35.1	80.25
46.6	60.25	44.3	31.05	54.7	73.25	47.1	57.25	44.95	40.8	34.2	48.35	65.85	36.35	79.25	48.85	47.85	42.9	45.5	45.35	60.25	63.25	38	69.7	50.2	42.45	46.9	77.9	62.75	57.3	46.45	35.35	89.3	40.8	169.3	32.95	59.8	75.45	37.85	53.05	67.1	120.75	60.2	70.3	34.8	48.2	61.25	46.8	32	69.25
44.05	59.7	44.65	30.3	54.4	75.55	46.95	55.75	45.75	43.15	40.7	40.35	66.3	34.65	71.3	54.65	47.5	40	44.65	38.5	81.7	89.85	38.3	77	49.3	42.7	51.45	68.45	62.9	55.35	43.8	41	86.45	39.7	168.95	37.75	68.95	71.6	35.2	51.3	67.35	112.05	54.3	71.75	35.75	52.1	61.35	46.4	33.5	84
43.5	54.6	46.55	33.15	52.5	65.7	42.5	51.6	46.65	41.95	35.65	41.5	62.4	38.45	72.2	54.35	42.15	39.45	41.7	42.45	82.85	87.75	44.8	75.8	47.6	38.9	46.6	66.65	56.05	53.4	42.2	40.5	79.85	43.95	176.6	34.95	65.85	63.5	35.1	49.5	64.6	99.55	56.7	57.85	39.6	48.5	56.8	53.35	32.3	78.55
44.9	56.15	47.4	31.05	55.6	62.65	39.95	53	44.45	45.45	37.55	42.55	65	37.7	68.9	51.85	46.45	40.7	44.45	40.9	73.4	86.85	38.95	74.85	46.55	43.2	47.7	74.1	57.85	50.4	46.3	38.2	75.15	44.6	139.35	36.05	62.85	70.45	38.25	52.85	61.35	109.7	52	61.6	36.45	54.7	55.3	46.1	32.25	65.35
44.7	56.4	44.85	32.65	55.5	60.5	42.55	51.65	47.2	44.7	37.4	38.9	56.85	35.6	71.8	53.4	44.65	34.75	43.6	39.5	78.95	91	39.65	80.5	45.95	42.5	49.75	62.85	55.7	55.6	47.25	39.95	62.2	42.15	147.55	36	66.15	68.7	30.7	46	48.7	98.85	51.95	65.55	33.75	48.7	56.45	44.15	31.2	73.5
41.45	61.1	48.8	31.4	53.6	68.15	42	53.6	48.6	46.1	35.85	40.4	60.9	40.25	70.7	51.4	48.05	35	39.9	40.4	49.95	55.2	40	79.9	47.7	42.95	49.4	66.05	55.05	45.75	47.8	38.85	69.15	41.45	131.2	30.95	57.05	66.9	32.95	53.3	55.85	99.15	53.4	70.95	33.3	49.35	53.45	48	33.5	57.7
38.65	57.4	43.95	30.35	55.2	67.5	38.55	58.75	47.15	43.8	36.6	43.65	59.6	42.95	61.45	50.65	47.3	36.65	44.9	40.6	54.2	56.25	37.05	71.65	45.3	39.25	55.15	65.45	55.45	46.45	46.4	37.2	56.35	41.85	147.05	31.55	58.85	72.1	38.4	51.55	57.15	85.25	57.7	57.15	30.7	44.15	57.45	48.55	33.1	58.8
43.55	56.8	44.75	31.05	53.85	71.85	42.55	55.75	48.55	44.35	38.2	40.6	61.55	43.85	53.25	50.2	51.7	33.15	43.85	36.9	57.5	57.9	35.8	78.5	46.1	42.3	52.8	61.95	53.35	46.8	45.3	41.05	52.25	40.05	145.25	33.9	57.35	75.1	39.75	49.3	54.4	93.95	55.3	58.25	32.9	41	54.65	43.7	32.55	61.65
40.4	59.05	43.55	31.8	49.5	68.5	40.9	54.7	47.8	44.45	37.55	39.7	57.5	38.8	63.75	51	51.2	30.8	40.7	41.05	51.35	57.3	38.7	74.15	49	41.1	52.05	59.8	55.5	43.75	42.35	41.1	56.65	37.45	133.65	32	55.5	73.5	40.7	57.7	53.85	81.55	54.7	60.6	34.8	38.9	54.8	51.35	34.6	59.75
41.6	61.35	42.8	31.95	52.3	63.8	39.4	55.5	45.45	43.75	35.7	42.05	55.1	36.65	54.7	49.15	49.1	35.5	39.85	45.65	44.9	63.45	40	77.55	47.5	38.05	54.9	64.4	56.15	49.65	38.95	35.75	50.65	45.2	106.1	31.55	55.9	66.05	38.75	54.05	56.35	84	52.45	51.9	35.2	34.9	54.6	45.8	32.9	54.85
42.35	58.65	46.2	33.7	56.95	62.85	38	52.75	47.05	45	38.1	39.15	55.65	35.6	53.25	48.9	39.7	35.7	39.15	39.85	45.2	62.9	38.45	71.8	46.9	41.2	58.3	64	52.95	50.7	39.2	38.9	46.8	42	102.45	33.55	55.85	66.15	34.35	51.25	51.45	82.55	54.2	60.95	34.25	35.75	54.7	44.8	31.85	51.6
40.05	60.7	43.45	33.3	50.2	60.8	38.4	48.8	45.55	40.95	30.85	41.4	57.3	42.75	57.7	52.45	43.1	38.2	42.2	37.5	41.95	62.5	35.45	70.85	45.25	40.8	53.55	62.4	55.05	49.2	41.05	36.1	52.6	41.35	103.5	31.95	53.4	65.35	36.1	51.9	54.8	83.8	55.95	62.2	29.9	38.7	56.9	50.7	32.25	47.75
36.35	59.05	42.3	31.3	49.25	64.4	35.55	51.95	43.25	43.25	34.9	38.6	59.4	39.85	52.95	51.95	43.65	37.1	46.75	37.8	46.05	56.6	35.5	71	41.75	40.8	53.7	60	56.9	46.3	39.05	35.3	43.2	44.15	95.9	33.95	53.4	65.85	33.35	49.4	53.7	84.15	53.9	57.85	33.45	35	54.45	44.95	35.6	51.25
40.3	59.05	41.45	28.2	52.4	58.75	36.4	52	40.65	43.1	36.15	35.2	57.05	37.6	54.25	57.15	43.6	34.65	43.35	32.9	43.9	50.2	36.55	67.6	46.45	41.9	52.7	63.7	52.45	49.85	38.7	34	46.95	41.3	82.5	34.4	53.75	64.15	34.1	49.65	56.25	82.25	54.6	25.55	33	41.1	53.45	42.5	35	51.35
43.35	61.6	36.9	27.5	54.25	58	36.35	53.05	42.5	42.7	34.05	42.25	55.3	35.45	56.15	54	43	37.05	40.25	34.95	43.25	52.5	36.4	66.8	46.8	41.15	51.45	64.8	51.7	51.95	41.7	34.7	47.3	44.4	65.45	33.8	57.35	66.15	33.3	55.8	55.9	86.3	56.05	29.2	31.1	33.15	56.75	42.85	32	42.95
39.35	58.1	37.85	31.05	56.95	53.4	40.15	53.75	37.75	43.75	30.8	43	55.1	35.15	53.55	59.9	43.6	36.85	39.35	35.6	48.15	48.45	39.1	69.55	49.3	37.25	49.3	61.55	53.05	45.7	40.5	34.9	49.1	40.5	78.45	32.85	51.5	60.7	32.1	54.65	53.3	79.1	60.1	29.35	32.85	36.5	54.3	45.05	28.4	49.65
42.6	60.3	37.65	30.4	51.9	56.85	39.1	51.3	37.15	39	35.55	38.8	51.7	42.4	51.65	60	43.6	36.2	39.5	35.05	44.65	51.5	38.9	64.75	50.5	40.75	52.6	67.1	52.8	48.45	44.2	32.45	41.55	38.75	77.65	32.75	51.7	65.85	31.45	47	50.05	74.35	56.4	27.75	34.25	33.95	54.1	44.3	31.65	50.75
39.45	59.5	36.25	31.75	50.6	57.9	36.55	49.05	37.75	42.45	34.6	36.35	56.8	39.6	54.6	56.7	45.5	39	38.3	39.1	42.15	57.9	39.7	70.55	46.8	44	51.55	59.85	56.2	47.55	36.8	36.4	43.2	38.1	65.35	37.05	50.95	67.65	36.9	50.75	51.25	72.55	52	50.85	34.5	35.5	51.2	44.3	33.8	52.4
40.05	61.2	38.75	30.8	53.15	55	38.3	46.2	42.35	40.95	34.7	37.1	57.2	36.45	50.55	51.9	44.55	32.65	40.35	44.3	42.6	62.8	37.5	72.95	47.35	41.35	56.5	58.3	52.85	46.55	38.2	34.15	39.05	38	61.7	37.15	52.45	69.75	31.05	51.05	52.8	73.1	52.7	57.15	34.35	32.6	52.25	45.1	34.15	49.3
38	55.85	37.75	29.8	50.25	53	36.4	47.65	41.85	44.2	35.3	39.2	54.6	34.5	53.6	48.15	44.9	35.7	40.65	41.55	42.5	60.2	36.85	67.25	46.05	39	55.65	61.05	51.95	52.9	41.65	34.35	46.25	37.35	67.05	36.3	52.65	63.25	36.5	53.2	53.8	76	51	51.2	32.15	33.3	49.8	44.6	34.7	52.5
43.95	61.55	35.2	26.8	52.65	56.05	37.25	49.45	42.15	43.1	34.75	42.35	57.6	34.35	50.45	53.45	43.4	33.65	44.1	42.45	46.1	60.55	34.95	64.2	45.05	41.55	58.9	62.3	55.3	45.25	43.95	36.25	45.2	45	66.5	38.5	48	62.55	33.3	52.8	53.45	68.8	50.35	51.95	32.35	30.55	54.05	42.6	32.45	49.5
41.85	57.5	38.6	28.2	54.45	52.8	36.35	50.75	42.2	44.7	49.15	39.95	56.5	40.7	52.1	48.15	46.9	40.25	38.25	45.45	38.9	60.4	38.5	67.25	46	39.45	53.1	57.5	52.5	45.4	39.15	33.75	52.7	41.5	76.5	35.4	55.45	64.1	31.25	48.7	57.6	77.7	54.85	46.35	34.75	33.9	50.35	43.25	33.15	49.6
41	74.55	41.65	28.45	65.1	43.3	56.25	69.95	42.65	41.5	48.45	63.1	46.55	50.7	42.4	55.9	56.8	48.3	41.9	49.45	60.6	50.15	38.2	41.85	54.3	29.1	59.6	62.95	46.9	52.45	51.7	44.8	55.85	49.1	45.2	32.35	56.15	47.25	46.45	56.85	64.95	73.35	70.35	43.2	36.55	51.3	28.85	54.8	26.1	49.6
41.05	54.85	39.1	28.5	49.3	55.95	39.5	48.45	41.3	43.95	35.55	39.6	57.4	41.7	45.3	49.7	42.1	37.45	41.05	40.65	37.75	61.25	34.15	67.15	46.6	45.45	53.3	64	57.45	44.45	40.15	41.2	42.45	36.55	60.2	35.45	48.1	59.6	32.5	48.1	51.3	73	47.7	49.15	32.9	31.9	55.45	40.4	34.4	49.1
42.55	59.75	40.65	31.35	51.5	54.3	40.4	51	43.45	44.35	42.9	42.75	56.15	41.25	41.6	48	45.9	37.3	41.75	40.75	38.6	56.95	34.85	71.75	43.35	43.55	55.4	61.2	52.35	50.1	46.05	37.75	47.6	38.3	61	35.6	50.4	56.5	27.35	48.75	46.25	73.75	53.25	50.8	31.2	32.05	54.55	39.45	34.7	40.1
40.45	63.1	40.95	31.15	51.75	50.15	36.8	44.5	40.55	43	40.75	36.55	52.3	36.9	44.3	46.7	40.95	33.95	37.95	35.9	38.25	57.6	36.5	71.1	46.25	41.55	54.15	65.75	55.1	53.85	42.8	35.9	45	38.75	61.7	36.95	52.65	64.35	32.65	53.6	48.9	69.1	49.65	53.7	30.35	32.1	52	40.7	36.85	54.9
42.45	55.55	36.75	30.1	57.2	49.8	37.85	48.85	41.25	39.5	45.65	38.8	53.6	36.6	44.25	40.65	43.9	39.3	40.7	36.05	42.05	59.3	36	69.35	43.85	45.05	55.2	66	56.15	51.25	40.2	37.55	39.65	35.4	57.75	32.15	55.25	61.35	33.4	52.5	46.05	67.3	51.4	48.45	32.45	32.25	53.6	46.5	31.6	48.05
41.3	54.45	39.95	31.75	54.3	45.5	39.55	42.95	39.25	42.5	36.85	39.6	57.8	40.25	41.45	40.35	47.75	37	39.25	30.7	34.75	60.35	35.1	70.65	42.4	44.75	57.05	64.55	53.2	52.6	39.55	34	40.25	35	49.55	34.75	52.4	62.4	32.45	51.45	51.15	68.55	47.95	50.1	33.05	37.5	51.3	41.35	32.8	49.25
43.25	59.85	41.4	30.35	56.25	54.3	34.6	42	39.75	45.5	38.5	36	57.85	39.45	46.4	42.6	48.95	35.2	36.95	33.7	42.3	59.95	31.35	73.15	43.5	44.95	57.1	63.75	52.95	56.2	42.45	40.45	38.5	34.75	42.2	34.7	49.95	64.85	31.75	52.95	46.8	62.5	42.55	53.65	32	31.3	52.7	41.15	31.95	51.1
45.45	57.3	35.3	31	51.15	53.25	37.55	47.45	39.55	42	37.4	39.2	56.7	36.15	38.85	51.85	50.25	33.1	37.55	19.4	41.8	58.75	34.7	64.75	44.9	46.35	61.1	64.55	51.75	50.1	38.4	39.8	45.35	38.55	53.1	32.95	54.85	55.1	31.9	51.85	52.05	61.9	50.15	49.8	31.35	34.35	49.55	44.9	33.3	43.85
40.3	56.9	37.95	28.7	46	50.55	39.6	48.95	39.45	44.1	34.5	39.85	53.3	38.95	46.75	52.5	52.95	35.35	38.15	22.45	40.75	55.05	40.4	65.95	47.85	41.75	58	63.45	56.65	49.45	39.2	39.15	43.3	36	49.3	31.25	54.05	52.3	30.75	49.85	50.75	61.7	46.75	52.4	36.1	35.75	54	45.1	31.6	45.75
45.85	57.1	40.45	32.4	49.5	52.2	42	42.65	41.5	43.15	32.85	36.15	51.7	40.1	41.8	52.75	49.35	35	34.05	20.65	37.35	55.05	33.65	67.85	43.55	39.9	59.4	62.05	56.5	42.3	39.8	37.25	40.15	36.25	48.9	34.65	54.75	59.25	34.7	49.8	47.45	64.4	47.7	52.7	35.5	30.1	52.35	45.05	34.5	44.75
42.05	57.2	40.7	30.9	48.95	49.85	40.05	48.95	40.05	42.6	36.5	39.85	54.25	36.15	43.75	50.65	51.35	33.9	35.85	22.55	42.2	58.7	32.9	64.65	46.55	41.2	63.9	63.55	53.4	46.75	40.65	36.95	41.35	37.2	44.7	33.65	59.25	57.5	32.35	50.45	45.55	65.9	49	45.8	32.3	32.45	49.25	45.15	32.3	47.15
42.3	50.4	37.95	28.4	49.55	50.45	40.05	47.25	40.7	41.55	33.15	38.45	51.95	34.6	41.25	42.3	45.5	35.85	35.7	21.9	36.25	50.3	35.85	64.9	41.8	41	62.75	61.7	54.75	40.1	42	38.2	36.05	38.9	41.15	37.25	53.5	64.85	33.45	49.8	44.25	63	45.75	21.75	37.2	32.4	51.95	42.55	33.3	47
40.4	60.75	40.85	29.95	51.6	51.85	40.1	46.9	41.15	42.85	34.35	37.45	50.75	35.7	42.8	39.95	49.65	37.85	36.45	20.05	37.8	55.85	39.8	64.65	43.2	37.9	55.3	60.25	54	44.5	41.9	38.75	38.5	35.4	44.5	30.25	49.65	58.7	31.8	46.6	46.35	62.7	48.35	21.3	35	31.55	52.95	45.65	34.15	48.05
36.6	50.95	38.7	27.3	50.45	53.2	38.1	45.1	41.9	42	36	36.8	53.3	37.55	41.7	48.55	45.75	34.65	33.65	19.35	37.1	53.15	37.6	66.2	44.25	38.1	57.4	62.1	52.6	45.25	43.9	35.85	42.75	39.35	42.1	32.9	54.2	55.8	31.1	47.6	48.75	63.9	50.3	28.65	32.6	34.45	48.6	44.15	34.6	46.5
40.4	50.15	39.85	27.7	50.5	50	36.9	42.75	39.9	40.3	33	35.35	55.85	37.3	45.05	50.6	47.1	33.1	38.15	17.15	39	49.65	37.1	59.05	42.55	36.95	55.2	61.25	57.8	42.55	40.85	37.55	38	37.35	46.1	32.65	49.7	53.05	29.5	46.65	47.65	68.05	46.7	27.8	33.7	33.35	51.8	42	32.7	43.65
44.2	51.95	34.05	30.1	47.4	53.8	36.25	45.55	39	42.5	34.2	38.15	51.85	36.9	44.25	47.6	43.25	34.7	42.3	20.45	38.65	54.6	40.15	61.5	41.8	39.3	49.9	61.45	53.5	44.75	47.65	40.3	39.15	37.5	43.55	33.5	51.3	57.7	30.55	44.5	44.45	63.35	45.75	21.75	31.15	29.7	51.75	44.4	32.45	46.95
44.55	46.5	54.4	33.25	53.75	70.25	33.9	38	39.4	43.7	46.95	28.5	62.45	35	50.3	48.8	44.2	26.7	32.8	24	32.95	70.4	31.35	74.4	40	40	52.45	60.95	50.05	49.4	36.1	43	20.25	30.95	39.5	34.9	57.5	72.15	33.3	43.8	39.9	62.05	28.4	21.3	36.15	26.5	55.85	34.85	31.1	49.6
43.6	46.8	51.95	33.4	60.75	67.3	31.55	39.85	41.05	41.4	46.5	25.45	62.75	35.75	49.75	47.85	48.25	24.95	30.45	20.1	29.15	71.75	34.65	79.45	41.3	44.85	47.6	56.7	52.5	47.5	33	41.25	18	30.6	39.95	36.7	56.3	71.75	27.15	43.45	40.55	60	27.6	24.9	31.7	25.65	54.7	25.7	29.35	47.95
[truncated: 386 more columns]
