# Supplementary material for: Single-particle imaging of stress-promoters induction reveals the interplay between MAPK signaling, chromatin and transcription factors
Source: Nat Commun. 2020 Jun 23;11:3171. doi: 10.1038/s41467-020-16943-w (PMC7311541; doi:10.1038/s41467-020-16943-w)
Supplement: Supplementary file 12 — Source Data [file 41467_2020_16943_MOESM12_ESM.zip › SourceData/SupFig4/SupFig4_ySP929_NaCl_0p20M_A_GFP_HiPix.csv]

66.55	75.35	48.45	119.65	26.55	60.7	59.3	64.7	68.45	50.65	75.8	52.65	57.4	63.65	60.1	70.3	57.9	70.85	51.45	47.9	64.6	63.05	59.8	63	54	66.75	60.35	80.2	58.05	23.6	72.05	54.2	58.35	37.4	94.35	45.55	60.95	39.2	54.75	42.05	47.05	49.9	87.35	46	46	37	54.25	62.05	68.15	58.8
70.95	69.9	39.75	109.65	26.4	63.3	54.6	58.55	58.85	52.3	71.65	53.75	55.6	59.25	56.85	68.1	54.95	70.95	51.3	45	59.05	64.1	60.4	56.9	52	60.4	63.1	81.45	58.15	25.6	68.8	52	58.9	36.4	84.85	44.35	57.45	36.8	52.15	41.4	52.5	47.8	79.1	48.65	43.35	39.3	48.2	57.85	60.4	52
67.15	70.4	46.6	110.4	23.35	59.45	56.75	64.8	56.85	54.65	67.3	48.3	53.5	58	57.1	66.8	49.6	72.15	53.5	45	61.8	57.75	56.6	60.85	51.95	61.7	62.75	77.05	54.75	24.9	62.5	47.15	55.35	32.2	79.45	43.7	58	34.95	53.95	38.9	51.2	48.5	83.3	46.7	45.4	35.15	59.95	56.4	59.65	59.4
91.05	59.5	62.75	122.7	40.45	75.75	70.5	58.45	67.85	56.55	62.1	55.85	69.65	57.65	61.6	76.65	63.7	86.15	54.9	54.5	39.9	58.75	63.9	67.4	78.35	83.3	84	87.55	66.9	30.25	81.85	60	81.4	41.2	99.2	59.6	77.15	46.95	70.85	45.55	52.75	54.5	93.6	57.4	60.95	45.8	63.2	70.55	64.2	65.8
76.95	85.9	44.25	108.15	59.45	78.2	63.6	63.25	66.8	64.1	78.1	64.3	59.2	72.7	60.25	71.2	60	67.15	54.75	44.25	57.35	64.3	52.9	62.4	52.9	77.7	72.15	81.95	68.35	40.1	68.25	58	64.6	41.15	105	44.05	67.55	37.8	59.45	48.05	58.55	45.55	84.7	54.45	56.7	38.6	65.05	66.25	70.45	59.45
75.6	88.6	52.25	104.35	56.85	74.25	60	63.9	55.35	58.6	71.5	65.85	56	73.3	55.45	66.05	56	61.75	66.35	56.05	53.45	59.05	48.65	67.35	54.05	82.35	70.5	85.4	66.9	41.95	69.45	53.05	69.25	45.25	98.85	44.85	61.3	40.55	59.4	52.45	59.65	49.8	85.7	52.5	55.65	39	59.25	58.95	68.4	60.85
77.2	78.6	44.6	100.95	59.5	69.9	61.35	56.2	61.4	62.3	72.2	65.5	61.65	67.35	57.95	61.85	50.1	64.9	54.2	52.75	50.05	57.5	53.8	70	54.9	69.05	70.4	80.65	65.8	40.7	67.15	42.9	75.3	46.3	97.4	40.15	63.7	39.7	61.6	44.35	62.6	47.45	84.5	52.7	55.65	35.05	61.25	62.45	65.95	53.55
72.25	85.65	43.75	97.9	57.5	69.7	59.85	56.95	61.65	60.25	71.35	66.75	56.7	67.35	55.8	61.45	51.55	67.8	53.9	53.15	48.25	59.3	53	65.3	53	68.55	64.3	82.5	65.85	36.85	71.5	41.65	66.8	46.9	97.65	45.05	63.7	40.85	61.1	43.95	60.35	44.7	80.25	54.25	54.2	37.25	61.75	61.15	70.75	60.4
70.05	78	40.7	101.05	60.8	70.15	58.25	66.35	49.1	59.7	67.4	61.7	53.4	68.55	63.6	67.25	56.7	56.85	54.55	43.05	46.1	55.4	51.3	60.85	54.6	70.2	68.7	78.1	70.55	36.45	68.05	45.95	59.35	36.35	90.95	47.15	63.6	36.75	59.4	61.75	53.6	43.15	80.75	50.05	51.8	37.95	57.85	49.6	67.45	56.8
70.25	80.6	40	103.95	55	69.8	57.45	70.9	51.45	55.8	58.8	61.55	47.35	71.05	59.45	71.75	49.55	60.6	52.15	39.4	47.25	60.95	55.6	54.05	57.1	67.9	68.7	77.65	69.55	38.2	68.5	47.3	55.15	35.4	93.7	47.55	56.85	39.9	59.35	64.3	51.1	41.25	82.45	52.55	49.5	41.55	55.7	51.25	67.25	58.9
70.85	80.75	39.7	100.5	55.85	72.75	53.25	72.15	56.45	58.3	63.5	59.5	52	66.9	68.4	73.15	52.35	56.2	52.3	39.6	54	63.4	51.75	57	52.55	70.3	69.6	80.85	68.45	36.9	55.5	49.65	57.55	36.65	92.8	46.35	58.75	36.3	61.45	55.4	48.85	38.65	79.65	51.1	55.55	41.45	58.1	49.45	67.85	56.95
68.35	84.55	38.15	91.35	56.95	69.65	57.65	71.85	59.35	61.25	57.2	57.25	54.05	66	65.15	80.4	54.45	59.05	51.8	38.8	47.85	64.7	55.65	51.6	52.6	66.95	63.65	81.5	70.8	35.75	56.05	50.5	56.65	33.7	88.5	46	68.45	38.85	61.75	58.85	55.1	40.2	78.45	49.7	48.95	35.8	60.65	48.9	66.6	57.8
66.75	87.1	42.1	97.4	32.5	70.7	52.55	68.2	51.25	58.95	58.85	58.2	48.45	68.75	53.65	99.4	50.6	66.9	47.4	41.35	48.1	53.45	53.65	59.55	55.15	61.25	72.25	85.7	63.8	35.7	64.7	49.9	64.85	37.1	83.65	50.25	78.45	40.1	57.05	59.3	65.8	38.55	74.35	48.45	58.1	35.25	53.35	60.55	64.25	52.1
68.35	83	42.6	96.75	28.3	63.5	58.8	63.55	59.7	59.5	67.05	55	49.85	60.9	57	111.95	52.25	62.45	53.65	36.05	46.5	67.9	53.6	51.05	53.55	63.85	69.65	84.45	60.4	40.55	60.65	50.75	64.8	34.5	93.5	47.45	100.25	39.45	63.05	60.85	73.35	40.2	79.05	48.1	51.35	34.85	53.6	57.85	64.2	51.4
64.1	80.25	40.15	108.2	28.55	71.15	53.85	66.4	66.65	63.45	77.9	61.5	50.8	67.5	54.9	113.85	46.7	57.6	56.05	40.65	46.3	93.15	57.15	50.85	54.6	64.95	66.85	86	61.75	43.3	60.8	44.65	73.2	32.85	92.05	49.45	115.95	46.6	55.45	58.75	87.6	36.2	71.65	47.85	58.7	38.35	51.7	58	66.05	51.3
67.6	77.25	46	106.3	29.45	66.8	55.2	63.25	71.85	76.7	86.05	59	53.7	86	55	119.25	44.55	63.5	47.1	36.7	49.3	91	54.65	45.8	51.25	56.95	69.4	81.95	62.05	61.95	75.75	49.55	75.15	34.2	94.4	44.25	113.85	63.05	61.75	55.25	82	38.7	72.7	51.35	54.75	39.65	52.5	57.9	60.7	59.7
71.05	77.65	55.1	113.1	33.45	66.5	55.75	69.6	96.9	79.65	97.35	65.7	62.4	107.7	59.15	120.95	53.1	64.15	49.25	41.95	49.9	122.8	53.6	53.1	57.5	66.65	71	78	67.05	77.05	93.8	56.75	82.6	37.9	86.3	46.65	116.45	66.65	59.2	50.9	94.2	39.35	73.2	50.35	54.5	37.9	53.25	56.6	73.05	77.55
73.5	71.1	72.1	126.4	51.2	74.4	58.3	73.5	91.8	84.3	103.75	61.25	58.5	105.6	56.7	140.85	54.95	80.4	51.1	43.6	55.65	114.4	45.45	51.55	57.25	68.05	67.4	78.85	114	78.2	107.5	66.3	88.25	47.15	85.6	44.4	132.4	79.75	55.75	53.15	90.05	39.5	71.05	53.5	50.4	37.95	51.15	59.45	65.75	79.35
77	75.9	81.1	114.3	27.3	76.85	56.65	71.3	77.95	70.05	80.75	70.4	58.15	73.35	68.95	142.85	50.05	80.95	46.85	48.25	66.75	113.55	61.9	44.8	51.8	65.5	67.15	109.95	136.45	80.85	122.75	81.9	102.9	54.95	83.5	49.95	119.5	87.55	53.35	47.2	97.5	39.15	75.55	57.05	47	38.95	68	68.9	59.65	100.4
72.75	79.95	82.05	146.7	63.55	93	56.55	94.75	60.9	72.5	108.05	81	75.9	104.9	60.7	72.6	48.75	82.6	48.35	53.2	77.75	105.1	66	48.95	58.1	62.35	71.05	95.15	147.2	76.3	142	90.35	111.25	53.65	82.05	57.4	118.05	90.55	53.1	49.75	119.95	36.4	70.1	50.5	48.95	37.2	76.9	84.8	63.2	99
85.85	77.9	60.45	146.05	79.95	104.65	57.75	100.05	77.2	73.25	138.85	88.8	80.55	116.1	70	80.4	52.25	77.65	56.75	57.3	70.75	104.95	68.1	52.25	52.2	64.35	72.8	106.5	127.9	91.1	158.6	95.8	112.75	51.55	83.95	67.1	136.55	99.35	54.1	62.4	93.9	42.55	74.75	46.2	51.45	34.8	85.8	92.15	69.25	120.1
98.6	82.3	75.45	168.1	81.85	106.9	74	114	73.3	72.6	134.6	102.6	105.75	135.15	73	75.45	64.4	83.1	70.8	54.85	89.1	88.8	65.6	51.85	50.2	68.85	75.95	97.45	149.35	112.3	173.65	106.1	103.6	49.65	77.6	86.55	160.1	97.7	55.6	72.8	126.5	58.35	78.2	44.7	49.95	40.05	96.05	108.15	73.75	106.8
114.15	77.05	63.05	164.35	55.1	117.2	104.5	131.35	59.6	74.55	142.35	110	93.65	132.45	89.65	78.35	64.2	84.2	79.8	60.55	81.35	78.8	70.05	59.95	49.45	80.9	66.75	112	149.1	105.85	170.15	98.6	95.55	48.2	81.15	93.3	120.2	104.2	52.35	94.5	107.7	60.65	70.75	44.9	51.3	57.1	91.4	107.3	91.3	107.2
107.75	82.6	79.6	146.05	47	109.95	107.45	136.2	67.75	76.45	135.95	116.15	96.95	158.65	84.25	85.65	64.9	75.2	69.4	69.9	87.75	109.5	63.85	73.75	51	89.8	68.75	109.3	136.5	107.7	124	117.1	105.55	55.9	79.4	95.95	92.95	110.4	51.6	101.95	82.65	65.5	74.4	49.3	48.35	78.25	81.6	108	101.2	106.05
125.05	88.8	76.3	161.55	56.4	126.3	130	153.1	58.9	83.2	136.05	119.45	97.7	151.15	112.2	130.4	66.4	110.05	77.65	73.35	112	110.75	81.8	76.35	59.95	111.45	69.75	135.3	145.45	97.75	154.4	129.15	114.95	84.65	81.75	82.1	113.65	112.55	54.9	112.95	124.95	61.6	70.35	58.3	46.45	78.05	90.05	105.55	97.65	119.35
95.75	81.7	70.85	161.15	62.65	145.7	115.1	154.4	47.95	79	132.2	83.15	132.1	153.4	107.4	61.65	75.65	67.25	83.65	65.05	120.95	119.7	105.55	80.4	64.35	85.7	81.5	143.8	151.05	102	139.55	154.75	121.05	82.45	81.75	72.8	78.8	111.6	59.6	105.15	77.75	79.2	76.7	59.85	48.45	95.2	94.2	63	100.3	88.9
74	88.35	68.15	157	52.8	144	114	163.55	47.05	96.7	150.75	74.5	121.9	150.65	122.35	83.8	70.5	126.05	82.15	63.2	108.4	111.75	101.4	71.75	69.05	108.25	79.25	159.7	150.25	106.5	148.3	145.25	131.1	85	85.7	66.1	108.05	112.9	65	103.25	108.55	76.95	81.2	66.75	48.2	89.5	101.55	122.1	107.55	92.65
92.5	93.1	69.05	162.55	38.8	146.8	106.55	164.75	31.45	102.65	136.95	82.7	107.8	154.65	112.2	68.35	86.85	123.8	74.75	67.55	105.8	123.7	98.5	65.05	78	118.2	99.25	185.9	152	122.05	149.35	165.55	125.9	68.95	83.9	63.85	98.1	116.95	73.5	106.85	116.4	63.6	89.85	75.35	45.4	91.7	107.8	118.35	97.65	114.55
116.45	86.2	69.35	151.55	75.45	136.3	105.75	165.15	108.65	88	141.35	86.6	127.15	157.8	118.55	161.45	72.75	96.4	95.85	67.35	118.45	120.25	91.15	66.15	73.2	118.15	107.25	197	168.25	119.9	152.6	160	106.65	80.85	79.65	63.15	119.25	109.2	75.85	118.15	105.65	70.3	94.05	75.4	52.25	91.9	85.85	138.3	103.05	81.8
139.15	104	66.95	109.3	68.15	118.6	102.55	151.7	101.8	95.95	106.85	92.55	135.95	121.85	123.8	172.55	68.25	115.1	82.4	67.1	126.85	121.95	65	63.55	76.15	100.45	116.15	213.55	148.35	119.45	139.25	145.45	95.25	82.35	78.65	68.5	128.1	111.5	62.5	103.35	94.4	68.7	104.1	79.8	50.4	81.3	87.1	127.5	100	83.1
117.35	112.3	56.35	95.15	70.15	128.95	109.75	160.8	102.15	95.5	110.4	111.35	129.35	80.3	111.4	161.7	65.6	145.15	82.85	80.6	97.95	134.3	44.1	71	68.7	116	133.7	217.5	155.05	121.1	140.35	164.65	84	74.3	82.7	67.75	115.1	82.7	74.1	112.55	105.7	70.45	111.75	86.25	49.05	90.9	84.1	129.35	87.75	86.25
100.7	96.7	50.6	142.3	70.2	135.6	101.05	155.55	36	80.55	97.85	98.25	126.1	129.15	110.1	159.8	59.7	141.65	72.5	74.75	100.75	148.75	75.75	68.45	86.4	97.85	140.8	252.65	195.05	108.85	158	143.7	82.55	64.05	87.5	89.2	112.15	73.2	99.95	115.9	100.45	72.25	117.7	87.6	51.95	57.6	108.25	139	78.6	74.15
88.25	88.5	62.75	141.5	72.75	134.8	83.9	137.2	145.15	73.55	94.95	114.6	125.85	118.95	110.8	152.15	52.6	150.35	86.05	96.6	80.6	127.1	43	63.9	101.75	115.75	139.4	240.25	212.85	95.4	149.4	161.15	78.7	59.15	107.05	75.75	111.65	71.4	86.25	135.75	119.7	70.45	114.5	80.9	48.6	61	97.55	117.8	72.35	60.3
77.1	82.9	61	91.8	83.4	131.95	57.45	121.6	155.45	77.4	59.9	86.6	108.3	116.75	121.05	133.25	48.55	139.75	75.7	86.55	67.65	98.35	43.45	69.35	99.45	104.95	139.2	223.1	230.15	65.35	143.5	146.55	81	49.45	69	85.4	104.6	49.85	80.15	131.9	140.75	58.7	107.95	89.55	45.9	62.15	94.65	119.65	65.8	52.65
80	78.4	79.2	139.4	72.2	131.3	49.75	136.55	111.7	94.1	47.1	60.7	102.7	90.4	116.9	120.6	50.1	161.25	73.9	79	74.55	79.95	62.6	58.3	98.3	105.45	130.35	228.3	209.3	62.85	162	161.6	64.25	39.05	95.8	89.4	133	49.35	70.8	118.05	135.45	60.2	126.35	87.45	46	71.9	78.25	89.2	68.35	47.7
73.5	81.95	87.3	127.75	74.9	133.8	44.2	134.5	55.5	109.6	65.4	100.25	106.4	97.45	106	97.4	44.05	138.9	81.5	72.2	83.3	119	50.25	57.3	95.25	106.4	131.4	224.75	204.75	59.7	126.1	152.85	66.45	35.7	136	75.8	118.9	36.7	88.9	123.25	143.35	52.6	132.2	92.2	55.05	70.15	87.6	64.25	69.75	38.1
76.35	103.5	96.4	115.5	76.8	136.55	47.05	117.2	132.3	113.65	67.55	114.35	103.85	102.15	111.75	111	42.3	142.1	71.5	60.55	88.7	144.55	40.6	57.95	99.95	99.95	156.55	184.45	191.65	47.65	128.1	133.9	71.95	40.55	149.2	65.65	128.65	34.35	86.85	114.1	146.9	37	126.05	80.1	51.45	63.9	97.25	50.25	86.3	41.6
73.35	55.8	106.4	112.55	87.6	129	42.4	103.55	160.8	104.05	45.7	92.5	103	79.95	95.8	97.15	43.7	131.95	54.55	59.35	92.95	112.8	50.7	48.35	85.2	104.15	169.05	173.8	171.2	46.25	105.65	135.35	67.2	33.9	124.9	60.15	77.65	29.2	80.4	116.7	139.15	34.45	109.75	77.15	48.65	61.2	111.75	45.55	83.15	42.05
72.75	91.7	81.55	113.55	93.05	118.45	40.2	91.75	90.7	107.95	49.25	83.2	88.3	73.65	93.2	90.6	43.5	103.15	51.4	63.45	56.2	82.2	53	46.75	99.55	106.35	192.1	166	158.9	37.75	99.7	149.7	64.6	35.5	125.1	45.7	56.5	25.65	45.9	97.45	100.65	33.25	127.25	71.5	47.6	50.5	116.75	42.45	78.65	42.5
63.9	90.6	79.3	103.85	97.8	89.1	36.2	107.15	137.45	111.9	54.85	96.15	84.9	70.7	80.6	44.55	41.35	99.15	44.9	57.25	80.5	60.15	52.9	47.5	97.15	112.15	202.8	159.8	85.1	40.35	86.25	128.3	66.45	32	120.7	35.4	55.95	31.25	74.15	101.45	85.6	34.5	128.5	55.4	43.9	29.9	108.35	40.6	72.5	37.7
59.3	93.75	66.9	85.85	123.85	94.35	40.05	110.15	147.7	88.7	46.7	90.25	76.25	62.75	73.95	68.35	41.4	116.35	53.65	54.2	68.15	75.5	33.75	49.1	81.05	98.7	199.6	166.3	137.85	32.85	63.1	121.15	52	29.8	113.25	50.35	99.9	31.9	95.1	95.8	100.5	39.5	114.05	63.85	50.4	27.85	125.55	33.45	73	44.75
55.4	96	57.8	100.05	119.6	58.55	36	97	162.95	83.5	44.3	108.5	75.4	49.9	73.95	64.2	46.3	103.3	41.95	48.55	59.7	71.6	31.5	40.25	78.2	103.55	187.1	145.1	111.7	29.45	43.35	107.85	50.5	30.15	102.35	43.6	103.85	37.35	89.95	108.1	103	35.55	132.7	65.95	54.9	27.45	114.6	35.6	71.3	40.75
52.8	82.7	49.35	88.45	131.25	69.95	35.7	94.3	142.15	74.3	39.8	91.9	60.35	54.2	67.3	68	43.6	80.7	47.5	43.6	61.85	57.95	35.95	50.25	52.6	106.9	221.95	110.25	154.15	36.1	46	104.8	49.45	31	96.8	41.45	106.55	33.7	70.05	105.95	102.4	33.75	123.2	49.95	52.45	26.85	111.05	36.75	68.9	45.05
57.55	85.05	48.25	80.65	110.3	57.85	35.05	86.45	160.2	61.3	39.5	79.65	63.35	49.45	65.65	59.35	47.3	65.5	48.4	42.55	55.5	45.3	33.65	45.4	48.15	79.25	228.2	115.75	132.2	32.1	43.35	81.5	44.7	45.85	92.4	45.7	96.15	34.1	70.75	113.65	87.45	30	141.6	52.2	54.95	32.75	106.65	40.5	61.95	49.6
57.4	78.05	48.2	86.95	110.3	79.55	36.45	77.6	153.4	57.45	41.1	62.55	61.1	64.7	64.65	55.6	40.35	51.6	50.8	46.2	60.2	51.4	52.5	43.35	57.25	74.3	249.35	83.7	155.45	33.65	43.05	72.7	46.95	54.5	93.65	32.65	88.5	24.4	53.05	119.3	68.75	30.05	141.35	48.2	47	25.15	103.1	39.35	60.4	40.2
53.9	78.85	37.6	89.45	92.95	71.85	40.45	65.4	155.35	59.1	42.15	75	52.45	58.4	53.85	52.4	41.7	43.25	47.05	47.1	53	46.9	39.5	39.65	50.9	68.05	206.85	81.75	139.8	34.4	43.7	59.85	45.65	65.9	90.2	36.8	64.25	30.4	59.55	97.1	60.7	33.55	161.95	44.7	49.85	24.15	101.3	41.45	54	45.15
53.2	69.05	37.25	84.95	63.25	82.8	40.65	82.6	143.05	44.7	45.75	70.65	56.1	62.8	63.25	51.9	39	40.2	49.85	47.95	44.05	45.3	36.55	42.3	50.6	57.45	202.05	68.2	126.5	33.3	39.75	65.3	51.45	62.6	94.25	34.65	56.2	23.45	49.8	83.85	53.5	31.5	159.75	38.4	49.8	21.4	97.1	39.5	49.9	39.6
57.85	73.8	34.3	84.55	46.55	77.15	42.8	78.4	132	40.6	44.5	63.3	54.55	64.3	56.65	45.55	42.5	38.9	42.65	47.05	44	44.1	38.1	41.3	49.1	63.45	190.45	69.5	150.25	28.7	40.7	49.6	45.3	33.25	84.35	38.7	50.35	28.6	47.75	65.55	51.75	36.6	136.95	39.55	45	25.1	85.65	39.8	54.5	38.6
52	55	35.85	85.25	57.7	70.6	39.35	63.45	120.4	50.55	45	77.3	57.9	54.15	58.05	49.85	35.85	37.05	44.6	47.1	41.2	39.55	38.55	45.25	40.45	53.2	177.4	62.85	117.4	32.85	42.55	58.05	44.1	34.75	89.9	30.8	59.1	47.45	40.6	64.6	53.75	30.95	115.55	38.4	45.25	27.75	75.35	43.3	52.3	41.15
51.25	56.5	38	85.1	60.05	61.3	41.3	59.75	112.95	47.35	43.9	65.45	49.15	59.4	56.6	47.85	36.7	45.1	41.55	48.4	43.1	46.85	40.9	42.5	41.85	44.65	181.3	59.7	88.9	28.75	45.8	56.7	49.6	35.8	80.7	36.75	57.05	45.05	44.45	49.6	50.85	29.95	86.05	44.45	50	25.75	64.5	39.8	52.35	70.3
57.95	49.45	39.35	83.4	51.5	58.7	36.3	52.5	118.8	38.3	45	62.2	45.95	50.25	59.9	51.9	42	45.4	39.55	39.9	49.2	37.3	44.65	44.9	39.85	45.5	155.55	63.6	76.05	30.7	46.5	49.45	48.95	29.7	68.65	35.5	60.05	51.8	40	51.9	52.05	30.35	82.75	39.1	46.15	23.3	48.45	43.6	48.45	42.05
52.45	47.75	39.4	84.6	52.4	56.65	40.85	53.75	113.7	39.9	48.3	58.15	46.9	56.45	47.3	48.75	37.8	50.55	39.65	39.75	44.7	36.8	44.25	46.95	37.75	46.85	144.75	55.65	67.25	34.25	49.6	46.8	53.6	44.55	75.3	35.55	56.4	36.65	44.6	47.2	44.45	32.5	85.9	39.9	52.75	22.45	52.3	49.75	49.7	65.85
47.95	44.95	40.2	78.75	56.45	51.8	38.85	55.5	103.45	40.5	44	46.9	42.05	50.45	48.25	45.95	46.2	44.2	39	39.95	45.85	43.35	51.5	42.7	38.2	52	135.75	56.45	64.05	27.45	47.55	38.95	48.7	34	64.55	38.25	58.8	35.3	51.25	44.95	46.65	28.3	88.7	37.85	46.7	27.85	52.85	58.65	47.95	47.5
56.65	44.1	42.45	78	50.45	54.45	37.6	49.95	109.6	42.65	49.7	42.35	39.45	63.65	42.65	47.3	42.45	40.6	42.75	40.1	48.35	39.8	44.25	43.15	38.3	45.8	119.45	67.1	57.2	29.65	45.3	37.85	50.75	38	60.35	37.15	58.1	34.2	48.5	42.65	40.75	29.7	83.25	34.55	49.05	25.6	53.75	53.5	46.8	41.6
53.95	49.5	40.85	78.65	49.85	52.05	34.3	39.15	91	40.55	48.3	39.35	38.85	55.2	42.95	46.75	41.85	43.95	40.55	32.1	43.55	42.1	45.05	42.65	35.55	49.95	121.55	55.1	57.9	26.6	45.8	38.05	50	27.95	65.6	36.85	62.55	80.45	41.95	41.25	40.6	34.55	76.85	30.05	43.85	30.5	42.5	42.35	44.25	42.35
56.4	44.5	37.65	82.2	45.5	52.95	37	46.3	87.95	41.5	44.75	36.55	40.55	57	39.25	43.7	44.8	46.7	36.95	34.05	47.75	42.75	47.1	40.45	39.55	50.5	111.45	53.8	52.2	32.7	44.65	43.45	45.05	22.35	60.9	36.3	53.55	125.8	38.25	39.35	38.85	32.85	66.7	35.85	45.85	27.45	46.2	36.55	52.2	43.1
56.5	44.75	36.55	78.7	50.8	50.35	45.35	39.7	95.4	41.2	44.05	37.7	42.1	72.95	40.8	47.15	43.05	43.5	43.05	35.1	44.45	39.2	42.75	40.95	38.2	50.75	98.05	63.6	52.8	30	42.85	46.95	49.7	25.3	59.3	37.1	50.8	60.3	39.6	40.55	42.25	29.5	64.1	33.7	43.8	29.55	51.7	32.95	45	42
53.8	40.6	41.55	72.35	48.1	47.2	38.2	36.25	65.9	38	47.4	41.55	41.45	60.7	37.25	45.6	43.05	43.5	41.8	34.3	49.45	44.05	44.95	38.15	37.65	53.25	87.5	56.4	47.7	30.8	44.4	34.8	47.8	28.65	62.25	40.35	47.45	116.4	39.55	39.8	36.95	37.55	60.25	35.6	47.3	30.7	49.75	43.75	47.9	45.6
55.05	41.25	43.1	79	49.9	51.25	38.85	36.85	59.9	40.3	45.65	36.35	36.6	44.95	44.65	46.4	44.2	48.5	39.15	32.75	43.45	39.7	40.8	39.35	38.35	55.7	74.4	54.95	46.15	30	44.55	40.35	48.95	26.3	58.95	34.5	52.8	99.15	38.95	36.2	45.2	34.65	61.15	32.65	43.65	26.45	47.55	31.75	48.85	41.9
58	46.1	37.85	72.4	45.25	50.65	40	40.65	55.3	41.35	46.3	43	35.7	43	42.7	46.85	43.15	46.95	38.8	30.9	48.45	42.75	45.3	41.95	37.7	55.35	86.35	54.25	40.4	28.65	43.35	41.15	50.2	26.45	57.05	34.85	51.95	64	36.95	37.5	35.7	34.3	61.2	31.6	46.8	28.95	46.15	38.3	46.95	42.4
55.8	41.1	38	72.15	46.35	49.95	35.25	47.5	63.4	42.55	43.2	35.85	41.55	47.5	43.15	47.4	38.75	45.2	41	33.8	45.85	39.8	42.9	43.45	33.5	47.55	69.75	56.8	40.2	28.25	43.95	41.9	49.5	29.25	59.3	35.65	49.65	70.85	42.8	35.4	39	35.85	54.4	32.3	41.8	29.8	45.75	33.75	53.45	44.85
54.7	46.55	41.8	72.2	47.9	49.85	40.8	40.75	64.1	38.15	47.55	31.75	40.1	48.4	37.35	44.5	40.65	53.55	43.05	32.55	42.95	38.4	42.5	41.5	38.6	52.9	65.55	50.35	38.2	28.2	48.9	40.6	50.3	25.95	59.35	33.65	54.6	38.4	43.5	41.65	36.5	32.05	51.85	34.15	43.45	29.1	44.2	33.6	50.8	42.95
50.1	50.5	44.9	67.05	43.2	51.75	34.45	47.85	53.7	42.45	44.3	29.35	42.2	49.25	36.45	44.5	38.8	47.6	40.6	33.1	44.55	38.9	37.75	42.6	32.9	49.1	55.85	51.25	36.45	27.55	49.35	43.8	51	29.3	58.9	30.6	55.4	34.15	38.5	40.1	39.85	31.65	54.2	32.75	45.25	29.75	47.35	33.15	52.1	44.7
49.35	48.7	37.7	70.55	48.8	49.6	37.45	42.95	58.5	43.45	46.55	31.9	37.35	48.25	43.95	45.55	36.05	48.7	41.65	28.65	45.75	40.75	42.55	38.2	34.3	52.35	56.65	52.1	40.7	30.05	48.95	39.45	46.85	39.15	61.3	34.3	49.95	76.8	42.35	39.15	43.75	31.5	52.8	36.7	50.05	26.75	49.65	35.05	49.8	39.8
44.4	51.75	40.45	78	48.65	53.45	36.6	39.4	46.5	40.8	41.35	26.35	37	56.2	42.55	44.95	45.3	42.8	37.3	31.45	44.1	40.05	40.7	39.3	36.1	50.45	53.25	52.5	39.3	25.15	43.55	40.3	49.2	30.35	55.75	35.4	51.7	56	35.6	38.2	42.15	33.1	50.6	31.05	45.5	29.6	50.1	41.55	46.15	39
44.2	50.9	43.6	76.9	49.9	51.1	31.35	40.55	47.65	38.2	40.6	42.3	38.6	53	47.8	45.4	49.75	45.05	40.15	30.95	47.85	42.15	41.7	39	36.15	55.1	61.3	60.2	42.6	27.75	49.55	39.25	47.45	25.75	46.05	36.1	54.65	54.65	34.3	36.35	44.1	32.25	54.9	33.65	46.25	27.9	49.45	35.15	46.9	36.85
47	47.25	35.25	76.3	48.1	46	37.7	43.9	48.65	36.7	44.65	34.4	32.05	42.65	46.5	41.2	48.8	44.95	40.5	33.55	40.6	39.05	43.6	40.45	32.85	51.65	55.6	56.2	38.55	27.6	47.9	37.55	46.55	25.5	50.3	36.15	56.1	26.3	33.2	38	41.35	34.45	52	29.5	45.55	26.4	44.2	36.95	43.9	39
45.5	46.2	37.25	78.3	51.2	50	42.15	45.8	54	44.6	40.45	41.3	34.1	44.45	48.45	42.8	43.7	48.25	39.05	37.25	43.85	38.85	40.85	40.35	34.5	57.05	50.55	51.55	37.2	29.6	52.1	39	48.4	27.55	48.35	37.25	54.05	32.9	32.65	36.7	42.4	31.55	51.65	33.55	47.7	26.8	47.95	37.45	49.25	34.1
46	39.9	37.6	76.85	49.8	50.3	37	42.7	49.85	45.6	45.85	31.85	37.4	46.8	43.8	43.7	42	45.9	42.4	25.75	42.8	34.65	40.15	35.8	34.65	53.25	56.2	49.95	40.4	29.05	45.5	38.45	45.35	33.2	56.2	42.4	54.65	26.8	42.95	47.2	41.1	30.85	46.45	32.75	46.1	29.05	49.5	33.8	47.7	39.05
46.2	44.3	34.95	68.45	43.9	51.65	39.15	48.7	49.5	45.4	45.9	39.7	37.1	47.7	43.9	42.45	45.4	46.15	44.2	27.45	45.85	35	40.85	33.65	37	51.65	54.45	60.9	42.05	25.7	48	38.1	59	25.25	47.8	43.15	47.95	41.3	34.4	44.4	37.5	33.2	48.65	37.4	43.05	31.9	43.05	36.25	47.7	39.55
45.65	40.15	36.35	76.35	49.15	45.35	31.7	44.25	49.8	41.85	46.15	28.75	35.4	49	45.65	43.7	45.05	46.8	44.2	29.7	44.4	32.45	38.55	36.85	40.35	53.1	54.9	53.4	41.8	26.85	43.25	41.05	56.05	30.1	57.2	36.95	51.45	35.45	38.15	40.6	37.3	31.25	49.35	32.95	42.35	29.45	49.85	36.8	50.55	42.75
42	43	39	73.8	50.4	44.8	33.75	50.4	51.85	43.55	45.55	32.5	37.9	44.4	43.7	46.15	43	44.6	45.1	29.35	50.2	32.6	38.1	32.1	35.4	50.9	49.05	57.65	43.85	27.45	43.9	38.7	50.4	27.65	53.85	39.95	50.5	27.4	36.3	43.35	36.65	29.75	50.65	33.15	45.4	28.4	50.3	32.25	48.15	44.7
44.05	44.2	34.5	75.8	52.45	49	34.85	49.75	51.95	38	47.45	31.15	39.45	49.6	43.65	46.95	42.85	42.65	43.15	25.3	45.55	32.25	42.85	34.5	35.4	51.1	57.25	56	43.6	33.6	47.2	42.25	51.85	25.25	57.3	36.05	52.95	43.55	40.6	41.8	37.1	33.25	48.2	33.2	52.2	27.25	49.55	35.65	48	47
48.85	39.05	33.6	80.35	49.3	49.5	41.4	47.85	51.1	40.7	47.65	34	35.25	49.7	35.65	46.65	42	46.9	37.3	25.7	44.05	33.6	42.3	31.1	37.95	55.45	57.25	57.15	48.35	33.35	45.45	41.8	54.3	28.25	54.95	33.3	52.4	37.4	34.95	45.05	38.85	31.6	52.9	31.15	52.75	27.85	48.6	36.45	54.65	46.25
49.25	43.65	40.8	76.25	53.45	48.4	38.7	54.65	50.2	40.5	42.35	31.95	33.45	49.6	43.35	45.05	40.75	48.45	39.8	28.05	46.2	31.25	42.55	34.45	35.15	54.95	57.6	53.8	48.85	34.6	45.4	42.45	53.25	22.75	54.9	36.6	56.1	39.7	36.35	42.4	35.4	29.5	57.15	31.15	50.3	25.85	48.3	40.95	48.35	37.8
52	41.9	38.95	79.9	47.3	45.2	37.4	49.65	49.7	42.55	44.65	28.5	36.8	48.5	43.1	46.35	40.15	45.5	41	25.2	46.95	37.1	38.35	31.25	35.6	54.95	55.35	54.95	43.6	34.25	45.5	46.25	50.9	23.15	56.15	36.25	57.8	35.95	33.7	41.15	43	29.35	53.75	34.3	47.65	30.2	49.15	36.6	53.55	39.6
45.35	37.9	41.55	68.15	49.7	44.6	41.25	49.1	49.55	42.2	43.55	33.75	35.15	43.4	41.15	48.7	39.4	56.85	43.95	27.7	44.6	33.8	38.6	33.5	37.55	56.9	58.45	53.2	42.4	32.35	43.8	47.15	52.1	26.2	59	34.65	53.65	35	34.05	41.1	39.1	28.75	58.4	34.95	47.25	27.5	40.85	35	51.75	43.1
52.15	38.6	38.05	72.3	46.4	50.1	39.65	49.1	50.25	38.3	45.3	34.6	33.95	44.65	40.5	48.2	41.45	53.4	45.05	30.55	44.85	37	37.85	33.15	39.2	52.55	55.8	55.4	45.1	36.5	43.8	41.55	48.8	21.65	52.6	36.15	51.3	36.15	37.15	44.55	41.5	29.7	56.8	36.6	44.4	28.1	45.15	34.25	51.95	43.7
50.8	38.7	40.95	75.65	48.1	49.55	39.55	54.9	54.5	43.75	46.75	28.85	37.65	48.6	43.7	52.55	40.4	55.15	40.55	25.9	45.8	36.45	36.4	33.25	35.3	54.85	53.4	55.65	42.15	35.1	44.2	42.8	54.2	24.15	55.6	36.05	49.85	36.7	35.65	40.55	38.95	29.15	58.35	36	48.55	28.45	45.8	35.65	51.75	42.15
53.55	39.95	39	77.3	48.1	45.9	38.85	48.8	49.2	37.1	47.2	32.1	33.9	45.15	45.35	43.25	39.7	54.45	41.6	28.35	46.7	35.15	37.75	30.2	38.45	54.4	53.75	52.8	42	34.45	40.65	38.5	49.85	23.55	57.05	36.1	52.1	34.75	34.05	40.1	41.05	31.15	55.35	31.8	48	26.8	43.25	46.15	48.25	44.4
49.9	39.95	37.95	76.95	47.3	44.3	37.95	47	48	36.65	44.1	30.75	35	45.15	41.7	44.15	39.35	40.65	36.85	26.55	46.05	33.15	38.25	32.15	37.65	55.8	53.55	55.05	47.45	30.25	45.2	44.3	52.35	26.45	53.15	36.7	47.7	40.7	36.15	41.05	38.35	27.7	61.55	29.6	46.45	25.95	42.1	33.8	50.25	39.45
53.2	36.3	37	74.15	47.25	47.2	38	49.55	50.65	44.4	45.85	29.7	36.35	45.85	41.15	48.2	39.3	42.95	38.75	30.55	47.55	29.45	35.25	32.7	33.95	52.7	44.45	56.65	47.3	34.65	43.55	47.2	51.6	24	53.65	33.85	49.8	37.05	36.35	42.3	41.3	30.15	60.75	32.8	43.7	29.95	42.5	32.45	47.5	41.55
50	35.7	37.2	69.3	48.35	41.8	39.95	47.15	52.2	41.15	45.55	28.95	35.8	45.3	40.5	44.5	38.35	43.4	40.7	26.2	48	36.1	33.35	36.65	39.55	53.25	50.35	54.45	47	31.95	43.85	46.5	52.2	24.6	55.1	36.15	49.05	38.05	36.05	40	35.65	27.75	55.05	32.45	43.95	28.15	47.65	33.7	45.15	40.85
49.1	35.9	36.35	70.2	48.2	42.6	38.75	47.2	47.95	42.95	43.7	31.65	37.75	47.8	40.7	46.65	40.9	43	40.25	28.4	43.7	35.95	38.15	32.15	35.65	50.85	50	49.1	42.15	31.1	47.5	45.75	48.05	25.8	57.7	35.25	53.35	37.45	34.9	40.6	38.45	28.25	63.3	30.3	45.8	28.05	45.45	31.85	51.25	41.75
49.1	36.7	37.55	73.85	49.7	47.5	44	50.25	44.75	38.8	46.8	35.95	35.5	48.55	43.9	41.3	39.6	46.2	39.55	26.9	47.8	38.25	37.6	34.85	36.65	53.55	51	50.15	43.55	32.4	43.5	43.6	46.3	26.1	53.85	33.45	48.15	27.9	34.5	35.8	35.35	32.85	56.55	27.55	49	28.5	40.55	44.7	46.2	42.55
51	34.9	41.05	76.6	52.5	50.95	42.5	44.75	44.7	43.1	46.05	33.8	34.95	43.5	45.5	39.1	40.1	43.9	36.85	26.25	46.95	40	36	38.45	39.6	50.1	48.9	54.6	46.1	32.7	44.75	41.8	43.4	23.5	53.3	30.3	49.35	31.65	31.55	34.65	36.65	31.35	59.85	30.45	49.2	27.7	42.15	39.9	49.3	41.95
49.9	35	39.45	78.3	52.6	45.7	42.6	45.95	42.05	40.2	47.05	33.65	37.9	39.9	40.65	41.55	40.55	40.2	38.2	25.95	43.6	37.35	40.35	40.95	29.45	50.5	47.9	47.5	45.05	34.8	45.9	42.15	42.2	24.7	56.4	36.35	49.75	29	32.1	37.3	36.35	34.15	56.5	32.05	42.45	25.4	46.75	32.15	46.75	43.25
52.15	35.3	37.1	72.9	49.4	40.85	42.3	45.65	40.45	37.45	44.05	35.2	39.1	40.45	41	40.9	41.4	42.5	37.95	27.75	48	36.75	36.4	36.35	35	48.95	47.55	50.8	41.05	32.15	47.9	42.3	41.5	26.5	52.1	37.35	50.65	29.6	29.7	36.3	39.5	30.25	57.25	28.35	43.8	26	45.95	32.1	47	38.85
46.15	37.95	39.95	72.4	54.35	37.95	45.35	47.1	45.45	34.4	43	35.3	36.8	45.25	37.9	39.05	40.05	44.5	33.75	27.4	48.15	32.9	38.9	37.75	38.4	46.4	53.3	48.7	45.7	29.1	41.3	45.85	41.7	24.15	52.7	39.6	58.4	36.1	38.7	35.65	39.3	27.7	54.25	31.6	37.75	26.4	40.75	33.85	46.75	40.05
52.25	40.45	34.7	76.15	55.7	43.8	46.4	50	42.4	31.95	48.55	38.3	33.5	45.3	42.9	43.75	43.9	43.65	38.15	25.55	52.95	41.5	34.7	29.2	36.65	54.75	47	54.4	42.45	28.6	36.75	43.55	46.15	21.45	47.15	39.6	53.65	30.6	32.05	38.05	39.45	28.35	55.05	33.05	43.75	30.65	42.25	47.3	48.85	36.05
52.1	43.6	37.85	79.45	50.5	50	46.05	50.65	40.7	34.55	43.1	36.9	37.5	43.05	43.3	42.55	41.85	43.2	36.6	26.1	47	40.75	34.1	30.75	35.05	49.25	52.2	53.4	39.95	32.55	42.15	43.1	47.7	22.35	49.85	36.2	54.25	34.85	33.3	38.3	45.1	29.6	54.85	32.3	47	30.15	41.6	33.6	45.5	37.25
49.5	41.25	32.05	75.5	59.35	48.3	45.2	45.1	45.1	34.1	43.65	38.75	39.55	42.7	46.75	46.5	38.9	42.65	38.95	25.2	48.6	39.25	36.15	33.15	32.65	55.5	53.9	54.65	39	30.25	35.15	40.75	40.6	24	46.2	42.1	55	32.35	33	31.6	43.1	28.6	56.5	29.25	42	29.65	46.5	39.3	46.95	38.55
49.25	40.8	38	74.3	51.6	40.85	38.75	49.1	43.9	37.35	46.5	32.5	32.85	44.05	41.05	43.75	47.7	46	32.65	30.3	48.55	35.8	41.5	32.25	35.65	48.7	61.6	49.4	42.55	31.7	42.5	46.55	43.4	25.6	52.6	33.5	59.05	37.55	36.4	38.75	40	30.1	58.5	32	42	24.8	49.25	31.05	43.95	36.95
50.45	44.1	32.1	74.35	54.85	40.75	40.45	51.95	45	36.95	47.45	26.8	31.85	42.5	42.05	44.95	42.85	39.8	38.25	22.75	47.65	34	36.45	29.4	37.7	44.95	63.55	50.25	44.1	31.25	40.35	42.85	45.95	25.35	53.95	35.3	54.4	39.2	35.7	37.45	36.65	29.4	56.55	28.95	39.8	26.6	44.45	32.6	45.35	37.05
52.9	38.2	38.15	71.45	55.4	49.3	42.05	51.6	45.75	36.5	51.4	30.2	38.45	39.15	39.05	44.45	46.05	45.3	33.8	28.3	47.45	33.7	35.45	32.7	35.6	46.25	59.95	49.8	46	38.15	40.3	39.05	42	25.8	51.8	32.75	52.65	33.05	36.2	38.2	37.3	28.45	58.3	26.5	39.75	26.25	43.9	31.9	47.1	37.25
45.1	38.85	37.95	70.15	48.8	47.5	45.7	47.45	42.05	37.65	50.45	30.05	41.5	39	40.55	43.5	41.8	43.55	37.3	27.1	44.9	37.85	38.4	30.25	35.5	44.45	60.9	52.7	43.9	33.35	44.75	37.05	41.1	23.65	52.95	37.9	55.95	38.45	39	36.75	40.55	30.2	59.45	27.75	40.85	23.45	48.45	27.8	45.25	36.05
46.15	48.6	39.3	55.95	51.3	49.25	41.65	48	44.4	43.25	50.95	27.75	40.6	42.05	45.7	42.7	39.5	44.75	34.5	26.1	47	36.4	34.2	30.55	34.35	47.25	52.5	51.25	41.15	31.05	39.15	36.9	38.1	24.95	50.7	36.25	55.45	26.5	37.2	38.65	40.3	31.25	55.15	29.2	41.15	26.15	47.2	29.3	47.9	38.85
45.15	47.55	35.25	60.05	49.45	50.05	42.75	47.45	46.55	34.4	44.6	30.05	40.15	42.2	41.5	44.5	39.4	45.1	29.8	24.65	47.1	31.8	39.3	32.05	35.5	49.5	46.85	48.05	41.55	32.8	43.25	38.2	40.15	26.6	49.85	37.55	55.6	26.85	39.25	39.9	39.9	28.5	56.3	30.4	45.85	26.85	51.9	30.95	46.3	41.1
47.5	50.1	31.8	57.85	48.85	46.85	45.35	46.25	43.8	34.55	46.2	31.7	39.35	37.45	39.85	43.6	39.15	46.5	32.45	25.55	49.95	33.65	35.2	29	36.45	56.15	49.4	53.8	43.85	32	42.7	38.75	38.7	21.25	53.75	34.25	60.8	29.7	39.7	38.55	42.65	28.9	57	29.45	43.55	26.6	44.95	29.65	50.85	40.25
47.4	44.1	33.7	56.65	50.5	49	45.15	49.05	42.8	37.3	47.55	27.3	40.4	40.1	38.8	43.85	37.6	44.85	30.55	23.75	45.7	33.3	35.1	33.35	33.35	48.95	48.7	49.9	43.6	32.15	43.9	38.35	41.1	24.25	47.4	36.5	56.7	27.25	40.55	38.35	40.85	33.95	58.55	32.05	41.8	26.7	45.55	31.1	48.75	38.55
46.7	34.45	36.85	61.5	44.95	41.9	37.95	50.55	45.95	40.5	51.1	32.55	42.4	30	37.4	42.95	35.05	45.5	37.6	27.15	47.7	32.1	39.5	36.65	39.8	48.8	81.5	46	38.75	32.15	48.7	41.15	38.85	25.65	54.15	39.6	56.5	28.15	41.05	40.8	39.4	29.35	59.55	27.45	40.3	25.75	52.55	32.2	50.5	37.3
46.65	38.35	33.05	58.15	52.15	43.2	41.5	50.05	47	37.75	51.05	28.8	41.15	34.25	44.8	45	37.9	57.65	33.1	26.85	50.1	32.45	33.8	30.95	40.9	46.6	78	52.15	39.7	31.85	44.1	41.4	41.9	21.8	49.45	36	53.6	30.05	36.2	42.95	38.6	28.65	55.8	28.85	40.6	28.75	49.5	30.75	49.9	36.8
44.5	43.05	34.7	66.45	49.8	43.1	36.5	51.1	48.3	39.5	48.25	28.3	43.75	30.15	43.35	42.5	37.95	54.9	34.45	23.9	45.25	32.85	34.7	32.85	33.6	48.25	76.35	55.75	40.75	36.95	42.65	43.3	35.05	20.5	51.1	37.2	54	25.6	35.1	38.65	45.7	31.5	56.25	31.25	41.5	26.8	48	30.4	49.1	41.8
[truncated: 358 more columns]
