# Supplementary material for: Single-particle imaging of stress-promoters induction reveals the interplay between MAPK signaling, chromatin and transcription factors
Source: Nat Commun. 2020 Jun 23;11:3171. doi: 10.1038/s41467-020-16943-w (PMC7311541; doi:10.1038/s41467-020-16943-w)
Supplement: Supplementary file 12 — Source Data [file 41467_2020_16943_MOESM12_ESM.zip › SourceData/SupFig4/SupFig4_ySP929_NaCl_0p20M_A_Time.csv]

-1.0658
-0.79977
-0.55213
0
0.25297
0.51475
0.764
1.0143
1.306
1.5704
1.8173
2.0711
2.3592
2.6096
2.8601
3.1113
3.4034
3.6623
3.9121
4.1619
4.454
4.7121
4.9627
5.2125
5.5041
5.7627
6.0117
6.2615
6.5534
6.8062
7.0581
7.3079
7.6006
7.8634
8.1103
8.3625
8.6552
8.9116
9.1601
9.4109
9.7015
9.9596
10.211
10.457
10.752
11.015
11.265
11.517
11.804
12.063
12.313
12.563
12.856
13.114
13.363
13.615
13.904
14.165
14.414
14.666
14.954
15.213
15.463
15.713
16.004
16.27
16.519
16.77
17.062
17.32
17.569
17.819
18.112
18.376
18.625
18.873
19.167
19.429
19.679
19.927
20.22
20.483
20.733
20.982
21.276
21.536
21.783
22.036
22.324
22.589
22.837
23.09
23.379
23.633
23.882
24.133
24.423
24.68
24.929
25.176
25.468
25.723
25.973
