# Supplementary material for: Single-particle imaging of stress-promoters induction reveals the interplay between MAPK signaling, chromatin and transcription factors
Source: Nat Commun. 2020 Jun 23;11:3171. doi: 10.1038/s41467-020-16943-w (PMC7311541; doi:10.1038/s41467-020-16943-w)
Supplement: Supplementary file 12 — Source Data [file 41467_2020_16943_MOESM12_ESM.zip › SourceData/SupFig4/SupFig4_yVW403_NaCl_0p20M_B_Time.csv]

-1.0969
-0.83925
-0.58942
0
0.24392
0.49823
0.75015
1.0002
1.2943
1.5504
1.8
2.0495
2.3401
2.6032
2.8535
3.1012
3.3944
3.6466
3.8972
4.1462
4.4394
4.6956
4.9451
5.1957
5.4852
5.7457
5.9962
6.2447
6.5377
6.7902
7.0402
7.2902
7.583
7.8386
8.0919
8.3411
8.633
8.8927
9.1454
9.3931
9.6858
9.9542
10.203
10.455
10.741
11.009
11.258
11.508
11.801
12.071
12.321
12.572
12.862
13.12
13.367
13.616
13.911
14.178
14.43
14.675
14.97
15.232
15.48
15.733
16.025
16.283
16.531
16.782
17.074
17.328
17.583
17.831
18.124
18.39
18.637
18.886
19.181
19.442
19.689
19.94
20.233
20.493
20.742
20.992
21.282
21.534
21.786
22.036
22.328
22.587
22.837
23.084
23.379
23.642
23.889
24.139
24.433
24.689
24.944
25.191
25.48
25.743
25.989
