# Supplementary material for: Single-particle imaging of stress-promoters induction reveals the interplay between MAPK signaling, chromatin and transcription factors
Source: Nat Commun. 2020 Jun 23;11:3171. doi: 10.1038/s41467-020-16943-w (PMC7311541; doi:10.1038/s41467-020-16943-w)
Supplement: Supplementary file 12 — Source Data [file 41467_2020_16943_MOESM12_ESM.zip › SourceData/SupFig4/SupFig4_ySP930_NaCl_0p20M_B_GFP_HiPix.csv]

45.8	54.7	63.15	24.75	80.1	46.7	49.65	51.15	56.55	72.6	39.25	33.85	37.35	46.3	48.5	43.7	40.85	70.2	45.7	61.3	61.35	59.2	66.85	53.9	57.15	77.05	34.85	53.8	76.15	53.3	51.35	77.1	84.4	66.1	51.75	54.45	44.85	48.6	45.65	48.3	69.8	53.05	48.35	46.25	56.55	31.45	66.8	46.7	68.1	57.7
47.05	56.05	66.5	25.3	73.5	47.6	49.1	54.65	51.85	65.85	30.7	27.75	44.15	48.35	41.4	39.3	44.25	58.65	46.8	56.85	55.7	60.4	63.5	51.95	51.2	67.25	36	48.75	66.05	45.45	49.6	74.5	79.45	66.45	44.05	51.5	45.25	48.8	42.55	38.15	67.45	57.2	42.7	48.75	58.6	31	65.25	44.7	66.85	54.9
50.8	52.45	65.1	19.7	77.8	46.5	45.05	48.7	56.85	67.6	33.45	29.8	40.35	45.25	46.35	45.85	37.95	64.35	49.1	53.4	56.45	68.7	62.45	49.5	50.2	67.25	35.4	48.65	69.25	42.65	45.3	69.45	85.05	65.35	47.6	54.35	44.7	42.95	39.85	42.75	70.35	54	46.8	42.85	57.85	32.05	68.75	43.05	67.95	52.25
70.6	47.55	74.95	28.8	87.2	74.35	66.65	55.35	55.75	78.1	39.35	46.9	41.15	51.85	60.05	61	63.85	71.25	56.05	71.2	67.2	102.65	78.4	55.75	57.15	82.2	48.65	59.75	95.9	31.4	56.2	86.7	60.25	96.8	62.6	64.6	52.4	58.5	50.35	41.15	90.9	74.45	52.95	49.4	81.75	41.4	82.9	54.25	81.05	59.8
62.9	65.55	76.2	49.6	109.7	51.45	53.8	59.45	65.65	84.35	64.6	49.6	47.55	51.6	58.25	48.2	48.45	87.2	50.1	60.75	62.4	78.05	76.65	56.2	49.35	85.55	40.9	57.65	72.1	53.25	54.5	83.35	108.4	61.8	61.2	59.65	59.9	47.25	39.65	54.1	76.4	55.1	54.5	48.9	74.55	75	71.8	48.75	94.8	55.3
63.4	62.1	79.2	57.8	114.75	60.15	59.4	59.95	65.1	85.5	60.25	50.1	50.25	51.5	55.7	50.95	52.85	85.05	50.1	64.7	62.05	75.8	75.1	55.9	54.4	87.9	42.2	63.8	63.15	48.95	53.9	81.45	105.05	67.8	64.55	60.9	60.3	43	37.5	48.1	74.05	59.55	52.1	46.1	74.35	78.75	67.05	43.9	94.5	53.1
55.2	65.2	75.35	56.15	108.35	59.6	59.7	60.65	66.9	84.35	66.6	52.9	42.65	51	52.95	53.4	53.1	85.35	49.5	62.3	57.35	72	73.2	58.1	59.05	84.15	40.35	64.2	61.4	56.3	51.9	79.3	103	63	65.4	56.15	59.4	50.4	41.95	50.8	70.7	54.75	51.7	43	74.95	72.65	65.9	47.4	90	57.5
57.6	63.55	72.4	57.45	107.4	61.6	60	58.65	65.25	83.6	64.6	48.25	45.3	46.35	56.75	56.6	58.1	91.35	46.05	71.05	58.35	76.65	78.6	55.45	59.15	85.2	41.7	63.5	64.6	57.75	49.95	80.35	109.35	60.7	61.95	60.2	59.55	50	40.4	48.7	73.85	56.05	53.2	44.4	74.95	63.55	61.3	46.2	90.2	54.4
57.5	65	70.2	56.1	86.45	59.4	59.65	58.6	68.2	64.05	69	48.9	49.6	51.5	55.7	52.75	52.1	83.6	47.8	59.9	59.25	69	74.1	54.75	57.65	85.25	40.5	65.15	60.35	54.4	49.6	77.2	103.7	58.2	64.95	54.8	59.7	44.15	47	49.7	61.8	50.8	50.35	42.9	77.7	67.35	57.35	45.55	85.65	53.3
51.4	59.35	74.65	55.35	85.15	55.9	55.85	59.5	59.05	65.2	65.9	50.3	52.1	44.9	58.7	52.05	44.3	78.1	48.35	61.95	58.7	59.8	75.05	53.3	51	81.8	39.6	65.55	69.75	50.7	52.4	80.55	95.95	59.6	63.65	52.1	60.55	43.65	46.05	52.6	59	52.25	45.85	42.65	75.1	65.8	64.05	42.25	89.05	55.55
55.15	62.25	71.15	64.1	74.8	55.4	53.7	61.1	53.55	64.95	68.35	49.3	48.4	52.45	54.65	47.15	47.5	79	51.75	63.95	57.45	61.1	73.1	59.6	55.35	85.05	40.9	65.4	60.5	55.25	51.55	75.25	93.1	63.15	65.55	48.55	56.45	41.2	47.9	50.45	56.8	47.95	51.25	41.6	72.9	69.45	66.9	42.5	82.95	54.05
51.15	57.2	69.95	59.9	83.9	54.05	55.05	60.1	58.3	63.85	64.55	56.25	51.45	43.9	56.9	52	47.8	85.6	51.15	58.1	60.7	64.05	73.55	52.85	57.25	84.35	41	63.15	63.65	58.75	48.45	74.3	98.9	60.7	64.7	52	57.9	42.9	42.9	52.8	65.05	56.8	50.6	42.45	79.9	63.75	74.4	44.9	90	50.1
61.35	59.15	67.3	61.35	85.95	54	55.75	56.95	66.05	62.55	62.3	49.25	55.1	50.75	54.95	50.05	48.35	92.75	51.5	65.4	70.75	70	71.8	55.15	58.95	81.7	45.3	64.05	67.45	56.25	56.6	71.35	101.95	64.55	59.2	55.45	55.95	46.15	46.25	46.65	64.75	51.7	51	46.95	74.9	66.35	69.05	46.9	81.45	53.15
54.35	59.75	67.3	59.7	87.3	50.8	62.5	56.15	64.1	72.1	63.3	53.45	53.1	70	55.5	49.85	48	104.6	47.6	60.8	69.75	68.45	74.15	51.9	50.95	93.45	40.5	67.55	67.95	62.75	51.7	73.9	103.85	66.55	59.55	48.25	51.85	45.65	45.05	48.8	65.45	53	50.4	46.65	73.8	68.7	71.1	44.3	82.8	53.35
48.5	56.25	68.45	72.6	96	55.7	68	54.85	63.75	78.8	66.75	55.7	50.25	78.4	53.8	51.15	52.95	122.6	50.65	64.15	70	70.95	70.05	51.8	51.65	96.3	40.3	68.05	71.85	61.6	51.75	75.35	101.05	64.15	57.75	50.8	50.15	43.4	45.25	50.7	79.1	55.9	48.8	44.95	81.7	63.25	71.4	46.6	88.95	52.05
47.4	65.4	72.6	64.4	106.15	61.7	65.9	57.15	64.8	89.2	67.45	52.95	53	91.6	51.6	48.7	58.7	146.75	53.35	59.8	74.5	71.75	71.4	52.1	54.05	105.55	40.15	70.8	62.15	58.35	51.3	71.55	103.1	56.3	61.7	52.25	55.75	49.65	44.75	55.1	89.1	55.2	51	41.1	74.85	64.6	76.15	45.1	100.5	59
53.3	64.85	79.05	75.05	115.7	73.35	72	57.4	65.95	105.6	66.45	54.9	69.75	119.45	49.1	53.9	62	154.45	57.15	67.2	56.45	81.1	83.35	50.35	58.65	123.05	41.45	71.3	63.35	68.5	50.9	72.25	107.25	60.55	58.35	53.75	57.15	59	42.2	66.75	96.45	52.4	52	48.4	66.15	61.1	63.8	42.65	87.1	63
58.3	65.25	71.65	79.15	127	75.95	66.5	59.7	62.55	96.35	69.3	54.1	78.15	123.45	51.3	56.1	75.9	156.5	71.7	64.55	57.15	101.55	111.3	55.5	52.95	114.65	38.55	69.3	65.5	62.55	47.05	70.75	110.25	57.4	55.65	49.2	75.45	58.4	40	88.2	114.65	52.45	47.85	67.25	65.1	70.7	67.3	44.35	94.95	82.1
56.25	68.2	76.05	81.6	136.45	77.35	73.6	65.1	65.35	90.15	86.1	49.8	75.75	131.6	46.6	50.2	89.15	167.55	79.4	74.45	57.7	103.75	129.35	53.9	55.2	148.05	35.2	69.1	69.45	72.55	46.7	65.25	127.2	57	58.6	45.85	69.25	60.45	41.5	107.05	116.3	50.45	45.5	69.1	67.15	86	63.5	39.6	85	103.25
54.05	60.15	94.9	83.7	133.95	75.8	85.3	71.7	62.85	98.4	88.2	54.25	89.95	135.8	55.6	55.7	91.9	170.25	85.6	81.1	55.2	100.85	136.35	64.3	67.45	167.7	38.4	70.05	64.2	67.25	47.3	63.7	129.45	54.9	55.35	48.35	70.1	67.15	48.7	65.6	115.25	56.95	50.9	71.9	69	95.05	63.85	44.55	94.15	128.75
54.3	80.95	111.35	91	143.5	79.7	88.5	81.3	73.5	101.8	87.5	55.95	103.3	137.7	68.85	51.55	85.1	176.05	91.85	88.2	61.45	120	146.95	82.05	76.6	183.5	40.75	71.85	68.4	72.3	47.1	65.55	135	62.85	61.3	49.8	81.3	68.35	63.65	162.05	121.85	56.6	53.45	64.25	71.1	112.85	62.65	42.3	98.6	147.7
49.35	80.4	135.2	101.05	146.8	89.9	99.7	83.8	79.95	116.55	89.95	61.4	124.7	125.9	75.8	49.4	83.6	150.7	83.5	99.3	67.1	118.85	163.65	105.15	89.1	218.75	39.7	94.05	69.15	88.15	45.75	69.5	123.25	65.65	78.05	70.7	104.9	70.85	62.3	170.9	126.65	51.1	64.75	62.85	77	120.15	63.95	43.3	96.05	153.35
49	81.35	118.6	107.95	153.85	107.5	112.5	99.9	85.7	116	95.3	70.3	108.4	114.85	80.1	47.55	88.3	143.4	107.3	111.15	85.8	132	165.95	108.25	111.5	205.75	43.65	113.45	70.15	94.55	47.65	70.55	135.6	67.7	104.2	82	92.5	68.1	69.2	167.55	116.75	45.65	85	65.3	82.9	125	72.4	43.3	116.55	167.15
50.5	73.9	97.45	115.1	172.45	117.1	111.15	99.4	84.5	130.7	98.35	65.45	107.15	135.6	88.05	47.65	92	136	116.7	136.3	84.45	138.65	174.45	102.65	108.85	215.65	45.15	109.7	62.45	109.5	43.1	78.15	148.6	79.5	97.7	90.65	97.05	59.05	88.9	183.45	116.5	46.4	89.1	86.4	81.85	130	91.4	57.6	140.9	174.2
47.8	92.9	125.35	130.9	200.2	120.8	102.75	99.05	82.5	150.9	100.75	60.5	107.3	128.65	72.45	52.7	99.55	126.8	118.65	141.5	89.55	144.4	185.2	100.5	133	223.7	53.7	119.3	68.05	140.7	45.65	86.1	142.45	101.95	112.55	98.25	103.3	68.05	89.35	169.2	124.55	49.45	117.2	98.05	79.9	131.45	99.6	58.25	150.2	152.4
46	106.4	169.55	146.4	203.25	112.7	101.3	102.35	75.2	160.8	122.55	65.35	119.9	129.4	90.35	52.85	113	143.8	115.75	150.4	107.65	150.95	189.2	106.8	78.05	250.1	61.4	135.85	67.35	138.05	42.65	75.7	137.3	103.7	109.85	114.15	105.25	66.85	62.65	158.45	152.4	48.95	108.5	76.25	88.35	128.55	111.85	83.95	171.3	130.95
47.45	128.4	160.35	128.3	203.75	98.05	89.35	94.1	87.95	175.8	125	75.25	89.25	143.45	81.1	54.65	114.9	138.3	105.65	156.25	115.2	154.15	214.85	115.95	105.5	263	64	145.05	65.85	136.65	45.45	77.15	143.55	112.1	117.6	111.75	106.4	66.65	85.85	152.3	170.55	47.4	114.2	72.3	79.85	113.4	121.25	83.9	168.2	144.45
50.5	124.6	161.55	145.45	190.65	125.05	100.3	97	93.05	193.7	115.7	79.45	95	135.3	77.65	54.6	108.75	131.65	99.8	137.45	135.9	162.35	206.55	124.85	154.65	251.2	77.1	158.8	62.95	138.15	40.5	74.25	147.35	101.5	116.25	102.15	117.05	66.75	73.3	141.15	169.6	50.35	116.1	57.35	80	131.25	127.3	95.9	205.25	147.65
52.2	129.4	78.8	138.6	225.6	109.75	106.9	100.5	87.9	205.25	114.15	77.65	83.25	156.6	90.5	57.15	111.6	126	97	146.9	126.9	151.35	179.9	133.35	149.25	237.55	74.6	143.75	66.3	142.65	41.1	93.55	153.5	103.6	121.3	99.1	120.7	77.05	71	122.7	157.8	47.1	125.5	54.6	86.8	154.65	115.8	93.8	197.75	169.4
44.6	66.2	193.95	169.9	232.2	117.05	119.3	94.65	82.75	225.3	117.05	94.2	92.25	146.15	93.05	67.8	110.4	118.25	114.35	149.55	142.65	133.3	190	126.05	80.95	257.1	85.8	131.4	64.35	129.4	44.85	94.6	144	121.45	118.05	98.75	124.55	72.85	50	120.4	160.55	45.65	108.9	69.5	77.1	152.9	130.85	92.1	213.65	169.15
48	102.75	91.1	153.65	248.7	113.4	109.15	102.4	80.15	221.4	96.85	86.55	93.25	136.85	96.9	61.55	98.6	120.7	121.15	123.3	145.6	135.35	188.1	125.7	126.4	277.25	84.4	150.75	63	124.55	46.35	98.15	135.7	107	110.85	78.45	126.7	59.1	59.05	99.3	153.6	49.25	123.9	71.9	66.05	162.7	133.9	110	186.4	137.05
43.7	108.5	166.9	146.4	65.7	114.95	121.05	112	71.05	228.7	101.1	92.05	93.5	131.9	83	56.35	81.05	116.9	134.6	120.5	132.7	126.35	199.9	128.45	134.9	288.65	96.8	160.2	66.05	109.35	42.4	112.1	137.95	126.6	108.7	75.4	108	71.8	63	98.4	122.25	47.4	97.25	77.8	65.55	131.35	140.85	122.6	202.95	127.55
47.6	146.85	91	132.1	255.2	131.15	120.85	128	79.2	241.1	110.55	97.85	84.35	145.2	92.35	63.5	95.15	110.55	115.7	109.9	122.45	121.85	213	160.7	134.3	279.6	105.65	143.15	66.2	113.25	42.7	111.45	129.4	126.7	107.1	87.75	105.7	71.2	88	80.55	118.7	44.95	86.9	84.95	79.55	133.35	131.2	115.2	176.3	146.7
45.1	118.75	121.55	132	230.4	133.1	146	130.8	79.75	227.75	90.45	83.3	76.5	108.05	106.15	52	96.1	114.3	128.05	97.75	112.95	132.35	210.2	150	116.45	277.3	107.95	142.4	62.9	108.05	47.65	104.5	102.05	114.85	106.55	79.7	109.4	94.65	64.4	72.8	140.25	47.75	84.7	96.2	89.55	118.35	107.6	113.1	162.2	134.45
47.95	145.3	163.1	124.3	232.8	118.4	154.95	135.5	97.35	207.05	91.7	94.8	78.65	90.95	77.35	60.6	92.1	99.8	113	91.45	84.55	125.9	207.7	163.75	138.15	278.6	92.8	152.6	62.7	108.7	46.5	92.7	99.5	133.85	115.95	55.15	100.9	102.95	68.4	66.5	136.7	47.4	78.2	73.15	103.65	111.55	96.1	118	160.95	114.8
51.05	141.15	103.6	132.8	228.1	110.75	145.15	151.55	99	196.15	103.4	82.85	76.55	86.55	79.35	49.55	90.7	97.3	104.5	90.05	74.6	123.65	236.05	167.85	131.4	251.3	75.25	121.1	65.95	124.5	45.7	109.05	84.95	144.3	105.75	75.5	111.45	100.9	45.4	51.05	120.65	45.45	63.15	78.45	104.75	81.3	113.75	115.55	159.85	115.25
47.5	111.3	104.95	156.55	195.1	98.5	132.65	150.4	102.6	163.15	106.45	91.45	68.35	74.75	93.95	47.05	91.7	97.65	97.85	76.65	78.3	125.95	233.4	165.65	85.25	260.9	53	109.7	60.45	95.8	47.15	152.1	92.35	117.7	126.05	52.95	106.05	90.9	33.2	47.05	118.05	41.85	54.6	47.85	117.8	114.6	118.75	111.4	157.45	89.85
55.8	51.75	62.55	165.6	169.2	114.6	136.35	146	117.95	145.55	95.15	72.45	68.85	80.7	79	52.5	79.85	98.15	105.95	83.9	61.05	136.85	218.15	159.5	42.6	238.5	48.1	119.1	63.15	113.95	48.75	117.95	83.25	125.7	101.35	54.45	101.05	79.3	33.2	42.15	121.55	49.1	51.35	45.6	137.2	98.45	111.6	107.1	177.2	99.65
54.05	52.65	63.3	157.35	159.4	120.1	141.2	119.05	125.85	119.85	79.45	83.4	66.35	57.65	77.4	53.2	76.45	89.45	107.15	91.8	55.6	131.2	207.35	146.6	45.7	222.75	34.05	131	57.45	105.6	47.45	166.6	84.7	113.2	124.4	55.9	97.65	76.95	26.3	34.5	115.55	47.25	68.3	43.45	142.8	83.15	104.2	79.2	174.25	90.95
62.95	58.95	125	175.5	140.85	142.25	134.65	124.3	124.85	106.2	77.55	91.45	74.75	50.15	70.4	49.1	69.6	83.95	90.7	91.05	47.1	123.15	230.8	130.75	40.25	243.5	34.3	132.7	55.15	92.95	48.5	210.45	81.65	127.5	123.1	51.05	85	93.25	28.7	37.95	122.25	43	57.15	39.05	130.15	80.4	80.85	73.85	155.6	75.15
54.7	77.65	194.1	177.1	125.65	113.25	134.25	110.95	125.65	108.55	96.6	86.5	81.35	40.3	79.35	51.5	54.85	95.95	95.55	78.65	43.5	90.2	210.3	126.45	47	226.1	32.55	120.9	64.6	87.35	48.9	213.65	79.2	108.2	131.5	52.6	89.15	90.4	27	48.65	120.15	47.65	70.85	38.1	128.5	77.05	85.8	55.7	136.6	76.15
58.85	47.45	88.35	163.5	160.2	104.65	147	114.2	106.4	99.9	86.7	73.65	93.5	48.5	76.35	49.9	50.25	82.25	85.6	83.8	37.5	80.35	195.85	107.4	43.9	241.7	35.65	123.15	59.05	73.9	44.95	140.4	81.7	98.15	135.05	53.6	102.25	73	28.3	45.05	109.4	48.2	76.8	43.4	108.75	76.05	71.4	42.25	149.6	58.85
69.85	96.15	172.9	174.85	146.3	110.65	129.55	104.25	81.15	91.6	116.95	73	79.25	47	98.8	47.45	43.45	75.85	88.85	57.95	38.9	70.6	199.9	100.35	43.3	243	37.5	115.15	55.7	66.4	47.15	211.3	78.85	82.25	136	50.75	92.5	67.1	28.9	38.9	73.1	48.6	50.1	42.8	96.8	69.9	73.95	42.25	136.3	40.55
71.2	47.65	156.55	142.2	155.7	112.8	126.05	117.95	83.55	81.7	90.2	64.95	90.95	40.55	71.2	45.95	38.15	71.25	71.85	64.25	37.9	62.2	195.1	106.6	42.25	242.2	36.05	119.15	54.65	70.85	45.35	174.2	83.8	58.05	107.25	46.6	100.2	55.5	25.5	49.2	119.1	43.1	48.35	46.45	92.55	57.3	69.4	35.35	132.5	37.2
59.8	61.7	126.45	125.6	165.8	107.65	127.3	105.1	74.25	68.15	108.85	83.25	83.05	41.65	78.65	46.8	37.65	59.3	65.9	49.4	37.85	60.15	164.05	95.25	38.4	250.9	40.55	113.65	58.45	60.85	46.9	200.15	81.85	52.05	92	41.85	85.6	48.25	48.75	32.05	137	44.3	43.05	43.95	79.6	58.35	87.15	35.95	146.3	38.1
61.3	45.2	101.4	105.05	168.4	98.95	122.75	113.15	65.2	80.3	56.85	86.15	77.05	38.95	71.8	47.1	35.9	63.45	58.1	51.95	35.25	57.9	161.85	92	38.8	190.25	44	96.15	52.25	55.4	43.7	137.9	80.15	50.1	74.4	40.8	69.05	43.8	26.7	34.6	159.95	38.4	41.3	42.55	76.45	58.1	73.4	35.95	128.4	35.8
63.45	79.65	44.7	90.05	143.05	87.85	118.25	98.4	74.45	70.45	92.1	75.35	76.95	36.2	45.1	47.55	37.8	61.1	52.1	45.95	36.05	56.4	150	49.8	40.05	223.4	55.35	74.4	45.35	51.35	40.45	151.45	80.5	48.8	68	38.05	66.65	34.3	26.35	34.2	148.2	40.45	42.05	40.8	73.8	44.85	66.8	35.55	126.15	34.25
51.65	83.35	44.15	88.1	136.35	67.9	100.85	92.5	62.75	57.15	67.25	79.65	67.1	40.9	42.6	43.25	35.6	58.15	57.75	41.95	40.8	43.95	139.85	72.35	43.15	194.75	46.15	60.95	59.3	45.4	40.2	166.15	77	46.95	56.4	39.2	46.8	37	56.65	32.8	130.3	38.95	37.7	38.9	74.25	45.2	54.65	32.1	124.85	35.55
46.75	67.2	58.6	93.2	137.9	59.75	100.6	78.25	67.05	54.2	75.6	69.65	58.55	42.7	44.15	43.6	36.15	61.7	50.35	44.25	37.45	45.85	122.45	78.1	36.9	141.4	52.25	62.45	60	48.85	38.55	148.35	80.85	50.1	48.6	43.75	56.9	38.3	62.2	30.95	135.05	44.05	38.25	38.35	65.25	50.95	57.4	38.55	99.65	34.45
45.2	64.75	54.65	80.75	121.35	42.9	85.8	65.65	65.75	52.9	63.8	67.95	52.9	43.75	40.25	40.15	40.75	57.75	57	50.95	38	42.25	133.6	69	37.85	119.1	42.5	58	57	46.65	41.3	139.75	68.2	51.45	47.4	37.7	52.4	36.4	41.5	37	103.4	43.5	30.45	34.15	66.05	51.3	52.1	33.35	111	40.75
44.3	52.75	49.7	76.05	103.45	42.1	87.75	64.7	69.5	52.3	71.4	67.9	38.2	43.05	36.85	46.5	38.85	62.5	50.05	44.8	40.3	41.3	112	65.8	50.6	96	30.35	56.65	56.7	44	41.85	112.4	67.8	52.55	40.15	35.6	46.9	32.9	34.45	27.6	93.85	48.2	29.75	36.4	65.75	42.45	52	28.35	102.55	39.35
42.3	58.2	33.75	73.2	51	35.6	77.35	54.25	72.45	50.75	50	54.3	36.8	42.5	39.4	48.8	41.05	55.85	48.3	45.95	43.35	61.2	92.85	67.25	33.45	79.75	40.9	48.45	54.3	49.05	44.05	89.45	70.95	48.55	41.45	36.1	49.05	31.25	31.15	32.1	98	41.7	31.4	36.95	63.1	41.55	50.4	51.35	95.45	42.8
41.5	47.95	37.45	73.75	80	40.75	71.85	47.2	71.2	54.25	58.15	52.75	32.05	43	35.2	38.15	36.7	58.05	55.25	47.35	44.1	43	77.05	59.8	34.35	90	31.45	49.6	61.7	48.7	45.45	60.35	76.35	47.35	42.5	42.25	47.85	36.55	31.65	30.75	80.25	45.85	36.1	32.05	66.7	33.75	44.25	59.3	94.75	40.6
40.35	48.1	40.4	59.8	64.25	42.5	61.1	45.3	76.85	56.5	60.55	56.65	36.95	45	34.65	44.4	35.85	59.15	58.25	48.65	37.8	52.25	65.9	61.45	29.35	73.6	48.65	48.95	58.4	44.3	42.8	51.55	69.1	49.25	44.75	39.05	50.65	36.25	33	32.95	90.15	43.85	33.65	58.45	76	29.05	51.15	56.45	79.9	36.7
41.15	49.6	40.05	69.05	53.25	38.5	56.85	39.8	83.4	44.55	54.25	44.45	36.05	41.6	33.85	41.6	38.95	58.6	60.95	50.55	42.35	83.3	62.9	49.5	50.45	70.45	45.45	46	57.7	45	42.95	41.75	75.35	54	42.45	35.15	49.4	35.9	30.35	37.75	72.4	39.4	31.1	46.4	63.45	38.15	47.3	72.1	76.55	39.45
43.75	42.15	41	65.2	50.45	42.05	56.3	43.9	76	41.5	53.25	54.15	37.2	50.45	35	41.6	35.9	55.2	56.05	50.45	36.05	62.85	57.35	45.75	55.65	72.4	32.6	45.55	59.4	44.8	41.9	37.15	68.05	50.3	41.55	36.4	39.8	37.35	30.2	35.35	72.1	40.2	32.2	52.55	51.65	31.85	45.9	71.75	67	36.2
40	45.75	38.45	58.45	44.2	37.8	49.15	40.4	70	47.15	54.8	56.7	31.9	41.15	34.45	41.25	37.75	55.05	55.7	47.7	37.75	46.9	63.3	43.9	63	76.2	39.15	43.5	54.85	45.15	43.3	43.75	64.4	53.8	40.35	32.75	38.9	40.6	29.55	32.75	66.95	41.5	32.15	46.05	55.65	29.8	44.4	45.65	61	36.25
38.6	52.9	38.1	65	38.1	37.25	44.25	43.75	49.75	41.2	48.2	48.85	36.55	39.7	31.25	40.2	33.55	57.7	55.85	48.25	34.95	73	60	46.95	70.05	65.2	40.7	44.45	50.65	45.9	35.9	37.1	62.55	49.95	43	38.5	34.1	38.4	21.25	24.7	63.05	40.9	29.15	39.4	55.1	31.55	45.55	47.55	63.95	40.35
44.15	45.75	39.05	63.25	40.55	35.9	47.8	42.9	51.95	46.95	53.05	50.6	39	43.05	29	42.75	41.65	54.5	47.65	49.3	35.65	51.8	53.8	43.1	43.45	60.05	34.3	45.1	52.4	45.9	37.9	38.3	56.6	45.5	39.8	35.5	39.05	33.9	24	24.75	59	38.9	31.2	74.5	55.25	34.9	44.9	39.6	62.35	39.7
38.9	52.9	35.8	55.3	44.9	34	44.25	42.8	46.95	38.6	53.05	51.3	33.5	42.9	31.15	42.25	38.1	57.85	46.25	47.85	34.9	44.9	55.1	43.35	43.4	60.75	31.5	38.4	59.25	48.95	40.95	39.7	61.85	44.6	39.3	35.95	38.7	36.8	29.9	27.35	59.45	38.75	29.75	51.35	48.2	33.75	41.3	36.85	62.1	36.65
63.75	40.8	36.2	52.95	42.1	42.55	45	41.85	42.6	41.1	47.85	52.3	35.2	40.95	31.15	39	36.4	50.85	44	44	38.2	48.75	53.8	46.45	39.35	60.15	28.8	40.35	54.4	46	38.95	37.95	64.1	48.7	41.3	38.35	38.8	37.75	30.85	44.7	52.9	42.45	33.9	33.95	52.2	49.85	42.45	40.25	62.75	37.65
63.3	45.45	35.65	58.05	45.65	37	41.45	40.55	42.05	44.15	42.4	50.4	34	37.15	32.2	38.2	41.8	52.45	47.35	36.85	37.2	47.7	57.4	49.1	51.85	62.05	30.45	43.6	51.2	44.5	44.95	41.15	65.75	45	42.35	37.8	45.2	36	28.85	31.8	51.2	47.8	29.75	40	49.85	43.25	44.7	34	63.65	33.4
42.9	41.8	42.65	52.35	44	37	41.8	40.65	42.25	37.4	45.95	56.8	36.7	39.85	36.8	38.75	40.9	52.5	43	39.55	41.7	45.55	59.05	44.8	45.3	61.3	34.85	40.95	57.6	44.6	38.95	40.65	67.05	45.1	45.05	38.9	41	38.4	30.1	28.15	49.55	39.2	35.5	41.4	51.45	47.8	46.45	33.25	58.5	37.05
40.8	39.8	37	54.2	48.9	40.15	40.75	42.5	41.95	36.55	40.9	54.15	32.6	36.95	34.5	43.65	44.2	55.25	42.95	41.1	35	49.7	58.1	41.35	32.7	63.25	34.9	39.05	51.6	46.95	36.8	37	71.3	44.2	43.75	36.35	48.1	42.1	27.25	26.95	54.25	38.3	33.75	65.4	49.9	49.5	47.25	29.2	63.5	33.8
34.8	40.15	33.6	52.45	41.55	33	40.45	35.15	42.95	43.55	40.95	51.5	34.7	46.85	36.25	36.7	36.05	51.45	43.25	46	43.1	46.75	53.65	44.95	32.15	60.55	32.15	41.3	54.9	42.6	39.85	42.45	72.25	42.2	43.3	35.75	43.45	39.15	32.45	36.4	58.95	40.55	32.95	31.85	53.45	46	43.5	31.7	59.1	38.95
37	41.5	38.95	49.25	44.85	36	42.5	38.65	41.85	40.1	40.6	50.65	35.65	42.85	34.6	37.65	36.65	58.05	41.4	44.15	42.15	41.35	52.3	46.3	34.6	57.8	33.6	31.6	54.85	46	39.25	39.85	74.25	45.5	42.55	38.1	43.8	37.65	25.7	46.35	57	41.15	33.7	35.8	54.35	46.3	47.15	34.2	62.35	37.95
38.15	40.95	37.45	47.35	44.55	35	44.8	35.65	38.35	37.85	45.8	49.3	33.7	43.5	32.1	38	35.95	60.1	45	44.95	37.9	40.8	57.55	41.4	31.3	57.35	34.3	40.35	47.15	44.35	40.3	43.55	62.7	42.95	45.65	38.05	43.7	36.95	23.9	29.6	49.7	43.4	29.85	49.5	54.75	52.1	42.3	35.35	55.25	39.05
34.7	38.65	38.3	47.65	46.75	35.3	44.2	40.25	37.8	40.6	41.95	50.25	33.7	47.1	34.4	39.8	36	55.6	43.85	40.4	37	54.1	54.1	43.95	39.1	56.15	32.1	38.15	56.7	48	39.35	42.55	64	41.45	47.2	34.65	41.35	37.5	28.8	33.85	53.4	43.5	33.55	38.45	54.6	47.05	42.1	31.25	59.3	36.95
37.95	35.75	37.15	59.7	52.25	29.8	43.05	40.05	41.65	36.95	43.55	46.25	34.25	37.9	38.2	36.75	35.4	60.25	42.65	42.5	34.65	51.3	57.25	42.5	43.25	58.9	33.95	40.4	52.8	47.25	41.45	43.85	62.65	38.75	46.4	38.15	38.2	36.8	23.4	31.5	51.85	44.8	33.65	55.35	55.75	33.75	50.1	33.5	61.2	40.35
36.7	44.75	38.9	58.3	51.65	32.1	41.95	45.2	46.35	40.85	44.85	43.45	37.9	38.6	36.95	36.45	35.55	57.45	43.4	44.2	37.95	60.15	54.3	41.75	35.75	55.65	31.85	45.5	52.9	47.9	40.5	42.25	60.7	43.7	45.45	36.05	45.2	39.15	24.7	27.9	47.8	46.3	37.5	60.7	46.9	39.35	47	34	60.95	33.2
35.65	36.1	36.6	59.6	51.05	26.7	47.5	41.15	48.6	38.2	39.95	43.4	36.5	38.6	41.5	37.5	34.95	54.6	38.95	42.7	37.7	47.5	52.45	40.35	34.1	60.25	31.1	45.55	51.8	51.8	38.45	44.15	67.3	39.15	44.55	38.95	52.8	35.5	25.55	28.6	49.6	42.4	31.5	68.65	52.1	34.5	42.7	36.2	57.65	33.1
35.9	39.8	35	68.1	49.1	29.05	41	42.1	39.05	35.95	43.3	47.45	39.95	37.7	32.8	32.95	32.5	58.45	37.85	40.05	34.65	50.7	55.05	44.9	33.95	61.3	28.75	39.35	55.75	45.1	40.7	38.4	72.4	38.15	40.35	37.7	46.05	36.55	27.35	28.55	51	42.1	31.5	60.8	54.3	37.3	50.8	35.9	59.35	35.45
36.85	40.7	40.5	56.1	47.95	32.2	42.15	41.4	39.95	38.2	40.45	45.45	36.75	44.35	35.2	38.05	43.3	58.5	35.95	38.4	45.1	56.5	53.4	45.15	28.4	62.6	27.55	45.4	55.6	49.3	39.35	40.85	71.05	36.75	40.05	39.25	49.95	31.15	29.25	25.7	48.25	47.35	32.45	54.9	54.2	36.3	48.85	33.9	58.65	36.4
36.95	37.7	37.75	46.85	48.65	32.55	43.75	43.8	38.25	35.55	41.75	41.9	35.75	40.45	30.25	35.75	37.15	54.35	37.75	40.15	46.5	63.2	54.45	41.35	33.7	62.5	29.75	39.2	52.85	48.55	37.45	39.55	74.1	41.1	43.3	34.35	45.45	31.45	27.1	53.75	48	44.5	34.5	51.9	49.1	41.75	50.25	30.6	55.65	35.05
39	39.55	37.7	42.95	51.65	36.15	42.15	44.5	40.05	38.2	41.6	40.55	36.4	40.7	35.65	38.2	36.95	53.35	37.3	37.7	43.55	54.15	52.7	42.45	34.25	58.9	30	38.65	47.65	54.2	40.65	42.45	76.55	44.95	43.9	35.6	40.1	36	28.3	29.05	45.3	42.2	29.65	52.95	52.7	39.45	48.45	35.75	57.15	43
36.85	38.25	34.95	47.3	43.9	35	40.95	46.3	41.55	36.8	45.6	43.25	33.8	37.5	34.9	35.95	38.55	56.2	39.25	40.9	42.1	53.3	56	44.5	30.2	61.7	29.9	39.65	51.75	51	35	42.85	74.2	40.55	39.3	41.6	40.6	33.1	32.85	26	43.35	41	33.5	44.6	51.45	41.4	47.55	31.95	57.7	40.6
39.85	37.35	38.7	44.65	45.3	32.85	42.5	46.05	40.65	39.85	45.2	43.05	36.95	40.25	40.65	36.7	34.7	54.1	38.1	36	36.9	48.5	50.5	44.7	32.65	63.45	26.55	41.75	55.75	48.2	37.5	41.45	70.25	44.65	40.65	33	45.2	34.25	28.55	46.2	43.05	41.9	27.5	50.2	52.65	40.7	50	34.5	58.3	38.75
49.9	38.4	37.95	42.9	46.6	31	40	45.75	42.65	38.65	46.85	41.75	37.4	42.55	38.4	34.2	35.05	52.35	35.15	39.8	34	44.1	51.9	38.95	29.7	63.85	29.55	41.75	52.8	47.7	41.8	41.4	78.7	40.05	40.9	35.6	43.5	33	29.3	54	47	42.2	33.1	47.45	48.2	38.05	48.55	38.55	55.9	35.4
50.75	43.35	41	47.55	43	36.55	41	42.95	41.1	41.4	43.75	39.95	32.5	44.9	38.1	34.85	35.8	49.8	34.9	36.2	37.6	47.05	45.8	40.2	33.35	63.05	27.25	43.15	54.5	41.3	43.35	43.75	70.8	47.55	42.75	31.5	44.3	33.55	28.55	44.45	38.3	38.65	29.45	43	49.35	41.15	43.15	34.55	59	39.55
56.75	39.4	37.8	48.65	48.35	33.35	40.25	41.7	41.55	35.05	46.3	41.4	34.2	40.6	41	36.6	34.75	55	33.8	40.3	37.1	45.25	54.35	43.75	31.2	62	28.9	36	55.25	44.2	42.4	38.45	70.95	41.55	42.6	33.15	43.25	33.2	28.2	56.45	43.7	37.35	33.4	41.35	50.8	35.5	42.4	30.85	59.1	38.35
42.9	40.55	39.25	45.4	49.6	33.05	40.05	44.45	37.75	52.35	45.1	40.1	38.45	36.45	35.25	38.7	34.25	48.25	37	44.15	39.45	44.65	49.45	37.95	28.5	64.3	32.95	40.15	49.95	42.45	40.35	40.65	70.3	40.9	39.45	35.6	43.15	30.15	30.95	50.55	42.3	35.2	27.75	39.9	51.75	43.85	47.25	35.25	55.75	39.6
36.1	39.15	42.25	42.9	48.2	33.85	37.15	43.3	35.45	51.4	46.95	42.4	36.65	41.9	34.95	37.1	32.25	52.8	37.6	41.4	39.7	45	43.15	42.85	37.15	58.3	31.65	40.9	53.35	41.05	43.05	39.8	73.75	40.35	46.6	38.5	45.45	34.55	32.35	50.55	48.35	36.9	29.6	43.05	52.05	42.7	44.15	31.55	57.55	41.3
33.5	39.85	40.9	45.05	45.9	30.4	39.85	45.45	36.3	51.3	44.3	44.15	36.2	35.75	36.55	33.2	34.25	57.65	38.25	47.3	36.7	44.6	45.3	42.05	34	58.45	27.3	42.4	53.9	39	38.5	37.55	69.55	41.35	39.5	37.2	38.95	33.95	31.35	35.5	39.25	40	30.8	38.8	55.2	44.45	43.55	32.85	57.4	37.85
33.05	42.9	38.4	46.1	53.4	32.65	36.55	40	40.65	53.9	44.65	40.65	38.55	37.65	38.3	35.6	32.55	55.75	41.15	45.2	35	48.3	46.5	44.55	29	58.05	27.75	36.35	55	43.25	39.1	39.6	70.95	41.1	40.35	41.65	34.6	33.6	29.65	25.5	46.9	39.5	29.1	36.8	59.5	42.6	48.75	34.45	58.45	40.95
32.2	37.35	39.85	43.55	44.2	27.85	38.55	45.2	42.45	50	42.55	41.8	32.5	40.35	36.1	36.35	35.3	54.15	35.85	39.6	36.3	50	46.35	44.1	31.9	61.25	28.8	38.9	50.15	45.8	39.05	35.2	68.55	42.65	43.55	34.3	40.2	34.1	30.4	25.75	46.25	41.3	29.1	38.1	52.8	43.15	49.05	30.6	58.9	38.9
30.2	35.5	34.2	45.55	50.3	29.55	39.7	46.6	43.1	46.5	39.9	38	30.1	36.2	33.1	30.8	35.75	56.7	37.5	43.05	35.45	47.45	45.4	37.9	30.85	60.95	31.2	40.05	50.7	44.7	40.35	32.9	72.95	39.65	41.45	35.8	43.4	30.3	26.2	27.7	41.75	36.3	30.45	39.6	50.95	51.2	53.25	34.3	59.9	37.7
31.7	35.3	34.45	45.55	48.85	27.2	40.7	46.8	38.6	50.3	42.65	43.85	31.45	39.9	32.55	36.7	33.6	55.95	36.05	43.3	36.65	46.75	50.85	38.95	28.55	60.85	31.55	39.3	47.7	49.95	37.5	31.15	72.9	38.65	41	39.3	45.45	35.35	28	26.35	44.75	37.85	32.45	37.8	45.4	47.95	45.5	30.85	58.95	38.85
30.75	35.45	32.85	45.4	46.95	27.4	39.7	43.25	40.55	46.2	44.15	39.5	37.85	39.85	30.3	35.1	35	58.25	40.8	44.7	38.35	46.45	49.4	35.95	36.7	55.25	27.25	36.9	51.05	48.05	37.8	30.55	73.4	38.8	41.95	39.6	42.5	33.4	29.4	27	47.8	36.65	29.05	38.95	47.6	50.15	49.5	32.35	60.7	36.25
35.25	39.8	35.85	47.05	52.95	28.3	37.9	42.8	40.95	48.25	43.25	49	35.95	37.75	33	34.3	36	61.1	40.95	42.95	34.55	45.6	48.5	35.8	31	50.25	29.7	39.5	57.1	46.7	35.15	29.75	68.5	42.2	41.4	37.7	39.55	30.75	29.8	28.4	50.5	38.45	30.35	37.65	48.5	43.25	48.45	29.05	63.3	40.85
32.55	36.25	31.6	51.45	52.75	30.3	36.8	42.8	41.8	46.5	42.05	38.65	33.65	39.45	30.65	36.55	34.9	59.05	36.6	38.9	34.8	44.05	48	36.1	37	42.9	27.15	38.3	57.75	43.35	38.8	29.45	67	39.1	40.7	38.85	44	30.85	33.25	29.45	51	37.75	32.85	39.55	47.15	43.9	48.2	32.45	59.4	35.05
30.05	34.95	36.65	44.15	54.25	28.1	41	41.45	41.3	47.55	43.95	38.45	34.2	39.6	34.45	38.45	34	56.65	38.75	38.4	35	37	52.35	36.15	30	45.7	29.55	40.5	56.9	43.9	39.05	29.3	64.65	37.65	42.35	36.35	40.85	29.05	30.85	24.7	47.35	38.15	32.4	31.75	50.65	43	50.7	32.45	58.55	38.05
30.65	37.95	35.1	44.65	55.55	30.05	42.55	44.35	41.25	49.95	44.3	34.4	30.6	38.25	36.2	35.1	31.05	58.2	36.3	38.25	37.35	37.9	53.35	41.65	30.9	44.2	28.3	39.6	54.35	47.2	38.6	29.85	66.45	35.95	40.1	38.7	40.55	28.35	29.25	27.95	49.45	38.25	35.9	31.35	44.75	45.45	51.95	33.15	58.4	36.6
30.4	42.95	38.65	46.15	58.6	30.3	41.2	44.35	38.15	36.95	43.15	41.25	30.3	38.8	34.25	38.9	34.65	59.7	40.35	29.6	39.75	42.55	46.9	42.9	32.2	45	27.5	30.05	52.8	44.8	36.35	38.35	62.45	38.25	41.5	40.15	40.85	34.4	33.2	27.35	50.4	40.4	28.75	32.05	50.85	45.1	55.55	33.7	60.75	34.35
31.15	38.5	33.8	50	54.8	30.95	36.25	46.95	40.45	41.8	43.5	44	32.65	36.7	29.7	32	32.3	58.9	33.75	25.95	37.65	40.5	49	37.2	35.45	40.45	27.5	38.25	56.2	44.5	41.2	33.05	66.75	42.25	41.45	37.5	41.3	31.3	27.6	27.65	48.2	41.45	30.65	35.25	46.35	47.7	54.3	32.5	61.05	37.55
29.95	39.8	37.2	42.2	55.15	31.2	37.4	46.85	39.95	37.9	45.5	39.3	33.85	33.85	31.55	35.1	31.85	55.8	35.75	23.3	37.05	46.4	46.95	35.25	31.75	43.45	24.95	34.85	53.2	41.9	40.95	35.65	69.3	39.1	41.55	32.45	40.2	28.15	35.15	24.8	47.6	38.75	29.7	36.6	48.8	41.5	54.1	30.45	58.45	40.8
31.6	40.35	38.45	46.4	57.7	30.15	36.35	44.5	40.1	39.65	45.4	38.5	31.65	37.9	33.9	36.75	33.95	55.1	38.15	26.2	40.7	52	48.65	39.55	33.9	48.1	24.95	33.2	52.3	45.3	38.85	33.95	64.05	38.55	43.1	36.7	37.85	28.1	33.3	25.75	48.5	36.85	27.25	37.05	45.4	43.35	50.6	30.55	61.8	39.85
30.45	39.2	39.7	48.3	52.4	33.65	37.4	40.35	43.05	37	43.6	42.4	31.75	41.55	35.15	29.45	33.45	57.9	39.2	22.85	37.45	41.9	43.95	35.95	29.75	53	28.25	31.85	50.8	45.45	41.05	33.2	62.05	41.85	44	40.15	35.9	30.8	30.15	29.15	44.4	37.35	29.7	37.95	54.9	41.85	50.9	32.1	60.35	36.75
34.5	41.6	41.35	46.85	54.2	29.4	37.6	47.1	35.35	37.8	41.4	39.55	32.8	40.95	31.75	38.2	34.7	56.5	34.9	25.85	38.75	46.15	46.7	35.75	32.95	55.2	29.75	35.35	53.95	44.45	35.1	35.15	69.2	46.2	43.45	39.6	36.8	37	31.9	24.35	47	38.25	32.35	34.2	50.3	39.2	51.5	31.15	58.75	34.45
30.95	38.85	38.2	50.5	52.1	30.3	38.9	40.15	38.35	38.35	42.3	39.3	32.7	40.1	35.25	35.1	34.05	57.5	40.8	23.85	37.75	44.5	46.7	38.45	29.1	60.75	29	34.15	50.9	42.55	35.65	35.45	62.9	42.2	46.9	35.7	34.25	32.2	29.95	26.15	45.25	39.9	27.5	34.1	46.9	40.1	52.05	30.45	56	39
29.95	39.7	37.5	50.85	46.5	28.85	38.05	42.8	41.35	40.4	37.9	43.95	35.25	41.3	32.25	31.4	31.65	58.1	37.5	25.7	36	46.15	45.15	38.3	32.9	56.2	31.35	33.75	51.5	41.75	36.85	32.35	67.55	43.75	46.3	39.25	35.75	29.1	27.8	25	47.15	43.65	28.35	32.25	51.7	38.9	49.5	30.65	56.6	35.75
29.25	40.9	38.65	45.05	52.1	29.25	37.2	41.2	39.45	37.3	45.05	41.55	31.1	38.6	33.5	34.75	29.8	54.4	40.55	43	36.85	40.8	43.15	36.05	29.1	43.8	25.9	36.3	53.85	41.35	33.15	37.15	66.8	45.9	42.35	32.15	33.9	32.8	29.1	23.7	44.75	39.15	30.25	32.65	49.45	45.55	48.95	30.55	55.95	39.25
25.6	40.9	37.6	45.55	52.15	31.9	42.5	44.4	37.3	42.2	39	38.2	36.05	39.15	29.35	34.65	32.75	57.15	36.15	39.55	37.25	35.1	45.7	37.35	29.55	40.65	27.3	35.7	51	50.9	37	36.65	73.2	46.95	43.55	36.25	37.05	33.4	26.3	25.05	44.35	40.75	30.7	38.25	47.6	48.35	58.2	35.45	58.15	33.95
26.4	42.5	35.8	48.8	51.85	27.2	47.1	39.15	38	42.3	44.5	42.7	34.85	36.55	34.25	35.1	32.95	53.6	35.75	42.95	38.75	39.25	47.5	40.75	31.75	43.85	27	36.45	52.85	40.45	36.1	33.65	65.3	42.25	42.95	31.5	36.2	32.15	29.45	23.8	48.6	40.6	31.8	32.45	42.85	47.4	56.45	31.5	59.45	35.45
[truncated: 433 more columns]
