# Supplementary material for: Single-particle imaging of stress-promoters induction reveals the interplay between MAPK signaling, chromatin and transcription factors
Source: Nat Commun. 2020 Jun 23;11:3171. doi: 10.1038/s41467-020-16943-w (PMC7311541; doi:10.1038/s41467-020-16943-w)
Supplement: Supplementary file 12 — Source Data [file 41467_2020_16943_MOESM12_ESM.zip › SourceData/SupFig4/SupFig4_ySP929_NaCl_0p20M_A_GFP_ConnectedHiPix.csv]

0	0	0	0	0	0	0	0	0	0	0	0	0	0	0	0	0	0	0	0	0	0	0	0	0	0	0	0	0	0	0	0	0	0	0	0	0	0	0	0	0	0	0	0	0	0	0	0	0	0
0	0	0	0	0	0	0	0	0	0	0	0	0	0	0	0	0	0	0	0	0	0	0	0	0	0	0	0	0	0	0	0	0	0	0	0	0	0	0	0	0	0	0	0	0	0	0	0	0	0
0	0	0	0	0	0	0	0	0	0	0	0	0	0	0	0	0	0	0	0	0	0	0	0	0	0	0	0	0	0	0	0	0	0	0	0	0	0	0	0	0	0	0	0	0	0	0	0	0	0
0	0	0	0	0	0	0	0	0	0	0	0	0	0	0	0	0	0	0	0	0	0	0	0	0	0	0	0	0	0	0	0	0	0	0	0	0	0	0	0	0	0	0	0	0	0	0	0	0	0
0	0	0	0	0	0	0	0	0	0	0	0	0	0	0	0	0	0	0	0	0	0	0	0	0	0	0	0	0	0	0	0	0	0	0	0	0	0	0	0	0	0	0	0	0	0	0	0	0	0
0	0	0	0	0	0	0	0	0	0	0	0	0	0	0	0	0	0	0	0	0	0	0	0	0	0	0	0	0	0	0	0	0	0	0	0	0	0	0	0	0	0	0	0	0	0	0	0	0	0
0	0	0	0	0	0	0	0	0	0	0	0	0	0	0	0	0	0	0	0	0	0	0	0	0	0	0	0	0	0	0	0	0	0	0	0	0	0	0	0	0	0	0	0	0	0	0	0	0	0
0	0	0	0	0	0	0	0	0	0	0	0	0	0	0	0	0	0	0	0	0	0	0	0	0	0	0	0	0	0	0	0	0	0	0	0	0	0	0	0	0	0	0	0	0	0	0	0	0	0
0	0	0	0	0	0	0	0	0	0	0	0	0	0	0	0	0	0	0	0	0	0	0	0	0	0	0	0	0	0	0	0	0	0	0	0	0	0	0	0	0	0	0	0	0	0	0	0	0	0
0	0	0	0	0	0	0	0	0	0	0	0	0	0	0	0	0	0	0	0	0	0	0	0	0	0	0	0	0	0	0	0	0	0	0	0	0	0	0	0	0	0	0	0	0	0	0	0	0	0
0	0	0	0	0	0	0	0	0	0	0	0	0	0	0	0	0	0	0	0	0	0	0	0	0	0	0	0	0	0	0	0	0	0	0	0	0	0	0	0	0	0	0	0	0	0	0	0	0	0
0	0	0	0	0	0	0	0	0	0	0	0	0	0	0	89.091	0	0	0	0	0	0	0	0	0	0	0	0	0	0	0	0	0	0	0	0	0	0	0	0	0	0	0	0	0	0	0	0	0	0
0	0	0	0	0	0	0	0	0	0	0	0	0	0	0	101.47	0	0	0	0	0	0	0	0	0	0	0	0	0	0	0	0	0	0	0	0	109.6	0	0	0	75.6	0	0	0	0	0	0	0	0	0
0	0	0	0	0	0	0	0	0	0	0	0	0	0	0	123.92	0	0	0	0	0	75.75	0	0	0	0	0	0	0	0	0	0	68.5	0	0	0	114.12	0	0	0	77.167	0	0	0	0	0	0	0	0	0
0	0	0	0	0	0	0	0	78	0	83.75	0	0	0	0	121.88	0	0	0	0	0	112.73	0	0	0	0	0	0	0	47.125	0	0	72.25	0	0	0	128.36	0	0	0	98.143	0	0	0	0	0	0	0	0	0
0	0	0	0	0	0	0	0	84.9	82	96	0	0	93.5	0	127.5	0	0	0	0	0	101	0	0	0	0	0	0	0	65.929	0	0	91.375	37.2	0	0	122.5	71.8	0	0	91	0	0	0	0	0	0	0	0	0
0	0	54.75	0	0	0	0	0	107.08	86.1	104.46	0	79.75	114.94	0	150	0	0	0	0	0	129.88	0	0	0	0	0	0	0	82.562	106.08	62.75	0	41.4	0	0	126.43	76.429	0	0	99.5	0	0	0	0	0	0	0	0	81.864
0	0	82	139.6	0	0	0	0	105.58	91	107.82	0	64.077	122.67	0	140.85	0	92.8	0	0	0	127.29	0	0	0	0	0	0	121.75	91.083	114.56	76.583	109.37	51.4	0	0	142.64	85.588	0	0	92.125	0	0	0	0	0	0	65.4	0	80.812
0	0	91.692	118.23	0	76.8	0	76.8	86.333	79.25	90	0	73.4	73.8	0	151.88	0	93.5	0	0	79.875	119.88	0	0	0	0	0	126.88	144.29	87.2	129.88	107.38	112.43	72.25	0	0	129.25	99.929	0	0	106.12	0	0	0	0	0	72.5	82.2	0	104.69
0	0	91.357	147.94	67.5	124.6	0	101.36	67.4	78.417	133.27	0	79	124.08	66.9	87.75	0	93.909	0	59.182	84.467	111.94	0	0	0	0	0	110.38	163.93	82.375	144.16	107.83	129.2	57.133	0	65	123.57	93.111	0	0	123.61	0	0	0	0	0	89.083	97.167	0	112
0	0	65.3	156.19	91.625	133	67.4	103.06	82.286	85.1	147.25	107.3	92.286	129.43	73.857	92.625	0	86.9	70.6	65.125	83	108.94	85.2	0	0	0	0	113.7	135.2	96.187	164.65	115.33	131.67	58.182	0	73.071	156.93	123.83	0	73	105.64	0	0	0	0	0	97.286	109	0	133.53
107.62	0	82.083	172.06	101	114.44	81.583	121.93	81.786	85.125	150.14	110.18	111.78	155.14	75.529	72.2	81.625	97.875	77.8	0	98.733	94.25	69.6	0	0	75	0	105.33	157.06	120.18	204.71	113.06	123.08	56.8	0	108.5	176.9	109.92	0	103	133.12	69.5	0	0	0	48	113.3	113.88	0	113.24
126.64	0	66.273	175.31	0	119.24	112.57	143.13	64.846	67.6	148.12	117.4	107.86	144.21	96.133	0	73.375	104.25	88.643	68.462	92.429	90.6	86.6	70.4	0	91.273	0	123.14	157.88	129.55	180.19	106.19	104.57	58	0	96.611	137.29	118.79	0	103.2	129	62.1	0	0	0	66.7	98	115.24	107.2	112.71
108.87	0	86.4	157.86	0	128.1	112.41	140.11	84.625	82.6	156.07	127.07	111	172.37	104.5	112	73.545	85.8	78.6	92.25	108.9	125.57	70	78.8	0	98.077	0	121.83	146.87	111.44	142.43	122.94	118.79	64.4	0	109.64	114.75	117.62	0	106.88	134.6	85.2	0	0	0	81.944	94.727	116.56	110.62	112.12
126.53	0	94.75	175.88	68.167	134.44	148.14	166.06	70.8	88.188	152	126.71	107.5	163.69	120.63	140.27	73.5	125.25	87.8	92.636	140.7	120.21	92.214	96.7	63.5	114	0	147.13	148.42	103.82	161.06	129.15	120.5	93.357	0	94.417	114.21	117.88	0	126.71	135.93	65.333	0	70.75	0	89.615	111.7	112.81	112.6	126.65
146.2	0	77.571	173	87.727	149.65	120.53	162.18	0	85.25	186.5	100.1	146.69	167.06	118.57	0	88	0	94.333	77.8	122.89	126.82	107.11	114.5	67	92.25	0	158.29	156.22	118.29	143.56	177.21	138.33	92.929	0	77.687	0	129.21	61.75	126.55	92.4	91.5	0	62.111	0	100.17	102.9	0	105.33	109.17
83	97.4	74.643	168	95	157.5	121	164.11	0	106.13	159.06	99.2	125.17	164.25	130.75	90.091	84.2	138.27	90.429	71.5	119.69	126.77	104.72	88.6	78.364	117.06	0	173.5	165.47	124.23	163	161.07	157.73	90.118	0	69.313	115.93	130.07	70	113.12	128.08	84	0	70.214	0	91.5	121	141.5	110.11	109.57
107.8	104.5	77.7	179.86	73.7	150.56	128.17	175.35	0	107.65	140.78	90.231	113	160.44	117.65	76.875	97.143	141.38	90.75	73.929	121.64	124.21	113.71	76	81.071	125.12	120.13	206.14	177.33	124.11	152.58	180.94	128.11	60	0	67.125	124.38	125.31	87	123.79	129.71	77.4	101.38	91.364	0	104.53	124.36	137.55	111	118.72
124.93	96.75	0	165.57	86.75	154.86	113.6	181.88	125.29	97.077	149.38	95.643	134.33	162.06	127.69	170.71	83.5	105.27	109	88.5	123.06	124.65	107.67	79	78.357	122.33	123.58	216.36	173.35	127.41	154.84	174.25	119.43	87.188	0	70.167	140.36	111.12	88.75	130.69	110.94	87.25	104.45	87.5	0	95.875	93.714	150.7	119	84.938
140.84	114.92	0	155.2	80.273	128.81	105.56	159.47	117.93	103.69	116.13	99.063	142.44	132.06	127.89	179.56	77.692	116.63	100	72.385	140.25	127.65	69.6	78	93.4	115	133.08	217	149.5	121.63	148.29	157.75	109.7	86.5	0	74.143	138.07	123.4	70	109.94	101.07	81.385	110	87	0	82.789	106.7	146.38	108.64	91.571
137.17	119.79	0	0	84.727	135.24	115.29	167.11	122.43	120.27	126	131	139.19	95.125	117.53	173.24	73.556	149.94	92.5	93.5	116.67	136.42	0	87.75	80.417	138.64	148.79	221.32	174.79	123.83	153.25	164.95	88.571	85.417	0	70.75	120.29	87.824	79.688	126.14	109.39	79.333	122.43	94.769	0	94.333	93.357	132.83	98.273	93
113.54	100.64	54.8	166.25	77.5	143.29	113.57	162.94	0	92.4	107.19	109.36	132.33	135.88	115.47	162.58	70.125	166.08	85.417	87.214	102	148.75	0	75.8	101.75	106.25	152.69	258.89	208.88	118.5	159.47	148.56	92.154	79	91.875	101.43	124.33	81.833	110.53	129.4	114.33	84.583	126.21	94.813	0	68.273	115	159.5	91.125	78.375
104.2	93.929	66.75	152.71	77.389	148.36	85.833	142.71	153.18	82.7	107.71	117.05	133.28	123.33	130.33	163.24	0	172.57	99	106.53	98.875	136.44	0	76.875	114.13	126	156.29	240.25	230	108.5	163.81	166.28	88	68.182	115	82.143	118.75	82	91.143	154.36	123.06	77.167	131.25	86.467	0	64.941	112.3	144.12	79.909	60.923
92.5	82.2	68.583	108.2	86.389	142	72.2	124.89	180.21	103.88	75.6	107.82	114.59	127	126.88	136.21	0	156.71	97.625	98.833	69.429	105.88	45.4	75.75	117.36	111	153.85	235.76	239.44	69.875	149.65	150.67	91	58.727	0	92.25	110.75	57.1	84.312	139	161.86	65.214	118.31	101.46	0	70	106.36	124.85	0	60.7
90.4	73.2	91.909	154.29	81.571	137.81	0	145.47	138.5	110	0	0	110.82	98.429	129.14	128.81	0	171.69	84.417	88.867	81.182	83.812	71.667	67.25	108	109.56	152.33	241.76	212.63	72.429	181.29	168.85	69.273	44.7	0	97.071	145.27	60.125	74.687	126.69	157.31	77	127.32	97.857	0	84.143	84.692	98.75	0	49
0	84.231	96.833	143.5	84.933	159	0	134.5	0	114.62	81.7	107.12	110.88	108.09	113.12	107.88	0	147.24	92.286	92.3	93.571	126.19	56.6	0	105.93	113	141.81	237.41	215.12	68.583	127	162.76	74.6	0	143.56	80.125	132.43	0	99.846	130.18	153.41	58.125	134.28	98.8	0	77.438	102.92	0	70.875	0
83	118.9	104.87	133.3	96.808	151.25	0	120.53	142.06	118.61	72.846	121.94	114.62	117.15	116.53	120.06	0	153.2	84	70.75	103.09	146.26	0	0	108.75	112	178.07	189.28	195.11	57.2	133.35	136	74.4	0	159.87	70.5	142.53	0	97.667	136	158.56	0	131.29	82.176	0	74.5	107.5	0	98.364	0
83.875	0	118.07	132.5	99.333	140.69	0	107.94	164.05	111.47	0	99.5	106.47	82.563	103.87	100.44	0	140.81	55.75	65.8	104.29	124.71	0	0	94	109.37	182	177	178.11	0	112.93	140.22	0	0	134.57	63.091	0	0	90.286	129	150.13	0	127	79.529	0	63.941	119.71	0	94.917	0
85.75	97.067	87.625	120.06	104	125.87	0	99.769	99.182	116.12	0	86.438	93.062	84.9	98	99.267	0	115.14	58.8	77.375	0	107	0	0	103.33	120.27	220.29	171.82	166.59	0	108.25	156.94	0	0	132.62	49	0	0	0	103.94	108.69	0	137.79	83.273	0	61.9	122.82	0	87.2	0
0	95.813	88.308	135.8	100.21	97.786	0	117.33	152.27	121.35	0	108.43	88.588	81	86	0	0	104.88	0	70.875	113.4	71.2	0	0	118.25	116.56	204.37	170.5	99.75	0	89.875	135.24	0	0	138.1	0	0	0	81.25	113.53	101.64	0	136.21	59	0	35.4	116.56	0	83.375	0
0	94.714	74.077	0	134.5	104.08	0	116.75	150.94	94.875	0	96.625	94.727	0	87.6	80.75	0	126.07	0	66.636	85.625	95.625	0	0	102.92	106.36	210.76	171.28	152.57	0	73.25	123.68	0	0	122.36	0	109.67	0	101.33	110.79	106.88	0	120.5	73.375	0	32.4	133.12	0	80.875	0
0	111.46	58.6	0	130.56	60.6	0	110.25	176.12	89.875	0	134.64	82.467	0	83.385	71.25	0	115.43	0	56.75	73.125	88.6	0	0	90.538	115.79	215.71	150.22	126.15	0	0	116.87	0	0	114.15	0	110.87	0	97.467	112.65	113.86	0	137.71	79.2	0	0	123.94	0	83.4	0
0	87.214	54	0	135.78	70.923	0	99.786	152.64	81.923	0	102.93	70.727	0	73	79.4	0	84.929	0	57.4	77.625	0	0	0	65.6	125.18	230.5	119.57	157.47	0	0	116.13	0	0	100.81	0	118.79	0	78.9	118.36	103.47	0	141.83	48.4	0	0	122.93	0	0	0
0	96.375	0	0	118	0	0	89.455	172.5	73.375	0	85.188	69.25	0	76.333	0	0	69.6	51.75	55.2	60.875	0	0	0	55.875	99.4	240.24	132.62	140.73	0	0	94.667	0	49.75	113.62	0	103.64	0	90.3	118.89	97.214	0	153.94	55	0	0	117.31	0	0	0
0	87.167	0	0	120.31	0	0	83.5	160.94	64	0	80.375	71.727	0	77	0	0	55.7	49.8	0	70.625	0	61.8	0	65.5	0	278.75	93.5	168.5	0	0	81.846	0	56.929	98.143	0	95	0	58.5	131.43	78.167	0	148.76	0	0	0	115.86	0	0	0
0	82.9	0	0	112.17	0	0	62.8	165.75	0	0	87	60	0	59.3	0	0	0	0	48	0	0	44	0	63.7	73.6	212.5	86.538	160	0	0	70.5	0	70.7	102.09	0	0	0	64	103.69	72	0	182.14	0	0	0	115.29	0	0	0
0	78.818	0	0	82.8	96.875	0	96.111	157.8	0	0	83	0	0	68.6	0	0	0	0	51.8	0	0	0	0	0	64.2	206.11	76.8	128.21	0	0	71.8	0	84.4	99.733	0	0	0	51.625	91.143	0	0	164.72	0	0	0	114.6	0	0	0
0	83.75	0	88.7	0	85.5	0	81.583	143.93	0	0	68.929	0	0	67.3	0	0	0	0	53	0	0	0	0	0	72.5	208.63	0	157.63	0	0	55.4	0	0	98.2	0	0	0	0	0	0	0	144.56	0	0	0	93	0	0	0
0	0	0	89.6	0	0	0	69	130.07	0	0	80.235	53.6	0	66.3	0	0	0	0	55.2	0	0	0	0	0	0	188.69	0	125.75	0	0	0	0	0	98.455	0	0	0	0	0	0	0	130.09	0	0	0	88.625	0	0	43.6
0	0	0	0	0	0	0	64.1	116.35	0	0	73.3	56	0	0	0	0	0	0	51.167	0	0	0	0	0	0	185.16	0	98.333	0	0	0	0	0	84.4	0	0	0	44.6	0	0	0	95.6	0	0	0	73.4	0	0	79.25
0	0	0	0	0	0	0	57.8	130.14	0	0	76.875	0	0	0	0	0	0	0	0	0	0	0	0	0	0	162.67	0	81	0	0	0	0	0	0	0	0	0	39.6	0	0	0	95	0	0	0	0	0	0	0
0	0	0	0	0	0	0	0	131.5	0	0	72.2	0	0	0	0	0	0	0	0	0	0	0	0	0	0	155.19	0	81	0	0	0	0	0	0	0	0	42	0	0	0	0	96.5	0	0	0	0	0	0	0
0	0	0	0	0	0	0	0	115.25	0	0	0	0	0	0	0	0	0	0	0	0	0	0	0	0	0	156.57	0	0	0	0	0	0	0	0	0	0	46.8	0	0	0	0	103.5	0	0	0	0	0	0	0
0	0	0	0	0	0	0	0	118.13	0	0	0	0	0	0	0	0	0	0	0	0	0	0	0	0	0	133	0	60.727	0	0	0	0	0	0	0	0	0	0	0	0	0	95	0	0	0	0	0	0	0
0	0	0	0	0	0	0	0	101.7	0	0	0	0	0	0	0	0	0	0	0	0	0	0	0	0	0	126.24	0	64.125	0	0	0	0	0	0	0	0	86.5	0	0	0	0	92.6	0	0	0	0	0	0	0
0	0	0	0	0	0	0	0	91.188	0	0	0	0	0	0	0	0	0	0	0	0	0	0	0	0	0	118.09	0	0	0	0	0	0	0	0	0	0	130	0	0	0	0	70.8	0	0	0	0	0	0	0
0	0	0	0	0	0	0	0	123.6	0	0	0	0	78.643	0	0	0	0	0	0	0	0	0	0	0	0	119.4	0	0	0	0	0	0	0	0	0	0	0	0	0	0	0	70.4	0	0	0	0	0	0	0
0	0	0	0	0	0	0	0	72.375	0	0	0	0	65.375	0	0	0	0	0	0	0	0	0	0	0	0	94.25	0	0	0	0	0	0	0	0	0	0	116.47	0	0	0	0	0	0	0	0	0	0	0	0
0	0	0	0	0	0	0	0	0	0	0	0	0	0	0	0	0	0	0	0	0	0	0	0	0	0	92.6	0	0	0	0	0	0	0	0	0	0	104.29	0	0	0	0	0	0	0	0	0	0	0	0
0	0	0	0	0	0	0	0	0	0	0	0	0	0	0	0	0	0	0	0	0	0	0	0	0	0	89.5	0	0	0	0	0	0	0	0	0	0	78.25	0	0	0	0	0	0	0	0	0	0	0	0
0	0	0	0	0	0	0	0	0	0	0	0	0	0	0	0	0	0	0	0	0	0	0	0	0	0	79	0	0	0	0	0	0	0	0	0	0	77.077	0	0	0	0	0	0	0	0	0	0	0	0
0	0	0	0	0	0	0	0	0	0	0	0	0	0	0	0	0	0	0	0	0	0	0	0	0	0	0	0	0	0	0	0	0	0	0	0	0	0	0	0	0	0	0	0	0	0	0	0	0	0
0	0	0	0	0	0	0	0	0	0	0	0	0	0	0	0	0	0	0	0	0	0	0	0	0	0	0	0	0	0	0	0	0	0	0	0	0	0	0	0	0	0	0	0	0	0	0	0	0	0
0	0	0	0	0	0	0	0	0	0	0	0	0	0	0	0	0	0	0	0	0	0	0	0	0	0	0	0	0	0	0	0	0	0	0	0	0	83.3	0	0	0	0	0	0	0	0	0	0	0	0
0	0	0	0	0	0	0	0	0	0	0	0	0	57.6	0	0	0	0	0	0	0	0	0	0	0	0	0	0	0	0	0	0	0	0	0	0	0	65.167	0	0	0	0	0	0	0	0	0	0	0	0
0	0	0	0	0	0	0	0	0	0	0	0	0	57.4	0	0	0	0	0	0	0	0	0	0	0	0	0	0	0	0	0	0	0	0	0	0	0	59.917	0	0	0	0	0	0	0	0	0	0	0	0
0	0	0	0	0	0	0	0	0	0	0	0	0	0	0	0	0	0	0	0	0	0	0	0	0	0	0	0	0	0	0	0	0	0	0	0	0	0	0	0	0	0	0	0	0	0	0	0	0	0
0	0	0	0	0	0	0	0	0	0	0	0	0	0	0	0	0	0	0	0	0	0	0	0	0	0	0	0	0	0	0	0	0	0	0	0	0	0	0	0	0	0	0	0	0	0	0	0	0	0
0	0	0	0	0	0	0	0	0	0	0	0	0	0	0	0	0	0	0	0	0	0	0	0	0	0	0	0	0	0	0	0	0	0	0	0	0	0	0	0	0	0	0	0	0	0	0	0	0	0
0	0	0	0	0	0	0	0	0	0	0	0	0	0	0	0	0	0	0	0	0	0	0	0	0	0	0	0	0	0	0	0	0	0	0	0	0	0	0	0	0	0	0	0	0	0	0	0	0	0
0	0	0	0	0	0	0	0	0	0	0	0	0	0	0	0	0	0	0	0	0	0	0	0	0	0	0	0	0	0	0	0	0	0	0	0	0	0	0	0	0	0	0	0	0	0	0	0	0	0
0	0	0	0	0	0	0	0	0	0	0	0	0	0	0	0	0	0	0	0	0	0	0	0	0	0	0	0	0	0	0	0	0	0	0	0	0	0	0	0	0	0	0	0	0	0	0	0	0	0
0	0	0	0	0	0	0	0	0	0	0	0	0	0	0	0	0	0	0	0	0	0	0	0	0	0	0	0	0	0	0	0	0	0	0	0	0	0	0	0	0	0	0	0	0	0	0	0	0	0
0	0	0	0	0	0	0	0	0	0	0	0	0	0	0	0	0	0	0	0	0	0	0	0	0	0	0	0	0	0	0	0	0	0	0	0	0	0	0	0	0	0	0	0	0	0	0	0	0	0
0	0	0	0	0	0	0	0	0	0	0	0	0	0	0	0	0	0	0	0	0	0	0	0	0	0	0	0	0	0	0	0	0	0	0	0	0	0	0	0	0	0	0	0	0	0	0	0	0	0
0	0	0	0	0	0	0	0	0	0	0	0	0	0	0	0	0	0	0	0	0	0	0	0	0	0	0	0	0	0	0	0	0	0	0	0	0	0	0	0	0	0	0	0	0	0	0	0	0	0
0	0	0	0	0	0	0	0	0	0	0	0	0	0	0	0	0	0	0	0	0	0	0	0	0	0	0	0	0	0	0	0	0	0	0	0	0	0	0	0	0	0	0	0	0	0	0	0	0	0
0	0	0	0	0	0	0	0	0	0	0	0	0	0	0	0	0	0	0	0	0	0	0	0	0	0	0	0	0	0	0	0	0	0	0	0	0	56.2	0	0	0	0	0	0	0	0	0	0	0	0
0	0	0	0	0	0	0	0	0	0	0	0	0	0	0	0	0	0	0	0	0	0	0	0	0	0	0	0	0	0	0	0	0	0	0	0	0	47.4	0	0	0	0	0	0	0	0	0	0	0	0
0	0	0	0	0	0	0	0	0	0	0	0	0	0	0	0	0	0	0	0	0	0	0	0	0	0	0	0	0	0	0	0	0	0	0	0	0	0	0	0	0	0	0	0	0	0	0	0	0	0
0	0	0	0	0	0	0	0	0	0	0	0	0	0	0	0	0	0	0	0	0	0	0	0	0	0	0	0	0	0	0	0	0	0	0	0	0	47.6	0	0	0	0	0	0	0	0	0	0	0	0
0	0	0	0	0	0	0	0	0	0	0	0	0	0	0	0	0	0	0	0	0	0	0	0	0	0	0	0	0	0	0	0	0	0	0	0	0	45.2	0	0	0	0	0	0	0	0	0	0	0	0
0	0	0	0	0	0	0	0	0	0	0	0	0	0	0	0	0	0	0	0	0	0	0	0	0	0	0	0	0	0	0	0	0	0	0	0	0	54.4	0	0	0	0	0	0	0	0	0	0	0	0
0	0	0	0	0	0	0	0	0	0	0	0	0	0	0	0	0	0	0	0	0	0	0	0	0	0	0	0	0	0	0	0	0	0	0	0	0	0	0	0	0	0	0	0	0	0	0	0	0	0
0	0	0	0	0	0	0	0	0	0	0	0	0	0	0	0	0	0	0	0	0	0	0	0	0	0	0	0	0	0	0	0	0	0	0	0	0	0	0	0	0	0	0	0	0	0	0	0	0	0
0	0	0	0	0	0	0	0	0	0	0	0	0	0	0	0	0	0	0	0	0	0	0	0	0	0	0	0	0	0	0	0	0	0	0	0	0	0	0	0	0	0	0	0	0	0	0	0	0	0
0	0	0	0	0	0	0	0	0	0	0	0	0	0	0	0	0	0	0	0	0	0	0	0	0	0	0	0	0	0	0	0	0	0	0	0	0	0	0	0	0	0	0	0	0	0	0	0	0	0
0	0	0	0	0	0	0	0	0	0	0	0	0	0	0	0	0	0	0	0	0	0	0	0	0	0	0	0	0	0	0	0	0	0	0	0	0	0	0	0	0	0	0	0	0	0	0	0	0	0
0	0	0	0	0	0	0	0	0	0	0	0	0	0	0	0	0	0	0	0	0	0	0	0	0	0	0	0	0	0	0	0	0	0	0	0	0	0	0	0	0	0	0	0	0	0	0	0	0	0
0	0	0	0	0	0	0	0	0	0	0	0	0	0	0	0	0	0	0	0	0	0	0	0	0	0	0	0	0	0	0	0	0	0	0	0	0	0	0	0	0	0	0	0	0	0	0	0	0	0
0	0	0	0	0	0	0	0	0	0	0	0	0	0	0	0	0	0	0	0	0	0	0	0	0	0	0	0	0	0	0	0	0	0	0	0	0	0	0	0	0	0	0	0	0	0	0	0	0	0
0	0	0	0	0	0	0	0	0	0	0	0	0	0	0	0	0	0	0	0	0	0	0	0	0	0	0	0	0	0	0	0	0	0	0	0	0	0	0	0	0	0	0	0	0	0	0	0	0	0
0	0	0	0	0	0	0	0	0	0	0	0	0	0	0	0	0	0	0	0	0	0	0	0	0	0	0	0	0	0	0	0	0	0	0	0	0	42.5	0	0	0	0	0	0	0	0	0	0	0	0
0	0	0	0	0	0	0	0	0	0	0	0	0	0	0	0	0	0	0	0	0	0	0	0	0	0	0	0	0	0	0	0	0	0	0	0	0	45.4	0	0	0	0	0	0	0	0	0	0	0	0
0	0	0	0	0	0	0	0	0	0	0	0	0	0	0	0	0	0	0	0	0	0	0	0	0	0	0	0	0	0	0	0	0	0	0	0	0	0	0	0	0	0	0	0	0	0	0	0	0	0
0	0	0	0	0	0	0	0	0	0	0	0	0	0	0	0	0	0	0	0	0	0	0	0	0	0	0	0	0	0	0	0	0	0	0	0	0	0	0	0	0	0	0	0	0	0	0	0	0	0
0	0	0	0	0	0	0	0	0	0	0	0	0	0	0	0	0	0	0	0	0	0	0	0	0	0	0	0	0	0	0	0	0	0	0	0	0	0	0	0	0	0	0	0	0	0	0	0	0	0
0	0	0	0	0	0	0	0	0	0	0	0	0	0	0	0	0	0	0	0	0	0	0	0	0	0	0	0	0	0	0	0	0	0	0	0	0	0	0	0	0	0	0	0	0	0	0	0	0	0
0	0	0	0	0	0	0	0	0	0	0	0	0	0	0	0	0	0	0	0	0	0	0	0	0	0	0	0	0	0	0	0	0	0	0	0	0	0	0	0	0	0	0	0	0	0	0	0	0	0
0	0	0	0	0	0	0	0	0	0	0	0	0	0	0	0	0	0	0	0	0	0	0	0	0	0	0	0	0	0	0	0	0	0	0	0	0	0	0	0	0	0	0	0	0	0	0	0	0	0
0	0	0	0	0	0	0	0	0	0	0	0	0	0	0	0	0	0	0	0	0	0	0	0	0	0	0	0	0	0	0	0	0	0	0	0	0	0	0	0	0	0	0	0	0	0	0	0	0	0
0	0	0	0	0	0	0	0	0	0	0	0	0	0	0	0	0	0	0	0	0	0	0	0	0	0	0	0	0	0	0	0	0	0	0	0	0	0	0	0	0	0	0	0	0	0	0	0	0	0
0	0	0	0	0	0	0	0	0	0	0	0	0	0	0	0	0	0	0	0	0	0	0	0	0	0	0	0	0	0	0	0	0	0	0	0	0	0	0	0	0	0	0	0	0	0	0	0	0	0
[truncated: 358 more columns]
