# Supplementary material for: Single-particle imaging of stress-promoters induction reveals the interplay between MAPK signaling, chromatin and transcription factors
Source: Nat Commun. 2020 Jun 23;11:3171. doi: 10.1038/s41467-020-16943-w (PMC7311541; doi:10.1038/s41467-020-16943-w)
Supplement: Supplementary file 12 — Source Data [file 41467_2020_16943_MOESM12_ESM.zip › SourceData/SupFig4/SupFig4_ySP930_NaCl_0p20M_B_GFP_ConnectedHiPix.csv]

0	0	0	0	0	0	0	0	0	0	0	0	0	0	0	0	0	0	0	0	0	0	0	0	0	0	0	0	0	0	0	0	0	0	0	0	0	0	0	0	0	0	0	0	0	0	0	0	0	0
0	0	0	0	0	0	0	0	0	0	0	0	0	0	0	0	0	0	0	0	0	0	0	0	0	0	0	0	0	0	0	0	0	0	0	0	0	0	0	0	0	0	0	0	0	0	0	0	0	0
0	0	0	0	0	0	0	0	0	0	0	0	0	0	0	0	0	0	0	0	0	0	0	0	0	0	0	0	0	0	0	0	0	0	0	0	0	0	0	0	0	0	0	0	0	0	0	0	0	0
0	0	0	0	0	0	0	0	0	0	0	0	0	0	0	0	0	0	0	0	0	0	0	0	0	0	0	0	0	0	0	0	0	0	0	0	0	0	0	0	0	0	0	0	0	0	0	0	0	0
0	0	0	0	0	0	0	0	0	0	0	0	0	0	0	0	0	0	0	0	0	0	0	0	0	0	0	0	0	0	0	0	0	0	0	0	0	0	0	0	0	0	0	0	0	0	0	0	0	0
0	0	0	0	0	0	0	0	0	0	0	0	0	0	0	0	0	0	0	0	0	0	0	0	0	0	0	0	0	0	0	0	0	0	0	0	0	0	0	0	0	0	0	0	0	0	0	0	0	0
0	0	0	0	0	0	0	0	0	0	0	0	0	0	0	0	0	0	0	0	0	0	0	0	0	0	0	0	0	0	0	0	0	0	0	0	0	0	0	0	0	0	0	0	0	0	0	0	0	0
0	0	0	0	0	0	0	0	0	0	0	0	0	0	0	0	0	0	0	0	0	0	0	0	0	0	0	0	0	0	0	0	0	0	0	0	0	0	0	0	0	0	0	0	0	0	0	0	0	0
0	0	0	0	0	0	0	0	0	0	0	0	0	0	0	0	0	0	0	0	0	0	0	0	0	0	0	0	0	0	0	0	0	0	0	0	0	0	0	0	0	0	0	0	0	0	0	0	0	0
0	0	0	0	0	0	0	0	0	0	0	0	0	0	0	0	0	0	0	0	0	0	0	0	0	0	0	0	0	0	0	0	0	0	0	0	0	0	0	0	0	0	0	0	0	0	0	0	0	0
0	0	0	0	0	0	0	0	0	0	0	0	0	0	0	0	0	0	0	0	0	0	0	0	0	0	0	0	0	0	0	0	0	0	0	0	0	0	0	0	0	0	0	0	0	0	68.8	0	0	0
0	0	0	0	0	0	0	0	0	0	0	0	0	0	0	0	0	0	0	0	0	0	0	0	0	0	0	0	0	0	0	0	0	0	0	0	0	0	0	0	0	0	0	0	0	0	85	0	0	0
0	0	0	0	0	0	0	0	0	0	0	0	0	0	0	0	0	0	0	0	0	0	0	0	0	0	0	0	0	0	0	0	0	0	0	0	0	0	0	0	0	0	0	0	0	0	0	0	0	0
0	0	0	0	0	0	0	0	0	0	0	0	0	81.3	0	0	0	109.25	0	0	0	0	0	0	0	0	0	0	0	0	0	0	0	0	0	0	0	0	0	0	0	0	0	0	0	0	0	0	0	0
0	0	0	0	0	0	0	0	0	87.75	0	0	0	93.636	0	0	0	145.25	0	0	0	0	0	0	0	0	0	0	0	0	0	0	0	0	0	0	0	0	0	0	0	0	0	0	0	0	73.6	0	0	0
0	0	84.2	0	0	0	0	0	0	100	0	0	0	98.063	0	0	0	166.08	0	0	0	0	0	0	0	129.38	0	0	0	0	0	0	0	0	0	0	0	0	0	0	100.08	0	0	0	0	0	86.2	0	110.6	0
0	0	86.2	82.6	121.92	82	0	0	0	121.36	0	0	77.375	128.06	0	0	70.875	160.33	61.6	0	0	93.75	91.455	0	0	134.27	0	0	0	0	0	0	0	0	0	0	0	0	0	72.071	108.1	0	0	49.6	0	0	0	0	98.4	73.125
0	0	79.6	90	144.64	86.75	69.8	0	0	107.83	70.8	0	84.533	125.84	0	0	84.25	161.44	84.8	0	0	105.93	129.55	0	0	120	0	0	0	0	0	0	0	0	0	0	80.3	61.545	0	92.353	117.59	0	0	77.545	0	75.75	0	0	115.4	102.25
0	0	85.417	86.5	160	89.875	78.25	0	0	99.583	93.9	0	82.667	153	0	0	101.6	191.31	97	0	0	114.86	138.44	0	0	161.5	0	0	0	0	0	0	141.4	0	0	0	77	72	0	110.94	132.5	0	0	77.357	0	91.286	0	0	94.7	118.71
0	0	127.87	99.5	155.5	89.5	101.75	75.75	0	113.75	98.4	0	99.917	146.69	66	0	103.5	179.56	99.833	86.727	0	113.41	145.06	77.6	68.727	182.06	0	0	0	0	0	0	138.75	0	0	0	73.538	73.9	55	64.8	119.06	63.2	0	78.067	0	127	0	0	94.4	142.07
0	91.417	117.94	93.562	160.23	86.143	102.27	84.5	76.4	117	101.2	0	117.86	142.22	77.636	0	95.571	181.11	105.07	97.538	0	133.43	159.69	87.2	81.933	202.31	0	0	0	80.25	0	0	152.37	0	0	0	87.143	74.9	68.267	165.47	167.12	73.2	0	71.9	74.2	125.36	0	0	101.8	160.06
0	84.278	144.18	110.36	160.58	98.786	113.83	96.727	75.6	125.13	107	68.375	129	128.84	90.417	0	92.786	161.56	88.875	110.23	75.4	139.36	169.78	118.58	100.8	249.5	0	106	0	97.385	0	0	131.6	0	87.545	78.091	108.29	79.091	70.714	178.06	144.42	0	69	0	96.8	122.11	71.75	0	107.9	164.06
0	91.167	134	115.07	155.37	122.75	124.5	110.07	92.375	137.4	113.1	71.875	123.43	132.69	88.846	0	105.92	160.92	110.94	116.71	104.4	139.59	179.47	116.36	118.12	210.67	45.4	122.07	0	104	0	0	150.69	0	119.25	92	100.14	80.2	75.75	174.5	151.12	0	91.273	77.083	90.083	144.42	85.25	0	142.4	170.53
0	88.4	107.43	124.19	189.07	133.57	117.2	103.75	99.75	134.76	109.75	0	120.6	142.82	98.692	0	101.92	153.77	119.11	153.14	94.917	144.03	188.67	116.36	114.59	252.42	51.5	132.75	0	112.25	0	75.4	159.53	89.5	105.21	106.58	103.83	69.5	95.176	194.18	136.5	0	95.438	88.611	93.4	139.75	110.08	75	152.8	189.63
0	106.08	144.64	154.83	215.07	125.19	117.33	106.85	92.6	157.18	118	0	112.94	130.21	81.5	0	123.08	132.75	129.31	147.76	106.75	150.59	201.13	108.06	144.4	251.86	63.625	129.44	0	149.94	0	91.125	155.07	114.86	119.75	105.19	115.93	74.143	97.875	183.69	136.87	0	120.39	112.38	91.364	136.13	111.33	68	156.33	161.25
0	120.64	174.22	152.56	212.24	132.31	121.8	107.06	81.8	159.37	135.2	68.75	120.84	131	94.357	0	129.64	157.86	119.11	152.42	112.13	164.64	192.11	119.5	106.62	261.76	61.25	151.47	0	146.75	0	0	152.08	107.38	116.35	128.57	109.38	77.583	74	166.35	169.29	0	112.83	85.786	101.45	144.71	120.81	92.567	179.28	135.39
0	132.78	171.19	129.06	208.47	104.44	101.43	101	98	182.56	136.69	82.333	94.812	150.71	87.25	0	135.07	152.83	113.18	174.29	115.95	171.71	218.63	120.28	118.27	267.84	68.786	150.17	0	149.87	0	76.25	149.41	121.33	121.5	129.46	112.12	72	90.941	158.17	178.69	0	121.47	81.214	93	120.41	133.67	93.071	178.18	153.59
0	134.67	173.43	160.07	196.21	140.64	108.12	116	98.571	211.13	120.18	94.8	109.5	164.33	86.833	0	120.5	136.44	111.13	149	149.56	171.09	214.5	141.71	166.87	265.06	78.579	177.79	0	155.92	0	79.25	151.11	107.69	119.5	113.57	127.57	71.7	77.125	143.21	183.87	0	119.17	76.6	84.333	145	132.89	105.4	221.19	158.12
0	138.67	95.5	145.12	228.89	124.79	119.08	107.56	86.4	221.69	135.42	87.25	94.571	159.74	110.7	67	126.07	138.08	109.43	150.61	134.71	152.58	186.17	149.57	163.18	246.22	81.2	156.07	0	153.56	0	98.364	155.83	111.87	129	106.8	129.57	88.1	77.267	126.65	172.5	0	140.47	62.6	98	171.43	123.35	102.57	201.05	184.94
0	77	212.2	178.35	239.33	117.84	124.06	98.765	90.455	233.83	128.64	100.86	108.17	159	101.75	77.5	117.06	125.36	118.06	166.93	152	140.71	200.32	139.64	98.875	274.65	91.176	144.44	0	144.43	0	106.36	158.57	128.81	126.71	103.87	131.69	86	72.25	123.94	187.25	0	122.86	75.25	87.8	159	135.17	93.833	224.06	180.25
0	124.55	107.13	160.53	263.35	134.54	120.29	115.67	0	227.89	103.08	93.643	110.27	146.47	116	71.7	109.71	129.07	131.31	136.36	150.06	144.38	197.76	132.22	147	295.88	96.083	158.06	0	132.32	0	105.08	144.27	125.09	123.5	106.88	132.41	61.6	65.8	108.57	167.93	0	135.64	77.636	0	167.17	156.29	116.82	189.11	139.32
0	137.5	177.24	156.69	0	125.3	131.5	119.93	74.4	238.59	106.87	100.29	129.88	136.78	92.6	57.5	91.357	139.1	137.47	129.19	137.72	135.29	200.74	146.73	144.82	311.75	102.06	182.36	0	121	0	119.44	146.63	143.64	117.81	84.923	115.33	81.375	69.533	105	127.47	0	106.29	80.938	0	137	149.94	136.07	219.44	137.75
0	154.5	108.7	141.94	262.11	140.63	130.69	131.56	88	243.74	119.75	104.44	95.5	156.71	93.842	65.455	101.67	115.81	119.61	124.25	143.43	128.76	216.5	169.12	137.32	289.39	120.21	165.14	0	124.21	0	120.07	136.93	133.81	113.35	101.08	116.14	74.529	90.667	86.375	124.79	0	103.64	86.235	87.75	139.88	136.72	128.88	193.07	156.76
0	139.07	134.13	138.29	237.33	138.78	161.4	134.29	90.4	239.88	103.87	92.643	82.714	111.17	113.63	0	97.842	123.4	130.17	106.3	124.13	140.82	230.27	161.2	127.94	310.79	123.29	148.94	0	119.14	0	113.43	106.5	126.33	114.14	84.188	128.33	112	84.9	78	159.83	0	89	100.82	101.58	120.67	121.07	117.12	171.71	147.69
0	154.47	175.41	129.24	255.81	138.67	168.31	144.5	112.5	213.33	102.62	108.5	85.5	97.875	87.071	0	102.93	102.85	123.13	100.9	95.267	132.81	214.5	179.27	152.06	283.42	106.27	164.19	0	118.94	0	103.69	0	149.67	136.38	59.4	103.72	118.21	75.667	74.214	140.25	0	85.286	77.412	119.5	120.88	107.36	123	195.92	123
0	154.81	119.25	147	246.75	117.06	157.88	155	109.64	201.56	112.8	87.8	85.571	94	92.75	0	93.167	99.062	123.07	105.5	83.786	129.65	248.65	175.94	151.75	268.41	83.067	128.18	0	133.12	0	126.73	0	158.44	119.36	83.214	117.36	110.62	46.125	57.4	130.57	0	71.1	89	129.5	103.45	117.82	119.72	171.35	127.31
0	147.9	120.75	166.75	195.1	102.89	141.13	165.8	110.63	171.06	129.67	114	77.091	82.571	102.13	0	107.58	101	103.31	91.875	95.083	134.73	254	181.88	102.55	265.11	59.143	117.13	0	115.08	0	165.4	0	132.2	131.89	0	120.07	101.93	0	0	126.08	0	63.75	56.8	128.4	118.78	127.82	117.59	172	95.813
59.2	0	0	181.06	169.2	124.81	152.07	153.38	128.93	153.44	107.92	88.625	77.875	85.214	87.867	0	96	104.73	113.8	84.294	74.25	140.39	227	170.56	0	253.88	0	132.71	0	116.68	0	129.08	0	139.36	113.3	59.273	102	87.357	0	0	127.2	0	56.25	50.167	143.56	109.2	122.25	115.53	193.81	116.58
64.8	0	55.2	160.33	165	129	143.42	123.89	133.94	120.79	87.909	88.062	65.625	59.8	92.3	58.4	88.333	90.9	107.15	98.2	67.909	138.29	224.06	157.62	0	231	0	136.72	0	114.69	0	184.36	0	123.71	126.5	55	106	84.6	0	0	122.19	0	79.9	0	144.26	88.5	117.43	85.125	190.62	95.471
67.7	62.615	132.94	178.32	150	147.5	140	128.67	141.36	108.38	91.2	95.706	85.125	58	73.467	53.8	73.933	88	100.07	93.867	0	127.31	243.71	135.61	0	252	0	137.78	0	107.25	0	234.79	0	139.53	130.59	52.4	87.8	113.83	0	0	130.81	0	67	0	141.67	90.75	87.188	77.941	168.94	87.4
60.2	101.2	208.13	183.17	135.94	120.88	136.89	110.95	136.43	117.27	105.75	88.643	89.125	0	88.067	61.4	67.222	110.25	102.19	85	0	102.33	218.63	145.5	0	238.88	0	132.38	0	98.429	0	219.35	0	119.79	142.63	56	98.5	101.4	0	0	128.13	0	76.769	0	145.14	88.333	97.286	61	147.06	92.2
66.333	0	141	168.94	165.11	118.92	158.75	123.21	117.57	122.25	111.75	86.5	96.889	0	86.214	0	0	79.4	89.235	105.37	0	89.917	201.56	116.44	0	257.59	0	128.41	0	88.9	0	175.64	0	105.64	156.14	54.4	109.07	86.167	0	0	129	0	81.857	0	120.6	83.5	82.75	0	157.67	68.818
83.5	0	182.88	204	170.14	126.29	139.25	115	93.455	95.933	131.07	83.273	91.75	0	101.39	0	0	0	92.765	69.8	0	0	218.94	105.88	0	279.07	0	123.88	0	73.8	0	228.19	0	91.583	138.26	0	95.444	73.857	0	0	82.4	0	53.077	0	103.75	73.812	85.636	0	155.14	0
74.625	0	162.06	149.41	170.14	123.79	140.67	136.75	90.071	92.417	94.692	85.6	98.286	0	76.938	0	0	0	75.062	74.2	0	64.75	206.65	117.21	0	247.44	0	122.16	0	90.625	0	199.71	0	0	121.86	0	108.62	60.5	0	0	129.31	0	0	0	107.8	0	71	0	146.36	0
59.286	0	138.73	139.57	191.86	115.21	153	113.63	84.333	84.6	116.64	95	86.882	0	87.5	0	0	0	76.625	53.125	0	63.364	173.56	111.33	0	262.56	0	121.5	0	73.875	0	217.19	0	0	102	0	92	54.8	0	0	152.57	0	0	0	103.6	67.25	97.923	0	162.62	0
68.8	0	110.3	114.62	178.82	107.75	133	117.31	69.6	87.625	0	92.2	86.286	0	84.364	0	0	0	62.2	0	0	0	177.29	103.21	0	214.33	0	101.43	0	0	0	170.09	0	0	94.4	0	79	49.6	0	0	171.19	0	0	0	96	71	85.25	0	142.69	0
69.167	89.571	0	98.643	163.36	103	125.71	105.25	107.8	80.75	97.75	83.083	90.667	0	51.5	0	0	0	57.1	0	0	0	152.5	0	0	263	61.6	78	0	0	0	173.58	0	0	74.077	0	67.273	0	0	0	163.64	0	0	0	81.375	59.6	79.125	0	139.79	0
0	88.25	0	94.643	139.44	84.375	112.5	99.8	82.2	0	65.4	85.2	73.231	0	0	0	0	0	0	0	0	0	164.42	81.75	0	209.19	48.182	80.2	0	0	0	186.79	0	0	0	0	0	0	66.8	0	141.69	0	0	0	0	0	0	0	133.06	0
49.6	73.357	64.778	98.643	153.71	64.889	104.28	87.3	72.429	0	91.1	76.625	65.364	0	0	0	0	0	0	0	0	0	131.93	91.417	0	149.67	54.533	67.636	0	0	0	161.13	0	0	0	0	61.125	0	66.967	0	136.63	0	0	0	0	0	0	0	116.6	0
47.8	70.875	60.875	85.333	137.17	0	96.214	70.929	72.2	0	74.25	74.769	0	0	0	0	0	0	0	0	0	0	142	78.182	0	125.59	45.4	72.2	0	0	0	159.57	0	0	0	0	55.182	0	0	0	114.79	0	0	0	79.2	0	0	0	113.78	0
0	62	54	73.4	107.5	0	105.91	74.5	76.625	0	82.375	76.727	0	0	0	0	0	0	0	0	0	0	120.33	69.286	0	114.25	0	0	0	0	0	123.14	0	0	0	0	0	0	0	0	107.92	0	0	0	76.4	0	0	0	108.94	0
0	66.6	0	72.625	0	0	86.417	55	81.385	0	0	69.2	0	0	0	0	0	0	0	0	0	0	99.923	81.4	0	90.583	0	0	0	0	0	93.688	0	0	0	0	0	0	0	0	101.28	0	0	0	62.8	0	0	50.8	102.42	0
0	0	0	86.6	85.9	0	78.25	51	81.625	0	0	52.2	0	0	0	0	0	0	0	0	0	0	0	66.8	0	99	0	0	0	0	0	66.25	0	0	0	0	0	0	0	0	90	0	0	0	68	0	0	61.529	100.86	0
0	0	0	0	68.25	0	78.8	0	83.214	0	0	72.6	0	0	0	0	0	0	60.2	0	0	55.154	0	64.2	0	0	0	0	0	0	0	0	0	0	0	0	0	0	0	0	102.17	0	0	0	90	0	0	79.4	84.5	0
0	0	0	0	0	0	0	0	93.214	0	0	0	0	0	0	0	0	0	71.75	0	0	88.062	0	0	0	0	0	0	0	0	0	0	0	0	0	0	0	0	0	0	83.25	0	0	48.25	0	0	0	74.278	81.75	0
0	0	0	0	0	0	0	0	93.455	0	0	56.8	0	0	0	0	0	0	58.273	0	0	77.4	0	0	0	74.625	0	0	0	0	0	0	0	0	0	0	0	0	0	0	89.2	0	0	60.833	0	0	0	80.231	0	0
0	0	0	0	0	0	0	0	80.5	0	0	68.2	0	0	0	0	0	0	64	0	0	53.4	0	0	71.083	84.364	0	0	0	0	0	0	0	0	0	0	0	0	0	0	0	0	0	0	0	0	0	68	0	0
0	0	0	0	0	0	0	0	0	0	0	47.8	0	0	0	0	0	0	68.875	0	0	76.059	0	0	79.636	0	0	0	0	0	0	0	0	0	0	0	0	0	0	0	0	0	0	0	0	0	0	53.875	0	0
0	0	0	0	0	0	0	0	0	0	0	0	0	0	0	0	0	0	0	0	0	0	0	0	0	0	0	0	0	0	0	0	0	0	0	0	0	0	0	0	0	0	0	78.4	0	0	0	0	0	0
0	0	0	0	0	0	0	0	0	0	0	52.4	0	0	0	0	0	0	0	0	0	0	0	0	0	0	0	0	0	0	0	0	0	0	0	0	0	0	0	0	0	0	0	52.667	0	0	0	39.6	0	0
0	0	0	0	0	0	0	0	0	0	0	60.375	0	0	0	0	0	0	0	0	0	0	0	0	0	0	0	0	0	0	0	0	0	0	0	0	0	0	0	0	0	0	0	0	0	0	0	48	0	0
0	0	0	0	0	0	0	0	0	0	0	0	0	0	0	0	0	0	0	0	0	0	0	0	0	0	0	0	0	0	0	0	0	0	0	0	0	0	0	0	0	0	0	0	0	0	0	0	0	0
0	0	0	0	0	0	0	0	0	0	0	64.875	0	0	0	0	0	0	0	0	0	0	0	0	0	0	0	0	0	0	0	0	0	0	0	0	0	0	0	0	0	0	0	0	0	0	0	0	0	0
0	0	0	0	0	0	0	0	0	0	0	53.9	0	0	0	0	0	0	0	0	0	0	0	0	0	0	0	0	0	0	0	0	0	0	0	0	0	0	0	0	0	0	0	0	0	0	0	0	0	0
0	0	0	0	0	0	0	0	0	0	0	59.4	0	0	0	0	0	0	0	0	0	0	0	0	0	0	0	0	0	0	0	0	0	0	0	0	0	0	0	0	0	0	0	0	0	0	0	0	0	0
0	0	0	0	0	0	0	0	0	0	0	50.9	0	0	0	0	0	0	0	0	0	0	0	0	0	0	0	0	0	0	0	0	0	0	0	0	0	0	0	0	0	0	0	0	0	0	0	0	0	0
0	0	0	0	0	0	0	0	0	0	0	49	0	0	0	0	0	0	0	0	0	0	0	0	0	0	0	0	0	0	0	0	0	0	0	0	0	0	0	0	0	0	0	0	0	0	0	0	0	0
0	0	0	0	0	0	0	0	0	0	0	0	0	0	0	0	0	0	0	0	0	63.8	0	0	0	0	0	0	0	0	0	0	0	0	0	0	0	0	0	0	0	0	0	0	0	0	0	0	0	0
0	0	0	0	0	0	0	0	0	0	0	0	0	0	0	0	0	0	0	0	0	54.75	0	0	0	0	0	0	0	0	0	0	0	0	0	0	0	0	0	0	0	0	0	0	0	0	0	0	0	0
0	0	0	0	0	0	0	0	0	0	0	0	0	0	0	0	0	0	0	0	0	71.5	0	0	0	0	0	0	0	0	0	0	0	0	0	0	0	0	0	0	0	0	0	0	0	0	0	0	0	0
0	0	0	0	0	0	0	0	0	0	0	0	0	0	0	0	0	0	0	0	0	0	0	0	0	0	0	0	0	0	0	0	0	0	0	0	0	0	0	0	0	0	0	74.818	0	0	0	0	0	0
0	0	0	0	0	0	0	0	0	0	0	0	0	0	0	0	0	0	0	0	0	59.2	0	0	0	0	0	0	0	0	0	0	0	0	0	0	0	0	0	0	0	0	0	69.75	0	0	0	0	0	0
0	0	0	0	0	0	0	0	0	0	0	0	0	0	0	0	0	0	0	0	0	64.6	0	0	0	0	0	0	0	0	0	0	0	0	0	0	50.2	0	0	0	0	0	0	64.6	0	0	0	0	0	0
0	0	0	0	0	0	0	0	0	0	0	0	0	0	0	0	0	0	0	0	0	71.2	0	0	0	0	0	0	0	0	0	0	0	0	0	0	48	0	0	0	0	0	0	67	0	0	0	0	0	0
0	0	0	0	0	0	0	0	0	0	0	0	0	0	0	0	0	0	0	0	0	0	0	0	0	0	0	0	0	0	0	0	0	0	0	0	0	0	0	0	0	0	0	55	0	0	0	0	0	0
0	0	0	0	0	0	0	0	0	0	0	0	0	0	0	0	0	0	0	0	0	0	0	0	0	0	0	0	0	0	0	0	0	0	0	0	0	0	0	0	0	0	0	53	0	0	0	0	0	0
0	0	0	0	0	0	0	0	0	0	0	0	0	0	0	0	0	0	0	0	0	0	0	0	0	0	0	0	0	0	0	0	0	0	0	0	0	0	0	62.625	0	0	0	55.4	0	0	0	0	0	0
0	0	0	0	0	0	0	0	0	0	0	0	0	0	0	0	0	0	0	0	0	0	0	0	0	0	0	0	0	0	0	0	0	0	0	0	0	0	0	62.125	0	0	0	49.4	0	0	0	0	0	0
0	0	0	0	0	0	0	0	0	0	0	0	0	0	0	0	0	0	0	0	0	0	0	0	0	0	0	0	0	0	0	0	0	0	0	0	0	0	0	52.364	0	0	0	50.2	0	0	0	0	0	0
60.3	0	0	0	0	0	0	0	0	0	0	0	0	0	0	0	0	0	0	0	0	0	0	0	0	0	0	0	0	0	0	0	0	0	0	0	0	0	0	61.636	0	0	0	0	0	0	0	0	0	0
52.6	0	0	0	0	0	0	0	0	0	0	0	0	0	0	0	0	0	0	0	0	0	0	0	0	0	0	0	0	0	0	0	0	0	0	0	0	0	0	50.5	0	0	0	0	0	0	0	0	0	0
0	0	0	0	0	0	0	0	0	0	0	0	0	0	0	0	0	0	0	0	0	0	0	0	0	0	0	0	0	0	0	0	0	0	0	0	0	0	0	55.1	0	0	0	0	0	0	0	0	0	0
0	0	0	0	0	0	0	0	0	0	0	0	0	0	0	0	0	0	0	0	0	0	0	0	0	0	0	0	0	0	0	0	0	0	0	0	0	0	0	0	0	0	0	0	0	0	0	0	0	0
0	0	0	0	0	0	0	0	0	0	0	0	0	0	0	0	0	0	0	0	0	0	0	0	0	0	0	0	0	0	0	0	0	0	0	0	0	0	0	0	0	0	0	0	0	0	0	0	0	0
0	0	0	0	0	0	0	0	0	0	0	0	0	0	0	0	0	0	0	0	0	0	0	0	0	0	0	0	0	0	0	0	0	0	0	0	0	0	0	0	0	0	0	0	0	0	0	0	0	0
0	0	0	0	0	0	0	0	0	0	0	0	0	0	0	0	0	0	0	0	0	0	0	0	0	0	0	0	0	0	0	0	0	0	0	0	0	0	0	0	0	0	0	0	0	0	0	0	0	0
0	0	0	0	0	0	0	0	0	0	0	0	0	0	0	0	0	0	0	0	0	0	0	0	0	0	0	0	0	0	0	0	0	0	0	0	0	0	0	0	0	0	0	0	0	0	0	0	0	0
0	0	0	0	0	0	0	0	0	0	0	0	0	0	0	0	0	0	0	0	0	0	0	0	0	0	0	0	0	0	0	0	0	0	0	0	0	0	0	0	0	0	0	0	0	0	0	0	0	0
0	0	0	0	0	0	0	0	0	0	0	0	0	0	0	0	0	0	0	0	0	0	0	0	0	0	0	0	0	0	0	0	0	0	0	0	0	0	0	0	0	0	0	0	0	0	0	0	0	0
0	0	0	0	0	0	0	0	0	0	0	0	0	0	0	0	0	0	0	0	0	0	0	0	0	0	0	0	0	0	0	0	0	0	0	0	0	0	0	0	0	0	0	0	0	0	0	0	0	0
0	0	0	0	0	0	0	0	0	0	0	0	0	0	0	0	0	0	0	0	0	0	0	0	0	0	0	0	0	0	0	0	0	0	0	0	0	0	0	0	0	0	0	0	0	0	0	0	0	0
0	0	0	0	0	0	0	0	0	0	0	0	0	0	0	0	0	0	0	0	0	0	0	0	0	0	0	0	0	0	0	0	0	0	0	0	0	0	0	0	0	0	0	0	0	0	0	0	0	0
0	0	0	0	0	0	0	0	0	0	0	0	0	0	0	0	0	0	0	0	0	0	0	0	0	0	0	0	0	0	0	0	0	0	0	0	0	0	0	0	0	0	0	0	0	0	0	0	0	0
0	0	0	0	0	0	0	0	0	0	0	0	0	0	0	0	0	0	0	0	0	0	0	0	0	0	0	0	0	0	0	0	0	0	0	0	0	0	0	0	0	0	0	0	0	0	0	0	0	0
0	0	0	0	0	0	0	0	0	0	0	0	0	0	0	0	0	0	0	0	0	0	0	0	0	0	0	0	0	0	0	0	0	0	0	0	0	0	0	0	0	0	0	0	0	0	0	0	0	0
0	0	0	0	0	0	0	0	0	0	0	0	0	0	0	0	0	0	0	0	0	0	0	0	0	0	0	0	0	0	0	0	0	0	0	0	0	0	0	0	0	0	0	0	0	0	0	0	0	0
0	0	0	0	0	0	0	0	0	0	0	0	0	0	0	0	0	0	0	0	0	0	0	0	0	0	0	0	0	0	0	0	0	0	0	0	0	0	0	0	0	0	0	0	0	0	0	0	0	0
0	0	0	0	0	0	0	0	0	0	0	0	0	0	0	0	0	0	0	0	0	0	0	0	0	0	0	0	0	0	0	0	0	0	0	0	0	0	0	0	0	0	0	0	0	0	0	0	0	0
0	0	0	0	0	0	0	0	0	0	0	0	0	0	0	0	0	0	0	0	0	0	0	0	0	0	0	0	0	0	0	0	0	0	0	0	0	0	0	0	0	0	0	0	0	0	0	0	0	0
0	0	0	0	0	0	0	0	0	0	0	0	0	0	0	0	0	0	0	0	0	0	0	0	0	0	0	0	0	0	0	0	0	0	0	0	0	0	0	0	0	0	0	0	0	0	0	0	0	0
0	0	0	0	0	0	0	0	0	0	0	0	0	0	0	0	0	0	0	0	0	0	0	0	0	0	0	0	0	0	0	0	0	0	0	0	0	0	0	0	0	0	0	0	0	0	0	0	0	0
0	0	0	0	0	0	0	0	0	0	0	0	0	0	0	0	0	0	0	0	0	0	0	0	0	0	0	0	0	0	0	0	0	0	0	0	0	0	0	0	0	0	0	0	0	0	0	0	0	0
0	0	0	0	0	0	0	0	0	0	0	0	0	0	0	0	0	0	0	0	0	0	0	0	0	0	0	0	0	0	0	0	0	0	0	0	0	0	0	0	0	0	0	0	0	0	0	0	0	0
[truncated: 433 more columns]
