# Supplementary material for: Single-particle imaging of stress-promoters induction reveals the interplay between MAPK signaling, chromatin and transcription factors
Source: Nat Commun. 2020 Jun 23;11:3171. doi: 10.1038/s41467-020-16943-w (PMC7311541; doi:10.1038/s41467-020-16943-w)
Supplement: Supplementary file 12 — Source Data [file 41467_2020_16943_MOESM12_ESM.zip › SourceData/SupFig12/SupFig12_ySP915_NaCl_0p20M_B_Time.csv]

-1.0936
-0.8271
-0.58133
0
0.26372
0.53468
0.77938
1.0294
1.3214
1.5926
1.8373
2.0873
2.3785
2.6463
2.8912
3.1413
3.4326
3.7119
3.9569
4.2069
4.4988
4.7699
5.0146
5.2646
5.556
5.8315
6.076
6.3257
6.6174
6.8897
7.1336
7.3837
7.6753
7.9437
8.1884
8.4384
8.7295
9.0032
9.2476
9.4976
9.7896
10.062
10.307
10.556
10.848
11.113
11.357
11.607
11.899
12.171
12.415
12.665
12.957
13.234
13.477
13.727
14.019
14.292
14.536
14.786
15.078
15.349
15.594
15.844
16.136
16.406
16.65
16.9
17.191
17.466
17.71
17.959
18.251
18.519
18.763
19.013
19.305
19.575
19.819
20.069
20.361
20.635
20.879
21.13
21.42
21.69
21.934
22.185
22.476
22.751
22.996
23.246
23.537
23.799
24.044
24.294
24.585
24.855
25.1
25.35
25.641
25.91
26.155
