# Supplementary material for: Single-particle imaging of stress-promoters induction reveals the interplay between MAPK signaling, chromatin and transcription factors
Source: Nat Commun. 2020 Jun 23;11:3171. doi: 10.1038/s41467-020-16943-w (PMC7311541; doi:10.1038/s41467-020-16943-w)
Supplement: Supplementary file 12 — Source Data [file 41467_2020_16943_MOESM12_ESM.zip › SourceData/SupFig12/SupFig12_yVW432_NaCl_0p20M_rep1_Time.csv]

-1.0707
-0.80577
-0.56135
0
0.2582
0.51952
0.7666
1.0166
1.3085
1.5644
1.8125
2.0628
2.3542
2.6188
2.8649
3.1149
3.4062
3.6677
3.9143
4.1643
4.4559
4.7112
4.9565
5.207
5.4983
5.7508
5.9976
6.2473
6.5387
6.7898
7.0395
7.2896
7.5811
7.8461
8.0929
8.3429
8.6343
8.8888
9.1354
9.3852
9.6773
9.9374
10.182
10.432
10.723
10.983
11.228
11.479
11.77
12.03
12.275
12.525
12.817
13.078
13.324
13.574
13.865
14.129
14.375
14.625
14.916
15.186
15.43
15.68
15.972
16.245
16.49
16.739
17.032
17.3
17.545
17.795
18.086
18.348
18.594
18.844
19.136
19.396
19.64
19.89
20.182
20.444
20.69
20.94
21.232
21.503
21.75
22
22.292
22.561
22.808
23.057
23.349
23.611
23.856
24.107
24.398
24.65
24.896
25.146
25.437
25.707
25.952
