# Supplementary material for: Single-particle imaging of stress-promoters induction reveals the interplay between MAPK signaling, chromatin and transcription factors
Source: Nat Commun. 2020 Jun 23;11:3171. doi: 10.1038/s41467-020-16943-w (PMC7311541; doi:10.1038/s41467-020-16943-w)
Supplement: Supplementary file 12 — Source Data [file 41467_2020_16943_MOESM12_ESM.zip › SourceData/SupFig12/SupFig12_ySP918_NaCl_0p20M_A_GFP_HiPix.csv]

68.25	66.5	121.8	157.35	73.1	54.75	75.6	87.05	82.8	66.35	83.85	63.3	66.4	74.55	81.75	52.35	49.45	49.85	60.5	57.7	95.2	65.8	79.45	62.6	47.8	46.6	68.25	58.3	74.05	103.35	76.95	73.25	96.95	52	79.1	90.85	88.45	47.6	64.05	59.05	70.7	105.45	57.3	55.8	57.9	49.2	68.95	80.4	36.5	64.95
73.95	68.05	122.6	164.85	77	52.5	68.95	84.65	77.15	63.85	70.4	61.1	67.65	73.1	73.2	51.6	43.35	43.75	54.25	54.2	82.8	58.45	82.45	50.4	46.7	50.65	63.8	58.55	72.25	108.65	68.85	71.45	94.2	45.6	65.2	77.8	81.25	47	64.65	55.35	66.4	98.7	52.6	49.2	50	51.4	64.2	82.1	33.25	62.6
83.65	70.45	130.25	161	73.95	42.5	63.5	83.95	77.05	60.75	73.9	41.85	65.25	71.7	75.8	56.25	46.6	46.25	53	56.15	87.8	55.75	77.8	68.35	42.65	45.05	61.45	51.75	73.95	110.35	74.45	69.65	97.05	56.85	67.1	77.4	76.95	43.55	57.2	50.75	64.2	104.5	52.15	53.5	48.55	48.1	65.85	96.6	36.4	64.15
70.5	80.25	138.5	93.85	105.65	67.45	78	104.7	110.1	80.7	85.4	63.7	82.35	68.4	97.3	72	64.9	64.85	42	61.7	108.45	86.05	97.85	105	51.2	58.75	67.4	88.15	109.25	105.35	89.65	98.3	94.1	55.85	89.5	75.65	85.7	57.5	73.75	63.8	56.05	64.05	69.2	92.35	74.45	60.75	80.55	83.05	58.35	99.6
89.65	93.05	188.4	192.15	118.15	70.8	84.8	93.3	116	81.95	86.45	130.15	99.25	99.2	85.25	70.55	70.75	56	66.5	74.95	105.7	87.65	113.7	123	61.1	69.7	89.2	42.15	107.9	128.4	89.8	90.7	130.4	39.1	88	115.05	78.15	63.4	67	69.95	80.65	97.4	60	88.8	76.25	81.95	76.7	119.65	38.05	95.9
88.1	82.75	179.95	177.35	117.05	65.5	81.25	94.45	112.05	84.65	88.75	125.35	97.25	96.15	75.25	71.35	65.25	56.85	56.95	78.55	111.75	81.8	106.2	149.7	53.7	68.4	84.3	39.1	98.4	120.05	81	86.9	121.7	37.75	84.75	108.65	81.95	67.2	66	68.6	83.2	102.05	67.1	93.4	78.9	80.2	79	121.15	45.35	92.3
90.3	86.2	187.45	175.8	124.1	62.85	79.75	93.55	119.15	83.6	88.3	118.95	96.05	97.75	73.75	85	59.95	56.4	63.55	76.2	101.45	82.8	113.55	137.35	59.15	72.65	83.4	38.6	94.25	120.25	94.6	87.8	136.35	36.35	89.8	105.4	84.1	62.6	68.3	62.7	86.7	99.6	70.45	100.15	71.55	75.4	79.3	126.95	42.45	91.35
66.55	80.9	206.1	170.45	119.5	64.95	81.6	93.1	121.3	81.6	88	87.1	100.2	108.7	72.75	120.45	59.75	52.95	63.3	75.05	115.85	80.6	118.7	135.25	59.5	89.5	86.6	42.35	95.9	134.55	113.15	94.3	129.05	39.1	91.35	115.6	91	57.5	64.05	63.55	87.5	95.55	74.25	92.1	77.4	67.2	80.8	130.55	41.7	87.35
85.4	90.55	219.55	154.65	115.7	70.65	90.75	113.75	123.4	87.65	91.95	117.85	105.3	120.75	80.35	110.35	66.8	66.6	66.8	74.15	154.75	76.6	113.1	132.9	70.95	97.75	73.8	47.8	107.35	143.95	120.85	117.3	104.75	90.3	78.8	122.25	94.05	57.55	60.1	73.6	98.65	99.35	89.65	89.5	68.15	61.95	75.3	172.7	40.5	85.85
79.25	112.15	238.6	163.6	117.3	65.15	117.6	135.2	138.2	101.3	113.45	126.45	125.85	119.65	80.65	126.95	73.8	60.1	84.15	67.4	174.85	72.55	132	137.2	70.25	127.75	83.9	68.35	122.45	154.9	127.05	118.2	99.85	93.35	84.75	114.1	108.5	60.2	58.25	68.15	136.95	89.8	109.6	91.1	89.25	65.35	85.55	182.85	38.35	99.25
81.05	112.4	232.45	175.3	118.5	68.3	143.7	123.95	167.85	106.75	124.25	139.8	117.8	136.35	81.3	108	79.75	53.6	95	77.45	187	75.4	140.4	128.55	81.4	147	92.85	74.95	133.75	160.75	132.15	122.2	103.2	88.2	91.8	121.45	144.4	60.25	56.95	81.55	144.55	92.8	111.55	80.5	96.2	57.35	93.65	172.15	38.3	106.95
88.85	109.5	246.9	169.5	128.6	70.5	175.9	127.35	203.25	130.95	150.65	158.85	124.05	143.7	88.1	113.15	99.3	57.4	108.9	90.8	186.7	78.55	142.2	135.9	73.4	161	115.75	87.6	134.65	165.4	150.25	136.8	97	99.65	89.65	144.3	142.65	66.85	63.5	96.75	141.2	112.1	123.35	83.05	105	60.8	96.35	195.1	39.6	124.45
97.1	143.05	250.65	172.25	137.8	69.45	172.55	141.6	175.95	146.1	146.75	147.05	116.95	162.6	80.85	113.25	114.2	67.2	109.25	102.45	191.1	81.35	126.65	138.6	86.65	129.25	149.35	118.8	151.4	166.05	149.5	123.9	69.15	70.95	106.75	169.55	149.9	82.75	69.25	93.5	159.95	129.6	124.7	76.15	123.2	61.05	118.5	191.35	39.9	138.35
80	143.8	245.05	165.35	177.35	72.35	180.75	155.85	196.8	139.7	153.45	142.8	116.6	190	85.35	105.3	108.8	61.85	101.65	111.95	237.05	96.75	120.2	162.15	93.05	149.65	150.95	123.85	164.45	176.65	144.3	146.5	88.8	86.6	124.3	170.1	162.6	100.9	76.75	137.05	135.55	131.1	131.8	76.8	113.45	59.55	134.45	144.65	35.85	122.55
76.4	157.35	241.95	160.4	155.85	66.75	174.15	155.6	184.05	166.6	153.05	152.85	122.7	180.2	72.35	97.8	125.35	64.3	127.4	120.4	279.25	119.65	121	141.55	105.35	146.1	133.45	137.9	175.95	186.75	171.45	155.15	81.85	74.4	130.3	165.35	217.4	116.65	84.7	143.05	135.85	157.05	131.1	84.7	120.85	66.5	154.85	204.25	33	120.55
101.05	171.4	215.25	189.95	203.25	69.3	196.25	141.2	191.35	167.05	145.55	169.5	133.55	191.05	80.85	112.1	140.1	58.55	112.35	131.95	252.4	137.05	117.9	138.3	108	130.95	136.35	127.45	174.95	197.75	179.25	158.15	94.2	97.95	106.8	138.4	178.2	130.1	85.75	147.15	138.75	174.35	128.15	91.25	120.65	90	188.05	211.75	41	129.2
98.95	154.85	208.25	165.45	210.15	65.6	182.55	122.65	186.15	173.7	136.45	166.55	135	195.15	73.6	118.8	161.2	66.1	113.35	125.65	250.15	136.85	135.65	111.2	108.5	128.75	129.6	146.35	212.65	220.65	189.5	152.45	93.6	108.9	131.35	176.55	232	148.7	96.5	169.15	103.85	201.55	136.95	102.7	121.55	90.2	166.5	214.15	35.65	152.65
107.2	166.55	209.5	179.15	198.85	76.4	167.5	159.85	202.85	177.35	119.2	190.25	135.95	199.05	79.2	118.1	156.6	62.6	139.55	133.9	228.65	132.75	149.85	148.3	117.85	135	133.55	153.6	193.95	232.6	205.35	172.15	71.3	119.35	135.45	189.2	233.85	150.65	95.25	160.85	90.8	209.65	139.4	107.35	109.3	98.65	172.05	161.25	45.2	153.4
107.75	202.35	222.45	191.65	211.75	90.95	168.25	190.65	239.45	178.2	127.4	172.15	125	208.05	81	125.3	165.6	60.3	108.7	124.55	273.1	139	157.95	112.45	147.5	145.85	124.55	144.3	188.5	213.75	221.45	154.5	72.5	138	173.6	209.55	216.95	157.65	88.45	161.1	107.7	222.5	141.95	120.55	114.95	101.2	178.35	178.9	39.7	157.95
110.15	152.85	240.2	197.35	209.4	105.25	157.45	182.35	248.85	168.25	124.9	178.8	123.25	226.1	85.85	155.6	184.2	83.95	116.05	137.95	268.7	162.5	155.1	124.95	158.95	160.5	129	143.8	175.55	210.6	240.2	170.8	64	127.35	163.4	242.5	178	162.05	84.65	179.9	126.8	211.15	133.15	115.75	105.85	95.85	199.45	198	36.3	156
93.2	159.1	253.3	207.35	183	116	146.6	208.95	271.7	177.25	110.65	172.4	130.5	238.6	80.45	145.5	186.35	88.8	116.75	124.75	263.7	172.55	165.25	125.35	163.8	153.9	133.2	132.9	158.05	221.75	233.9	175.75	66.75	122.55	142.4	251.6	131.15	178.65	76	158.25	150.6	202.85	150.3	106.4	118.75	101.7	195.9	218.35	40.55	161.7
101.3	148.7	253.9	208.9	198.45	142.8	140.95	209.05	255.7	189.45	126.7	192.4	106.55	243.95	83.65	163.3	213.45	106.75	114.45	141.7	289.25	193.4	189.6	136.05	171.5	187.3	122.6	127.8	164.5	232.25	234	175.3	67.6	127.6	142	245.4	158.95	187.3	79.4	192.4	141	200.45	140.6	88.2	119.45	106.75	203	184.8	49.55	150.2
103	148.8	280.25	245.95	114.3	146.5	150.6	189.95	265.4	201.3	119	201.5	102.7	239.2	85.55	156.25	198.65	93.2	129.3	146.25	299.45	200.6	207.95	138.4	177.55	127.8	105.85	125.15	199	241.4	245.1	198.95	72.5	122.25	144.85	270.7	158.45	199.5	71.8	215.95	157.2	202.75	129.5	86.25	122.95	104.3	222.8	226.5	105.75	151.3
101.95	157.9	279.25	248.1	179.2	135.65	154.95	193.95	263.35	199.15	114.3	217.45	99.6	244.95	81.35	179	206.1	111.2	126.75	135.55	308.65	208.6	209.4	131.45	174.6	104.7	104	133.1	204.15	239.4	220.4	214.25	70.45	124.45	136.8	241.95	183.25	175.75	62.3	201.05	171.25	215.65	155.75	98.8	137.45	102	215.45	229.95	107.2	169.05
123.9	130.45	283.75	244.8	185.45	127.4	176.5	179.5	300.85	185.65	142.25	200.6	87.2	242.45	83.4	168.9	227.15	126.45	139.3	155.8	312.8	203	216.45	110.75	156.95	166.95	124.65	112.85	206.35	253.3	264.35	191.95	70.75	130.75	123.1	269.55	176.25	160.5	90.95	192.45	177.05	211.3	143.3	121.6	156.1	112.5	203.15	223.2	96.3	165
132.3	162.8	297.5	230.9	185.35	142.7	172.95	164.75	283.4	166.1	146.6	209	86.2	238.75	87.85	191.35	219.85	135.65	134.7	141.1	304.3	215.8	188.4	115.3	143.05	162.05	134.35	111	177.45	292.6	251.95	158.3	64.55	131.75	146.2	229.6	162.4	166.45	105.8	201.1	170.2	252.95	169.35	145.1	168.05	104.95	210.8	199.05	83.85	185.7
132.95	175.6	257.55	241.3	187.1	140.75	185.75	137.5	258.85	176.8	139.5	211.85	86	244.15	94.1	188	226.25	127.4	127.1	132.75	326.8	234.15	176.45	105.65	156.1	135.1	118.4	132.55	170	292.05	230.6	149.55	63.95	135.85	164.7	255.85	194.1	165.75	84.05	186.35	178.9	228.95	157.25	146.95	198.3	104.85	203.05	211.7	72.8	201.9
131.95	176.25	278.25	247.9	193.3	122.75	182.05	151.5	273.75	179.85	165.2	178.3	79.45	238.2	104.95	197.95	247.85	106.9	138.35	146.5	319.95	216	177.25	107.4	154.95	48.5	119.4	124	170.4	276.4	231.4	144.45	68.7	120.5	149.2	265.4	239.25	175.35	94.5	133.8	200.7	225.7	166.3	151.75	166.45	93.05	195.75	206	76	218.5
149.1	202.4	258.55	228.5	201.75	118.55	201.8	134.55	248.15	175	147.95	200.75	83.05	250.15	125.45	181.85	247.75	129.3	133	136.65	344.7	230.35	176.7	129.65	156.85	125.35	111.75	118.95	165.65	274.85	213.9	155.6	75.05	114.75	160.1	235.05	239.05	152	92	180.15	205.35	241.8	167.8	150.85	212	96.05	174.25	226.2	83.85	209.8
189.9	189.85	220.15	235.7	214.1	114.9	176.2	117.55	270.65	193.15	151.55	231.4	75.8	238.9	138.5	195.45	230.55	125.7	141.35	140.8	327.7	228.95	160.25	129.8	140.7	140.2	100.1	104.4	149.95	276.1	203.1	167.2	80.55	110.25	136.45	237.35	241	145.95	98.2	208.7	215.1	243.5	154.2	124.85	174.05	98.75	136.15	226.15	55.5	216
184.2	198.3	223.55	260.85	216	107.15	189.9	115.95	265.4	182.65	159.8	200.85	73.35	253.15	141.4	202.05	200.3	115.4	144.9	116.15	337.4	214.2	162.15	124.2	110	131.9	121.2	86.9	135.5	285.1	217.9	152.65	92.85	101.35	146.85	244.7	222.9	127.5	115.95	187.4	208.25	226.55	166.5	127.5	167.8	97.8	121.3	220.65	79.9	231.6
168.05	203.25	237.65	279.8	243.85	117.15	183.05	110.45	258.25	176.8	152.8	216.65	77.6	251.25	146.55	179.55	196.6	123.35	129.15	118.55	288.15	218.8	164.3	105.3	125.75	128.4	95.55	99.4	146.25	306.65	208.15	169.15	124.25	96.1	156.25	222.25	233.85	153.95	131	178.35	174.65	217.75	159.5	124.65	176.65	91.35	104.4	218.15	97.8	229.3
171.25	195.5	212.55	232.55	227	103.4	185.3	85.55	252.4	178.85	174.7	196.75	80.65	257.15	127.95	168.7	231.45	116.7	129.2	103.8	301.05	224.8	174.7	120.1	130.35	136.45	107.2	86.05	185.25	279.2	229.4	164.4	147.8	114.3	143.9	205.9	239.45	138.9	131.65	163.35	178.7	237.15	165.95	122.9	174.75	83.75	98.4	225.9	111.1	232.25
177.25	184.25	197.55	229.25	241.55	104.2	188.85	85.45	261.9	193.35	180.65	192.35	86.45	222.3	152.55	143.45	240.1	131.25	130.1	83.3	332.7	226.2	169.35	111.35	127.15	102.2	97.5	93.7	179.25	306.6	242.45	188.4	162.9	98.85	159.25	158.2	219.4	169.1	141.6	188.9	175.95	225	157.95	121.85	188.85	89.05	83.5	221.85	95.1	214.55
166.65	196.1	217.2	246	186.35	134.65	189.3	84.8	287.45	192.85	84.25	182.55	110.5	243	164.1	147.35	216.9	114.15	89.9	68.55	117.25	239.2	174.15	101.05	124.55	77.85	79	56.25	180.05	308.2	249	188.4	147.1	95.15	164.7	166.9	217.55	170.05	137	181.6	177.1	220.7	165.95	143.45	157.8	74.65	75.3	228.95	113.6	206.8
165.6	199.25	202.9	260.25	241.1	114.1	200.15	76.55	265.85	213.05	143.5	167.25	120.7	232.85	167.45	157.4	220.95	100.75	134.85	75.5	328.8	188	172.5	108.25	118.8	114.05	77.85	132.85	192.4	271.5	243.6	171.95	147.6	104.45	149.25	173.85	203.4	166.8	127.95	181.3	164.05	175	152.4	167.5	117.7	93.1	79.5	214.4	104	232.85
180.1	185.35	205.65	263.7	244.85	117.4	245.9	93.85	275.95	214.55	188.85	153.55	123.6	223.55	171	154.55	170.65	82.6	115.15	72.55	320.55	239	158.25	109.65	112.2	130	60.55	126	193.8	286.9	237.35	170.65	141.3	98	143.7	193.75	181	179.4	132.25	157.9	158.2	195.85	183.25	146.55	123.8	68.85	87.15	205.35	125.45	220.65
174.15	194.55	205.5	286.6	259.25	123.75	232.85	116.05	304.15	226	154.05	145.6	122.9	228.65	179.25	187.05	147.85	88.65	108.55	83.8	373.8	197	142.35	113	129.65	143.8	67.9	132.85	249.55	292.85	229.05	154.25	134.4	106.9	138.2	191.05	184.2	208.05	131.4	135.5	183.65	173.75	180.65	151.55	136.1	68.6	87.55	220.05	124.85	220.05
205.3	216.35	222.6	269.85	277.6	123.9	216.2	130.75	311.9	220.7	157.45	143.85	149.6	202.05	176.3	194.25	145.9	85.6	110.4	115.35	346	217.8	130.1	120.7	141.3	143.75	57.85	124.75	259.5	248.65	219.75	148.15	146.8	106.8	150.65	196.55	174.05	192.95	112.15	143.05	166.9	149.9	159.95	163.45	134.5	72.15	112.9	222.65	132.8	225.6
198.1	234.5	233.3	296.1	247.95	134.7	235.85	127.7	305.9	191.2	142.85	147.5	140.2	210	167.1	203.1	139.1	81.95	118.55	153	350.2	203.1	121.7	149.95	141.45	121.55	61.3	154.05	242.85	256.6	217.45	134.3	168.2	83.95	150.55	205.35	163	218.3	122.65	149.9	139.5	151.55	169.75	159.65	151.95	67.8	130.25	207.2	103.55	243
181.5	218.6	233.5	287	278.05	105.75	217.05	133.05	286.35	204.5	129.1	104.9	181.25	202.05	153.95	224.6	131.4	74.95	127.8	163.65	374.9	235.55	121.05	160.4	115.5	112.25	63.6	162.85	227.9	280.35	206.6	161.8	164.95	85.5	161.25	215.85	180.05	213.1	98.55	155.7	174.5	155.45	162.85	176.55	134.05	72.55	119.05	196.2	101.6	240.9
201.65	242.9	219.6	270.15	284.7	102.6	189	137.4	293.85	211.6	128.6	96.75	200	196	142.5	227.2	142.3	83.9	105	171.65	320.3	185.1	132.15	171.45	118.85	111.9	58.75	136.25	275.65	260.55	196.65	155.45	147.25	96.6	150.65	226.7	151.3	213.85	107.7	149.05	169.1	175.25	181.35	159.7	138.25	95.25	139.5	133.25	108.45	266.5
198.6	207.05	247.3	315.6	277	109.45	185.1	118.75	281.5	212.6	120.8	90.45	220.15	202.55	152.85	216.95	153.8	75.15	99.3	187.3	359.4	194.55	144.9	177.1	133.45	104.15	55.95	148.4	252.1	254.75	162.9	173.8	170.25	99.2	189.85	215.9	139.7	214.3	124.75	124	178.55	148.35	188.95	168.55	152.5	90.55	118.4	149.5	98.3	313.05
194.6	253.75	231.9	290.95	263.35	94.1	203.2	149.1	290.35	212.85	133.7	94.5	243.4	203.8	143.6	221.6	162.75	74	105.45	186.3	394.15	184.95	147.25	185.55	146.25	73.05	55.05	139.2	243.4	284.05	184.85	181.5	184.5	90.6	174.2	202.2	155.4	229.2	121.45	128.75	195.2	146.75	159.2	135	134.35	93.75	122.75	156.5	99.95	302.3
199	261.85	261.05	264.8	227.6	82	212.3	144.2	299.35	211.05	132.8	112.65	255.35	198.85	140.3	196.95	156.15	67.6	105.85	205.05	366.1	194.8	159.15	196.7	132.9	83.45	51.9	124.85	252.95	270.85	187.25	179.7	212.25	98.75	215.95	216.75	122.3	220.2	127.05	117.5	214.2	158.15	178.1	167.35	140.7	111.9	141.9	166.4	91.85	293.15
210.25	275.1	256.1	304.5	270.95	70.9	216.85	154.25	312.65	213.1	117.45	128.75	280.75	177.7	127	180.75	165	57.95	115.95	189.15	370.5	183.75	139.1	188.85	147.7	74.2	58.8	120.75	249.05	278.7	184.6	175.2	223.5	101.45	208.35	219.7	117.85	222.45	136.95	114.85	110.5	151.05	162.75	150.5	135.55	106.45	133.1	150.55	104.95	285.8
169.45	283.1	268.75	256.05	268.55	69.5	231.5	127.6	336.55	219.05	113.3	146.95	253.6	150.95	106.2	173.2	148.9	56.8	115.7	141.75	323.1	175.4	124.55	196.6	131.5	77.4	58.45	89.25	269.3	289.75	179.3	197.45	210.95	107.25	213.25	213.1	123.05	215.8	110.9	99.8	43.25	124.6	166.25	130.15	119.6	103.45	117.65	149	115.4	253.65
180.65	251.95	248.15	276.4	247.25	59.9	215.55	136.15	313.1	228.95	102.9	144.6	242.6	143.45	109.85	159.75	177.75	55.85	110.55	176.7	347.45	148.1	114.95	170.35	174.45	78.75	59.9	111.65	238.35	295.6	169.15	190.95	209.65	103.4	218.85	227.05	129.2	203.95	137.8	104.55	89.1	111	166.25	113.7	104.4	102.9	118.65	137.65	124.35	277.05
196.2	252	266	293.25	267.15	56.25	193.95	139.8	316.05	218.15	127.1	190.1	264.35	157.15	103.25	157.5	159.25	49.4	114.75	167.6	355.4	142	107.25	178.35	162.8	73.4	62.2	102.65	227.05	286.6	165.15	185.3	224.6	96.9	237.05	221.8	146.4	180.5	121.9	103.35	146.85	108.1	157.85	107.25	125.75	112.2	113.75	119.45	123.75	253.65
202.15	284.05	262.2	263.7	290.7	55.9	176.75	126.45	270.7	228.05	123.75	159.95	242.65	172.35	105.6	170.25	166.95	56.55	108.55	199.75	333.95	152.75	102.2	168.45	164.15	55.95	64.45	105.6	228.3	273.55	175.25	174.3	217.1	87.65	241.15	209.15	143.9	190.15	125.35	106.05	157.95	106.95	149.85	94.3	141.6	104.25	78.75	117.1	117.95	237.95
191.55	303.65	232.25	300.95	275.5	54.45	191.1	122.25	278.95	186.9	108.05	175.3	220.8	145.7	79	185.7	169.1	54.5	122.45	208.75	347.85	159.15	94.15	155.05	174.15	54.9	74.55	101.6	244	266.4	168	163.45	228.4	78.3	247.15	214.4	128.9	157.7	114.45	95.55	108.1	85.75	125.7	79.45	176.95	108.1	98.45	111.1	127.3	228.95
194.7	314.2	237.25	278.45	270	49.75	173.85	103.55	294.1	151.15	119.8	124.95	212.65	152.8	74.75	159	158.05	56.6	119.2	213	343.5	157.95	81.6	137.1	174.75	47.35	76.5	90.55	253.9	262.45	162.75	138.85	210.85	71.7	215.75	200.3	124.35	182.35	123.95	75.65	167.5	96.4	135.65	60.55	162.6	100.9	80.6	101.95	112.45	220.9
197.5	315.65	237.35	263.9	285.4	50.85	172.15	89	295.75	156.95	124.5	162.35	220.9	182.6	83.25	159.05	158.15	55.5	115.3	188.75	337.75	139.75	88.95	151.35	144.1	48.6	90.7	83.4	239.65	278.85	140	113.9	207.85	58.15	227.95	210.1	132.9	149.85	114.35	86	172.2	86.55	112.15	70.85	159	103.1	81.85	121.05	107.3	209.8
179.35	325.75	246.55	268.25	313.35	51.25	191.8	90.1	255.55	133.05	99.95	168.1	228.9	145.75	71	138.9	137.9	62.15	110.05	185.15	316.5	127.65	75.2	158.35	134.7	49	95.5	81	194.6	260.55	130.3	113.65	230.6	51.2	209.4	169.95	124.55	158.65	127.65	71.35	139.85	74.55	105.55	68.1	142.15	98.45	70.5	124.25	113.15	179.55
160.8	307.95	228.1	266	291.8	44.85	176.95	84.6	271.85	141.65	91.35	73.95	225.95	158.55	63.15	135.2	135.15	63.3	109.2	195.9	297.3	99.65	80.45	132.9	145.8	44.25	99.8	74.1	210.95	244.75	101.75	121.95	214.7	43.95	206.95	168.25	125.05	141.65	118.05	81.35	103.35	75.35	102.15	65.4	165.95	98.55	67.25	118.7	128.65	192.25
159	268.4	251.3	272.75	263.8	49.4	181.3	73.7	274.4	140.3	84.2	136.25	194.1	135.65	64.8	129.65	128.35	54	110.1	196.75	298.95	100.75	74.85	131.35	98.05	43.8	86.9	67.1	183.1	227.15	86.1	97.85	224.85	41.7	184.65	191.6	114.8	139.65	120.9	70.25	47.7	77.55	87.95	49.1	169.1	97.05	68.65	130.9	109	199.1
138	283.6	265.15	259.45	280.85	46.7	158	72.75	256.75	122.2	81.15	107.95	205.35	146.05	65.95	134.6	113.85	56.9	107.55	206.1	298.3	101.95	88.45	149.2	130.4	35.25	86.3	82.85	160.25	214.8	105.95	82.85	215.45	48.05	196.55	173.4	128.6	129.75	125.95	64.55	118.05	62.3	73.65	55.2	182.8	111.8	50.5	121.8	104.65	187.15
135.45	290.15	286.85	258.8	278.05	46.55	122.8	67.7	241.15	107.85	73.3	99.95	200.1	153.15	76.3	106.7	109.7	56.05	117.5	186.8	288.95	87.8	73.75	137.55	123.65	34.95	76.6	82.15	145.15	182.55	86.2	81.85	202.4	49.7	182.55	153.25	116.8	130.95	105.35	66.75	135	64.7	65.2	46.2	167.8	104.95	47.25	100.3	95.45	202.55
119.3	262.8	276.1	246.3	268.55	51.75	121.5	74.85	235.65	110.05	76.4	65.6	192.6	112.7	77.15	102.8	106.45	49	105.65	182.35	266.55	95	75.45	120.35	98.4	33	85.7	81.55	133.35	175.9	89.65	74.9	200.5	42.7	162.75	134.75	111.6	110.8	102.5	65	133.3	60.3	59.2	46.45	136.2	98.15	48.55	116.7	94.8	201.1
114.25	260.35	263.8	243.85	261.55	46.35	108.75	71.7	219.8	83.4	72.2	43.9	186.7	122.7	75.7	66.65	112.4	53.7	72.45	160	250.3	81.75	76.8	104.45	96	36.45	106.05	79.3	130.95	171.95	73.25	74.8	186.2	43	197.15	147.9	96.35	129.9	96.3	67.75	147.85	45.4	56.15	43.95	98.55	90.15	51	110.25	115.15	171.6
108.05	265.5	274.95	199.9	231.5	52.95	95.75	68.9	198.3	94.55	70.55	125.35	183.55	140.8	70.55	106.95	117.1	50	81.6	179.95	225.25	77	76.85	105.3	93.5	38.55	81.9	58.2	110.1	153.5	74.6	75.6	200	42.95	157.05	133.85	102.65	124.45	103.3	78.45	136.15	55.7	56.6	38.05	124.45	106.95	49.5	104.7	103.25	179.7
65.9	277.4	271.7	178.95	241.2	52.85	79.1	71.65	189.9	56.5	67.4	150.8	95.25	60.3	65	56.3	118.05	37.25	92.45	167.65	228.85	75.75	77.25	61.05	70.55	46.8	79.35	56.4	77.8	124.15	63.1	78.45	88.9	41.2	70.4	85.05	62.05	43.75	92.7	50.7	89.8	50.15	52.8	36.15	50.15	81.9	69.55	46.35	96.05	169.6
80.5	269.5	253.9	172.5	193.45	48.7	75.6	78.4	191.85	50.55	61.5	124.2	197.05	60.25	57.1	47.05	110.55	38.5	88.8	143	205.45	84.25	76.85	52.35	72.05	42.2	64.2	48.15	81.75	115.4	56.4	82.2	85.25	44	77	84.7	60.75	51.4	105.7	60.7	52.95	41.05	53.1	38	49.15	86.5	70.7	41.7	108.7	178.95
89.8	253.9	263.75	159.85	192.6	48.75	77.8	71.7	192.05	70.05	62.5	149	200.3	107.15	73.6	52.6	120.85	36.35	82.15	116.5	182.4	74.1	72.35	75.9	66.6	39.1	68.1	50.45	95.7	104.15	59.6	80.85	91.05	37.5	78.85	89.4	55.95	48.9	93.5	91.4	87.95	45.85	54.1	38.2	51.7	91.5	63.8	43.45	92.3	179.8
93.5	255.3	248.55	136.15	166.65	47.05	65.2	73.55	171.2	85.4	64.65	129.2	192.9	90.25	74.35	102.15	118.8	42.65	64.15	108.9	161.25	57.75	76	67.15	48.85	39.15	60.8	49.15	80.05	104	57.1	86.65	149.8	35.75	137.55	102.2	107	94.95	81.95	77.5	92.75	44.05	50.3	46.1	105.9	108.4	46.5	108.6	105.6	137.55
93.55	223.1	232.35	105.95	137.15	51.75	63.8	73.15	175.3	70	67.45	100	196.45	68.05	76.8	89.85	107.8	38.35	63.9	84.5	179.05	63.85	81.35	70.7	48.55	41.2	65.8	52.1	72.45	86.25	65.05	74.5	156.8	34.85	133.75	87.1	93.6	104.15	74.85	94.45	72.4	37.9	46.9	44.75	68.8	99.65	48.4	89.15	80.3	129.2
104.95	228.15	248.65	107.2	132.3	47.7	58.1	67.3	176.45	65	67.9	90.25	183.75	83.9	84.75	83.25	124	42.5	68.4	90.05	163.5	62.2	71.8	54	40	38.2	56.75	43.15	72.35	86.7	57.85	82	126.45	36.9	132.2	103.2	97.05	94.7	80.35	80.7	69.1	38.5	49.2	46.55	69.25	114.65	50.3	93.3	90.95	114.75
93.1	178.85	260.15	99.05	90.1	47	64.4	76.05	179.1	55.6	62.4	95.35	184.75	79.9	84.35	75.9	126.45	38.3	65.85	80.1	165.3	56.35	73.25	61.35	43.25	36.6	55.7	42.3	75.3	87.5	60.1	76.85	125.4	34	112.7	85.45	93.7	82.75	78.1	78.75	53.65	38.7	51.35	46.35	61.3	98.55	42.35	93.5	84.75	112.4
90.3	174.7	281.2	103.7	88.55	44.3	65.85	59.45	192.6	55.9	60.85	88.95	161.8	77.75	78.2	71.2	123.4	37.2	61.65	71.85	147.8	54.25	80.05	69.1	48	38.35	53.5	40.8	83.5	90.95	56.15	71.35	100.15	37.1	117.05	90.65	91	80.45	88.1	73.4	53.65	40.4	48.85	50.25	71.3	113.15	45.9	89.45	80.85	90.75
71.35	177.65	259.95	107.2	86.95	47.1	64.95	61.35	192.85	59.6	60.25	104.25	172.15	80.2	85.15	66.7	101.85	36.6	48.75	51.6	134.2	57.45	74.1	46.9	51.9	37.8	44.1	38	87.3	80.2	51.75	70.15	90.5	33.55	94.8	88.25	76.9	76.5	96.9	69	50.75	33.95	51.15	48.9	53.4	87.2	42.45	96.35	68.25	70.4
76.4	141	262.35	136.25	85.45	46.55	56.05	69	212.05	54.25	62.1	104.6	156.05	70.9	87.55	64.15	105	34	49.85	53.5	126.75	59.15	75.7	45.6	43.9	38.25	48.2	37.2	87.55	79.95	48.45	67.65	81.5	34.1	87.4	89.65	64.05	55.7	102.1	62.7	45.5	37.3	52.45	42.45	50.55	85.1	39.3	90	71.05	54
56.25	152.9	220.65	113.8	84.1	48.5	57.95	60.8	201.85	51.9	57.05	95.1	152.2	71.5	76.7	70	96.05	32.6	45.7	43.75	117.9	57.8	77.7	41.4	41.05	40.25	50.05	42.2	99.4	78.4	53.9	61.45	78	33.15	86.95	80.7	69.2	55.05	95.35	76.45	55.85	32.75	47.5	44.2	57.9	80.4	35.65	92.95	61.2	48.65
56.65	137.25	212.7	136.35	81.5	55.2	56.55	68.6	190.25	58.55	60.95	76.25	137.3	68	72.25	68.25	86.1	36.75	47.45	47.65	97.25	53.1	73.85	36	45.05	32.95	59.4	40.45	110.2	73.65	59.15	71.7	77.9	37	86.8	77.85	71.8	54.75	77.25	59.1	63.6	40.95	53.45	40.05	52.7	72.2	38.25	85.2	72.4	45.85
48.25	129.4	166	127.2	80.1	50.3	58.4	70.5	183.65	56.75	58.2	66.75	133.7	63.35	70.4	62.65	97.55	37.65	33.5	44.75	90.2	54.35	74.8	41.3	42.2	31.2	64.7	39.9	93.6	77	65.4	67.15	69.9	31.2	85.05	81.3	70.1	55.9	75	61.05	64.3	37.9	54.5	41.55	51.25	63.9	37.9	84.55	74.05	47.3
50.95	109.35	188.65	125.75	84.1	52.2	54.25	74.4	167.05	62.7	62.2	79.8	120.05	68.4	70.9	64.8	86.5	36.8	28.8	49.8	79.15	56.9	72	37.65	37.65	33.65	57.6	41	97.65	78.05	61.4	70.1	77.3	34.15	81	78.95	70.25	52.15	77.1	57.25	59.85	36.65	50.4	38.55	55	52.8	36.35	83.4	62.95	47.9
46.2	92.65	177.35	122.2	80.25	50.55	54.3	66.75	170.95	64.35	63.9	77.2	126.3	69.2	70.25	53.65	81.95	37.2	25.15	45.7	75.75	55	77.15	34.15	40.5	37.75	56.95	40.35	94.1	75.5	62.6	69.35	69.4	34.1	82.85	77.95	56.8	51.95	72.05	58.2	62.95	36.6	55.35	40.05	50.2	58.8	38.2	89.95	63.85	47.45
44.65	84.5	183.05	109.2	76.6	46.1	54.65	74.1	177.35	57.05	58.85	78.65	131.9	47.7	74.8	51.7	86.65	34.9	28.55	42.4	79.85	58.5	75	38.3	54	36.75	46.1	41.2	101.8	67.75	56.75	76.6	60.05	32.4	90.8	70.25	59.15	49.6	81.6	59.45	45.15	35.65	42.2	38.8	48.45	64.6	37.4	75.15	56.6	48.1
44	87.1	147.75	99.95	74.2	43.05	47.2	72.6	175	60.8	65.55	68.85	125.65	48.95	70.1	58	78.5	37	30.85	46.95	69.95	56.9	76.55	33.95	49.8	35.2	42.15	41.2	87.3	72.6	58.3	75.2	75.65	35.6	93.55	72.5	57.45	50.2	92.35	61.85	47.55	33.95	46.75	38.85	49.7	53.2	41.25	76.4	49.05	51.7
45.25	82.4	134.3	101.05	76.2	47.4	51.95	63.15	145.7	50.25	70.05	70.5	121.25	46.05	75.25	49.8	70.25	35.2	30	43.9	77.15	57.8	70.95	34.3	39.8	34.7	42.9	42.3	95.5	67.4	53.9	72.3	57.1	29.95	75.2	74.5	57.55	52.7	71.9	53.85	46.55	34.55	46.55	40.85	49.1	60.2	50.8	72.2	34.7	47.4
38.55	78.4	104.3	96.9	68.25	39.35	48.45	69.35	174.55	53.6	65.45	67	117.1	47.9	77.6	51.2	56	35.4	27.55	42.55	68.85	52.6	67.85	36.2	34.9	38.9	41	44.2	87.15	70.15	51.25	72.5	65.9	33.6	86.15	76.35	59.2	47.65	80.35	53.05	48.15	39.9	46.45	35.25	44.75	68.75	44.75	70.45	39.05	48.75
44.25	60.95	107.25	109.6	68.65	38.45	52.4	67.45	169.55	58.35	58.15	80.05	107.7	55.9	59.15	49.1	58.25	35.75	39.4	42.7	68.9	47.9	67.45	41.4	32.75	38.35	54.55	39.05	80.25	67.55	52.45	65.65	83.65	33.6	73.2	71.7	58.1	49.9	65.3	53.65	44.3	32.9	48	49.95	51.8	58.85	54.7	80.95	35.5	44
40.45	59.5	84.05	103.6	69.6	42.5	48.2	62.5	172.6	55.4	62.85	70.25	99.6	59.5	55.3	46.35	56.65	43.65	40.5	42.1	65.95	45.55	68.3	35.05	42.6	40.05	51.95	38.65	74.75	66.85	42.95	63.6	97.1	32.65	77.6	72	55.6	44.75	59.6	52.4	45.35	38.95	43.6	42.3	43.05	62.05	58.6	78.9	35.1	42.3
43.05	62.75	88.15	99.5	64.4	36.05	46.4	59.55	179.3	56.9	58.8	64.9	86.1	51.95	68.6	43.4	62.8	37.9	38.9	44.85	63.1	48.25	72.3	37.25	39.95	39.3	52.6	40.95	70.95	66.3	46.65	64.45	103.75	34.05	73.95	75.45	52.5	47.9	57.2	51.4	47.1	38.4	43.25	46.05	45.55	55.55	61.75	79.7	33.25	42.7
41.85	59.95	92	91.15	68.55	44.85	42.1	63.45	121.2	51.95	55.25	73.7	83.55	52.05	66.95	49.7	72.2	35	38.2	41.7	58.3	45.1	61.05	35.3	40.7	37.7	53.9	38.6	68.75	68	46.1	60.5	94.85	32.65	85.6	66.55	57.8	43.8	52.9	51.5	44.9	36.05	42.05	41.75	40	51.05	57.95	72.15	33.45	42.85
48.2	63.8	96.55	88.7	71.1	45.25	42.7	63.5	153.1	59.1	56	56.4	82.05	53.25	62.55	49.2	69.7	36.15	37.6	40.65	58.1	55.05	71.1	48.9	35.2	32.05	47.65	35.9	66.15	70	47.45	62.9	96.1	33.4	68.8	69.1	55.6	42.7	46.75	51.55	44.25	33.75	44.5	37.95	38.35	50.4	53.45	66.7	34.35	45.6
45.1	62.5	87.95	95.45	67.65	44.8	42.15	66	143	60.65	53.85	55.6	79.2	49.5	60.7	61.4	73.65	36.15	36.95	42.05	61.85	54.65	69.05	32.55	36.25	35.6	43.3	34.9	68.95	68.4	45.9	64.25	92.7	31.15	79.7	68.1	74.25	42.55	49.95	54.3	37.9	33.8	44.65	35.75	40.2	45.6	55.75	80.2	33.1	49.25
48.25	59.3	86.8	79.2	67.2	46.2	40.6	69.2	134.5	62.45	55.35	54.8	68.7	55.3	61	62.45	61.65	36.4	37.2	38.95	70.1	51.75	70.9	37.6	36.3	35.3	39.1	28.75	62.55	67.4	51.35	64.6	100.75	35.1	76.45	66.15	70.65	48.65	44.9	46.65	42.55	31.95	46.05	33.8	45.55	42.7	50.5	74.5	33.75	51.7
44.25	58.15	85	85.25	62.2	48.85	37.8	66.1	126.45	66.4	58.75	59.55	65.35	53.1	63.9	45.7	53.8	30.2	36.4	38.1	61.85	51.35	69.05	34.35	39.4	37.1	41.3	35.85	64.45	66.7	46.3	67.45	96.8	35.7	93.55	65.5	66.2	40.7	39.15	48.6	43.35	34.25	44.5	34.15	45.6	43.55	47.7	69.35	43.8	52.4
40.7	59.15	87.05	85.35	58.9	47.1	43.75	65.3	115.7	51.25	60.25	72.95	62.5	55.9	61.55	68.05	57.85	36.9	41.05	37.75	54.5	48.85	65.25	43.6	38.75	37.1	42.4	31.95	63.8	66	47.35	64.55	95.65	31	78.75	61.35	68.5	40.35	47.45	54.2	48.8	33.95	45.45	37.6	47.85	45.8	42.3	90.6	35.5	49.15
43.3	58.65	94.7	80.45	67.1	43.45	41.95	71.75	104.7	52.85	64.55	77	61.25	50.85	61.25	62.35	60.35	33.95	38.65	40.4	62.7	46.65	66.65	30.6	38.25	42.65	45.8	34.65	62.25	67.65	44.75	64.5	100.9	30.95	63.9	66	68.2	40.15	48.1	50.6	50.9	35.6	43.7	37.1	47.3	42.4	41.45	80.25	35.4	47.55
43.35	60.2	91.8	76.55	67.5	37.6	43.8	71.6	101.85	52.4	70.1	70.1	62	55.4	55.8	66.5	57.5	34.05	40.3	45.45	60.45	48.1	69.3	37.95	37.1	42.3	46.1	32.2	64.65	66.8	47.25	65.4	105.45	27.8	69.15	64.8	80.6	39.75	49.45	50.45	47.85	39.45	40.5	38.5	46	45.2	42.35	72.7	33	51.4
40.75	56.45	80.2	71.2	68.7	44.15	42.55	65.5	84.1	54.95	68.05	67.4	63.35	49.25	56.95	64.35	72.45	34.15	36.25	44.3	60.2	44.2	63.25	40.5	37.75	40.5	45.7	29.95	60	65.4	44.8	67.15	103.8	30	61.3	65.05	76.65	40.2	47.15	47.1	51.7	33.4	48.5	36.95	42.25	44.9	43.8	83.2	40.15	49.05
43.7	61.95	80	64.65	65.5	38.75	42.6	74.6	93.15	50.8	70	58.2	60.75	44.3	63.25	58.15	56.35	32.9	39.05	40.55	57.75	48.35	68.1	35.75	31.9	34.9	54.7	30.85	64.95	65	55.1	66.9	95.45	32.8	63.4	62.75	88.7	43.05	48.5	52.55	40.55	34.45	45.9	35.8	44.8	45.85	40.05	60.4	37.55	51.85
45.85	51.3	84.6	67.8	67.3	40.1	39.5	73.05	87.45	55.4	68.3	62.65	64.35	47.95	68.45	60.7	50.45	37.1	34.5	38.3	57.1	47.05	66.75	33.75	36.45	35.55	57.45	38.15	59.5	61.7	53.5	61.3	93.45	27.75	61.1	64.45	82.9	47	51.3	50.7	43.8	30.95	40.95	35.6	41	43.15	38.55	55.6	33.4	52.65
46.15	52.75	75.55	58.2	66.15	43.65	41.1	72.85	89.8	55.7	78.4	55.65	62.85	47.95	65.5	68.85	53.45	34.35	39.35	43.35	60.9	45.9	64.35	34.6	34.9	36.05	56.95	32.15	60.1	58.85	53.45	63.6	84.9	28.15	59.6	63.8	77.7	43.05	49.45	42.25	40.9	34.65	44.75	33.65	43.85	47.1	39.95	64.95	33.7	50.6
46.95	54.2	74.75	56	66.2	40.55	38.85	67.3	70.65	50.3	77.4	57.25	60.85	50.25	68.35	56	46	37.5	39.4	39.45	63.35	49.05	65.15	32.5	40.2	36.35	55.8	32.45	55.8	63.55	51.2	57.75	88.15	29.6	63.35	60.35	75.1	40.55	52.05	50	42	33.2	42.4	33.25	41.2	45.95	38.05	69.35	31.9	54.65
44.95	51.45	71.3	57.9	65.3	38.5	41	61.8	71.45	52.75	72.7	54.35	57.9	55.55	66.7	50.7	48.1	34.15	37.75	43.95	58.45	50.5	62.25	35.2	39.75	36.2	50.25	34.25	61	66.1	48.25	63.1	73.6	31.4	58.35	62.55	73.55	42.7	50	49.4	42.55	34.6	40.3	39.3	45.9	48.1	52.2	68	33.95	52.1
42.8	54.3	64.85	59.45	62.35	42.3	39.85	60.95	73.45	51.75	73.1	58.5	52.65	58.15	66.3	48.6	48.6	31.75	36.85	42.2	61.6	47.1	61.4	28.15	36.2	33.05	48.85	32.55	56.85	63.35	44.75	64.2	63.8	30.5	58.8	62.05	62.1	40.15	46.05	49.75	42.65	30.65	39.55	36.2	39.15	42.5	50.25	78.55	36.1	50.9
41.35	54.6	71.6	59.75	64.25	41.95	43.4	60.95	73.9	50.15	84.65	50.6	61.45	57.8	68.1	46.9	43.6	31.25	33	45.4	60	48.85	61.35	33.35	35.85	30.75	53.65	31.9	53.55	66.35	45.35	62.25	67.65	32.1	54.95	60.5	68.4	49.25	45.65	50.9	49.85	35.5	39.65	36.6	43	48.25	51.45	74.9	29.45	51.15
45.5	54.35	73.1	55.85	59.9	42.4	41.8	56	73.5	50.9	80.7	45.9	57.4	51.7	68	44.25	44.35	30.05	40.05	41.4	63.65	47.15	60.75	32.5	34.85	35.05	48.85	30.2	55.25	64.6	43.9	65.4	56.95	31.75	54.6	57.95	67	44.2	45.55	49.15	46.75	32.95	39.2	34.55	45.35	46.25	50.2	67.05	36.55	49.6
42.85	50.35	72.25	51.45	60.95	42.5	43.4	48.8	61.8	56.55	83.85	40.2	54.4	53.65	65.55	49.75	45.1	33.9	38.75	40.4	61.5	47.5	59.6	38.9	36.95	34.25	37.4	30.65	60.15	64.55	53.1	64.6	52.05	27	57.45	63.8	57.5	46.45	44.15	48.35	42.1	32.5	41.4	38.85	45.6	43.3	39.65	55.65	31.95	48.2
42	54	65.95	53.25	61.5	39	44.5	48.25	67.75	55.2	85.3	43.4	53.5	51.35	64.55	53	39.55	32.5	36.6	42.5	62.9	47.05	62.95	38.8	40.85	34.15	38.55	30.75	60.9	67.25	47.75	62.05	49.05	28.9	56.75	58.9	57.15	43.9	38.8	48.65	42	31	42.95	38.75	44.55	46.3	34.4	61.2	35.75	51.6
50.45	48.5	68.15	49.75	64.4	41.8	40.5	55.05	60.25	50.45	89.95	44.35	59.35	47.6	59.9	47.5	43.35	31.9	33.3	41.6	60.5	44.05	58.85	35.6	36.8	33.1	38.95	35.6	58.1	62.65	50.45	63	50.35	27.65	53.7	63.25	71.35	45.05	45.55	45.4	44.55	30.8	40.3	37.6	49.85	44.05	35.2	55.85	33	47.6
[truncated: 260 more columns]
