# Supplementary material for: Single-particle imaging of stress-promoters induction reveals the interplay between MAPK signaling, chromatin and transcription factors
Source: Nat Commun. 2020 Jun 23;11:3171. doi: 10.1038/s41467-020-16943-w (PMC7311541; doi:10.1038/s41467-020-16943-w)
Supplement: Supplementary file 12 — Source Data [file 41467_2020_16943_MOESM12_ESM.zip › SourceData/SupFig12/SupFig12_yVW432_NaCl_0p20M_rep1_GFP_HiPix.csv]

49.25	53.95	62.45	93.3	51.2	45.45	72.8	68.1	76.2	101.55	85.3	72.95	49.4	67.65	81.85	75.1	60.4	57.05	187.05	60.05	57.75	51.4	40.4	70.85	54.55	45.5	132.35	64.55	66.9	66.55	55.05	74.65	68.55	69.6	68.95	65.3	58.3	78.35	88.8	115.3	47.65	75.35	79.6	68.55	60.5	62.6	72.15	342.4	49.65	88.9
49.85	53.8	55.6	89.15	47.9	44.35	70.4	58.5	70.75	97.95	83.1	72	48.9	69.2	85.5	81.9	52.95	58.3	154.35	54.6	58.55	45.85	39.55	67.35	55.25	42.6	122.85	57.25	61.45	58.05	57.15	76.85	76.75	62.6	68.95	64.4	60.8	77.85	90.75	102.4	45.35	65.65	75.7	79.35	57.3	60.35	62.95	331	52.65	84.15
58.65	53.7	53.6	83.2	45	48.35	73.35	59.3	67.9	94.2	86.55	64.8	52.8	71.7	83.1	88.25	49.8	57.35	155.35	52.5	59.65	46.7	37.55	64.55	58	44.6	111.95	64.15	53.9	61.55	48.95	69.3	76.9	64.05	70.75	64.65	67.75	61.25	76.15	93.05	48.7	70.4	59.4	75.1	63	58.25	69.1	326	57.9	94.65
58.6	66.15	68.65	95	49.1	51.3	78.55	69.95	95.65	108.95	81	82.4	60.35	77.95	125.15	92.45	69.8	71.3	181.3	78.6	74.3	57.8	43.65	62.55	75.4	53.1	134.9	70.45	60.05	73.4	68.55	91.15	92.75	95.75	74.6	84.6	63.35	77.05	114.1	110.25	55.5	85.55	65.7	88	79.55	70.95	68.1	340.7	69.1	102.15
48.15	58	59.25	89.75	48.8	48.95	71.1	68.4	88.05	109.7	92.65	90.8	54.55	63.2	133	74.55	49.4	49.95	214.4	68.35	56.45	49.05	40.4	36.5	63.75	46.9	145.75	68.75	95.1	55.25	58.9	101.4	90.2	75.9	77.75	70.7	54.8	64.1	95.05	113.55	48.85	64.65	99.3	81.1	60	58.1	118.9	322.6	54.45	114.4
46.2	58.25	57	97.8	53.2	47.65	71.4	69.35	89.55	107.9	86.4	88.55	57.25	62.1	130.9	64.6	50.6	54.85	170.2	71.3	57.1	52.75	40.15	34	63.1	43.3	148.65	70.4	99.35	50.45	58.05	107.5	98.8	83.65	75.8	66.95	55.85	63.95	89.25	121.4	49.3	68.95	87.4	86	61.4	60.55	143.8	330.75	55.85	123.05
45.65	57.95	60.95	94.7	51.55	48.3	68.5	74.55	87.2	108.55	90.6	85.1	63	59.95	131.4	69.65	46.75	52.6	208	82.85	50.55	58.05	42.35	33.4	65.8	46	135.75	67.35	104.95	54.95	58.35	116.05	103.6	99.2	74.55	66.35	57.2	67.65	94	119.2	50.8	63.85	86.8	84.55	64.85	60.75	132.6	324.35	48.25	147.4
45.55	62.2	81.4	92.05	59.15	49.7	68.35	68.6	85.85	104.8	92.1	82.25	68.55	61.4	137.8	69.25	49.75	54.85	188.7	103.1	61.45	51.45	45.15	35.55	53.8	58.9	130	66.9	79.8	61.8	62.45	119.3	102.8	136.4	85.05	67.5	62.85	58.2	92.15	113.15	51	84.2	70.05	79.85	60.45	63.8	135.75	334.05	54.05	146.45
65.15	56.65	115.45	95.3	65.65	49.05	73.3	68.1	88.15	113.8	106.15	88.35	79.95	82.1	119.9	90.55	54.95	71.2	197.75	149.45	81.3	50.95	52.9	33.55	60.25	97.2	137.15	61.55	97.3	74.1	70.7	127.3	95.2	156.65	104.7	63.9	54.5	66.3	98.4	115	51.2	86.2	85.45	83.75	70.4	69.7	125.35	347.25	48.75	170.6
73.25	66.15	80.5	112.15	78.1	56.45	76.05	72	96.3	135.8	103	96.3	87.4	110.85	122.8	71.35	70.4	70.55	234.45	161.55	106.65	48.55	56.25	51.1	76.7	112.1	128.55	76.25	113.35	85.9	82.4	127.05	101.8	140.5	119.05	60.95	70.45	61.55	98.45	135.05	53.05	90.95	107.9	87.2	68	74.7	134.75	338.95	51.35	190.9
92.15	83.3	111.65	98.45	88.45	65	74.55	80.9	116.35	153.55	104	96.75	106.55	130.75	118.75	67.7	85.45	69.1	235.8	143.8	131.5	61.7	61.25	63.35	100.2	114.4	130.9	82	105.85	99.9	93.85	124.6	94.35	152.55	141.9	60.7	76.45	66.55	106.85	142.95	76	113.65	115	83.3	73.3	82.35	133.85	346.15	47	189.2
98.2	82.5	111.2	112.9	89.5	70.9	71.3	82.35	123.85	173.05	102.55	102.6	100.05	182.1	117.4	72.7	95.75	70.3	211.45	145.2	133.95	71.2	56	61.55	105.9	133.45	130.9	96.4	106.8	97.1	92.6	146.65	94	153.2	133.05	64.8	77.7	64.65	101.2	140.75	84.8	128.6	93.45	80.25	78.65	81.15	169.95	339.1	56	223.15
114.85	84.6	163.5	126.75	93.15	65.75	83.3	76	131.6	191.35	95.6	118.35	99.15	219.65	137.8	68.05	105.1	78.2	219.6	158.45	156.65	81.8	58.4	95.85	120.65	146.1	127.7	118.35	155	119.8	82.4	158	91.6	158.45	129.75	80	62.35	68.6	107.5	210.65	101.55	118.95	159.2	78.7	88.1	77.45	137.8	139.05	70.15	220.95
120.25	85.15	195.05	136.1	76.65	68.05	78.7	74.95	136.85	188.2	95.1	130.9	97.1	205.6	187.8	74.7	134.2	65.1	255	193.75	133.55	76.85	72.5	136.9	136.8	142.15	136.6	133.45	157.95	158.05	107.15	201.65	95.3	166.65	137.3	87.55	60.25	87.15	102.4	252	122.05	117.15	181.25	77.2	118.45	89.35	147.45	136.25	91.1	236.25
126.1	106.1	137.55	147.45	48.3	75.4	82.7	102.35	149.85	196.2	101.7	123.15	99.15	231.8	107.15	69.1	95.05	85.3	266.15	182.3	121.65	88.5	67.75	147.5	151.05	147.6	140.6	156.3	131	168.45	116.8	187	93.75	182.5	131.55	93.6	59.85	97.15	111.1	95.5	143.8	126.75	62.25	75.55	99.75	93	159.35	251.2	136.55	248.55
149.25	111.2	231.9	136.3	79.65	75.2	86.05	116.05	162.95	198.25	89.9	125.65	98.8	237.15	193.65	67.8	188.45	88.9	267.15	206.85	105.3	83.45	64.7	144.65	166.75	135.95	131	144.9	180.7	152.65	138.55	117.85	90.65	167.3	110.9	100.2	77.8	99.6	137.05	255.35	160.1	147.6	173.05	81.75	135	98.95	196.25	140.9	136.15	275.8
158.05	115.35	220.8	148.8	82.65	79.4	72.1	113.15	162.1	218	109.05	130.55	105.7	259.75	204.55	78	172.7	96.25	291.4	201.55	118.1	69.55	72.85	137.7	165.25	157.4	130.8	156.35	189.55	157.2	160.45	199.1	90.3	147.7	129.05	109.55	101.2	107.75	130.25	249.25	151.8	162.5	161.05	88.85	163.55	98	162.3	133.05	155.6	299.6
161.1	143.8	166.3	141.8	76.3	94.15	80.7	125.85	174.35	196.65	105.4	151.4	111.1	265.45	245.9	78.9	156.25	107.3	290.4	194.75	124.95	89.35	77.45	159.05	167.7	148.15	145.5	158.25	195.25	151.55	133.25	226.25	87.7	147.1	133.35	107.35	106.95	115.15	125.75	282.1	147.85	181	191.9	86.35	168	118.55	162.3	126.7	211.1	299.25
154.6	139.65	257.4	142.2	69.2	96.65	86.6	120.85	162.05	219.55	110.25	162.9	132.6	266.15	219.3	92.45	149.2	94.05	278.45	197.95	133.65	85.3	81.55	171.25	161.6	133.3	151.5	181.05	196.2	143.75	151.25	223.1	84.2	155.9	145.85	119.65	98.5	134.75	126.65	247.3	148.85	195.5	171	76.3	193.7	93.8	151.9	126.5	229.35	303.85
154.7	160	164.35	126.2	56.55	97.7	101.85	103.1	189.2	226.2	95.75	160.05	137.25	271.65	225.25	90.05	164.2	88.45	265.65	195.75	128.85	105.2	81.35	186.6	164.2	109	188.2	160.75	173.9	128.2	141.5	272.2	70.4	186.8	130.8	137.45	105.15	135.6	125	150.75	170.75	181.15	174.25	80	163.8	105.5	163.2	150.4	223.75	293.6
139.3	154.45	247.9	143.45	60.65	80.6	119.4	106	177.65	238.85	96.15	191.4	143.05	217.15	246.25	112.55	155.45	102.65	313.6	200.05	137.35	128.5	85.75	194.45	198.8	109.5	215.8	199.8	182.6	120.7	132.2	250.75	80.95	193.55	151.2	142.15	108.9	133.75	123.05	247.9	156	185.35	249.15	79	160.25	109.6	162.5	315.65	217.6	333.65
150.65	170.65	289.05	134.4	51.2	84.15	139.45	107.2	190.1	233.4	92.3	173.95	146.05	206.75	241.8	101.4	67.1	89.6	327.3	225.3	133.7	127.25	99.45	199.35	184.6	93.55	223.7	189	57.8	150.65	138.1	229.15	70.35	183.95	155.95	155.2	94.75	143.9	110.55	92.85	163.2	193.9	256.2	69.3	167.6	91.05	153.65	322.5	229.4	313.85
135.85	165.1	270.6	147	60.65	80.55	143.8	109.5	172	246.65	97.6	177	154.65	226.05	285.35	92.3	159.1	67.05	312.1	234.6	155.9	148.95	98.8	169.55	181.7	92.25	215.8	190.25	183.35	157.6	142.1	230.55	63.35	193.85	155.15	177.3	87.45	151.35	118.65	270	166.2	192.3	272	73.75	171.5	96.55	122.75	315.1	263.15	315.45
143.55	177.65	301.6	136.05	59.3	90.85	151.1	126.95	183.1	229.85	85.65	192.95	151.45	225.95	293.35	89.5	166.6	87.95	298.75	251.05	158.6	151.25	93.4	176.4	154.25	85	240.3	191.65	178.9	174.15	160.2	135.1	60.8	229.7	173	194.85	92.25	163.35	115.1	292.5	158.4	209.1	279.2	77.55	160.1	114.8	69.5	315	250.4	321.45
156.25	186.3	253.6	144.25	58.4	87.95	172.95	135.9	158.9	198.9	90.75	188.6	166.4	240.9	277.25	106.75	190.45	87.2	294.4	246.95	157.15	171	112.55	181.45	133.15	109.55	227.75	184.55	196.8	167.2	171.75	247.2	69.75	241.9	167.55	188.85	96.4	160.5	105.3	233.15	175.05	199.45	258.5	92.85	159.9	125.8	129.45	298.2	241.75	321.75
162.2	172.45	249.75	128.8	52.95	92.35	185.25	133.2	156.6	158.85	88.25	184.65	156.4	222.85	259.95	85.8	170.75	73.7	298.65	277.4	150.2	169.1	141.6	161.4	141.45	98.6	211.5	176.7	185.4	183.75	177.3	225.95	75.1	257.05	137.4	190.25	119	185.6	105.8	242.5	169.25	205.95	246.25	104.8	139.85	156.45	121.15	308.05	235.95	307.95
173.15	191.75	86.1	160.6	51.55	105.85	179.15	145.7	171.9	175.15	99.9	179.9	141.25	249.35	271.65	83.85	100.3	57.65	268.85	269.25	168.65	183.45	113.95	144.6	146.2	115.4	205.9	174.7	175.25	183.15	190.6	206.7	70.55	198	122.9	136.75	106.45	152.9	83	117.1	124.6	211.1	179.3	105.5	128.9	173.7	118.4	297.45	259.7	323.55
162.6	168.55	226.1	168.45	53.2	91.55	226.4	138.95	156.45	115.2	87.55	197.15	106.55	223.4	252.35	88.85	190.45	66.8	306.95	237.7	180.55	181.2	145.45	120	132.5	123.45	222.55	162.9	175.95	209.05	205.15	78.7	76.4	180.1	120.9	197.5	108.8	175	89.7	255.95	147.05	177.2	197.65	102.65	106.45	178.25	97.05	304.65	216.45	326.85
168.15	176.65	284	168.65	54	83.75	224.85	148	183.85	149	91.8	180.25	132.7	186.85	221.7	92.8	169.55	66.15	300.15	270.8	194.95	175.65	129.45	122.95	146.45	111.05	247.6	145.25	121.4	192.6	224.2	233.55	74.25	210	119.95	211.2	114.6	160.75	87.9	216	151.45	204.7	201.5	84.2	113.25	183.3	137.4	307.45	229.15	316.25
187.9	182.5	281.25	160.15	50.9	85.95	229.6	174	143.4	156.15	81.85	196.8	82.6	197.2	205.25	107.75	143.95	74.25	294.45	262.85	182.7	189.95	101.1	120.65	129.25	116.9	237.2	161.35	126.5	184.5	191.55	214.1	88	193.4	105.4	224.75	107.5	134.65	101.55	207.15	154.75	208.5	202	98.95	101.6	151.8	105.65	297.2	262.35	377.45
43.25	54	302.55	112.3	50.35	45.45	234.05	137.5	76.3	88.8	86.8	135.95	47	80.7	194.5	52.5	139.85	56.25	153.15	228.2	184.4	194.6	29.45	103.55	116.65	103.2	229.4	152.95	91.95	163.2	199.35	60.9	86.1	219.2	104.85	229.65	91.8	164.15	89.4	237.55	174.65	174.65	204.3	132.6	107.35	175.35	58.85	309.5	250.2	361.9
45.45	99.35	259.65	83.85	52.5	71.05	243.6	161.25	86.75	84.5	83.7	107.2	44.9	103.6	163.8	55.65	122.4	61.55	129.95	233.6	209.05	196.6	26.5	85.05	141.1	93.45	252.35	167.35	124.4	194.75	209.95	62.3	83.55	194.45	101.05	235.8	72.9	149.05	98.4	229.1	168.75	198.5	200.6	144.25	148.3	156.65	53.65	307.45	235.75	348.65
173.05	216.95	272.25	149	54.8	86.6	243.65	165.6	163.55	166.6	88.7	210.2	113.15	215.5	170.6	155.05	125.9	93.8	347.5	266.45	184.05	163.05	133.1	100.95	115.6	122.5	236.6	160.15	136.2	195.6	215.3	181.35	79.45	156.85	98.05	222.75	86.9	165.4	103.95	199.65	178.75	158.85	194.6	182.4	136.1	157.95	105.45	301.95	230.55	333
90.5	159.6	260.25	155.15	53.75	86.75	256.35	180.9	168.45	91.2	81.15	164.8	60.35	193.65	201.85	156.75	123.45	96.65	351.1	288.65	184.75	146.6	51.5	104.25	99.8	116.15	239.75	150.1	162	206.15	200.95	63.9	70.2	197.75	130.95	253.5	82.05	164.1	102.25	157.85	164.6	190.2	197.45	218.1	152.8	179.15	123.7	298.6	234.95	377.75
112.9	178.25	266.2	150.9	56.85	94.5	242.2	160.4	159.45	105.2	78.2	180.05	79.45	203	172.55	162.1	125.9	94.5	332.95	259.5	192.55	156.45	81.1	110.05	90.5	122.85	236.1	135.9	159.25	202.5	228.05	156.5	70	217.5	146.4	278.2	77.9	153.4	96.5	164.15	170.8	170	152.05	247.45	152.75	194.75	122.25	294.9	235.6	362.65
171.45	199.15	255.8	143.5	54.7	85.55	265.35	174	186	168.5	78.75	177	118.8	186.45	173.75	141.15	114.75	87.5	316.5	272.35	161.1	160.8	137.1	113.7	77.7	147.95	250.9	152.4	79.95	212.9	219.8	115.35	71.3	217.2	140.2	265.65	84.15	141.75	96.95	129.1	165.65	171.2	150.65	224.7	155.95	190.55	149.3	301.6	210.2	374.75
148.15	187.25	224.2	147.1	59.55	82.75	264.75	180.75	178.75	174.3	82.35	188.5	121.7	183.6	155.95	130.2	92.55	61.3	346.15	289	158.3	170.5	135.1	137.15	83.15	144.75	238.15	153.1	94.4	214.4	222.4	99.5	72.8	216.85	176.9	279.85	96.9	149.35	105	139.9	147	207.25	148.35	218.7	131.95	182.95	157.9	277.8	223.95	351.75
59.95	38.85	236.1	69.9	60.05	31.8	280.65	158.85	98.3	90.95	81.55	194.95	49.3	75.25	166.35	77.65	85.2	61.95	197.05	220.95	110.45	38.05	32.65	141.8	70.15	138.3	227.15	113.75	134.5	193.4	67.25	63.8	77.6	214.15	178.75	264.55	110.9	145.15	89.05	81.3	156.65	207.7	125.6	167.95	125.3	76.45	82.75	282.2	200.45	330.7
168.85	166.45	265.85	126.4	59.75	69.3	277	138.8	143.45	204.4	82.25	193.15	97	154.55	182.65	130.8	91.5	92.6	283.3	275.65	187.05	142.95	92.55	161.95	90.1	143.65	248.9	108.45	154.15	218.35	208.65	79.95	87.95	211.45	183.4	286.2	116	135.15	104.45	106.95	177.75	220.7	112.75	251.65	116.05	165.25	174.55	259.85	195.05	337.55
141.65	103.95	280.45	89.3	61.85	66.35	265.25	130.4	100.05	216.75	85.2	185.15	129.35	156.8	195.15	99.9	89.2	93	287.8	264.85	177.3	124.1	41.05	143.9	81.9	121.6	233.35	103.4	159.7	216.05	186.95	82.55	70.7	216.7	194.35	233.2	116.8	154.4	89.45	98.9	182.6	212.85	137.5	266.6	117.4	74.55	164.95	266.35	156.35	338.8
137.1	128.5	197.85	123.4	60.4	66.55	255.85	154.75	132.2	208.6	94.8	185.2	139.35	163.45	200.75	103.15	71	82.2	326.3	246.1	179.2	126.4	107	145.7	65.85	94.45	227.8	87.6	154.35	226.3	181.25	97.65	64.8	184.35	228.35	258.6	109.6	134.6	100.65	96.55	174.7	200.4	155.05	255.7	118.9	150.5	159.85	309.7	188.15	308
52.35	117.45	264.45	63.1	65.6	59.8	273.5	117.65	82.35	234.05	85.95	184.45	98.75	104.35	217.05	92.7	77.05	93.7	182.35	214.95	115.5	100.15	51.15	142.15	71.65	88.7	239.75	88	159.9	203.65	190.6	58.7	62.6	208.4	215.6	217.05	109.45	138.55	92.95	74.7	151.15	177.05	142.5	253	104.5	81	162.8	298.55	156.75	318.25
76	105.3	245.25	74.2	66.4	69.1	255.35	83.8	145.8	217.15	84.4	168.25	105.75	175.35	220.9	100.85	74.65	121.7	255.6	262.9	175.25	115	71.8	158.7	68.45	83.7	236.3	73.1	142.8	206.35	199.45	119.1	66.1	201.1	217.95	210.1	103.5	133.6	101.75	85.3	165.1	181.5	144.45	249.25	104.05	131.2	171.7	301.7	168.35	287.35
41.7	94.05	214.1	61.6	72.75	73.05	249.2	77.35	115.65	171.6	82.15	179.55	105.85	100.9	206	95.35	75.8	116.15	194.1	242.05	81.95	107.35	40.4	155.55	67.75	80.35	253.45	61.55	130.8	195.8	156.65	112.6	65.4	117.45	219.75	182.15	93.95	132.5	113.9	64.2	138.9	183.8	136.4	244.65	109.85	63.95	152.95	303.75	185.45	328
113.25	116.8	230.3	143.25	72.3	79.2	255.6	136.4	104.35	197.35	84.7	193.8	81.05	134	212.9	82.85	78	151.6	218.8	218.85	186.15	123.05	68.5	178.2	58.55	73.75	240.2	72.95	119.8	190.95	194.6	122.5	70.65	200.45	212.1	189	81.95	103.5	103.45	79.75	154	137.25	131.45	222.4	139.65	141.95	177.05	307.4	194.85	296.5
120	113.85	208.5	152.25	82.85	82	256.55	141.75	84.1	181.6	83.7	189.45	81.25	153.55	228.85	68.2	74.4	147	245.1	194.75	173.05	112.2	78.25	172.95	64.35	75.65	259.5	70.75	122.25	185.95	173.05	115.65	68.5	194.5	194.95	179.5	80.5	108.45	100.75	81.7	143.15	132.1	111.9	219.85	168.7	169.8	178.3	310.6	186.9	261.2
104.8	113	213.9	140.4	79.1	82.7	244.95	148.3	76.4	206.35	80.7	153.35	106.3	132.9	195.7	73.3	75.45	154.5	225.15	221.05	144	88	79.6	156.3	63.3	60.1	235.2	62.15	121.1	162.85	161.25	130.05	69.4	203.75	208.9	173.85	74.8	100.6	97.3	73.3	119.2	121.95	83.65	203.3	196.2	176.7	165.95	305.15	165.45	228.9
87.35	110.65	109.4	141.5	72.7	105.95	219.9	126.5	74.1	207.7	79.85	161.65	124	111.35	182.25	63.9	73.25	154.9	193.65	239.85	137.45	99.25	78.3	157.3	62.65	64.9	206.3	48.1	104.6	157.75	150.65	110	69.75	221.9	179.75	179.4	79.05	90.5	92.95	50.4	115.6	137.6	60.95	196.7	179.8	153.2	138.85	313.65	187.05	233.45
77.6	91.4	211.65	137.2	59.6	91.85	214.8	125.2	73.85	221.5	80.6	129.9	95.1	148.7	180.8	64.85	70.85	139.95	154.4	264.25	136.15	98.85	83.95	152.75	58.75	72.7	249.05	41.6	112.65	142.45	153.05	116.75	63.8	210.35	225.4	180.1	71.05	89.5	84.85	84.2	89.1	143.15	94	157.8	172.25	137.8	140.4	282.7	157.1	220.9
74.3	106.05	225.95	129.15	59.45	79.7	244	151.45	67.45	217.35	77.55	89.25	95.45	162.55	212.7	68.45	73.4	130.75	167.6	290.05	137.2	122.8	70.4	137.55	66.1	67.05	203.45	42.9	92.8	137.3	131.8	114.55	60.85	208.6	213.65	165.3	55.85	95.1	94.15	63.25	79.35	110.3	89.15	180.05	128	104.25	131	283.05	138.05	206.75
54.85	99.95	229	91.9	57.1	70.2	231.9	138	63.2	189.75	74.95	102.8	106.25	148.2	225.85	63.5	64.15	139.6	147.25	279.8	115.1	117.7	41.7	124.4	70.15	80.55	239.25	49.55	112.8	112.9	130.8	82.55	55.65	232.75	215.5	167.55	47.55	77.15	92.7	62.3	68.55	99.65	76.35	180.8	117.3	100.15	89.35	272.6	122.9	234.3
50	96.4	218.75	103.5	53.35	59.5	216.3	126.25	67.95	176.85	69.25	90.2	138.95	170.85	209.85	61.7	67.05	167.5	134.9	247.3	130.45	100.5	34.95	120.65	62.55	70.4	226.15	50	96.15	125.25	123.3	84.4	58.9	245.2	241.2	156.35	42.8	77.85	88.8	61.55	60.3	88.4	85.75	174.8	106.45	89.9	76.6	279.4	103.9	225.5
51.3	93.1	198	131.85	51.5	50.65	185.3	127.05	71.2	166.9	80.6	93.35	80.7	156.1	202.45	56.7	76.15	168.95	114.2	257.7	122.65	85.8	72.9	124	63.85	64.8	244.15	45.05	90.1	108	120.7	81.9	63.7	259.55	233.35	157	48.4	81.1	85.65	48.3	58.15	84.45	65.55	167	96	83.5	87	275.75	90.65	188.1
39.9	68.65	170.95	126.1	50.45	48.7	173.95	133.8	68.3	158.4	78.3	100.1	77.5	138.75	164.15	57.4	66.2	185.2	111.55	215.1	106.7	89.05	74.5	144.55	58.5	69.3	221.65	46.75	82.4	99.45	100	73.9	79.75	269.45	200.1	142.1	50.95	93.75	78.25	58.6	66	71.45	52.6	179.2	83.85	75.1	71.95	279.1	100.55	166.35
41.15	69	168.35	124.45	54.05	41.75	179.2	109.2	65.4	123.75	78.9	93.2	88.9	150.1	144.6	55.9	62.15	167.65	102.8	225.2	98.9	80.8	80.05	122.25	61.4	77.85	205.95	42.15	83.1	92.6	77.5	67.1	81.45	269.1	198.8	139.8	41.45	99.75	86.5	55.05	69.85	77.75	63.4	158.4	85.95	81.9	68.6	273.6	95.1	138.85
38	78.1	146.3	129.7	49.4	38.45	162.4	109.1	63.7	86.8	79.9	77.85	79.6	130.2	118.85	53	62.4	145.75	81.6	199.65	89.1	76.4	83.95	127.2	62.1	77.25	182.8	42.95	75.95	81.2	81.85	65.95	74.45	203.45	176.9	114.95	40.7	90.7	73.85	62.3	60.6	61.15	60	143.45	69.3	70.9	63.25	271.95	89.25	139.5
37	83.2	126.65	135.15	53.75	42	155.25	104.05	74.65	97.7	69.9	80.2	143.75	129	105.75	58.65	57.75	149.45	71.8	214.85	74.1	68.65	81.6	128.15	58.85	69.85	163.8	37.35	71.7	72.05	58.75	59.35	77.8	236.1	151.7	119.6	47.35	102.65	80.8	35.55	66.05	63.95	63.75	147	57.3	78.35	68	263.15	71.5	130.55
39.65	61.4	110.05	124.55	48.9	37.8	125	83.3	77.4	103.35	72.4	78.5	130.35	124.25	84.2	55.45	66.95	138.15	60.1	209	64.9	78.5	83.85	135.3	57.05	85.9	161.75	41.9	90.2	63.85	66.15	62.9	75.7	242.4	126.35	84.4	46.9	99.65	79.45	33.55	63.7	67.55	57.2	128.2	52.65	71.9	62.85	265.95	75	123.75
39.3	73.45	115.4	122.6	52.5	40.6	114.9	80.8	75.55	92.55	71.8	73.6	86.85	115.85	89.7	59.75	66.2	129.05	64.15	170.05	69.55	66.05	35.9	115.25	64.7	92.1	168	44.9	66.65	56.55	70.9	58.4	76.7	224.5	131.95	92.25	40.2	93.45	89.05	34.05	49.3	65.15	55.05	120.1	52.45	71.35	55.4	258.85	59.95	114.7
37.7	63.25	120.4	74.3	47.1	42.3	115.65	80.45	73.7	85.5	76.35	74.4	92.85	103.05	90.7	55.95	63.8	119.55	58.85	151.5	51.75	59.5	37.65	107.5	64.45	78.95	181.35	47.8	52.95	56.6	66.65	60.1	64.95	205.55	138.25	86.7	46.15	94.85	82.95	31.3	57.7	62.7	59.4	122	48.6	62	41.15	262.65	58.75	108
36.85	64.35	102	110.05	45.45	33.35	112.4	79.3	68.9	64.25	73.25	72.25	92.65	94.45	75.85	49.2	68.6	90.9	55.7	132.2	44.9	50.15	80.55	100.5	63.85	62.85	149.75	42.2	84.75	50.85	62.45	59.25	74.55	195.2	143	81.45	38.35	74.75	92.2	43.7	48.25	58.15	65.3	115.35	50.05	51.65	49.55	276.4	53.35	96.55
30.45	55.65	100.65	86.3	45.65	37.65	88.15	74.55	62.7	64.7	72.5	67.25	107.5	85.8	65.1	52.15	60.9	81.95	51.75	116.15	43.25	43	78.25	84.05	73.05	62.05	149.25	43	78.65	51.6	58.9	55.7	73.95	158.55	126.65	68.05	34.95	68.05	83.35	44.75	49.9	51.05	62.75	106.7	55.2	55.8	51.95	263.05	52.35	83.9
36.5	61.75	82.6	76.15	47.15	38.55	93.2	69.55	62.65	67.95	70.05	72	84.35	81.05	79.6	50.65	64.95	66.85	60.4	112.75	41.3	44.8	78.25	95.25	68.15	48.4	137.35	46.55	69.2	51.1	57.1	56.85	64.75	157.4	112.45	70	37.3	59.5	80.95	53.3	44.55	52.85	59.05	107.15	49.9	50.55	53.6	264.45	50.6	67.05
35	54.15	89.3	74.55	44.3	33.65	104.3	83.75	65.5	66.55	69.2	66.4	72.3	96.7	66.7	56.1	62.05	62.9	53.65	91.4	38.5	41	72.3	102.85	63.65	51.1	117.05	36.5	54.65	52.25	48.1	53.15	63.35	127.45	100.8	62.35	39.05	55.35	78.6	49.35	44	48.5	59.35	82.5	54	48.35	52.9	265.3	47.25	62.05
32.25	52.8	94.8	67.2	43.1	33.85	98.05	70.65	61.5	68.6	70.75	64.85	70.15	89.45	75.45	62.7	63.8	53.05	68.8	76.85	40.7	38.65	77.1	112.8	56.45	54.1	128.35	42.75	62.9	48.2	48.85	60	59.9	122.65	100.05	65.75	42.3	57.15	78.85	55.65	42.5	48.85	55.55	98.2	49.8	46.5	54.65	277.35	50.85	68.6
39.45	45.85	64.55	71.5	47.45	29.45	92.1	68.85	65.1	64.45	71.55	61.3	65	103.15	71.55	54.35	58.7	58.8	67	69.35	42.7	39.65	88.6	111.1	59	52.3	114.75	38.35	56.6	52.65	42.5	51.05	63.4	87.45	86.6	54.8	40.8	58.7	89.4	64.65	39.6	48.5	61.1	86.15	50.85	42.5	57.4	279.8	47.6	66.25
37.4	46.05	64.25	71.95	46.55	27.2	93.9	70	62.65	64.05	69.75	65.4	59.6	101.6	83.8	49.05	56.8	62.7	62.65	64.3	42.25	33.6	98.6	111.2	60.85	37.45	118.85	45.1	51.15	50	42.4	49.15	53.2	98.25	74.75	53.3	35.2	50.25	81.2	52.45	38.6	50.2	58	102	49.75	45.1	44.95	277.1	46.9	69.05
34.9	45.4	67.75	68.8	45.45	30.5	83.65	71.1	60.1	64	72.9	63.65	60.6	116.2	73.5	52.95	57.9	67.65	61.25	58	40.35	38.55	105.6	105.6	64.85	43.55	116.05	45.5	52.6	48.5	43.5	50.45	55.7	78.1	79.7	49.4	37.2	43	89.65	61.1	38.6	49.35	51.4	96.35	52.65	47.2	44.05	272.3	45	65.35
38	51.7	59.15	70.45	41.5	29.9	80.6	60.3	59.9	61.25	88.8	60.7	56.2	103.6	67.3	46.15	60.65	62.6	59	80.75	41.45	37.75	99.45	89.6	61.25	42.6	111.2	45.5	45.25	47.25	41	53.3	54.4	85.75	71.2	55.9	32.2	62.95	90.85	51.9	42.75	43.6	57.95	102.65	52.1	44.45	48.2	273.35	45.5	62.8
35.2	41.6	61.4	69.05	46.85	31.35	77.8	60.75	61.8	60.75	88.45	65.45	47.9	83.4	77.9	44.65	59.1	58.75	56.3	67.9	44.1	41.6	95.4	84.75	58.9	36.65	103.75	43.9	38.4	42.15	38.8	53.45	52.05	75.05	58.85	52.1	29.65	55.15	83.1	47.8	42.15	47.25	56.75	84.85	46.85	44.35	51.65	265.75	46.6	64.45
32.55	42.6	62.75	66.7	47.7	28.25	67.7	53.9	63.65	62.05	89.75	64.85	55.4	81.7	73.3	43.55	62.1	59.15	56.25	70.35	39.55	37.55	91.1	69.2	65.45	40.9	101.85	50.05	40.55	44.4	40.05	59.15	47.1	87.5	59.75	57.2	27.65	56.6	76.75	49.5	40.6	47.25	62.75	86.35	50.8	49.4	50.1	274.5	53.7	61.15
29.6	36.95	76.3	67.35	48.2	24.55	66.9	50.7	62.1	63.5	89.4	56.95	65.25	83	69.65	43.85	61.6	56.65	56.5	77.6	41.9	34.65	84.55	83	57.6	38.75	106.45	43.7	37.7	41.25	37.25	60.25	60	90.3	48.05	52.4	29.55	55.65	81.35	41.35	44	46.55	62.9	94.5	46.2	46.2	49.75	269.15	55.15	61.4
41.35	39.55	73.55	60.7	44.1	27.8	67	49.2	64	61.45	75.8	61.05	50.6	94.2	63.45	51.7	54.75	72	55.35	39.45	41.1	36.45	86.1	69.85	58.2	36.45	100	50.7	43.8	46.75	36.2	49.15	54.05	89.7	51.7	48.45	33.35	43.65	76	57.5	39.1	48.05	66.2	93.85	46.2	46.9	51.25	279	52.95	65.2
35.3	37.1	75.65	59.05	42.7	27.6	65.55	48.1	59.7	63.5	70.7	61.15	50.1	86.2	65.65	52.4	50.65	58.75	54.65	31.85	36.4	39.45	74.8	67.4	60	36.15	99.65	53.55	39.15	48.1	33	54.15	47.8	82.2	48.9	48.35	29.1	44.2	71.1	57.7	46	44.4	66.25	79.7	50.6	43.3	50.4	281.2	44.05	60.2
32.45	36.15	73.3	58.4	41.2	29.7	57.75	50.15	57.8	57.85	69.55	60.3	48	75.5	69.5	48.4	51.55	52.7	50.55	34.8	44.1	36.9	78.25	66.1	53.25	34.25	106	51.3	38.45	45.9	33.8	52.25	52.75	74.25	50.55	47.35	30.65	44.6	75.45	63.55	44.4	46.25	71.85	61.95	48.75	48.3	47.1	275.75	47.1	59.55
41	36	68.7	61.1	42.35	30.95	60.75	49.3	61.25	61.65	67.85	58.5	42.1	82.1	65.9	52.1	50.55	69.15	51.25	30.75	38.9	38.7	79.55	71.55	60.25	33.75	106.2	47.1	41	43.5	35.25	53.35	51.9	61.8	47.45	45.15	34.45	42.4	72.75	61.7	43.15	43.6	72.85	70.2	50.4	44.05	46.65	276.4	52.3	61.7
35.7	39.85	61.25	57.8	43.85	30.75	59.95	49.65	76.6	61.45	71.15	59.15	50.25	76.05	71.75	54.6	53.5	53.95	49.2	47.05	44.55	37.05	75.65	58.55	54.6	35.65	110.15	45.65	38.2	45.6	37.45	50.4	53.3	73.5	46.35	47.5	35.85	45.45	64.95	57.75	39.65	42.15	68.65	80.05	43.05	44.3	45.4	276.75	46.6	57.35
34.65	32.55	75.15	58.15	43.9	32.3	60.9	45.9	73.25	62.35	69.75	58.45	48.05	81.05	72.7	52.15	45.7	44.75	50.1	49.6	39.8	34.05	72.6	59.45	60.7	36.9	107.15	44.15	40.45	44.25	41.1	46.2	52.05	70.4	47.85	48.85	37.7	40.45	69.05	62.55	41.85	47.15	82.1	61.35	47.2	39.7	39	278.85	46.25	51.85
29.8	35.95	66.25	58.5	43.35	30.8	59.4	46.65	76.55	60.55	69.4	60.55	48.3	71.55	68.4	48.6	49.4	44.85	52.1	51.5	46.1	35.65	75.1	48.7	55.95	35.9	100.8	44.7	38.55	45.85	34.85	50.45	54.8	71.3	43.9	47.25	38.9	46.9	63.6	65.35	38.75	46.2	55.65	61.15	47.6	44.05	41.15	276.65	49.5	52.7
33.95	36.25	74.2	60.55	39.9	33.15	59.65	46.15	79.5	59.75	69.35	58.2	42.15	69.15	66.05	49.85	51.55	47.4	47.2	45.6	42.95	32.85	66.3	50.7	57.8	33.5	98.7	43.5	36.15	42.2	38.6	49.6	48.65	74.8	51.45	42.55	36.45	44.4	68.2	59.3	39.75	45.05	81.65	61.75	48.4	42.75	41.15	275.6	48.15	52.6
38.45	34.9	75.5	59.3	51.7	37.7	59.35	50.8	69.4	61.55	69.7	64.8	46.3	66.15	67.85	52.15	50.7	46.35	49.55	47	44.65	35.65	81.1	44.6	50.25	34.05	97.7	43.95	34.65	40.55	45.55	46.15	51.35	72.35	47.25	45.85	36.6	38.7	61.7	57.95	37.95	47.25	103.85	61.55	41.9	46.5	47.85	267.55	45.2	62.9
41.35	34	60.55	58.1	49.2	28.4	56.6	47.85	67	63.6	67.45	58.5	42.35	70.05	62.6	51.15	51.65	46	53.2	45.85	46.7	36.2	73.35	44.95	51.7	34.95	102.1	43.05	38.9	43.4	42	46.65	50.8	70.1	46.05	47.2	36.6	38.35	70.1	54.4	41.5	45.15	94.1	56.9	43.55	40.3	52.1	268.7	49.8	60.3
42.05	35.35	65.05	60.45	49.4	30.65	62.6	49.5	70.25	61.2	64.85	55.65	41.9	67.15	58.65	50.25	50.5	37.35	49.4	46.5	39.45	33.25	65.65	44.05	52.05	31.7	102.7	45.85	40.4	43.4	40.15	49.15	47.6	77.45	46.2	45.25	35.65	41.85	65.35	49.5	37.75	43.85	51.75	62.45	40.4	41.95	47.9	264.75	46.55	59.6
37.2	33.3	55.2	59.2	49.1	32.45	58.1	48.4	69	61.45	68	58.55	44.35	65.7	64.5	51.65	45.95	45.55	51.45	49.4	43.85	35.55	61.15	44.85	51.3	30.2	99.9	40.9	39.4	41.85	43.8	50.25	46.3	65.85	44.95	49.4	35.05	36.7	61.1	49.1	37.35	44.05	60.75	56.45	47.2	42.5	51	263.6	50.25	61.2
49.9	32.75	70.9	61.1	47.75	31.75	60.7	48.4	72.95	63.35	64.85	63.5	41.4	67.1	60.3	48.45	49.65	35.65	47.75	47.25	47.95	33.7	50.6	50.1	39.7	33.55	103.75	47.65	38.2	37.05	38.6	50.25	43.25	84.2	48.2	44.05	36.55	44.3	67.9	42.15	40	41.8	93.7	47.9	49.2	37.1	37.95	269.05	48.15	64.05
44.65	33.75	66.55	67.35	45.95	31.1	56.65	45.85	73.8	63.65	66.05	58	47.8	58.95	58.95	47.3	46.95	38.7	52.55	49.3	47	31.05	54.2	51.15	44.7	34.3	106.55	44.2	40.1	42.6	39.75	48.55	51.5	82.25	45.95	43.8	37.45	46	66.4	48.85	38.75	44.45	83.75	45.65	43.95	39.6	41.5	263.6	52.55	62
49.7	34.1	73.95	69.3	44.95	31.75	53.1	43.7	72.5	61.35	65.05	59.6	43.9	64.95	62.25	47.1	48.8	33.75	52.5	50.6	44.95	35.55	52.15	50	45.05	31.85	112.45	42	37.9	42.3	40.45	49.15	47.95	86.1	45.5	47.8	36.9	43.55	63.1	55.75	40	47.05	85.5	48.1	47.25	40.25	40.1	265.25	45.9	61.1
40.7	35.25	66.05	73.45	42.7	33.3	55.95	43.65	80.1	63.3	65.05	52.65	43.1	57.95	62.85	49.7	50.3	35.5	53.85	52.85	49.8	34.2	47.35	45.75	43.2	35.5	120.4	37.95	40.75	43.4	35.6	51.75	50.65	80.35	37.45	41.2	41.95	42.3	61.4	50.6	36.25	44.95	88.45	46.25	45.2	43.3	35	264.45	52.15	69.7
43.55	30.7	68	85.8	49.75	27.55	58.8	38.75	60.85	63.35	67.9	58.5	43.1	71.3	58.4	45.7	42.95	38.75	53.2	50.05	45.75	33.5	49.8	47	47.6	38.6	124	35.7	42.5	43.15	34.4	47.8	54.8	65.25	46	42.75	29.25	43.1	64.15	39.9	40.6	44.2	51.85	49.15	43.15	50	41.1	248.5	51.5	53.7
40.35	29.05	67.85	91.8	55.85	26.9	59.05	36.6	56.2	63.1	64.55	64	43.65	70.75	54.8	45.7	48.15	45.2	52.45	43	41.15	30.85	49.75	44.9	48.9	33.65	111.05	40.45	42.4	26.9	39.55	45.05	50.8	77.8	44.25	39.15	30.9	45.05	58.75	28.15	38.9	40.85	94.4	47.55	42.25	43.25	41.45	254.6	51.95	50.55
40.15	35.5	69.8	86.45	53.2	29.95	59.55	39.7	62.45	57.45	62.05	65.2	49.6	71.9	54.85	49.05	43.95	40.7	46.65	44.5	40.3	31.05	44.8	52.75	47.45	37.4	112.4	38.65	36.45	22.45	34.35	42.65	54.05	73.55	45.1	44	27.9	42.55	62.9	33.5	38.4	39.35	69.6	43.85	41.75	44.2	39.15	253.1	45.2	52.3
38.35	29.6	75.5	90.3	52.25	27.95	59	41	59.55	58.2	64.4	64.75	41.4	66.85	54.4	47.7	42.8	48.7	51	47.1	49.45	32.8	47.25	63.3	41.7	39.8	117.6	32.3	34.3	22.25	35.05	45	53.3	78.25	48.4	40.15	31.5	44.5	62.6	24.2	42	36.55	91.65	46.65	47	42.3	39.15	254.1	46.85	52.95
39.7	37.35	69.9	72.35	49	33	59.05	44	68	59.65	79.95	66.7	44.9	70.7	61	42.75	51.45	37.2	50.8	48.7	40.35	33.4	39.8	83.9	48.9	38.2	112.5	45.25	35.45	47.6	33	48.85	58	80.8	47.3	40.9	41.5	38.9	59.5	43.3	37.8	37.45	118.55	48.75	43.8	42.75	35.95	260.5	43.35	57.1
35.05	37.15	58.55	68.5	45.65	30.35	56.25	46.85	71.5	58.1	79.2	68.05	44.35	59	60.6	40.2	49.15	31.65	48.1	48.9	39.35	34.7	42.55	81.25	50.9	32.45	113.95	42.8	39.8	46.2	33.55	48.1	63.2	70.65	43.1	47.65	41.4	42.15	56.3	55.25	39.9	39.35	141.55	48.7	46.9	42.3	39.4	269.75	39.6	58.7
36.75	35.3	63.55	70.95	48.05	33.2	57.7	45.1	71.75	60	79.95	69.4	44.95	65.35	58.1	46.7	48.3	34.55	42.85	46.4	40.4	37.3	44.35	85.2	50.2	32.5	118.2	39.9	37.75	42.8	37	49.6	54.55	65.55	48.45	41.9	35.5	42.6	59	37.7	35.35	36.4	146.1	50.4	47.6	45	38.6	258.1	38.5	60.6
32.4	36.15	41.65	60.2	45.5	34.5	57.3	47.95	83.1	55.35	75.85	62.2	43.3	63.1	65.55	47.75	46.95	32.05	44.95	46.55	36.2	38.9	40.1	70.6	49.2	33.5	109.7	46	36.55	44.7	35.2	47	58.1	62.05	43.15	41.95	45.15	39	57.1	56.5	36.2	38.5	136.75	49	50.2	44	38.05	273.6	35.65	57.2
30.5	34	61	60.5	25.35	29.85	56.45	51.7	76.95	61.55	70.75	66.65	42	57.8	63.2	52.55	48.5	37.4	51.55	45.3	34.95	32.35	40.95	72.25	57.8	32.2	112.55	39.7	39.3	40.8	34.85	43.25	60.65	61.9	44.85	38.75	35.7	40.85	64.4	44.9	34.45	37.8	119.25	51.95	47	45.2	40.5	245.8	44.25	45.6
31.05	35.4	64.65	64.65	28.6	25.1	57.45	51.8	77.85	57.15	64.3	55.9	42.05	53.7	59.3	48.8	46.1	35.75	49.35	46.75	35.05	34.55	39.2	64.45	58.45	33.15	98.8	40.35	38.85	38.2	30.95	41.8	72.75	63.45	43.4	38.95	39.75	40.15	61.65	48.25	36.8	40.9	121.3	49.3	50.55	46.55	45.25	243.35	39.3	41.5
33.15	37.9	55.7	57.25	33.7	25.4	58.95	51.95	79.15	54.9	68.4	55.25	44.7	56.3	61.3	44.35	48.4	37.4	53.45	48.05	38.7	31.2	38.9	69.05	57.9	36.15	93.5	46.9	37	38.35	34.2	41	72.4	61.25	45.45	38.85	35.45	42.05	62.4	42.55	35.7	35.65	118.4	54.55	44.4	49.55	45.45	246.6	41.9	46.6
33.9	34.3	55.8	58.35	30.1	29.05	58.35	51.7	80.6	58.8	68.8	58.05	44.85	52.55	64.2	52.85	46.25	37.85	48.55	43.45	35.4	31.65	39.4	62.35	56.7	34.5	102.05	41.5	36.25	36.75	36.35	41.4	72.85	62.3	47.35	38.2	36.4	37.45	60.9	37.25	37.15	35.45	108.9	55.8	44.15	44.65	41.9	239.85	36.85	45.35
31.75	35.1	44.75	56.65	48.4	29.5	55.7	50.4	92.35	58.1	67.8	62.55	45.65	51.45	59.15	41.05	48.2	38.4	40.9	44.75	34.55	29.3	39.6	52.4	46.95	45.85	99.05	44.2	39.95	40.15	34.35	44.65	76.75	57.65	48.35	37.45	38.45	40.9	56.8	42.5	37.05	36.2	96.25	41.95	41.2	46	42.25	268.8	39.95	45.5
35.85	31.25	51.25	61.55	48.05	34.65	58	49.8	98.1	54.2	64.05	60.35	39.95	52.65	56	44.25	45.75	41.55	41.5	51.15	36.9	33.05	40.15	53.25	52.2	58.05	102.25	49.75	36.15	41.2	32.65	44.8	65.7	59.35	46.8	47.3	32.65	38.25	61.05	35.7	38.3	40.25	97.9	42.4	39.95	41.3	37.55	263.1	39.7	52
34.15	34.2	45.6	57.8	46.2	31.05	53.35	51.05	95.65	54.8	61.7	61.2	43.95	49.4	58.95	35.25	48.85	41.1	41.45	44.1	30.9	32.5	40.15	43.3	49.05	47.35	87.05	41.65	35.8	35.75	32.45	37.5	65	65.55	45.6	42.15	36.8	40.9	60.05	48	39.5	39.7	94.25	38.9	45.3	39.7	38.35	274.15	34.45	50.25
[truncated: 243 more columns]
