# Supplementary material for: Single-particle imaging of stress-promoters induction reveals the interplay between MAPK signaling, chromatin and transcription factors
Source: Nat Commun. 2020 Jun 23;11:3171. doi: 10.1038/s41467-020-16943-w (PMC7311541; doi:10.1038/s41467-020-16943-w)
Supplement: Supplementary file 12 — Source Data [file 41467_2020_16943_MOESM12_ESM.zip › SourceData/SupFig12/SupFig12_yVW403_NaCl_0p20M_rep1_GFP_ConnectedHiPix.csv]

0	0	0	0	0	0	0	0	0	0	0	0	0	0	0	0	0	0	0	0	0	0	0	0	0	0	0	0	0	0	0	0	0	0	0	0	0	0	0	0	0	0	0	0	0	0	0	0	0	0
0	0	0	0	0	0	0	0	0	0	0	0	0	0	0	0	0	0	0	0	0	0	0	0	0	0	0	0	0	0	0	0	0	0	0	0	0	0	0	0	0	0	0	0	0	0	0	0	0	0
0	0	0	0	0	0	0	0	0	0	0	0	0	0	0	0	0	0	0	0	0	0	0	0	0	0	0	0	0	0	0	0	0	0	0	0	0	0	0	0	0	0	0	0	0	0	0	0	0	0
0	0	0	0	0	0	0	0	0	0	0	0	0	0	0	0	0	0	0	0	0	0	0	0	0	0	0	0	0	0	0	0	0	0	0	0	0	0	0	0	0	0	0	0	0	0	0	0	0	0
0	0	0	0	0	0	0	0	0	0	0	0	0	0	0	0	0	0	0	0	0	0	0	0	0	0	0	0	0	0	0	0	0	0	0	0	0	0	0	0	0	0	0	0	0	0	0	0	0	0
0	0	0	0	0	0	0	0	0	0	0	0	0	0	0	0	0	0	0	0	0	0	0	0	0	0	0	0	0	0	0	0	0	0	0	0	0	0	0	0	0	0	0	0	0	0	0	0	0	0
0	0	0	0	0	0	0	0	0	0	0	0	0	0	0	0	0	0	0	0	0	0	0	0	0	0	0	0	0	0	0	0	0	0	0	0	0	0	0	0	0	0	0	0	0	0	0	0	0	0
0	0	0	0	0	0	0	0	0	0	0	0	0	0	0	0	0	0	0	0	0	0	0	0	0	0	0	0	0	0	0	0	0	0	0	0	0	0	0	0	0	0	0	0	0	0	0	0	0	0
0	0	0	0	0	0	0	0	0	0	0	0	0	0	0	0	0	0	0	0	0	0	0	0	0	0	0	0	0	0	0	0	0	0	0	0	0	0	0	0	0	0	0	0	0	0	0	0	0	0
0	0	0	0	0	0	0	0	0	0	0	0	0	0	0	0	0	0	0	0	0	0	0	0	0	0	0	0	0	0	0	0	0	0	0	0	0	0	0	0	0	0	0	0	0	0	0	0	0	0
0	0	0	0	0	0	0	0	0	0	0	0	0	0	0	0	0	0	0	0	0	0	0	0	0	0	0	0	0	0	0	0	0	0	0	0	0	0	0	0	0	0	0	0	0	0	0	0	0	0
0	0	0	0	0	0	0	0	0	0	0	0	0	0	0	0	0	0	0	0	0	0	0	0	0	0	0	0	0	0	0	0	0	0	0	0	0	0	0	0	0	0	0	0	0	0	0	0	0	0
0	0	0	0	0	0	0	0	0	0	0	0	0	0	0	0	0	0	0	0	0	0	0	0	0	0	0	0	0	0	0	0	0	0	0	0	0	0	0	0	0	0	0	0	0	0	0	0	0	0
0	0	0	0	0	0	0	0	0	0	0	90	0	0	0	0	0	0	0	0	0	0	0	0	0	0	0	0	0	0	0	0	0	0	0	0	0	0	0	0	0	86.375	0	0	0	0	0	0	0	0
0	0	98.4	0	0	0	0	0	0	0	0	112.5	0	0	0	0	0	0	0	0	0	0	0	0	0	0	0	0	0	0	0	0	0	0	0	0	0	0	0	0	0	81.75	0	0	0	0	0	0	0	0
0	0	126.5	0	0	0	0	0	0	0	0	120	0	0	0	0	0	0	0	0	0	0	0	0	0	0	0	0	92.2	0	0	0	0	0	0	0	0	0	0	0	0	119	0	0	0	0	0	0	0	0
0	0	109.88	0	0	0	0	0	0	0	0	135.53	0	0	0	0	0	70.4	0	0	0	0	0	0	0	0	0	0	93.429	0	0	0	0	0	0	0	0	0	0	0	0	91.308	0	0	0	0	0	0	0	0
0	0	125.64	0	0	0	0	0	0	0	0	133.18	0	0	0	0	0	97.385	0	0	0	0	0	0	0	0	0	0	110.25	0	0	0	0	0	0	0	0	0	0	0	0	95.059	0	127.5	0	0	0	0	0	0
0	0	178.75	0	0	0	0	0	0	0	0	136.31	0	60.25	0	68.25	0	113.3	0	0	0	0	0	0	0	0	0	0	122.69	0	0	0	0	0	71.1	71.4	0	0	0	0	0	109.25	0	143.69	0	0	0	0	0	0
0	0	130.85	0	0	0	110.8	0	0	0	0	159.5	82.3	74.4	0	89.8	0	112.07	0	0	0	0	0	0	0	0	0	0	105.56	0	0	0	0	0	86.875	76.125	0	0	0	0	0	103.81	0	130.14	0	0	0	0	0	0
0	0	143.36	0	0	0	125.75	0	84.6	0	81.2	189.17	109.62	72.6	0	116	116.07	157.59	0	116.88	0	0	0	0	0	0	0	0	132	0	0	0	0	0	98	103.13	0	0	0	0	0	108.24	0	144.42	0	0	0	0	0	0
0	0	159.44	0	0	0	138.6	0	82.2	0	91.857	202	137.18	82.8	0	148	119.29	170.29	0	129.21	0	0	0	0	0	0	0	0	112.92	106.91	0	0	0	0	128.81	91.714	0	0	0	0	0	129.33	0	183.5	121.33	0	0	0	0	0
0	0	189.39	65	0	0	108.36	100	109.75	0	103.28	176.64	133.06	72.75	0	152.53	125.33	166.11	0	148.88	0	0	0	0	0	0	0	0	115.79	127.2	0	0	0	0	128.85	123.76	0	0	0	136.2	0	113.4	0	159.81	134.36	85.2	0	0	0	76.25
0	0	181.69	72.875	0	0	136.2	120.64	72.429	0	119.35	179	149.62	85.571	0	162.57	109.6	200.84	0	158.69	0	57.4	0	0	0	0	0	0	115.07	119	0	0	0	0	134.84	112.39	0	0	0	141.64	0	113.25	94.4	194.75	130.42	94.917	0	0	0	83.6
0	0	204.38	102.07	0	0	105.94	129.75	95.357	0	116.93	154.5	129.57	105.37	0	150.29	135.25	219.88	0	163.5	0	67.2	0	0	0	0	131.37	0	126.2	123.18	0	0	0	0	135.47	161.81	0	0	60.6	142.92	0	116.58	93	210.18	150.44	101.2	0	0	0	113.62
0	0	217.56	111.07	0	0	117.64	149.36	92	0	144.25	161.82	144.87	108.55	0	143.43	100.13	197.83	0	137.31	0	75.929	0	0	91.462	0	142.4	0	113.53	0	84.571	0	0	0	161	133.94	57.4	0	73.6	190.72	0	129.18	95.882	216.22	141.11	0	0	0	0	115.14
0	79.6	201.47	148.75	0	0	111	168.67	79.8	0	119.18	167.14	123.89	123.08	0	157.9	80.682	233.06	0	185.07	0	98.882	0	0	100.27	0	130.25	93.273	118.63	104.18	94.417	0	0	0	112.4	126.56	60	0	86.625	200.29	0	111.44	92.615	227.29	155.18	112	0	0	0	122.75
0	79	208.82	128.56	0	0	110.75	169.53	93.364	0	154.44	161.88	125.93	123.21	0	141	105.94	230.25	0	158.29	0	84.6	95.1	0	92.647	0	0	108.77	117.94	116.73	96.625	0	0	0	113.88	178.59	99.812	0	0	202.17	0	110.75	141.25	194.11	155.06	100.88	0	0	0	137.3
0	99.731	186.53	122	0	0	107.25	172.63	93.5	0	167	158.59	165.6	127.08	0	121.16	95.937	274.53	0	190.31	0	92.833	79.417	0	82	0	148.75	132.31	115.69	114.76	119.71	0	0	0	123.83	188.53	108.58	0	0	204.63	0	96.25	137.42	203.65	128.43	117.77	0	0	0	119.87
0	105.25	192.29	110.17	0	0	108.94	197.35	97.143	0	146.65	163.69	141.68	127.86	80.4	154.5	133.94	272.67	0	168.41	0	84.167	90.5	0	90.25	0	139.37	128.64	133.5	111.5	107.43	92.786	0	0	149.47	213.86	137.08	0	0	210.18	0	128.22	147.86	191.94	124.37	104.08	0	0	0	114.76
0	82.385	190.56	94.235	0	0	117.73	192.94	86.937	0	126.25	149.53	150.19	134.93	97.75	146.47	118.44	292.39	0	194.47	0	99.385	86.636	106.8	88.625	0	156.2	99.833	136.08	138.9	140.8	110.9	0	0	152	162.59	137.87	0	0	192.59	0	128.19	139.08	185.94	127.25	98.375	0	0	0	100.76
0	95.684	172.5	93.286	0	0	113.12	185.88	100	0	124.57	129.43	150.5	109.31	93	154.83	143.89	245.79	0	168.07	0	114.36	78.357	92	98.375	0	146.6	118.25	134	135.64	126.43	142.8	0	0	170.93	147.69	152.14	0	0	202.12	0	133	122.87	186.06	128.08	90.429	0	0	0	122.32
0	104.21	158.88	99.294	0	0	119.93	176.25	101.44	0	151.92	0	146	106.5	93.75	176.07	132.2	313.65	0	156.35	0	98.5	116.92	105.92	78.6	0	127.8	104.18	134.94	117.75	97.5	132.79	0	0	152.32	143.11	149.62	0	0	189.44	0	132.61	113.27	192.11	146.25	90.077	0	0	0	123.75
0	96.714	151	124.72	0	0	128	174.44	76.6	0	171.71	90.125	130.33	107.44	119.25	132.33	122.72	282.24	0	211.35	0	98.812	87.083	102.45	98.25	0	182.4	102.21	142.67	94.167	100.71	148.92	0	95.692	174.65	193.8	135.41	0	0	247.06	0	133	109.8	181.73	146.4	103.08	0	0	0	103.47
0	91.667	143	129	0	0	146.25	184.87	85.583	0	171.43	117	122.56	105.79	134	112.5	134.25	290.32	0	221.35	0	91.647	97.75	126.08	102.94	0	133.82	88.833	142.17	90.25	98.462	147.4	0	125.12	168.64	199.88	137.06	0	83.2	217.75	0	137.17	123.12	189.12	128.31	111.79	0	0	0	118.33
0	100.4	153.75	118.79	0	0	146.47	180.83	86.4	0	146.72	122.37	123.17	97.929	169.81	131.37	159.15	328.76	0	235.37	0	114.07	97	138.08	110	0	151.36	84	163.69	109.8	97.333	193.21	0	128.5	150.16	183.12	129.82	0	66.8	217.57	0	140.25	126.07	193.75	138.56	120.86	0	0	91.8	130.67
0	96.8	143.67	103.06	0	0	134	142.5	102.77	0	150.5	80.75	108.12	90.462	170.83	142.18	162.69	338.53	0	282.75	0	106.24	141.71	166.21	126	0	156.5	98.6	133.93	0	94.625	183.44	0	143.12	137.29	185.44	140.33	0	0	202.56	0	148.29	156.06	201.07	133.43	106.08	0	0	92.2	112.25
0	94.083	129.25	115.08	0	0	134.25	138.65	102.5	0	99.353	84.6	154.31	112.92	191.47	138.29	154.65	249.18	0	281.29	0	117.8	151.43	182.69	110.83	0	167.71	107.3	125.42	64.4	111.13	141.53	0	136.06	171.47	188.13	100.63	0	0	194.67	0	135.75	162.65	195.62	115.87	93.615	0	0	110.33	120.31
0	75.333	138.1	121.5	0	0	136	142.71	145	0	112.2	76	148.5	132.36	184.95	166.41	118	320.18	0	261.71	0	135.69	107.58	184.06	113.7	0	156.64	93.6	113.57	104.4	94.357	145.11	0	131.87	157.56	180.32	125.06	0	0	225.06	0	133.44	169.79	202.59	120.87	94.5	0	0	125.06	142.4
0	64	161.79	96.067	0	0	125.76	147.41	112.77	0	143.31	0	137.65	109.93	183.22	174	140.81	277.67	0	287.22	0	116.5	124.61	181.21	101.47	0	144.08	96.615	102.67	77.8	90.1	179.94	0	164.65	167.29	185.94	116.44	0	0	232.56	0	124	145.79	217.06	115.79	87.583	0	0	145.64	106.75
69.8	68.2	153.75	115.06	0	0	137.83	155	100.53	0	132	0	157.62	99.786	157.24	182.69	144.06	312	0	276.71	0	124.29	121.64	171.4	120.58	0	193	57.2	95.625	0	85.545	179.61	0	161.39	161.12	173.28	119.71	0	0	221.6	0	148	131.33	205.41	119.19	77.5	62	0	134.92	111.93
71.273	0	146.14	138.06	0	0	119.54	166.16	121.5	0	128.89	0	153.23	103.71	191.21	148	127.39	322.39	0	255.39	0	144.27	113	191.94	117.57	0	195.67	0	92.2	89.5	0	167.5	0	167.75	138.12	143.67	157.57	0	63.6	251.41	94.5	147.06	130.07	196.19	122.47	68.1	72.75	0	151.5	112.42
81.6	0	144.33	144.17	0	0	116.6	157.56	110.56	0	132.06	0	134.92	103.25	218.78	141.11	128.86	274.76	90.545	264.72	0	133.83	82.688	181.57	133	0	169.37	0	96.071	110	0	170.35	0	167	157.36	159.33	111.3	0	68.6	214.44	94	145.93	110.44	204.72	114.43	0	0	0	144.47	131.8
88.364	61.625	138.45	148.07	0	0	122.17	190.81	116.79	0	177.71	0	119.6	62.2	227.39	158.19	119.88	319.05	98.7	285.16	0	119.41	116.59	175.5	127.11	0	136.38	0	106.63	92	0	181.71	0	173.43	160.89	149.94	132.2	86	67.25	221.74	86.75	161.22	117.2	226.56	141.8	0	69.75	0	125.07	92.5
0	71.8	147.5	120.65	0	0	110.14	196.89	97.5	0	185.56	0	122.75	66.8	195.75	154.28	112.38	332.59	95	228.6	0	127.39	96.353	196.71	143.82	0	162.55	0	95.438	94.091	85.375	186.93	0	133.28	140.24	118.15	109.75	85.6	58.625	254.63	92.667	157	124.56	227.26	115.14	0	81.625	0	120.5	99
92.909	73.7	136.8	125.94	0	0	109.58	205.11	112.5	0	176	0	116.44	75.818	218.94	147.5	132.4	299.12	104.82	264.19	0	155.75	122.71	203.06	146	0	141.77	0	102.94	87.8	92.25	174.22	0	134.75	137.88	137.47	101.53	0	0	289.28	79.5	174.93	120.58	228.41	118	0	79.385	0	89.8	95.615
113.8	57.4	148.71	0	0	0	112.2	183.47	141.86	0	154.38	0	102.68	82.2	225.75	139.41	131.14	265.06	119.53	216.32	0	153.17	123.88	197.37	141.5	0	176.38	0	99.308	83.6	85.4	169.74	0	130.5	141.18	137.71	95.059	0	0	274.12	86.6	158.21	107.07	204	109.11	0	82.188	0	122	82.727
92.545	61.4	131.94	121.69	0	0	120.19	200.18	132.71	0	150.69	0	109.57	74.625	267.63	139.87	116.56	298.5	108.37	237.33	0	167.72	132.31	172.47	128.08	0	141.88	0	111.94	79	86.4	205.88	0	115.67	151.74	125.5	95.9	0	0	256.41	72.077	148.95	124.74	219.44	126.15	0	118.07	0	90.2	0
89.2	58.625	132	101.35	0	0	105.5	190.89	120.5	0	140.75	0	112.67	71	244.06	133.89	131.64	294.37	124.8	237.9	0	173.33	133.12	177.06	130.36	0	128.5	75.4	119.17	99	67.2	208.06	0	120	142.25	131	75.6	0	0	280.24	72.25	138.89	128.71	211.74	110.33	0	97.438	0	110.12	0
71.4	0	125.53	75.8	0	0	92.214	237.41	119.38	0	161.18	0	99.25	63.5	228.13	122.86	122.71	277.53	105.86	236	0	131	123.44	192.59	132.41	0	157.5	85.727	117.75	71.5	68	210.74	0	108.2	154.76	124.64	0	0	0	273.21	91.167	146.89	118.87	217.05	98	0	117	0	110.62	0
79.25	0	135.55	94.917	0	0	90.4	217.87	120	94.2	189.79	65.6	97.286	0	224.21	137.67	123.62	281.84	112.17	232.56	0	131	136.69	237.58	118	71.3	142.83	111.75	105.22	67.846	81.875	240.57	0	95.923	127.44	106.6	0	0	0	241.78	55.4	167.44	131.67	223.95	96.5	0	98.875	0	118.73	0
91	0	129.08	95.947	0	0	100.88	192.72	96.105	101.88	189.31	69.625	81.929	0	225.67	103.75	101.82	270	137	243.94	0	102.15	119	179.78	92	69.7	137.38	103.14	122.31	60.4	82.571	216.22	0	102.69	133.31	94.643	0	0	0	208.67	76.25	140.82	140.93	231.89	107.23	0	117.07	0	114.4	0
76.2	0	130.12	118.35	0	0	103.09	184.69	105.1	0	175.5	0	53	0	190.6	101.3	115.93	211.6	114.89	218.89	0	130.59	141.84	192.86	122.5	76.833	137	82.786	117.38	0	63.7	205.63	0	114.75	134.33	0	0	0	0	191.47	85.429	119.17	142.19	248.62	76.714	0	101.65	0	118.06	0
103.2	0	118.6	139.21	0	0	98.4	175.05	101.36	0	162.11	0	0	0	179.22	42.8	92.357	198.88	108.13	205.17	0	152.11	139.18	192.75	119	0	0	88.5	93.667	0	59.136	220.37	0	122.3	79.9	0	0	0	0	190.19	95.375	103.44	138.31	269.53	88	0	95.583	0	122	0
98	0	101.63	101.63	0	0	0	186.53	85.333	101.5	135.87	69.7	0	0	172.28	79.4	98.583	198.76	115.33	176.71	0	159.72	143.06	160.33	116	112.29	107	80.583	99.611	0	0	210.11	0	115.13	87.583	0	0	0	0	228.06	111.93	93.312	144.88	251.95	81.909	0	97.437	0	109	87
102.4	0	0	112.82	0	0	0	174.88	80.4	124	129.42	67.636	0	0	158	88.4	82	179.56	107.58	170.06	0	164.21	113.46	178.47	122.36	107.75	127.1	85	97.235	0	0	177.35	0	103.4	95.692	0	0	0	0	207.69	116.44	86.3	129.25	222.67	86.615	0	84	0	118.47	73.75
102.25	0	99.875	127	0	0	0	191.17	84.7	101.75	146.14	63	0	0	158.12	86.125	94.167	168.5	69.4	143	0	155.12	111.57	158.44	112.21	112.67	0	84.1	81.714	0	0	192.58	0	91.846	60.286	0	0	0	0	185.27	104.21	68.8	143.23	240.63	82.125	0	76.75	0	151.54	70.6
0	0	89.8	98.235	0	0	0	191.62	77.455	0	137.59	0	0	0	161.12	69.6	82.154	163.87	68.1	148.12	0	142.12	122.87	150.56	107.33	120.31	0	90.091	95.667	0	0	157.24	0	110.46	64.4	0	0	0	0	180.29	90.059	79	105.25	238.78	71.6	0	72.167	0	144.93	67.4
0	0	0	105.41	0	0	71.4	178.75	76.2	83.875	165.92	0	0	0	145.89	0	113	174.19	68.286	125.69	0	148.06	116.94	131.35	117	111.12	0	74.077	101.25	63.2	0	126.79	0	79.6	0	0	0	0	0	160.88	123.93	77.625	123.05	219.81	77	0	63.2	0	132.83	0
0	0	0	99.214	0	0	73.6	134.4	0	98.545	120.65	0	0	0	134.06	0	92.583	138.05	63.9	157.67	0	147	131	161.22	127.71	106.33	0	0	83.455	59.1	0	145.25	0	0	0	0	0	0	0	152.5	121.78	55.3	121.59	261.29	79.4	0	58	0	159.5	0
0	0	0	97.733	0	0	71.75	126.5	0	0	125.47	0	0	0	139.07	0	87.167	99.75	0	191.75	68.375	95.941	117	150.06	97.467	111.54	0	0	94	0	0	98.929	0	0	71.2	0	0	0	0	169.07	134.94	66	108.58	232.67	0	0	57	0	113.43	0
0	0	0	74.692	0	0	0	140.36	0	0	127.47	0	0	0	98.929	0	92.75	103.88	0	170.44	60.8	95.692	93.25	182.43	96.588	108.62	0	0	67.389	0	0	115.69	0	0	55.2	0	0	0	0	127.69	114.57	50	113.25	255.71	0	0	53.4	0	146.33	0
0	0	0	70	0	0	64.4	116.63	0	0	122	0	0	0	93.6	0	92.067	97.333	0	129.13	77.5	91.125	90.3	140.06	108.42	87.824	0	0	70.933	0	0	78.692	0	0	51.2	0	0	0	0	135.92	91.667	0	108.13	249.61	0	0	0	0	113.18	0
0	0	0	84.6	0	0	68.909	132.86	0	0	108.67	0	0	0	130.27	0	79.8	98.417	0	128.5	80.25	73	99.125	135.88	99.471	86.75	0	0	74.833	0	0	76.786	0	0	0	0	0	0	0	0	97	0	99.083	222.78	66.25	0	0	0	122.75	0
97.818	0	0	65.5	0	0	0	129.25	0	0	122.5	0	0	0	134.88	0	88.5	118.6	0	122.93	65.875	0	98.917	160.86	100.09	75.308	0	0	71.333	0	0	0	0	0	0	0	0	0	0	0	84.308	0	79.692	209.89	72.125	0	0	0	118.29	0
91.5	0	0	0	0	0	0	109.6	0	0	100.07	0	0	0	102.36	0	73.4	88	0	170.86	69.857	78	79.071	159.08	101.79	78.5	0	0	57.75	0	0	79.875	0	0	0	0	0	0	0	0	78.545	0	76.4	208.83	0	0	0	0	85.286	0
67.8	0	0	0	0	0	0	101.87	0	0	94	0	0	0	116.75	0	98.571	101.37	0	127.72	70.25	53	68.2	146.11	115.31	66.4	0	0	60.2	0	0	64.1	0	0	0	0	0	0	0	93.4	83.5	0	0	204.76	0	0	0	0	89.875	0
80.2	0	0	0	0	0	0	98.375	0	0	104.79	0	0	0	103.5	0	98.143	0	0	122.27	73.25	0	57.9	159.86	101.09	62.375	0	0	53.75	0	0	82.3	0	0	0	0	0	0	0	112.4	0	0	88.7	193.82	0	0	0	0	0	0
0	0	0	0	0	0	0	0	0	0	85.071	0	0	0	97.583	0	89	0	0	127.33	77.375	0	54.2	159.56	89.125	61.25	0	0	65.125	0	0	0	0	0	0	0	0	0	0	102.25	54.6	0	74	205.12	0	0	0	0	0	0
0	0	0	0	0	0	0	0	0	0	87	0	0	0	101.73	0	89.615	0	0	124.05	109.1	0	73.2	153.58	94.25	55.455	0	0	63.875	0	0	0	0	0	0	0	0	0	0	87.2	57.4	0	0	169.78	0	0	0	0	0	0
0	0	0	0	0	0	0	0	0	0	74.273	0	0	0	82.75	0	89.333	0	0	130.12	0	0	0	129.64	87.643	0	0	0	56.1	0	0	0	0	0	0	0	0	0	0	86.5	70	0	0	157	0	0	0	0	0	0
0	0	0	0	0	0	0	0	0	0	0	0	0	0	85.583	0	96.5	0	0	129.44	84.6	0	0	134.55	87.7	0	0	0	75.4	0	0	0	0	0	0	0	0	0	0	0	73.3	0	0	162.5	0	0	0	0	96.667	0
0	0	0	0	0	0	0	0	0	0	0	0	0	0	90.875	0	84	0	0	119.64	88.231	0	0	116.07	79.167	0	0	0	0	0	0	0	0	0	0	0	0	0	0	0	56.8	0	0	160.38	0	0	0	0	86.7	0
0	0	0	0	0	0	0	0	0	0	0	0	0	0	0	0	84.643	0	0	95.214	84	0	0	113	96.923	0	0	0	62	0	0	0	0	0	0	0	0	0	0	0	0	0	0	141.07	0	0	0	0	87	0
0	0	0	0	0	0	0	0	0	0	0	0	0	0	86.6	0	78.231	0	0	119.93	72.625	0	0	146.64	77	0	0	0	54.8	0	0	0	0	0	0	0	0	0	0	0	0	0	0	146.71	0	0	0	0	85.625	0
0	0	0	0	0	0	0	0	0	0	0	0	0	0	67	0	81.727	0	0	103.12	71.818	0	0	110.88	74	0	0	0	0	0	0	0	0	0	0	0	0	0	0	0	0	0	0	150.53	0	0	0	0	0	0
0	0	0	0	0	0	0	0	0	0	52.3	0	0	0	0	0	77.231	0	0	101.65	78.25	0	0	116.21	74.636	0	0	0	0	0	0	0	0	0	0	0	0	0	0	0	0	0	0	147.61	0	0	0	0	0	0
0	0	0	0	0	0	0	0	0	0	54.8	0	0	0	0	0	70.2	0	0	112.79	65.929	0	0	98	76	0	0	0	0	0	0	0	0	0	0	0	0	0	0	0	0	0	0	163.5	0	0	0	0	0	0
0	0	0	0	0	0	0	0	0	0	48	0	0	0	0	0	74.154	0	0	104.5	62.6	0	0	103.64	76.375	0	0	0	0	0	0	0	0	0	0	0	0	0	0	0	0	0	0	140.18	0	0	0	0	0	0
0	0	0	0	0	0	0	0	0	0	44.5	0	0	0	0	0	64.6	0	0	99.2	52.75	0	54.75	98	73.4	0	0	0	0	0	0	0	0	0	0	0	0	0	0	0	0	0	0	149.63	0	0	0	0	0	0
0	0	0	0	0	0	0	0	0	0	0	0	0	0	0	0	61.818	0	0	79.182	64	0	45.375	105.17	70.125	0	0	0	0	0	0	0	0	0	0	0	0	0	0	0	0	0	0	160.13	0	0	0	0	0	0
0	0	0	0	0	0	0	0	0	0	0	0	0	0	0	0	0	0	0	0	100	0	0	103.54	74.375	0	0	0	0	0	0	0	0	0	0	0	0	0	0	0	0	0	0	133.8	0	0	0	0	0	0
0	0	0	0	0	0	0	0	0	0	0	0	0	0	0	0	0	0	0	86.8	53	0	0	104	68	0	0	0	0	0	0	0	0	0	0	0	0	0	0	0	0	0	0	148.07	0	0	0	0	0	0
0	0	0	0	0	0	0	0	0	0	0	0	0	0	0	0	0	0	0	69	53.389	0	0	82.615	0	0	0	0	0	0	0	0	0	0	0	0	0	0	0	0	0	0	0	98.571	0	0	0	0	0	0
0	0	0	0	0	0	0	0	0	0	0	0	0	0	0	0	0	0	0	65	46.8	0	0	95	66.5	0	0	0	0	0	0	0	0	0	0	0	0	0	0	0	0	0	0	115.65	0	0	0	0	0	0
0	0	0	0	0	0	0	0	0	0	0	0	0	0	0	0	0	0	0	0	44.6	0	0	0	72.3	0	0	0	0	0	0	0	0	0	0	0	0	0	0	0	0	0	0	114.86	0	0	0	0	0	0
0	0	0	0	0	0	0	0	0	0	0	0	0	0	0	0	0	0	0	0	0	0	0	0	76.6	0	0	0	0	0	0	0	0	0	0	0	0	0	0	0	0	0	0	118.21	0	0	0	0	0	0
0	0	0	0	0	0	0	0	0	0	0	0	0	0	0	0	0	0	0	0	0	0	0	0	71.75	0	0	0	0	0	0	0	0	0	0	0	0	0	0	0	0	0	0	100.75	0	0	0	0	0	0
0	0	0	0	0	0	0	0	0	0	0	0	0	0	0	0	0	0	0	0	0	0	0	0	0	0	0	0	0	0	0	0	0	0	0	0	0	0	0	0	0	0	0	112.42	0	0	0	0	0	0
0	0	0	0	0	0	0	0	0	0	0	0	0	0	0	0	0	0	0	0	0	0	0	0	64.125	0	0	0	0	0	0	0	0	0	0	0	0	0	0	0	0	0	0	90.923	0	0	0	0	0	0
0	0	0	0	0	0	0	0	0	0	0	0	0	0	0	0	0	0	0	0	0	0	0	0	59.2	0	0	0	0	0	0	0	0	0	0	0	0	0	0	0	0	0	0	79.857	0	0	0	0	0	0
0	0	0	0	0	0	0	0	0	0	0	0	0	0	0	0	0	0	0	0	0	0	0	0	0	0	0	0	0	0	0	0	0	0	0	0	0	0	0	0	0	0	0	98.909	0	0	0	0	0	0
0	0	0	0	0	0	0	0	0	0	0	0	0	0	0	0	0	0	0	0	0	0	0	0	0	0	0	0	0	0	0	0	0	0	0	0	0	0	0	0	0	0	0	97.714	0	0	0	0	0	0
0	0	0	0	0	0	0	0	0	0	0	0	0	0	0	0	0	0	0	0	0	0	0	0	58.25	0	0	0	0	0	0	0	0	0	0	0	0	0	0	0	0	0	0	105	0	0	0	0	0	0
0	0	0	0	0	0	0	0	0	0	0	0	0	0	0	0	0	0	0	0	0	0	0	0	57.4	0	0	0	0	0	0	0	0	0	0	0	0	0	0	0	0	0	0	0	0	0	0	0	0	0
0	0	0	0	0	0	0	0	0	0	0	0	0	0	0	0	0	0	0	0	0	0	0	0	0	0	0	0	0	0	0	0	0	0	0	0	0	0	0	0	0	0	0	85.4	0	0	0	0	0	0
0	0	0	0	0	0	0	0	0	0	0	0	0	0	0	0	0	0	0	0	0	0	0	0	0	0	0	0	0	0	0	0	0	0	0	0	0	0	0	0	0	0	0	92.75	0	0	0	0	0	0
0	0	0	0	0	0	0	0	0	0	0	0	0	0	0	0	0	0	0	0	0	0	0	0	0	0	0	0	0	0	0	0	0	0	0	0	0	0	0	0	0	0	0	80.5	0	0	0	0	0	0
0	0	0	0	0	0	0	0	0	0	0	0	0	0	0	0	0	0	0	0	0	0	0	0	0	0	0	0	0	0	0	0	0	0	0	0	0	0	0	0	0	0	0	83	0	0	0	0	0	0
0	0	0	0	0	0	0	0	0	0	0	0	0	0	0	0	0	0	0	0	0	0	0	0	0	0	0	0	0	0	0	0	0	0	0	0	0	0	0	0	0	0	0	0	0	0	0	0	0	0
0	0	0	0	0	0	0	0	0	0	0	0	0	0	0	0	0	0	0	0	0	0	0	0	0	0	0	0	0	0	0	0	0	0	0	0	0	0	0	0	0	0	0	75	0	0	0	0	0	0
0	0	0	0	0	0	0	0	0	0	0	0	0	0	0	0	0	0	0	0	0	0	0	0	0	0	0	0	0	0	0	0	0	0	0	0	0	0	0	0	0	0	0	69.2	0	0	0	0	0	0
0	0	0	0	0	0	0	0	0	0	0	0	0	0	0	0	0	0	0	0	0	0	0	0	0	0	0	0	0	0	0	0	0	0	0	0	0	0	0	0	0	0	0	79.333	0	0	0	0	0	0
[truncated: 219 more columns]
