# Supplementary material for: Single-particle imaging of stress-promoters induction reveals the interplay between MAPK signaling, chromatin and transcription factors
Source: Nat Commun. 2020 Jun 23;11:3171. doi: 10.1038/s41467-020-16943-w (PMC7311541; doi:10.1038/s41467-020-16943-w)
Supplement: Supplementary file 12 — Source Data [file 41467_2020_16943_MOESM12_ESM.zip › SourceData/SupFig12/SupFig12_ySP915_NaCl_0p20M_B_GFP_HiPix.csv]

50.45	50.45	54.6	72.7	69.55	68.75	52.8	61.3	74.8	81.1	67.1	64.1	75.25	63.35	70.45	124.8	62.65	87.85	58.35	62.25	63.2	76.9	62.95	83.2	59.7	82.55	37.85	44.3	58.25	58.15	61.85	64.35	57.25	69.8	57.7	77.45	95.55	49.2	42.85	85.95	43.35	65.3	70.45	58	51.3	84.65	63.85	80.2	77.85	82.75
49.2	47.1	47.7	63.6	72.7	65.7	53.85	65.2	71.95	74.65	65.6	53.75	67.1	56.3	66.85	110.2	67.15	81.1	55.45	63.5	61.45	72.35	61.95	73.35	61.55	79.6	42.6	46.3	52.9	51.3	55.4	59.15	54.1	68.4	49.55	79.85	86.55	49.4	49.6	70.2	32.15	59.3	66.6	58.85	51.1	81.85	65.3	71.3	75.8	70.35
49.05	43.4	56	64.2	69.55	71.35	57.2	60.55	71.4	74.45	70.9	51.6	64.95	63.05	64.7	113.85	61.6	78.5	50.5	64	58.6	70.4	64.15	69.8	62	76.8	46.85	42.3	57.05	52.2	53.9	56.65	55.95	66.65	47.95	73.5	86.25	46.8	40.05	73.75	42.7	65.05	68.35	53.8	52.6	83.25	62.15	75.55	75.65	73.7
66.45	50	61.15	68.2	78.15	71.75	55.75	55.45	89.9	25.95	75.1	60.2	56.2	70.65	67.05	115.5	80.05	84.65	57.85	95.65	53.85	64.35	76.45	52.3	69.75	76.85	52.35	58.4	56.65	69.7	61.2	53	67.5	79.05	42.45	78.85	103.85	60.8	54.45	51.15	33.3	69	82.1	64.8	80.15	70.15	69.2	92.25	85.9	100.85
66.4	52.45	66.95	72.15	74.5	85	64.4	82.85	84.65	95.85	81.35	89.1	65.6	69.3	73.45	111.65	85.1	93.45	61	79.8	65.05	91.55	82.75	90.85	78.85	76.55	80.25	55.35	77.15	86.2	71.55	71.05	60.25	76.9	73.95	86.35	94.55	58.65	45.2	94.25	78.25	78.25	79.95	62.45	65.15	80.75	72.15	87.25	83.1	94
63	50.2	67.8	72.45	78.9	84.15	65.85	79.15	90.15	91.55	82.05	86.55	59.8	75.1	78.6	117.9	86.95	90.45	61.95	86.2	66	90.1	82.35	90.25	81.4	80.15	81.55	59.8	82.55	86.05	73.8	64.4	71.4	79.15	73.9	87.05	90.4	60.4	43.4	92.1	77.6	77.55	76.35	62.4	60.6	95.1	73.75	91.3	82.15	95.4
66.6	46.3	69.5	71.4	72.95	80.8	72.85	85.35	82.95	88.7	78.35	92.95	69.2	73.7	75	106.9	88.25	84.55	58.25	82.05	63.25	87.55	85.1	89	78.9	74.65	73.9	58.35	80.25	88	69.7	65.1	73.25	77	72.9	86.2	92.65	57.25	46.05	89.4	79.55	77.15	80.3	67.05	64.75	88.9	74.6	88.3	82.6	95.1
64.55	48.8	64.1	70.2	76.1	79.45	65.05	75.7	80.3	87.35	82.1	89	64.5	75.25	74.85	103.7	87.7	77.1	58	78.7	61.6	84.5	81.5	91.4	82.5	76.6	83.8	50.95	75.35	87.9	71.05	63.2	67.65	76.6	71.8	83.85	90.6	56.6	44.45	91.55	77.9	74.8	73.65	61.4	63.4	77.5	72.05	86.9	79.5	92.85
60.6	49.5	69.1	71.3	76.3	81.45	60.35	80.1	69.85	86.55	78.2	80.45	65.2	64.25	68.5	105.15	88.2	85.6	63.05	79.55	70.2	87.25	78.15	80.95	84.25	40.95	38.2	58.6	91.25	84.95	70.6	66.45	62.75	70.5	65.85	83.85	91.25	57.95	44.4	59.4	75.75	70.2	73.1	66.3	62.55	75.35	66.15	84.55	77.6	83.15
60.7	49.2	64.2	66.1	73.6	81.7	59.35	78.9	72.95	88.45	76.5	79.4	69.75	64.2	73.1	112.1	80.9	82.55	62.3	77.45	67.25	83.9	78.45	82.05	80.55	39.55	38.8	57.35	96.95	81.65	71.75	66.75	58.55	72.65	64.1	83.75	91.45	56.8	40.2	67.45	73.35	76.3	79.25	58.45	60.2	71.9	64.5	79	72.65	84.45
64.3	48.25	68.15	70	73.1	76.15	60	76.95	69.6	92.15	80.2	77.45	66.2	60	77.15	106.3	87.05	83.65	60.9	77.5	67.45	82.85	75.4	87.65	80	44.65	38.1	57.9	91.5	80.35	74.3	68.1	57.05	72.35	60.95	78.7	94.85	58.85	40.7	64.75	71.3	76.8	71.85	58.8	63.25	74.15	68.35	90.3	74.95	81.35
63	52.4	68.85	71.3	75	78.2	57.5	76.75	74.3	80.65	76.95	77.7	65.25	63.4	73.6	106.5	83.05	80.75	54.3	76.85	66	86.65	79.9	84.25	80.55	39.25	39.35	55.05	89	80.65	68.35	71.15	62.25	77.4	60.4	74.05	90.3	57.05	42.8	65.1	68.8	73.8	72.35	59.85	61.85	71.2	62.8	86.65	78.05	83.1
66.55	47.6	63.85	66.85	75.55	81.35	59.75	79.8	70.45	86.45	42.8	75.6	58.65	68.5	74.5	98.35	80.45	84.3	66.65	80.9	60.75	88.85	73.5	88.25	84.5	81.75	86.45	53.2	82.75	79.9	72.45	68.05	59.3	77.5	59	76.4	102.7	58.55	41.75	63.15	70.45	75.55	71.4	61.6	56.85	71.1	58.3	93.95	80.1	88.05
63.85	47.7	57.2	71.65	75.1	76.3	58.3	85.25	71.85	81.8	44.3	82.1	61.5	77.9	76.15	100.4	82.9	81.45	60.6	82	68.15	82.3	75.5	91.7	77.1	72.2	85.85	50.6	86.05	80.3	66.3	72.2	61	79.85	62.3	78.35	90.8	56.2	36.75	61.5	67.9	75.05	72.25	65.8	53.25	75.65	55.95	93.15	74.95	87.9
63.75	50.5	63.3	69.85	74.55	75.25	66.05	86.75	73.35	99.5	39.45	70.65	61.9	91.35	74	104.25	83.9	79.95	69.65	80.65	71.4	80.85	68.75	96.15	76.8	77.8	82.5	55.65	84.4	78.3	69.9	67.05	60.15	72.45	63.1	75.5	93.15	53.6	41.75	59.6	72.85	79.9	71.4	64.9	54.15	73.1	61.3	88.65	76.15	87.15
60.5	48.35	57.8	68.7	77.95	77.5	54.8	91.2	67.8	115.4	36.65	74.65	59.05	95.2	82.35	96.5	84.65	72.15	81.35	71.8	79.2	77.95	67.35	89.15	74.7	80.65	83.3	54.3	85.85	83.3	70.75	67.95	55.5	80.2	64	75.95	95.25	53.9	43.1	62.9	71.65	78.1	72.3	73.1	59.2	73.9	56.55	94.55	76.2	82.15
67.5	52.05	66.95	69.15	72.75	78.45	54.9	84.15	84.2	125.7	74	64.15	60.75	99.8	83	126.5	83.6	76.1	100.3	77.05	83.9	85.4	67	90.7	75.5	81.6	83.25	53.95	75.85	88.3	74.85	75	61.25	81.05	70	92.2	98.3	54.35	42.15	66.6	69.25	67.9	69.5	93.25	67.4	82.35	63.8	96.05	78.2	88.5
73.65	48	72.55	67.75	72.6	83.75	57.5	88.2	81.5	111.65	73.65	64.45	57.85	110.35	97.85	148.5	88.6	75.85	137.35	80.35	79.15	85.3	70.1	104.45	75.55	83.05	81.45	61.85	94.05	98.55	78.3	87.35	59.85	88.05	100.8	96.25	97.7	53.85	40.05	64.25	78	73.9	72.4	103.35	58.4	82.95	64.15	90.6	77.05	88.65
67.6	48.85	67.15	69.55	75.25	87.75	57.5	86.65	90.7	122	75.65	64.85	58.7	105.1	99.5	174.25	93.5	82.95	139.45	84.5	73.6	84.3	71.4	126.3	76.7	94.8	83.25	65.4	98.2	111.6	82.15	104.1	63.15	123.5	101.5	118.5	90.25	53.3	46.2	65.4	73.15	74.55	74.8	126.4	66.9	80.75	58.35	90.2	73.7	88.9
72.5	49.6	66.85	69.75	81.35	88.05	65.4	91.45	95.35	107.85	81	59.25	63.5	89.95	128.4	198.65	127.55	86.95	149.2	81.9	84.1	84.15	70	137.3	79.7	112.55	81.05	81.85	104.05	102.15	86.3	118	86.45	139.85	133.45	137.5	105.3	50.9	47.15	62.95	69.55	72.35	71.1	146.25	67.7	82.55	74.15	85.65	78.45	85.05
62.55	48.3	61.05	64.35	95.05	93.45	86.3	91.6	120	110.2	94.1	73.25	62.6	96.35	129.25	175	154.75	80.5	157.1	76	98.85	84.7	78.5	144	87.05	144.4	82.9	106.1	101	99.8	114.75	125.25	99.1	166.5	136.95	138.4	121.05	57.75	38.25	65.25	63.75	68.5	68.5	138.1	56.8	74.3	84.75	92.6	71.9	87.35
77.6	47.95	68.4	68.1	104.95	87.3	97.75	96.35	106.75	142.1	125.4	77.5	59.15	100.35	121.6	215.35	146.6	87.25	176.1	78.45	128.7	84.95	79.25	157.8	92.7	141.85	85	120.6	114.95	103.1	128.05	107.15	96	222	153.6	149.75	121.95	60.85	48.1	68.8	64.4	76.55	69.3	158.85	58.1	74.35	76.95	83	76	85.65
87.05	45.95	61.65	76	116.1	84.95	98.35	115.55	120.45	153.2	143.15	72.9	66.45	93.8	119.5	192.05	159.85	97.3	205.95	74.75	128	82.7	78.1	142.55	113.45	151.85	84.95	116.9	105.25	99.15	130.9	113.45	85.1	231.25	158.6	152.05	134.65	56.2	42.35	66.8	69.65	72.9	71.95	150.3	56.8	73.85	88.25	80.3	74.7	82.95
93.7	45.55	64.75	77.55	120.15	81.95	115.15	104.15	146.6	147.15	146.2	73.9	61.6	86.15	104.1	205.85	141.8	100.4	207.4	74.85	134.9	86.75	80.85	123.75	150.95	121.55	89.75	113.4	122.65	81.85	139.6	115	95.45	235.5	184.55	158.15	167.25	55.4	45.55	68.6	87.7	73	71.05	158.6	58.7	73.8	88.65	87.85	70.85	81.75
111.45	48.7	65	88.15	119.9	88.45	113.55	116.75	126.2	173.6	165.1	72.7	58.85	78	110.95	215.7	185.8	97.4	182.95	74.55	142	80.45	78.55	151.4	157.3	134.8	94.25	128	143.1	91.55	181.55	130.5	90.55	250.75	202.1	163.05	155.05	56.7	41.4	74.95	94.4	80.7	72	160.35	58.55	72.9	79.05	79.5	74.65	75.85
108.35	47	66.25	100.85	103.6	100.25	124.85	109.9	115.2	167.05	169.7	75.8	64.05	81.5	108.05	213.8	205.05	97.7	184.95	74	160	79.45	76.15	156.75	156.7	140.5	116.35	115.45	160.6	87.4	200.55	131.7	98.6	255.3	191.75	184.65	145.7	53.7	42.5	91.2	102.5	90.9	69.25	151.75	60.3	67.1	83.8	83.3	73.6	81.3
107.45	46	67.85	98.5	111	103.45	108.1	130.2	133.95	155.65	158.95	77.25	61.65	80.15	101.65	208.05	202	105.25	195.75	78.55	148.7	76.75	68.1	127.4	155.45	157.8	117.6	124.8	153.2	81.3	189.6	158.25	119.05	249.75	201.25	188.1	152.7	48.95	42.4	107.15	101.7	107.45	78.05	144.3	61.5	69.3	84.25	82.5	73.25	79.15
102.5	44.2	66.3	106.75	107.6	103.95	117	147.25	146.1	172.85	151	72.15	60.75	71.35	112.7	220.45	205.2	96.6	178.4	75.85	161.7	76.15	72.05	106.55	164.3	133.8	137.65	136	161.95	83.4	177.65	174.65	105.15	178.9	198.95	220.45	153.75	48.5	44.65	122.25	110	126.9	79.3	148.1	61.4	71.3	95.65	76.55	76.2	79.05
98.3	43.45	73	106.75	104.7	109.55	115.75	155.1	154.1	155.55	185.2	68.65	64.4	66.45	110.15	230.6	184.95	83.5	162.95	70.4	191.65	83.75	66.7	163.75	163.35	177.5	126.55	147.9	165.55	76.25	170.55	171.6	106.05	257.3	229.3	234.4	160.65	56.65	41.25	120.55	128.15	130.6	71.75	143	53.8	75.7	83.1	77.9	58.75	76.5
117.75	44.2	78.25	133.55	129.25	126.85	115.65	164.15	164.6	131.75	209.65	72.7	63.4	56.9	92.1	210	171.85	87.5	164.85	72.75	199.7	79.8	66.55	153.65	176.6	175.35	139.45	143	155.35	81.4	163.8	178.15	104.5	245.55	214.3	210.5	156.55	53.85	42.4	122.7	122.95	135.65	86.85	139.3	56.5	73.45	126.85	74.35	70.9	78.2
105.65	44.3	99.1	131.3	135.5	125.05	130.3	166.3	143.25	127.25	218.75	72.1	69.3	60.25	84.25	226	190.8	83.3	172.6	71.05	170.7	75.25	70.15	136.55	181.65	192.15	115.45	159.2	175.65	80.35	156.65	161.05	117.7	273.25	217.6	199.5	180.1	50.95	41.2	107.75	142.35	159.4	105.95	154.55	60.2	70.35	135.6	80.65	74.8	74.7
110.8	40	109.75	139.1	184.7	124.35	143.35	174.75	158.5	115.8	211.05	70.75	72.55	65.95	74.1	232.45	210.2	80.1	163.9	63.55	201.5	81.3	70.95	157.8	164.75	184.75	152.6	146	171.2	76.35	173.8	166.65	97.65	256.15	169.95	197.7	168.05	52.75	41.25	99.2	134.2	159.45	122.3	143.15	57.4	72.3	145.1	77.9	78.3	75.25
110.9	45.35	106.5	124.25	205.15	119.7	140.55	179.75	142.05	141.85	219.35	79.75	67.9	61.55	62.5	239.15	232.4	76.6	188.9	64.9	192.6	77.75	68.4	153.65	155.6	209.25	144.8	130.9	171.65	76.7	159.95	180.85	87.85	270.9	160.45	226.95	148.55	48.25	41.3	92	144.6	160	143.55	155.45	55.95	72.75	171	77.15	79.65	71.5
110.1	43	109.35	139.65	209.1	127.9	140.15	157	138.65	139.05	219.45	100	65.65	69.85	79.55	267.7	241.1	74.2	167.8	65.25	202.8	81.45	79.25	146.55	180.95	178.95	131.75	132.6	135.3	74.9	171.75	183.5	110.05	251	145.2	226.35	187.3	44.85	42.6	82.4	131.55	162.5	152.75	168.8	55.25	70.8	142.75	78.4	91.05	74.45
105.9	43.85	109.75	135.6	215.55	133.15	134.65	157.95	111.1	149.9	224.45	94.9	78.5	62.2	83.15	251.5	254.65	71.55	141.15	62.65	199	89.65	79.45	121.65	175.9	199.05	115.7	134.4	150.25	74.45	164.4	195.55	117.3	284.4	136.95	234.9	186.1	46.35	42.75	77.1	127.85	164.65	172.95	152.9	52.25	67.4	147.8	74.6	102.95	73.55
97.95	40.95	114.95	146.7	227.7	138.1	149.5	143.3	108.2	155.25	255.1	101.15	81.6	72.6	84.1	259.4	266.95	67.6	156.2	69.15	192.75	101.05	82.15	132.2	176.5	153.8	114.3	124.35	136.8	78.4	179.25	165.9	135.15	280.7	138.3	253.05	215.15	46.25	42.1	75.05	139.35	184.35	193.7	154.8	61	68.45	189.95	76.5	116.7	75.55
98.6	41.1	109.75	158.25	239.25	132.95	143.55	116.15	90.85	168.4	259.9	116.95	87.6	75.85	89.5	289.5	273.15	75.2	153.85	63.85	191.75	120.95	90.3	142.4	210	167.6	119.7	139.95	119.3	70	187	195.4	146.75	266.8	155.3	289.35	247.75	48.25	44.3	76.6	129.5	211.15	142.25	147.85	49.85	68.25	208.15	76.6	125.8	79
98.95	38.25	157.35	153.4	228.95	124.1	134.75	119.2	100.55	173.4	274.15	107.1	86.45	82.75	84.25	302.8	260	74.75	159.8	78.8	205.2	133.65	91.5	109.05	223.4	158.7	118.3	96.45	108.65	76.1	173.85	184.4	144.25	265.1	167.25	319.7	248.4	45.75	40	77.4	123.3	193.85	215.45	137.65	53.6	71	170.05	98.7	147.25	76.9
103.15	41.5	140.2	148.6	237.25	136.7	99.45	151.8	93.35	168.6	256.2	109.8	96.3	93.85	100.6	284	296.2	70.05	144.9	101.15	154.25	127.7	81.85	108.6	240.8	148.75	112.3	131.8	98.6	68.3	154.2	153.5	176.9	240.15	179.8	308.3	244.7	45.15	39.95	80.6	138.05	185.05	213.6	134.85	53.85	70	209.05	102.35	145.25	76.7
95.95	42.2	141.35	154.15	229.15	144.35	115.95	141.5	87.5	189.7	254.15	124.5	96.6	85.55	102.1	348.65	300.1	66.1	137.6	111.95	170.75	132.35	73.3	111.55	215.75	142	108.9	99.4	103.2	73.75	184.75	133	154.05	205.75	193.15	328.35	261.55	48.5	34.75	83.25	135.2	187.6	207.25	134.5	50.7	69.2	203.5	129.4	136.6	73.4
109.3	45.2	147.95	137.9	204.9	131.35	105.75	134.55	76.95	164.7	277.15	134.1	118.65	95.45	115.25	353.25	293.05	71.4	132.1	129.4	182.8	138.15	79.5	124.7	225.95	158.15	95.75	108.4	101.85	74.5	178.5	127.5	184.4	60.8	170.7	330	269.6	53.8	36.15	83.95	130.05	144.5	189.6	164.05	57.35	70.6	217.25	145.1	131.35	67.5
99	39.55	152.7	163.05	210.3	126.4	101.85	124	78.55	158.9	295.8	131	116.35	102.05	105.95	342.2	281.7	68.65	138.05	130.85	202.15	120.8	78.45	110.55	218.95	152	90.05	118.5	83.3	77.5	124	117.25	233	87.85	176.45	289.1	245.05	62.05	33.6	88.2	106.4	162.9	240	120.35	61.6	70.85	206.7	156.85	112.2	66.2
83.85	41.3	162.25	175.3	214.4	110.4	98.2	115.1	79.05	146.65	241.6	111.05	138	87.55	83.9	423.85	239.4	76.5	125.15	131	175.1	132.25	82.85	98.7	227.5	146.45	79.15	104.3	85.45	82.2	132.2	121.05	224.5	109.55	195.8	263.65	226.1	69.1	36.2	69.25	130.65	159.8	230.5	131.7	59.35	70.4	186.15	164.65	101.6	66.45
89.4	40.15	171.9	179.35	201.8	116.05	102.55	106.3	77	168.7	259.95	114.85	144.3	96.85	79.95	435.85	242.4	73.05	102.05	128.2	152.1	102.15	92.75	96.1	215.1	144.15	70.25	93.2	91.65	96.7	119.1	111.35	233.3	115.55	184.45	242.95	195.05	77.45	35.8	65.95	110.85	144.6	242.35	99.6	59.5	68.2	161.2	179.25	89.7	62.65
73.85	36.05	143.7	181.9	201.45	101.8	102.75	120.55	69.25	140.95	285.25	92.2	151.95	81.9	74.3	335.5	252.9	70.15	95.8	133.2	145.65	106.8	79.1	101.85	207.3	128.5	73	87.85	107.35	124.2	133.7	115.2	219.25	110.05	182.2	236.65	197.95	86.55	37.3	73.95	99.15	128.45	222.1	100.75	52.95	63.35	141.6	210.45	99.35	69.5
77.55	39.2	143.7	177.55	187.95	103.05	85.7	112.75	67.1	144.75	271.15	79.9	150.3	78.75	71.1	363.05	229	73.35	71.65	123.65	144.9	110.95	90.35	78.45	212.05	122.75	74.65	81.95	84	133.4	127.45	120.3	241.15	98.3	161.45	245.2	182.3	88.95	31.4	67.85	113.7	141.55	216.75	96.9	51.75	63.4	107.45	218.8	89.45	61.8
69.05	37.7	123.7	186.95	187.4	91.25	85.1	112.85	66.05	141.6	295.65	81.85	139.6	90.9	76.45	386.05	231.4	71.3	67.9	115.3	174.15	115.05	89.75	70.25	195.2	125.05	78.55	85.9	76.2	167.4	127.1	99.45	231.15	123.4	154.1	222.95	180.75	84.7	33.4	62.6	113.15	118.05	253.35	97.75	50.45	69.2	110.95	256.7	96.1	68.6
68.4	33.7	122.7	193.4	176	84.75	68.2	116.35	70.65	139.35	243.95	67.45	139.25	69.65	91.4	359.8	271.4	72.35	53.5	97.2	213.15	110.15	80.9	67.25	156.95	116.1	76.6	65.15	79.25	172.55	122	104.8	227.7	114.9	149.65	203.45	183.65	94.35	33.3	54.15	94.1	131.15	276.8	85.1	42.75	64.45	93.4	239.45	86.6	67.9
71.65	35.95	127.2	175.5	173.8	92.5	63.5	108.35	71.65	103.95	236.2	81.4	131.85	68.35	93.7	318.2	244.35	93.7	51.15	85.6	201.7	90.3	83.55	67.05	154.8	130.55	74.45	66.65	76.3	183.35	112.65	92.35	210.25	124	146.35	226.25	159.15	82.5	35.95	51.95	104.9	140.45	231.9	84.55	43.2	64.15	96	233.8	85.2	65.6
62.6	36.15	130.9	175.95	151.65	76.6	61.9	86.4	67.45	100.35	236	89.35	143.75	61.3	92.75	309.75	221.3	89.6	46.85	93.75	199.4	104.35	83.15	68.3	147.4	88.6	73.2	70.75	70.6	175.35	115.15	88.95	210.15	121.7	138.2	220.15	149.45	67.45	34.15	52.65	90.95	147.6	268.5	88.6	50.15	64.65	102.15	232.85	85.2	63.05
74.05	35.4	142.1	173.65	143.65	78	61.15	82.85	64.85	108.95	224.9	95	136.1	70.3	92.4	323.8	212.05	108.5	46.45	92.5	187.85	98	74.65	71.7	145.85	82.25	73.6	62.7	75.45	165.85	99.9	105.6	192.95	118.8	115.6	205.7	152.55	61.7	30.55	52.4	84.9	141.55	246.75	83.5	44.9	66.2	114.7	229.75	78.4	57.65
61	36.5	115.45	167.65	146.55	77.2	64.55	77.2	68.25	103.3	219.9	94.9	134.15	63.35	107.95	274.85	201.25	107.75	48.45	88.3	202.95	89.9	69.5	59.15	136.5	80.4	83.8	54	72.9	158.9	88.15	88.05	165.85	109.25	122.9	182.7	151.35	61.2	33.15	44.7	72.65	147.9	259.9	84.15	46.6	64	123.45	213.85	74.35	59.7
56.75	39.25	107.15	154.25	130.4	75.15	57.65	71.25	63.35	112.15	221.15	90.05	123.45	67	85.45	255.2	157.2	100.05	49.05	79.95	191.7	98.05	76.6	62.55	131.9	60.6	89.45	48.45	77.1	167.55	97.3	118.85	186.2	121.5	115	170.45	165.8	69.25	33.95	51.65	72.5	118.95	319.45	78.15	53.5	76.6	125.95	211.65	64.4	66.4
58.2	40.4	124.7	135	116.15	67.05	44.95	67.65	61.6	104.35	204.8	79.95	113.15	72.15	87.5	268.15	161.15	110.1	48.1	79.5	184.9	93.3	69.75	61.2	116.65	55.85	84.75	46.55	69.75	149.6	90.25	103.55	141.4	107.65	110.65	158.2	152.3	61.95	37.4	51.3	64.85	115.95	222.9	71.1	57.8	68.85	142.6	194.85	58.65	62.1
57.45	46	128.8	114.85	109.35	60.1	43.7	54.45	60.6	107.1	200.5	81.6	128.2	57.9	74.85	240.85	126.45	109.7	48.3	72.45	156.55	86.75	69.35	64.65	110.75	60.75	94.7	45.95	71.5	147.25	89.45	109.15	143.15	76.65	97.65	147.35	142.05	58	31.85	52.05	51.35	100.35	193.5	74.05	48.25	68.45	151.55	179.6	58.4	63.45
59.4	42.65	116.8	110.6	83.7	64.65	42.15	62.6	62.25	79.55	186.3	73.5	115.75	62.2	72	257.05	118.45	87.15	45.3	72	124.65	90.5	66.5	63.95	100.25	52.85	76	43.3	73.6	136.6	81.2	91.8	118.15	63.3	78.3	141.25	143.45	52.9	38.55	52.65	46.9	100.75	237	69.7	46.15	72.75	161.45	168.7	57.55	68.05
50	36.75	112.9	74.15	86.45	61.45	48.05	61.6	68.05	107.1	166.25	69.7	99.9	50.35	82.55	245.5	98.85	79.4	48.1	69.35	182.85	86.05	63.85	71.55	91.1	54.05	113.1	47.85	66.3	128.55	77.55	86.5	113.8	52.7	85.45	123.45	109.6	52.75	32.4	46.65	56.65	98.25	249.35	60.45	54.4	63.8	173.45	175.35	66.55	72.95
55.3	42.4	96.7	87.05	73.65	57.7	38	63.65	61.3	118.8	130.2	76.05	102.8	52.5	76.4	206.35	65.3	66.2	51	68	167.85	87.65	63.2	65.9	79.8	51.4	122.1	38.95	83.4	103.3	70.9	83.25	114.1	52.8	85.05	107.15	107.55	48.85	35.1	45.55	47.1	79.35	182.95	56.35	49.55	66.3	153.45	149.4	64.95	71.45
48.25	40.85	105.5	76.7	79.8	62.3	41.95	58.3	59.45	163.4	123.85	74.7	90.4	46.15	77.2	185.85	57.35	63.75	47.2	65.25	174.85	90.95	60	66.35	75.3	53.85	131.65	40.4	75.5	85.3	81.8	94.8	103.35	55.1	81.15	96.7	93.05	47.05	36.35	48.4	52.7	70.95	191.45	56.75	51.1	70.65	168.65	126.35	61.25	74.65
46.4	37.7	102.35	71.1	70.7	60.65	34.6	53.05	61	159.85	96.9	66.2	92.15	50.45	65.15	170.15	61.3	61.15	42.85	69.1	137.85	79.75	60.15	69.55	58.15	48.5	109.75	43.8	56.35	68.15	83.55	85.85	81.3	51.9	57.75	90.05	88.5	46.45	34.45	48.95	54.95	71.75	177.5	53.9	50.85	63.15	185.95	112.75	62.05	67.35
45.2	43.5	96.85	70.2	71.4	57.85	42.5	54.1	62.1	154.9	86.45	78.1	73.35	60	62.9	170.55	55.05	66.2	44.4	56.95	117.9	77.15	56.1	70.4	57.95	55.4	117.25	44.55	67.6	72.75	71.8	81.05	73.9	53.75	63.15	82.9	94.7	41.95	36	49.8	51.05	62.6	174.4	54.3	45.35	67.9	166.75	95.4	51.25	62.1
43.8	43.3	88.9	60.1	66.05	54.95	37.05	54.3	62.4	115.5	70.35	68.2	60.5	57.25	62.25	151.65	52	60.75	45.95	61.25	88.85	76	49.2	63.9	51.45	53.4	113.65	35.1	56.35	67.3	66.95	91.6	57.75	49.8	58.3	76.75	88.1	43.15	33.6	47.85	49.45	59.75	204.05	51.4	45.85	65.05	132.35	86.75	55	67.15
44.8	44.5	81.7	59.65	66.6	59.15	40.55	47.5	60.4	161.65	64.25	60.75	63.5	58.4	56.25	125.05	55.8	67.9	52.5	61	87.05	76.55	50.1	61.4	54.15	59.5	107.15	39.85	52.9	61.85	56.65	85.45	60.5	47.45	67.4	77.2	84.95	39.55	36.7	48.2	46.65	56.35	164.85	55.9	46.5	65.1	133.45	91.95	53.15	70.05
45.6	43.9	70.25	59.65	66.65	54.4	37.05	52.55	63.05	114.15	60.7	57.6	62.95	59.3	54.65	137.3	52.05	63.9	48.3	60.65	98.1	66.1	54	64.3	53.2	54.5	86.9	39.35	54.55	58.2	60	84.7	61	48.95	59	73.35	72.3	46	33	48.25	51	57.6	135.9	53.75	48.85	64.1	125.45	83.5	49.6	68.15
43.5	41.2	71.5	57.65	62.4	54.25	37.8	53.6	60.85	142.8	62.65	58.9	56.65	48.95	58.8	120.35	48.35	67.4	46	64.1	90.25	70.75	59.3	64.75	59.15	54.3	91.75	42	71.1	57.15	58.45	82.6	61.2	48.1	61.7	68.7	60.75	41	27.2	42.5	44.45	57.85	144.8	50.8	45	61.45	100.55	71.2	52.35	64.2
45.5	41.3	79.85	56.35	56.85	57.95	39.35	50.8	60.2	96.8	59.85	62.5	56.5	47	54.25	116.55	46.55	67.45	47.7	64.35	64.75	69.4	59.05	65.55	50.85	50.25	88.45	36.1	65.2	53.2	53.25	79.6	54.25	51	58.45	68.6	62.8	38.55	27.4	43.4	48.35	56.25	161.95	50.2	47.75	64.1	97.9	73.2	49.3	70.7
41.5	42.65	69.5	59.55	63.15	58.4	39.55	50.3	63.45	95.7	57.05	58.55	54.65	45.75	52.8	119	43.9	64.85	45.2	60.15	70.6	69.4	56.3	61.85	52.2	58.4	82.1	39.5	65.85	56.25	56.15	85.7	51.55	45.7	56.65	72.4	67.45	42.45	29.4	45.4	43.8	58.55	151.4	48.9	42.6	59.55	77.55	65.95	52.45	60.25
38.15	43.75	74.05	61.6	59.2	51.15	34.05	56.7	59.9	98.75	56.55	61.4	50.55	48.25	54.3	128.4	44.3	65.4	41.65	56.4	61.4	72.5	49.8	63.6	55.1	51.55	70.1	36.3	68.3	55.55	57.3	76.2	52.25	41.05	53.75	71.8	75.4	38.3	30.45	41.95	48.85	57.7	130.35	51	47.25	57.05	70.7	68.3	48.35	62.4
43.85	42.9	83.2	56.85	58.4	63.2	36.4	58.3	60.95	97.7	58.9	52.65	50.4	41.7	52.95	109.85	51.3	68.55	44.9	65.15	50.5	66.2	50.45	63.9	53.4	52.3	74.1	40.15	54.9	60.85	61.3	71.2	47.8	39.15	51.2	74.95	57.15	41.7	29.15	46.75	39.85	56.1	97.25	48.25	48.7	67.05	75.95	71.1	57.15	69.4
41	43.85	73	56.3	57.35	55.65	35.95	55.7	64.2	67.8	54	54.5	49.1	42.1	60.05	107.1	58.55	72.1	40.85	62.1	53.65	61.15	53.7	54.95	54.8	60.65	63.05	38.45	49.15	55.9	59.2	72.8	48.05	43.05	49.75	72.2	56.95	38.85	30.6	49.55	41.7	56.25	109.75	50.45	46.55	61.45	62.45	69.15	58.65	65.05
41.75	40.55	78.95	55.95	55	55.65	38.8	50.7	64.75	67.05	55.05	49.05	50.4	43.35	54.4	98	54.2	70.7	43.15	56.65	54.3	63.25	52.75	62.5	51.25	58.1	58	42.2	49.4	54.05	60.75	69.4	50.05	44.1	52.05	76.2	56.55	41.3	29.75	44	40.3	59.05	117.55	47.7	45.85	62.5	57.2	63.15	55.6	66.95
38.55	40.55	73.4	49.4	58.55	55.95	37.85	52.05	63.35	60.15	57.2	54	50.8	47.7	54.6	96.05	55.7	70.3	43.8	63.8	55.4	66.15	54.5	61.6	51.75	54	66.15	40.25	48.1	54.3	55.95	61.7	50.65	41	51.75	73.95	58.75	40.8	28.95	47.7	39.95	54.1	107.1	48.25	47.2	58.9	53.35	58.45	56.65	61
43.8	41.65	67.9	54.05	59.05	51.6	35.15	47.3	61.55	53.9	56.7	45.55	46.6	43.7	55.7	98.5	47	67.7	48.4	55.35	50.9	64.6	52.7	57.75	54.55	55.25	53.3	34.85	52.65	42.2	50.3	66.3	53.05	43.2	50.7	79.6	55.65	43.25	26.85	46.55	17.95	55.55	98.25	50.7	44.55	58.4	44.7	66.75	59.8	62.45
44.4	39.65	63.5	53.8	56.3	51.45	33.45	57.4	60.65	59	53.3	46.7	44.45	40.65	57.9	98.25	46.75	67.1	51.2	61.25	52.05	66.4	52.2	59.9	52.45	51.7	56	34.75	47.35	39.75	54.55	59.65	49.4	42.85	51.85	68.4	55.35	44.1	32.3	43.5	25.95	54	102.25	49.15	41.45	56.2	47.35	59.2	58	59.5
46.85	42.65	63.85	50.9	56.25	51.35	37.75	52.7	61.85	43	57.95	46.2	47.7	43.95	52.15	94.65	47.05	68.25	47	59.05	54	62.6	52.7	57.7	51.85	53.3	57.2	33.45	46.2	37.6	49.95	59.85	49.05	41.1	52.55	69.7	56.75	40.25	32.1	37.8	29.35	50.9	101.3	52.05	48.8	53.8	45.3	57.3	54.6	60.25
46.6	40.1	65.95	52.8	52.95	57.85	35.6	55.9	57.5	49.75	53.45	42.2	48.9	45.45	54.85	91.95	48	62.1	45.65	59.2	51	60.3	52.45	55.55	52.55	54.8	55.4	38.05	50.65	36	53.85	56.55	54.5	41.1	47.85	67.6	55	40.65	32.4	41.05	29	60.8	84	44.85	41.75	57.35	46.25	62.65	54.6	54.9
47.5	41.2	65.15	56.1	56.15	50.85	36.4	56.75	56.35	41.95	52.9	39.5	48.5	46.7	57.35	94.6	47.45	53.5	44.25	56.45	48.8	67.8	49.95	61.65	46.05	48.65	59.8	39.9	46.45	55.35	51.65	58.5	53.65	43.15	48.7	74.7	56.75	41.85	28.2	47.3	63.3	57.3	109.75	51.5	46.35	64.05	44.85	56.15	56.2	59.15
45.8	41.85	58.85	55.5	57.15	55.85	36.6	55.65	54.95	40.75	50.1	44.8	47.3	44.85	53.95	87.7	47.05	55	45.85	59.8	43.5	64.6	45.35	59.15	44.95	53	55.75	36.8	42.7	52.65	52.15	62.2	51.65	39.15	48.2	76.8	56.5	38.4	28.65	46.15	65.65	50.15	77.4	50.85	43	61.1	43.4	56.95	53.2	54.8
38.7	39.05	59.35	50.45	55.35	48.3	36.6	53.35	56.95	45.1	47.45	43.2	45.55	45	49.8	96.8	47.35	54.3	41.85	60.55	44.05	58.85	46.8	58.55	49.4	48.7	53	41.9	44.4	53.8	55.9	53.6	51.05	42.5	47.25	72.15	55.15	40	29.15	44.4	56.75	49.25	79.1	51.4	45.65	56.85	49.45	62.75	53.1	56.05
45.3	37.85	55.35	52.85	52.95	50.3	37.75	50.15	56.25	45.6	49.95	44.1	48.35	44.7	55.45	98.15	51.4	54.6	47.45	58	45.45	55.2	44.2	68.5	51.25	45.15	55.9	41.95	47.1	56.7	52.3	54.35	52.8	40.65	43.75	69.05	56.7	37.15	28.1	44.95	56.15	51	64.9	52	48	62.9	49.1	58.6	53.3	57.05
44.45	38.8	54.75	55.65	54.6	52.45	32.2	53.3	58.5	45.85	49.85	46.05	45.05	42.8	53.7	94.85	42.1	59.75	44.05	60.35	39.7	51.9	53.9	62.75	53.6	53.7	49.15	39.85	55.15	49.9	47.25	58.05	50.65	35.7	47.3	68.5	57.15	39.3	29.25	47.8	53.6	46.65	57.85	47.1	39.5	58.05	47.1	56.3	46	55.65
41.9	39.9	52.9	49.35	52.9	50.35	37.35	43.75	57.6	52.25	51.4	43.75	44.55	50.75	58.45	86.95	40.95	61.5	47.1	60.15	41.35	52.6	52.65	65.6	54.2	48.25	44.6	37.6	57	54.55	44.5	52.65	49.45	35.35	46.95	73.4	59.65	39.8	26.45	46.3	55.65	48.4	60.7	45.8	40.4	58.55	42.75	57.5	45.65	54.25
44.4	41.55	60.9	48.6	51.8	56.65	37.25	46.15	53.75	43.7	48.25	48.2	47.15	46.4	54.6	90.3	40.6	59.15	50.25	56.7	34.95	47.15	54.35	54.35	51.15	47.85	46.9	37.55	58.85	50.85	42.75	53.65	47	40.7	51	65.45	55	39.85	24.95	43.05	59.3	47.6	53.2	48.7	41.7	55.35	47.5	60.35	44.3	58.5
46.7	36.6	67.15	49.4	56.5	50.6	32.55	48.65	56.05	45.05	45.65	45.7	45.85	45	51.8	85.3	39	58.8	43.3	58.25	37.8	56.2	52.85	61.95	48.25	51.15	50.1	39.9	56.45	50.25	48.3	54.95	46.75	43.75	48.45	69.25	57	41.55	30.3	44.65	49.45	50.65	50.75	49	42	57.3	43.6	51.85	47.2	54.85
43.05	39.3	57.85	49.1	51.25	56.35	31.75	41.3	52.6	35.95	51.75	42.3	46.05	42.9	54.05	88.35	47.5	53.45	46.05	58.3	39.1	53.2	53.1	61.9	48.1	47.55	49.25	37.65	48.35	34.6	48.2	57.7	49.9	44.05	42.55	70.6	60.2	40.85	28.15	44.1	52	48.6	53.55	47.55	38.85	56.8	46.55	57.8	43.8	63.45
45.7	39.25	56.6	52.55	52.4	55.4	34.2	49.95	50.9	34.7	47.75	44.7	51	43.1	55.25	76.9	46.2	52.75	46.5	54.25	33.05	59.85	50.75	56.15	46.95	48.85	43	41.8	42.85	38.2	47.9	59.35	51.55	39.25	41.5	69.25	56.1	41.1	30.5	46.4	52.75	48.55	60.15	50.1	41.95	56.2	46.25	55.25	44.25	61.95
39.75	36	53.45	50.8	49.15	52	31.35	47.5	54.15	38	52.05	45.4	50.7	44.1	59.15	76.75	47.25	52.75	42.7	53.6	39.35	57.25	46.7	56.9	52.3	48.55	53.65	35	45.6	36.05	46.3	52.35	48.6	40	41.15	69.35	57.25	35.1	28.7	44.5	52	48.15	58.7	48.9	40.3	54.15	46	49.2	46.9	60.95
41.15	39.4	54.7	57.35	52.4	53.35	33.25	48.05	53.5	28.65	49.25	44.2	48	46.4	58.75	83.25	53.9	57	42.35	53.55	39.8	58.55	50.1	59.35	53.25	43.75	42.15	37.7	43.05	36.35	45.95	56.95	51.1	39.2	47.7	66.4	57.85	38.2	30.45	47	53	43.55	60.55	47.5	34.1	54.3	46.7	51.25	45.3	59.65
43.95	37.95	57.7	47.75	55.35	50.25	33.4	52.9	57.7	32.95	45.25	46.65	46.95	46.05	53.65	86.75	55.65	53.15	37.15	58.75	40.3	64.95	51.8	55.75	50.75	43.25	48.55	37.1	48.6	50.2	52.75	57	54.45	40.8	42.9	70.9	59.55	42.3	29.1	47.5	58.9	44.4	52.5	49.35	39.45	58.1	44.95	44.95	46.1	57.8
43	39.25	57	52.05	54.25	47.95	35.6	47.8	56.9	36	46	38.45	47.25	46.65	58.45	83.3	54.55	50.85	39.3	59.25	39	60.7	50.75	54.55	50.2	45.55	53	37.85	53.6	50.95	51.05	57.2	44.3	41.05	40.65	66.45	55.75	41.2	31.65	43.5	64.1	47.55	59.05	45.25	41.6	61.95	41.65	47.8	43.5	57.55
41.15	38.5	57.55	50.15	50.8	55.25	39.2	50.6	56.3	35.4	43.1	43	53.6	43.7	54.5	71.65	53.2	51.95	38.4	53.65	36.5	67.55	52.9	56.75	47.45	45.55	56.05	36.9	49.85	53.25	49.35	54.9	44.7	39.1	41.45	69.7	58.6	39.65	33.2	49.05	63.7	43.2	56.7	45.65	44.35	60.5	46.8	50	42.85	56
38.5	40.05	61.05	52.4	52.2	53.75	38.4	50.75	55	32.55	47.6	38.55	50.05	42.55	55.65	76.4	59.55	55.5	36.85	62.85	40.1	66.95	48.95	52.2	54.3	42.35	53.85	34.85	56.9	49.8	53.15	50.7	44.95	37.85	44.35	67.5	59.9	38.4	30.05	42	64.95	40.65	55.35	49.75	36.4	63.2	41.4	49.85	46.75	55.9
38.6	41.3	59.9	48.75	53.7	55.9	32.15	50.3	55.55	39.85	44.7	40.05	43.5	39.4	54.3	83.65	51.5	55.95	35.95	61.1	59.6	61.75	45.3	57.1	52.55	48.75	51	37.7	52.8	36.7	46.95	52.3	42.55	36.05	44.65	69.3	53.75	39.8	27	42.85	65.1	44.2	55.35	48.95	42	58.25	40.5	50.55	47.3	63.9
37.65	38.2	52.05	56.1	57	55.3	35.1	54.2	53.75	39.3	46.15	41.6	45.05	41.6	62.2	79	59.6	60.85	38.4	54.5	57.35	60.9	45.35	49.5	53.35	48.8	53.1	34.4	50.1	37.45	49.15	47.7	43.25	37.4	48.9	69.95	53.75	39.5	27.75	44.3	60.9	44.25	52.4	46.65	40.4	54.65	41.35	49.9	47.35	58.6
37.35	37.95	57.2	52.7	53.2	53.05	35.05	48.2	53.25	39.75	50.7	40.75	48	44.5	57.15	87.35	55.9	58.55	37.85	58.55	51.2	58.55	50.1	55.8	49.85	47.5	55.8	34.85	47.5	39.1	46.35	46	43.4	36.2	46.45	68.25	51.3	40.7	25.85	43.2	64.5	42.95	47.1	47.55	38	59.75	46.65	53.7	44.8	58.9
42.1	37.55	58.2	52.25	54.2	52.4	34.75	46.5	52.7	39.85	51.95	39.95	41.85	43.85	59.6	84.45	52.6	54.9	33.05	61.3	53.35	57.85	49.7	55.85	46.15	45.45	51.3	32.9	47.4	37.6	49.35	50.1	43.95	38	46.65	68.3	57.15	41.8	26.25	43.3	64.1	46.35	52.8	46.8	36.55	63.5	39.25	57.35	44.6	58.05
41.15	36.65	53.7	49.25	54.75	54.25	36.5	48.35	56.2	42.5	63.8	40.55	42.85	45.05	63.35	83.65	52.8	59.4	40	54.9	42.9	55.65	48	55.5	49.5	48.8	54.15	36.6	49.95	55.3	47.05	44.6	45.05	37.7	43.45	66.65	55.2	37.7	29.65	43.7	65.15	47.75	55.35	47.4	34.95	54.1	42.95	52.95	43.05	55.8
43.3	39.05	53.85	57.25	53.05	55	35.7	53.25	55.55	45.4	58.5	42.8	45.7	41.55	63.9	80.35	56.35	61.35	40	54.05	42	53.8	39.95	51.95	51.65	44.05	57.05	36.55	55.25	52.15	50.85	49.5	46.5	39.8	47.7	65.85	53.2	40.5	27.8	41.65	66.2	41.9	49.2	46.35	33.55	57.45	44.7	44.4	49.6	56.85
38.95	37	54.25	51.4	54.45	50.85	34.75	53.25	56	41.5	58.45	41.35	43.6	44.85	65.2	81.3	54.05	63.85	38.75	49.15	42.25	57.05	46.75	48.75	50.05	44.6	56.1	35.65	52.9	52.55	50	52.65	46.25	41.95	43.9	61.95	61.4	40.1	25.25	41.45	60.7	41.55	46.95	46	36.95	60.05	42.3	52.35	51.15	55.85
42.9	40.65	51.8	52.9	49.25	56.75	35	53.85	50	41.1	56.4	39.6	45.05	45.9	57.35	84.65	59.75	56.9	39.55	51.3	36.7	59.1	46.85	58.7	49	50.7	52.5	38.65	50.5	52	49.65	50.45	48.1	44.35	44.85	57.65	56.9	42	26.1	38	62.15	41.1	47.15	46	32.85	58.25	50.95	54.5	47.75	58.15
39.55	37.05	55.65	52.95	50.8	51.8	32.95	47.35	59.5	33.4	47.6	41.15	44.4	42.3	59.2	82.8	54.55	57.35	33.9	52.6	42.35	54.15	43.95	61.25	42.4	51.3	53.7	36.55	44.15	42.8	46.25	50.85	43.95	41.05	48.35	62.6	56.9	36.65	28.55	41.6	65.85	43.55	43.5	42.7	33.9	57.3	47.15	49.8	54.55	60.75
38.5	36.05	54.6	54.9	57.1	53.15	32.1	48.75	54.65	41.45	48.95	43.95	46.05	40.45	61.95	78.25	57.7	62.05	40.15	45.75	41.65	57.35	44.85	56.9	41.05	51.15	51.65	35.35	44.95	40.85	46.05	51.9	43.8	45.1	45.6	61.45	54.65	38.1	29	41.9	59.25	41.9	53.45	48.8	36.15	63.6	47.45	48.8	56.5	59.8
36.85	36.65	52.6	53.15	53.6	53.8	31.5	50	53.45	38.3	48.35	44.75	47.75	47.05	58.2	84.6	53.9	60.35	39.1	53.35	40.45	51.8	47	60.95	42.85	56.5	55.75	37.25	45.15	34.3	46.8	45.3	42.9	40.2	45.9	60.4	55.65	40.7	28.75	45.25	62.2	44.45	52.8	46.05	36.05	58.4	45.45	49.7	51.15	61.45
[truncated: 232 more columns]
