# Supplementary material for: Single-particle imaging of stress-promoters induction reveals the interplay between MAPK signaling, chromatin and transcription factors
Source: Nat Commun. 2020 Jun 23;11:3171. doi: 10.1038/s41467-020-16943-w (PMC7311541; doi:10.1038/s41467-020-16943-w)
Supplement: Supplementary file 12 — Source Data [file 41467_2020_16943_MOESM12_ESM.zip › SourceData/SupFig12/SupFig12_ySP918_NaCl_0p20M_A_Time.csv]

-1.0739
-0.80893
-0.55813
0
0.29097
0.5747
0.82498
1.0731
1.3671
1.6385
1.8906
2.1407
2.4336
2.71
2.9611
3.2111
3.5022
3.7783
4.0273
4.2781
4.5686
4.8346
5.0836
5.3347
5.6271
5.8991
6.1479
6.3982
6.6895
6.9607
7.2104
7.4604
7.7528
8.0303
8.279
8.5308
8.8225
9.089
9.3398
9.5904
9.878
10.154
10.402
10.654
10.945
11.218
11.468
11.715
12.009
12.269
12.521
12.77
13.062
13.334
13.582
13.833
14.125
14.395
14.646
14.895
15.187
15.456
15.708
15.957
16.249
16.524
16.774
17.024
17.317
17.587
17.835
18.086
18.376
18.649
18.899
19.148
19.44
19.715
19.965
20.216
20.502
20.778
21.028
21.276
21.569
21.842
22.091
22.342
22.633
22.905
23.156
23.404
23.697
23.971
24.222
24.471
24.764
25.041
25.291
25.54
25.833
26.109
26.362
