# Supplementary material for: Single-particle imaging of stress-promoters induction reveals the interplay between MAPK signaling, chromatin and transcription factors
Source: Nat Commun. 2020 Jun 23;11:3171. doi: 10.1038/s41467-020-16943-w (PMC7311541; doi:10.1038/s41467-020-16943-w)
Supplement: Supplementary file 12 — Source Data [file 41467_2020_16943_MOESM12_ESM.zip › SourceData/SupFig12/SupFig12_ySP918_NaCl_0p20M_A_GFP_ConnectedHiPix.csv]

0	0	0	166.19	0	0	0	0	0	0	0	0	0	0	0	0	0	0	0	0	0	0	0	70.6	0	0	0	0	0	117.12	0	0	0	0	0	0	0	0	0	0	0	123.5	0	0	0	0	0	82.4	0	0
0	0	0	170.71	0	0	0	0	0	0	0	0	0	0	0	0	0	0	0	0	0	0	0	56.6	0	0	0	0	0	113	0	0	0	0	0	0	0	0	0	0	0	104.06	0	0	0	0	0	91.2	0	0
0	0	0	165.12	0	0	0	0	0	0	0	0	0	0	0	0	0	0	0	0	0	0	0	72.933	0	0	0	0	0	117.09	0	0	0	0	0	0	0	0	0	0	0	111.25	0	0	0	0	0	122.4	0	0
0	0	0	0	0	0	0	0	0	0	0	0	0	0	0	0	0	0	0	0	0	0	0	112.5	0	0	0	0	0	0	0	0	0	0	0	0	0	0	0	0	0	0	0	101.23	0	0	0	0	0	0
119.8	0	203.12	197.29	0	0	0	0	0	0	0	131.73	0	0	0	0	0	0	0	0	0	0	0	141.43	0	0	0	0	0	0	0	0	0	0	0	0	0	0	0	0	0	105.67	0	106.2	0	0	0	139.9	0	0
97.417	0	183.25	193.43	117.2	0	0	0	0	0	0	139.91	0	0	0	0	0	0	0	0	0	0	0	159.88	0	0	0	0	0	0	0	0	0	0	0	0	0	0	0	0	0	122.5	0	95.167	0	0	0	131.07	0	0
112.5	0	200.4	184.38	135.87	0	0	0	0	0	0	125.73	0	0	0	92.583	0	0	0	0	0	0	0	147.94	0	0	0	0	0	0	100.55	0	142.31	0	0	0	89	0	0	0	0	119.75	0	117.5	0	0	0	142.14	0	0
91.6	0	211.44	186.21	122.8	0	0	0	125	0	0	0	0	125	0	129.81	0	0	0	0	118.8	0	0	157.93	0	96.545	0	0	0	152.12	124.75	98.75	134.83	0	0	133.75	97.5	0	0	0	96.875	109.5	0	112	0	0	0	137.5	0	0
93.857	0	227.29	168	0	0	96.2	126.62	125.2	0	108.4	126.25	0	127.21	0	124.62	0	0	72.091	0	173.42	0	0	155.25	75.4	106.69	0	0	0	165.1	143.2	124.25	0	0	0	130.1	101.9	0	0	0	102.67	113.21	102.6	96.2	0	0	0	185.25	0	0
83.235	118.71	246.87	172.87	0	0	138.25	157	161.3	112	120.54	142.75	141.55	124.38	0	135.15	80.4	0	104.25	0	192.43	0	154	145.41	73.5	137.33	0	82.8	139.7	168.07	138.86	124.43	126.8	0	96.4	0	116.2	0	0	0	151.14	98.071	118.93	92.545	99	0	92.083	197.12	0	109.55
86.429	121.17	242.44	185.06	0	0	149.76	154	170.58	122.75	146.45	145.35	124.69	144.62	0	119.42	86	0	107.21	0	209.85	0	155.33	130.13	92.083	157.81	100.86	90	147.14	168.5	145.92	133.18	104.2	0	110.4	131.5	172.5	0	0	87.375	146.26	104.58	117.86	91.375	114	0	99.182	186	0	121
112.5	117.5	252.5	176.53	134.5	0	181.94	142.4	220.07	134.72	164.58	166.41	147.5	156.92	0	122.85	108.89	0	118.25	100.5	202.07	0	177.62	140.67	91.5	167.22	122.67	94.812	138.25	188	169.62	140.06	0	105.2	128.8	173.5	149.94	0	0	112.6	152.6	124.93	130.19	0	116.5	0	104.8	219.79	0	132.31
106.2	158.5	259.41	190.08	145	0	179.75	150	186.88	150.71	161.85	163.8	125.2	178.93	0	119.42	126.43	0	115.47	109.75	202.31	0	137.36	155.5	97.75	138.87	169.46	121.37	177.4	175.36	175.42	130.31	0	68.333	120.57	178.62	154.88	92.75	68.8	106.92	168.87	139.18	125.33	0	126.83	0	125.53	211.73	0	155.43
84.833	160	257.63	178.79	188.81	0	190.44	183.55	206.53	161.25	170.33	148.06	139.2	192.95	0	110.23	121	0	107.88	121.43	258.1	138.7	133.62	165.89	109.83	163.06	154.89	135.13	166.53	188.53	160.21	157.87	93.9	89	131.53	193	169.76	105.59	80.375	144.24	140.65	144.47	147.29	0	133.62	0	148.93	170.91	0	135.67
86.4	176.07	255.75	163.44	169.13	0	189.33	172.54	187.21	173.59	169.53	162	131.14	194.5	0	116.12	133.75	0	137.94	125.5	297.71	157.9	137.12	146.82	114.8	163.13	148.36	143.75	199.54	206.5	182.69	160.44	90.8	85.583	155.67	174.06	231	123.44	105	155	145.27	164.67	133.33	0	137.17	73.375	168.27	207.37	0	130.36
118.1	195	228.14	201.79	226.36	0	210.44	162.73	207.44	173.88	169.33	181.06	150	191.05	0	121.07	143.94	70	127.5	143.2	267.71	147.29	125.87	155.08	125.21	153.75	149.67	144.77	183	211.94	190.63	163	0	102.47	112.75	159.42	193.06	149.29	92.6	148.68	180.12	177.32	136.93	99.875	139.33	103.45	193.22	224.81	0	143.5
118.42	164.19	216.71	175.93	231.36	0	186	149.5	194.18	187	150.33	186.93	150.33	208.13	71	130.07	179.73	68	123.93	130.53	260.56	145.88	150.92	119	126.07	143	149.7	160.44	219.18	248.5	210.23	168.57	0	108.9	137.65	190.81	232	158.88	99.278	181.25	120	218.13	150.2	107.73	143.25	93.867	171.59	218.37	0	158.94
127.36	171.67	215.47	179.15	207.41	0	181.93	174.75	213.59	205	125.33	192.63	148.07	203	83.75	130.93	165.41	0	148.06	140.53	242.8	135.82	158.6	157.06	129.27	145.6	142.88	165.69	196.39	258.57	221.5	183	0	120.28	155.92	189.2	245.11	168.07	106.38	177.4	101.58	213.37	156.93	113.81	120.38	107.77	180.31	186.18	0	160.18
119.36	230.71	229.65	194.42	226.5	110.62	181.19	201.88	264.8	184.22	143.31	179.5	139.67	209.37	95.4	143.33	190.75	0	117.06	126.72	314.29	145.61	168.19	115.89	157.62	156.56	133.93	152.88	212	225.25	229.82	158.83	0	149.8	173.89	212.94	232.41	165.53	102.87	171.88	116.71	231.72	154	136.5	125.69	106.71	200.57	199.57	0	159.95
119.08	159.41	250.75	216.62	215.89	122.42	164.53	196.44	265.41	181.13	146.73	180.89	138.38	231.58	90.727	170.86	217.31	99	122.76	141.53	306.71	165.24	156.95	139.43	168.47	165.72	137.19	151	191	213.44	275.71	176.82	0	131.82	167.67	252.28	185.03	163	100.5	195.38	148.75	214.63	136.17	153.88	109.13	102.92	203.72	205.12	0	179.86
107.8	161.28	267.06	224	202.29	126.31	158.43	218.06	287.53	177.25	117.93	172.4	145.79	247.76	93.75	152.6	199.5	98.643	118.58	128.44	298.43	179.83	175.81	133.62	181.44	161.47	134.32	136.56	178.14	224.42	243.88	185.53	0	131.5	147.88	264.53	135.56	188.38	82.538	160.95	156.47	211.22	153.53	120.42	128.88	111.29	203.82	228.24	0	170.94
113.58	152.94	263	241.42	221.36	152.06	148.75	227.93	262.18	200.62	137.57	195.74	118.25	247.05	87.545	171.4	221.78	121.5	117.33	154.31	294.37	201.28	208	155.93	185.12	206.31	133.93	143.29	189.86	253.79	238.63	182.88	0	143.47	146.06	247.21	161.79	205.19	94.8	200.65	157.85	204.32	145.17	91.867	128.81	116.5	207.83	232.36	0	163.69
103.41	152.61	292.47	264.88	125	173.08	155.44	219	268.05	221.07	140.82	217.94	105	241.63	93.417	163.88	204.47	105.14	135.06	166.21	320.18	221.87	224.81	153.37	181.84	142	113.75	134.87	217.21	251.76	268.31	205.89	0	146.29	158.33	276.05	161.06	217.87	80.909	242.4	160.03	206.47	140.07	93.1	122.95	134.62	231	238.65	122.57	166.53
105.62	165	294.06	256.17	188.87	138.71	161.65	205.91	278.88	225.93	131	222	106.42	252.28	91.125	203.43	209.39	125	128.08	147.71	311.37	223.18	226.94	144.94	183.11	122.67	109.81	147.71	219.5	249.94	226.44	218.68	0	132.88	141.5	255.53	187.94	194.93	0	205.05	177.12	247.93	161.89	113.83	148	110.67	233.87	234.74	119.13	172.22
131.35	146.1	288.05	248.58	188.39	145.83	184.33	194.06	315.44	196.12	156.27	212.82	89.8	243.53	93	176	239.24	138	147.82	170.44	319.84	214.22	235.81	123.19	166.71	170.74	137	125.25	220.65	261.94	277.33	200.82	0	133.42	125.22	284.53	180.17	163.47	104.92	200.22	184.06	211.3	144.95	125.59	164.76	128.17	214.12	259.43	120.42	171.78
148.43	171.82	313.19	238.94	201.25	152.29	184.44	181.07	287.11	172.33	155.69	213.84	0	244.11	95	204.25	230	141.94	141.88	145.56	314.5	220.47	200.31	119.83	148.56	170.17	152.8	117.27	183.41	309.94	265.15	161.42	0	133.63	154.88	237.12	168.18	183.93	117.43	214.47	175.22	262.94	179.75	150.78	180.75	119.82	218.89	221.31	96.769	191.35
144.13	204.25	265.71	245.53	206.36	150.75	203.07	142.35	266	188.82	150.31	212.79	0	244.15	99.615	195.03	234.5	135.47	133.35	142.07	346.65	238.74	179.18	118.43	168.18	142.39	128.27	144.5	184.87	294.26	246.75	156.59	0	138.79	175.44	275.56	197.05	169.67	95.727	202.18	183.89	265.71	163.44	149.21	205.83	118.92	216.63	239.79	79.818	215.12
144.94	189.69	295.37	258.62	196.22	124.74	197.37	158.94	276.74	195.87	170.62	186.56	0	242.74	111.44	212.12	270	108.53	143.17	157.5	333.72	225.61	181.28	116.37	170.19	0	128.64	138.86	190.14	279.63	241.33	152.19	0	134.37	152.71	280.82	249.76	190.06	119.7	147.9	203.87	231.37	176.94	171.64	162.47	103.43	211.69	215.5	87.727	220.21
149.11	210.76	266	230.72	203.74	129.2	214.41	140.2	249.16	184.63	154.71	206.72	0	265.94	137.36	191.47	268.38	145.27	134.74	144.09	350.47	236.32	175.16	132.05	164.82	144.57	125.29	135.17	184.43	282.56	224.71	160.41	0	126.5	170.94	252.33	246.39	164.25	107.5	193.63	213.06	247.21	173.06	172.79	228.47	104.43	182.86	226.2	90.143	216.06
202.18	191.84	228.71	254.56	223	127	185.35	121.58	299.5	199.83	163.5	244.53	0	243.84	148.38	228.86	251.47	131.88	159.57	148.65	340	253.81	165.5	143.5	153.69	142.11	107.47	119.67	155.67	280.83	208.67	173.25	0	122	138.79	243.83	253.18	153.74	102	210.26	234.12	247.68	157.05	144.5	176.42	107.46	146	232.89	92.4	218.89
184.2	210.18	225.84	272.82	223.56	116.54	205.62	127.6	273	186.33	166.29	204.79	0	263.33	153.5	212.67	211.47	126.47	163.29	122.44	358.18	227.29	179.29	127.53	121.07	143.7	136.79	102.75	147.14	296.65	226.24	162.56	103.21	115.73	159.87	253.94	225.89	134.76	132	197.88	219.71	236.71	173.35	147.57	177.24	106	129.21	229.78	89.133	255.13
175.76	207.58	244.53	287.33	247.79	125.79	192.94	117.12	268.33	182.06	157.94	216.65	0	260.5	159.33	182.37	205.41	135.12	137.37	127.44	292.53	224.11	173.43	120.57	131.56	146.92	98.643	108	157.79	322.18	222.41	175.17	134.94	109.79	167.71	234.82	233.85	157.21	136.56	180.53	197.36	225.53	162.32	137.94	185.89	93.667	122.42	218.15	114.86	237.17
174.74	207	213.89	240.22	244.67	112.13	198.5	0	258.82	187.76	178.05	200.03	0	266.67	134	168.7	240.39	125.73	141.33	109.86	310.63	242.94	191.75	128.25	136.53	143.28	116.25	92.875	196.74	287.22	234.05	169.61	154.88	120.76	153.29	228.64	247.06	151.13	151.07	180.33	187	238.74	180.56	130.88	184.5	97.3	117.73	228.84	127.43	248.29
178.89	197.75	210.71	239.11	245.16	104.27	188.85	0	269.35	198.88	193.62	196.42	0	235.18	167.06	153	269.67	136.47	139.81	96	332.7	255.13	180.47	120.06	133.56	106.81	103.29	104.43	186.81	319.78	257.18	200.12	174.56	107.25	162.58	159.53	227.35	205.42	150.06	196.22	177.89	230.26	164.78	135.43	198.78	93.071	101.75	235.35	100.18	229.41
168.21	206.06	226.33	246	212.07	154.5	200.19	0	291.37	197.53	82.417	184	124.36	247.26	179.86	161.62	228.94	116.21	109.2	0	140.73	246.89	183.25	108.47	127.62	80	0	0	194.06	339	264.06	207.5	158.25	97.053	191.86	177	221.26	182.18	139.11	203.2	186.87	241.75	168.74	152.06	175	83.727	81.636	229.84	120.94	209.95
173.76	206.94	204.11	267.89	249.69	124.79	214.5	0	277.12	225.76	159.17	180.25	129.64	236.16	180.44	165.28	222.95	111.46	143.88	0	339.33	199.44	179.82	112.67	125.82	130.64	0	139.47	201.88	277.17	260.59	181.18	158	116.44	171	180.33	214.68	175	138.12	202.5	168.56	180.44	158.35	193.14	128.93	101.79	87	230.44	111.94	240.61
183.05	191.24	217.53	278.59	258.56	145.09	258.94	110.4	284.35	226.65	197.12	165.33	137.75	231	173.32	154.55	184.44	96.2	122	0	324.16	239	168.31	123.36	114.11	138.53	0	131.56	206.37	312.62	247.35	180.33	150.62	103.82	153.94	225.25	187.83	189.12	135.56	161.78	165.71	204.72	196.31	167.14	128.24	81.125	93	230.4	131.44	225.83
178.24	200.22	219.14	293.94	262.58	133.44	232.85	145	312	238.53	177.08	157	137.5	240.71	186.65	194.88	153.88	101.17	115.94	86.286	383.24	206.78	149.47	116.61	138.44	156.81	0	139.61	264	306.59	250.37	154.25	140.35	114.35	143.06	201.88	187.21	220.35	154.91	139.56	186.87	184.12	197.56	161.77	138.58	80	83.2	223.89	141.23	234.63
211.11	227.18	237.31	287.12	282.47	131.44	224	152.08	321.67	222.63	163.72	161.79	155.11	217.4	179.68	211.19	158.06	93.437	120.87	141	357.83	243.1	134.89	125.56	167.57	148.88	0	129.17	275.76	259.41	232.35	156.81	156.82	112.47	152.89	201.78	178	202.53	121.67	153.53	177.4	159.71	169	171.44	142.82	77.667	125	231.83	139.17	232.83
200.63	248.59	246.06	309.24	251.95	141.53	241.26	136.44	321.71	203.31	150.94	149.21	149.93	210	176.4	230.79	144.06	98.8	123.33	162.71	354.63	207.11	129.25	159.24	154.37	128.31	0	158.39	242.85	268.47	226.5	136.5	180.69	92.929	156.28	208.68	168.44	242.38	148.33	152.79	145.73	154.32	178.88	171.87	191.4	74.6	145.67	216.06	111	246.26
188.17	226.22	247.94	294.72	280.53	113.53	217.05	152.83	299	214.53	141.86	129.6	200.43	206.94	165.38	238.06	151.17	101.8	142.17	185.93	380.47	240.74	126.5	165.78	117	122.87	0	174.41	231.82	292.17	220.47	168.11	179.2	92.438	173.56	219.89	188.5	218.56	107.57	170.19	180.11	157.58	174.06	177.05	135.74	78.5	124.53	205.39	108.59	246.53
209.56	252.44	231.62	284.53	284.7	116.14	197.67	146.38	293.85	214.74	141.83	103.53	204.06	209.4	153.12	240.12	145.89	92.714	111	187.81	331	186.84	145.07	174.89	127.44	112.74	0	142.88	281.5	265	209.47	166.19	152.67	103.24	152.53	238.06	152.79	215.32	115.12	165.53	175.61	191.2	193.88	167.88	151.79	105.07	147.76	162.55	121.79	266.5
211.29	215.12	249.58	326.17	280.84	128.62	192.06	128.93	281.5	228.94	126	94.5	227.83	207.35	161	230.09	170.38	79.5	111.07	197.71	364.32	199.16	164.82	180.37	151.93	104.15	0	162.81	270.25	257.11	172.12	183.56	197.21	101.78	204	219.42	144.83	220.47	139.42	127.67	182.28	154.88	203.5	177.88	170.14	99.571	124.88	175.38	106.5	316.42
205.59	274.37	240.24	293.63	271.47	112.82	209.22	166.79	306.76	216.74	157.15	105.14	252.67	206.84	147.28	235.12	170.83	90.25	108.39	212.27	404.22	199.06	160.42	188.58	153.62	92.1	0	144.67	254.29	289.76	197.75	187.94	188.28	100.56	177.26	210.18	157.68	229.2	134.43	131.84	198.42	160.67	168.5	149	146.25	103.62	142.58	180	109.5	322.81
213.35	298.93	273.82	275.11	234.39	106.2	216.58	154.38	299.35	219.94	135.76	115	280.56	212.63	143.44	242.9	179.43	71.538	111.4	216.06	371.79	202.82	171.86	210.24	138.41	92	0	129.11	262.06	278.22	190.79	180.26	217.56	98.75	228.71	227.12	125.94	237.38	152.73	126.5	219.78	165.06	189.31	175.82	152.93	122.6	146.33	183	98.063	293.15
227.93	275.1	266.29	333.37	276.11	75.385	222.89	180.46	319.82	242.15	125.25	138.18	283.94	184.62	134	187	179.94	0	128.36	191.68	384.76	200.81	145.75	207.19	153.44	78.786	0	130.47	255.75	292.22	188.79	176.89	223.89	110	229.87	238.44	128.12	234.76	142.06	128.27	106.92	157.22	169	163.44	151	104.53	146.47	157.56	132.58	304.19
174.83	301.53	275.94	276.56	273.63	84	240.61	146	341.95	222.89	119.4	158.87	263.94	153	114.29	180.22	157.06	0	127.79	154.25	333.88	189.81	133.53	201.37	140.69	81.308	0	96.857	272.26	307.29	195.06	212.88	218	108.79	227.12	222.12	130.35	232.29	119.07	108.86	0	124.58	173.11	145.93	121.58	108	123.12	156.59	118.83	256.11
184.78	259.11	249.53	285.5	251.68	59.8	215.55	148.67	327.24	236.94	110.57	148.94	255.12	144.42	119.33	168.24	186.22	0	131.83	179.58	357.11	155.56	133.88	177.22	184.35	88	0	118.62	241.84	306.17	183.4	200.06	213.37	112.06	223.58	246.31	143.43	206.68	151.5	119	97.8	121.64	171.78	121.47	115.14	108.31	140.58	156.43	138.69	291.41
207.94	260.78	275.47	316.56	288.12	0	200.22	151.86	319.79	226.41	136.12	202.12	285.56	165.6	105.61	168.76	161.47	0	121.06	178	365.11	146.71	120.3	193	173.94	77.833	0	103.95	239	298.11	172.56	194.88	228.92	98.263	240.26	228.33	161	186.67	134.87	110.57	154.31	109.06	165.39	112	129.61	119.06	122.12	124.14	136.44	261.24
220.12	286.84	279.82	275.12	301.39	0	181.21	135.47	287.56	242.71	139.64	170.41	259	174.95	112.57	172.21	187.79	0	122.15	203.63	339.16	168.4	116.25	177.41	173.11	0	0	109.17	243.94	273.26	193.14	184.88	217.1	101.57	257.76	230.64	155.56	209.37	141.27	118.71	169.4	114.2	159.24	103	147.41	108.11	84.071	125.31	126	248.65
215	303.65	233	314.72	280.56	0	197.39	140.5	288.59	188.21	118.33	184.61	229.17	148.76	81.75	197.59	186.69	63	125	220.82	360.17	174.94	0	171.56	192.62	0	79	111.67	269.21	275.17	191.64	178.31	229.63	85.857	252.16	225.31	132.76	163.11	119.17	113.5	119.33	86.684	133.94	83.625	201.29	124.67	117.5	115.78	139.75	232
210.25	322.28	246.29	278.45	274.53	0	186.37	113.46	293	173.14	128	154.42	219.72	160.44	91.75	161.53	159.58	67.375	126	221	348.05	178.64	0	145	181.72	0	80.429	106.2	276.33	279.38	175.37	150.69	217.67	76.375	219.26	209	138.21	194.37	123.95	85.625	174	101.44	140.28	73.8	208.3	124.08	86.167	107.62	117.88	227.22
208.18	320.84	245	271.39	297.28	0	177.06	96.5	299.26	162.71	144.86	171.94	231.35	194.06	0	194.64	168.56	0	122.44	196.29	341.11	178.5	0	153.37	148.67	0	101	97.917	241.53	305.5	166.92	124.08	211.95	62	238.53	221.31	138	161.06	123.44	110.12	190.93	93.429	126	77.154	170.06	120.43	95.8	137.58	126.36	211.26
189.65	346.5	250.65	279.39	324.83	0	191.8	103.5	261.5	141.33	115.1	172.53	232.74	157.54	0	143.67	146	65.714	120.4	196.69	321.58	139.93	0	173.94	140.53	0	111.38	88	198.89	272.44	134.61	126.92	233.21	62	220.29	177.8	125.53	169.31	139.5	88.4	150.18	83.923	112.8	74.5	149.06	117.5	0	133.12	137.25	186.12
172.73	318.78	230.47	283.71	301.76	0	189.06	86.5	285.59	153.71	112.4	95.875	238.76	171.5	0	144.18	142.94	70.455	112.89	209.06	295.74	107.67	0	150.36	158.5	0	102.33	78.769	210.95	247.11	115.25	136.23	220.39	0	210.58	174.71	126.68	150.31	122.33	96.875	109.77	82.133	109.91	75.125	187.36	112.93	0	136.92	143.87	195.11
161.47	278.06	253.79	290.35	264.37	0	188.12	0	286.18	143.11	90.875	152.06	197.26	139.22	70.6	130.89	133.94	55.5	119.31	209.94	306.06	116.58	0	136.53	128.38	0	89.2	69.923	186.89	237.44	89.187	114.1	228.89	0	194.65	194.47	122.5	146.33	129.73	0	0	87.143	96.923	0	182.37	113.54	0	145.21	111.29	202.63
138	297.24	268.74	284.75	294.06	0	165.53	0	268.47	132.07	86.75	122.93	214.88	151.22	71.75	139.28	124.57	0	126.64	209.05	303.42	107.25	0	163.88	134.71	0	92.5	91.417	171.07	220.67	110.41	0	223.33	0	204.11	187.75	141.36	130.79	140.13	0	130.13	69.846	0	0	196.06	122.12	0	125.81	106.61	187.15
137.74	308.76	290.79	273.29	286.5	0	137.46	0	253.41	116.33	0	113.36	203.42	159.06	93	123.62	115.19	0	118.68	190.21	298.33	99.636	0	147.24	132.06	0	86.4	89.385	152.06	193	90.75	0	212.65	0	187.28	169.2	121.69	138.18	113.56	0	158.83	77.273	0	0	177.88	114.67	0	101.5	102.63	212.62
128.07	272.88	283.06	260.71	287.81	0	130.36	0	247.06	122.83	0	68.941	194.84	119	84.9	114.86	110.88	0	123.92	189.41	272.11	102.31	0	137	105.64	0	89.235	89.417	144.33	189.25	94.846	0	200.5	0	173.06	147.14	119.25	116.25	117.93	0	139	79.25	0	0	137.88	111.5	0	125.36	95.579	204.24
120.88	265.68	272	254.5	274.53	0	119.92	0	221.05	90.857	0	50.25	198.31	129	91	0	116.53	0	85.833	167.47	257.67	0	0	113.5	104.79	0	127.45	85.571	136.43	181.35	79.167	0	205.4	0	204.94	162.93	105.08	136.18	102	0	157.53	60	0	0	112.85	92.778	0	121.38	116.58	184.12
112.71	265.5	276.44	211.18	231.5	0	107.82	0	201.16	100.4	0	133	186.5	147.81	80.125	0	125.5	0	86.563	187.06	232.89	0	0	114.21	96.706	0	92	61.8	114.55	157.78	77.75	0	203.37	0	166.19	142.14	118.25	134.57	111.83	0	153.58	60.417	0	0	135.36	119.07	0	112	118.43	180.79
65.5	290.81	282.94	194.21	246.05	0	87.6	0	194.78	0	0	157.76	113	0	68.6	0	122.62	0	107.42	172.78	250.27	0	0	74.818	75.375	0	87.5	60.625	0	146	0	0	0	47	0	0	0	0	101.15	0	109.75	56.636	0	0	0	89.5	0	0	99.722	176.59
109	281.12	265.81	187.36	206.06	0	0	0	199.88	50.5	0	131.06	223.29	0	0	0	111.42	0	104.75	160.21	213.41	0	0	86.8	80.885	0	70.6	0	0	125.5	0	0	104	48.6	0	0	0	0	111.06	0	74	0	0	0	0	91.059	0	0	114.41	183.83
101.36	258.42	274.47	163.56	197.89	0	0	0	199.5	73.6	0	153.89	217	111.59	73.75	0	130.07	0	89.733	136.23	187.89	0	0	89.143	85.125	0	73.385	0	0	120.5	0	0	90.2	39.4	80.6	0	0	0	100.07	103.42	99.733	0	0	0	0	97.2	0	0	100.44	183.22
102.25	259.79	263.93	145.5	182.69	0	0	0	176.5	91.923	0	134.56	204.88	98.071	83.5	111.69	120.47	0	73.083	115.94	165.28	0	0	70.412	62.6	0	64.625	0	0	118.4	0	0	152.84	38.2	138.63	105.4	111.43	108.67	83.813	86.3	108.4	0	0	0	115	107.26	0	116.25	110.76	154.21
100.06	238.88	253.93	113.19	147.92	0	0	0	179.17	0	0	105.71	208.81	0	85.25	97.357	112.8	0	66.059	89.429	183.22	0	0	82.1	51.833	0	72.6	0	0	84.2	0	0	166.53	0	135.74	88	109.3	110.23	103.4	115.38	82.25	0	0	0	70.056	105.88	0	94.286	83.882	136.29
111.25	240.35	264.38	122.92	139.38	0	0	0	188.88	0	0	117.2	194.82	100.62	88.2	90.929	130	0	73.643	95.188	168	0	0	63	0	0	61	0	0	0	0	0	128.58	0	139.12	103.2	116.5	103	96.091	83.667	79.4	0	0	0	74.875	126	0	99.615	100.27	121.31
95.647	186.75	274.94	103.75	0	0	0	0	185.94	0	0	109.5	193.22	88.923	93.636	84.5	131.35	0	74.5	87.071	167.47	0	0	67.286	0	0	61.2	0	0	0	0	0	130.06	0	120.62	0	98.438	95.5	91.4	87.5	0	0	0	0	61.5	119.58	0	101.21	103.55	116.12
97.286	175.32	285.16	106.93	0	0	0	0	199.5	0	0	97.167	171.81	86.3	88.625	70.875	133.93	0	78.5	86.375	161.08	0	0	85.3	0	0	55	0	0	0	0	0	100.94	0	122.59	0	98.357	91.6	95	84.375	0	0	0	0	80.4	120.35	0	102	96.7	93.067
74.875	183	259.95	118.17	0	0	0	0	198.78	0	0	128	177.83	94.625	94.615	0	107	0	0	0	135.2	0	0	52.1	0	0	0	0	0	0	0	0	97.5	0	109.12	0	86.4	83.214	98.842	78.455	0	0	0	0	0	106.36	0	113.5	79.917	73.5
82.071	156.36	283.81	146.2	0	0	0	0	219.11	0	0	119.88	170.87	74.071	96.727	77.625	108.83	0	58	0	132.5	0	0	0	0	0	0	0	0	0	0	0	101.4	0	91	0	0	0	116.31	0	0	0	0	0	0	96.75	0	98.75	79.286	0
60.2	161.67	228.35	119.19	0	0	0	0	201.85	0	0	103.5	159.65	75.3	78.4	81.4	106.5	0	40.5	0	119.12	0	0	0	0	0	0	0	110.75	0	0	0	84.733	0	96.25	0	68.2	0	109.23	80.385	0	0	0	0	0	94.917	0	109.75	64.067	0
0	162.3	220.69	139.56	0	0	0	0	203.94	0	0	92.75	156.36	73.4	91.125	73.364	88.056	0	55.25	0	100.21	0	0	0	0	0	0	0	123.3	0	0	0	83.437	0	98.5	0	74.786	0	88.25	67.6	0	0	0	0	0	86.136	0	89	77.563	0
0	128.94	174.56	137.38	0	0	0	0	187.47	0	0	69.4	138.06	66.444	82.75	69.875	111.5	0	0	0	102.38	0	0	0	0	0	0	0	0	0	0	0	81.417	0	91.692	0	87	0	83.75	0	0	0	0	0	0	78.875	0	93.917	77	0
0	115.5	193.56	146.33	0	0	0	0	175.12	0	0	84.4	130.29	76	78.625	70.7	94.692	0	0	0	0	0	0	0	0	0	0	0	102.75	0	0	0	81.941	0	85	0	81.6	0	85.4	0	0	0	0	0	0	0	0	91.083	67.154	0
0	96.294	193.07	134.07	0	0	0	0	181	0	0	93	134.81	78	82.5	56.154	83.294	0	0	0	79.625	0	0	0	0	0	0	0	97.4	0	0	0	77.909	0	89.636	0	58.714	0	87.9	0	0	0	0	0	0	77.2	0	107.1	66.25	0
0	93.8	197.93	117.5	0	0	0	0	181.83	0	0	87	136.47	0	84	51.75	89.367	0	0	0	78.2	0	0	0	0	0	0	0	115.36	0	0	0	68	0	95.714	0	0	0	87	0	0	0	0	0	0	69.083	0	82.5	62.692	0
0	93	159.13	107.9	0	0	0	0	180.39	0	0	0	132.94	0	0	64.6	87.091	0	0	0	0	0	0	0	0	0	0	0	93.625	0	0	0	103	0	100.62	0	0	0	101.64	0	0	0	0	0	0	0	0	85.286	0	0
0	89.692	138.53	123.2	0	0	0	0	156.18	0	0	0	122.74	0	92.4	0	77.6	0	0	0	0	0	0	0	0	0	0	0	109.9	0	0	0	0	0	79.375	0	0	0	81.455	0	0	0	0	0	0	64.2	0	79.071	0	0
0	0	109.8	115	0	0	0	0	185.47	0	0	0	138.67	0	91.25	0	59.3	0	0	0	0	0	0	0	0	0	0	0	95.9	0	0	0	0	0	94	0	0	0	95.8	0	0	0	0	0	0	71.75	0	83.875	0	0
0	0	111.2	120.46	0	0	0	0	176.22	0	0	82.625	113.25	0	71	0	63.6	0	0	0	0	0	0	0	0	0	0	0	90.4	0	0	0	97.364	0	0	0	0	0	80.6	0	0	0	0	0	0	67.6	0	83.167	0	0
0	0	0	118	0	0	0	0	175.13	0	0	67.4	117.38	0	62.5	0	59.25	0	0	0	0	0	0	0	0	0	0	0	0	0	0	0	107.86	0	85.2	0	0	0	73.6	0	0	0	0	0	0	0	0	88.2	0	0
0	0	91.917	111.68	0	0	0	0	183.39	0	0	67.4	92.929	0	72.125	0	70.6	0	0	0	0	0	0	0	0	0	0	0	0	0	0	0	115.14	0	82.75	0	0	0	0	0	0	0	0	0	0	0	0	92	0	0
0	0	97.75	0	0	0	0	0	137	0	0	0	92.583	0	73.625	0	83.364	0	0	0	0	0	0	0	0	0	0	0	0	0	0	0	107.14	0	91	0	59.8	0	0	0	0	0	0	0	0	0	0	78.4	0	0
0	0	104.8	100.6	0	0	0	0	159.69	0	0	0	91.083	0	0	54.4	77.583	0	0	0	0	0	0	0	0	0	0	0	0	0	0	0	102.5	0	0	0	64	0	0	0	0	0	0	0	0	0	0	76.625	0	0
0	0	93	103.08	0	0	0	0	148.41	0	0	0	96.2	0	67.2	66.167	80.333	0	0	0	0	0	0	0	0	0	0	0	0	0	0	0	99.267	0	91.5	0	84.4	0	0	0	0	0	0	0	0	0	0	95.333	0	0
0	0	0	92.75	0	0	0	0	137.06	0	0	0	73.75	0	63.2	65.286	67.667	0	0	0	0	0	0	0	0	0	0	0	0	0	0	0	111.79	0	82.5	0	80.75	0	0	0	0	0	0	0	0	0	0	96.375	0	0
0	0	80.8	93.364	0	0	0	0	132.53	0	0	0	0	0	63.6	48	57.4	0	0	0	0	0	0	0	0	0	0	0	0	0	0	0	99.563	0	99.286	0	78.2	0	0	0	0	0	0	0	0	0	0	79.1	0	0
0	0	87.2	94	0	0	0	0	121.27	0	0	75.875	0	0	0	77	64.25	0	0	0	0	0	0	0	0	0	0	0	0	0	0	0	102.33	0	89.75	0	73.077	0	0	0	0	0	0	0	0	0	0	92.667	0	0
0	0	104.17	95.875	0	0	0	0	106.67	0	71.6	83.125	0	0	0	68.182	70.25	0	0	0	0	0	0	0	0	0	0	0	0	0	0	0	108.69	0	0	0	83.625	0	0	0	0	0	0	0	0	0	0	83.438	0	0
0	0	0	87.091	0	0	0	0	104	0	72.75	73.3	65.4	0	0	69.538	67.1	0	0	0	0	0	0	0	0	0	0	0	0	0	0	0	111.75	0	0	0	88.25	0	0	0	0	0	0	0	0	0	0	78	0	0
0	0	0	78.375	0	0	0	0	93.2	0	70	70.2	63	0	0	69.833	87.125	0	0	0	0	0	0	0	0	0	0	0	0	0	0	0	111.93	0	0	0	81.667	0	0	0	0	0	0	0	0	0	0	87.091	0	0
0	0	0	73	0	0	0	0	96.357	0	72.375	0	0	0	0	69.875	63.6	0	0	0	0	0	0	0	0	0	0	0	0	0	0	0	101.64	0	0	0	105.33	0	0	0	0	0	0	0	0	0	0	63	0	0
0	0	0	0	0	0	0	0	94.4	0	73.727	0	0	0	75.5	68.4	0	0	0	0	0	0	0	0	0	0	0	0	0	0	0	0	110.4	0	0	0	94.5	0	0	0	0	0	0	0	0	0	0	56.2	0	0
0	0	0	0	0	0	0	0	102	0	88.273	0	0	0	68	75.429	0	0	0	0	0	0	0	0	0	0	0	0	0	0	0	0	89.188	0	0	0	87.417	0	0	0	0	0	0	0	0	0	0	74.75	0	0
0	0	0	0	0	0	0	0	0	0	87.667	0	0	0	73.2	0	0	0	0	0	0	0	0	0	0	0	0	0	0	0	0	0	93.462	0	0	0	80.429	0	0	0	0	0	0	0	0	0	0	87.5	0	0
0	0	0	0	0	0	0	0	77.3	0	76.917	0	0	0	0	0	0	0	0	0	0	0	0	0	0	0	0	0	0	0	0	0	78.692	0	0	0	75.562	0	0	0	0	0	0	0	0	0	0	73.5	0	0
0	0	0	0	0	0	0	0	76.9	0	77.818	0	0	0	0	0	0	0	0	0	0	0	0	0	0	0	0	0	0	0	0	0	81.2	0	0	0	67.375	0	0	0	0	0	0	0	0	0	0	82.786	0	0
0	0	0	0	0	0	0	0	74.2	0	97.3	0	0	0	0	0	0	0	0	0	0	0	0	0	0	0	0	0	0	0	0	0	88.25	0	0	0	76.818	0	0	0	0	0	0	0	0	0	0	86.375	0	0
0	0	0	0	0	0	0	0	74	0	93.8	0	0	0	0	0	0	0	0	0	0	0	0	0	0	0	0	0	0	0	0	0	64.6	0	0	0	75.273	0	0	0	0	0	0	0	0	0	0	69	0	0
0	0	0	0	0	0	0	0	0	0	95.1	0	0	0	0	0	0	0	0	0	0	0	0	0	0	0	0	0	0	0	0	0	0	0	0	0	70.2	0	0	0	0	0	0	0	0	0	0	61.8	0	0
0	0	0	0	0	0	0	0	0	0	94.455	0	0	0	0	0	0	0	0	0	0	0	0	0	0	0	0	0	0	0	0	0	0	0	0	0	57.625	0	0	0	0	0	0	0	0	0	0	64.75	0	0
0	0	0	0	0	0	0	0	0	0	97.333	0	0	0	0	0	0	0	0	0	0	0	0	0	0	0	0	0	0	0	0	0	0	0	0	0	77.467	0	0	0	0	0	0	0	0	0	0	59.4	0	0
[truncated: 260 more columns]
